# Supplementary material for: Injury-induced ASCL1 expression orchestrates a transitory cell state required for repair of the neonatal cerebellum
Source: Sci Adv. 2021 Dec 8;7(50):eabj1598. doi: 10.1126/sciadv.abj1598 (PMC8654303; doi:10.1126/sciadv.abj1598)
Supplement: Supplementary file 2 — Movies S1 and S2 [file sciadv.abj1598_movies_s1_and_s2.zip]

Archive with 2 entries (2 files):
- sciadv.abj1598_movie_s1.avi
- sciadv.abj1598_movie_s2.avi
