# Supplementary material for: Injury-induced ASCL1 expression orchestrates a transitory cell state required for repair of the neonatal cerebellum
Source: Sci Adv. 2021 Dec 8;7(50):eabj1598. doi: 10.1126/sciadv.abj1598 (PMC8654303; doi:10.1126/sciadv.abj1598)
Supplement: Supplementary file 3 — Tables S1, S2 and S6 to S8 [file sciadv.abj1598_supplementary_tables.zip]

Archive with 5 entries (5 files):
- sciadv.abj1598_table_s1.xlsx
- sciadv.abj1598_table_s2.xlsx
- sciadv.abj1598_table_s6.xlsx
- sciadv.abj1598_table_s7.xlsx
- sciadv.abj1598_table_s8.xlsx
