# Supplementary material for: Injury-induced ASCL1 expression orchestrates a transitory cell state required for repair of the neonatal cerebellum
Source: Sci Adv. 2021 Dec 8;7(50):eabj1598. doi: 10.1126/sciadv.abj1598 (PMC8654303; doi:10.1126/sciadv.abj1598)
Supplement: Supplementary file 3 — Tables S1, S2 and S6 to S8 [file sciadv.abj1598_supplementary_tables.zip › sciadv.abj1598_table_s1.xlsx]

## Sheet: C1
ensg	gene	fdr	log2_effect
ENSMUSG00000062380.3	Tubb3	0	0.753934
ENSMUSG00000027500.10	Stmn2	1.36917e-169	0.40455
ENSMUSG00000001270.8	Ckb	7.83851e-158	0.405517
ENSMUSG00000022044.14	Stmn4	4.03259e-131	0.953441
ENSMUSG00000047261.9	Gap43	3.6501e-129	0.447559
ENSMUSG00000071658.4	Gng3	1.64854e-72	0.453661
ENSMUSG00000053024.14	Cntn2	1.09529e-69	0.652754
ENSMUSG00000034336.3	Ina	3.46797e-56	0.690536
ENSMUSG00000051251.3	Nhlh1	3.19988e-55	0.577551
ENSMUSG00000031840.12	Rab3a	4.77963e-46	0.600369
ENSMUSG00000053192.9	Mllt11	1.8845e-45	0.591144
ENSMUSG00000003410.7	Elavl3	1.91709e-45	0.354461
ENSMUSG00000024501.19	Dpysl3	8.42268e-38	0.516746
ENSMUSG00000035314.9	Gdpd5	2.3979e-37	0.804157
ENSMUSG00000018411.17	Mapt	9.38008e-37	0.757178
ENSMUSG00000028546.17	Elavl4	2.95366e-34	0.450114
ENSMUSG00000034701.9	Neurod1	4.66244e-33	0.160101
ENSMUSG00000031391.18	L1cam	5.71484e-30	0.944781
ENSMUSG00000021087.17	Rtn1	5.50196e-27	0.155683
ENSMUSG00000045136.5	Tubb2b	5.57893e-27	0.125963
ENSMUSG00000027350.8	Chgb	3.98638e-26	0.66555
ENSMUSG00000036766.12	Dner	3.98638e-26	0.599804
ENSMUSG00000035835.14	Plppr3	1.24527e-25	0.45458
ENSMUSG00000031285.14	Dcx	5.10401e-23	0.36131
ENSMUSG00000027612.7	Mmp24	1.42202e-21	0.673215
ENSMUSG00000047904.6	Sstr2	3.6851e-21	0.420767
ENSMUSG00000022055.7	Nefl	1.07737e-20	0.70271
ENSMUSG00000089661.9	Mia	4.64729e-20	0.853217
ENSMUSG00000022658.10	Tagln3	6.7868e-20	0.314133
ENSMUSG00000032446.14	Eomes	7.02637e-20	1.02574
ENSMUSG00000030683.11	Sez6l2	1.29217e-19	0.782411
ENSMUSG00000022054.11	Nefm	1.34991e-19	0.591394
ENSMUSG00000027489.15	Necab3	2.03986e-19	0.61836
ENSMUSG00000020374.16	Rasgef1c	2.20879e-19	0.847032
ENSMUSG00000058672.6	Tubb2a	2.85722e-19	0.26268
ENSMUSG00000035298.8	Klhl35	2.75923e-17	0.877607
ENSMUSG00000024268.15	Celf4	3.35367e-17	0.353307
ENSMUSG00000030209.14	Grin2b	3.50005e-17	1.02108
ENSMUSG00000038255.6	Neurod2	3.63602e-16	0.363771
ENSMUSG00000029595.9	Lhx5	1.00189e-15	0.847003
ENSMUSG00000024500.18	Ppp2r2b	2.11356e-15	0.403291
ENSMUSG00000040907.15	Atp1a3	4.4366e-14	0.535386
ENSMUSG00000034675.17	Dbn1	7.51426e-13	0.325584
ENSMUSG00000035551.6	Igfbpl1	7.69198e-13	0.098926
ENSMUSG00000004231.15	Pax2	1.005e-12	1.1523
ENSMUSG00000028137.9	Celf3	8.19592e-12	0.643764
ENSMUSG00000061353.11	Cxcl12	2.33259e-11	0.710765
ENSMUSG00000010505.15	Myt1	4.31741e-11	0.514618
ENSMUSG00000045731.5	Pnoc	4.41306e-11	1.5908
ENSMUSG00000052727.5	Map1b	1.55438e-10	0.144937
ENSMUSG00000029712.14	Actl6b	3.44566e-10	0.615701
ENSMUSG00000038324.13	Trpc4ap	4.90395e-10	0.306559
ENSMUSG00000028832.11	Stmn1	6.38891e-10	0.0288289
ENSMUSG00000033740.17	St18	8.01361e-10	0.282902
ENSMUSG00000022594.14	Lynx1	8.06046e-10	0.612943
ENSMUSG00000025927.13	Tfap2b	2.39357e-09	0.589712
ENSMUSG00000036466.17	Megf11	5.36689e-09	0.834721
ENSMUSG00000029223.12	Uchl1	8.38887e-09	0.174636
ENSMUSG00000010342.16	Tex14	3.52392e-08	0.308531
ENSMUSG00000074657.4	Kif5a	4.29616e-08	0.41622
ENSMUSG00000037624.15	Kcnk2	1.37101e-07	0.672387
ENSMUSG00000021359.15	Tfap2a	1.88251e-07	0.632111
ENSMUSG00000048895.13	Cdk5r1	2.51985e-07	0.244311
ENSMUSG00000006651.8	Aplp1	4.26317e-07	0.264115
ENSMUSG00000055333.14	Fat2	4.50788e-07	1.07317
ENSMUSG00000070473.4	Cldn3	4.76862e-07	0.953628
ENSMUSG00000048782.15	Insc	1.71357e-06	0.714601
ENSMUSG00000057729.12	Prtn3	2.44296e-06	1.41573
ENSMUSG00000010660.2	Plcd1	2.6187e-06	0.819015
ENSMUSG00000029126.7	Nsg1	2.6187e-06	0.193907
ENSMUSG00000060257.2	Scrt2	7.43154e-06	0.45349
ENSMUSG00000042599.8	Kdm7a	1.50181e-05	0.353651
ENSMUSG00000021288.18	Klc1	1.53467e-05	0.144987
ENSMUSG00000019647.16	Sema6a	1.65146e-05	0.182003
ENSMUSG00000023224.12	Serping1	1.79009e-05	0.499862
ENSMUSG00000041112.15	Elmo1	1.79009e-05	0.300769
ENSMUSG00000048540.8	Nhlh2	1.98954e-05	0.165621
ENSMUSG00000066392.11	Nrxn3	2.13733e-05	0.451384
ENSMUSG00000031654.16	Cbln1	2.13733e-05	0.268038
ENSMUSG00000027581.12	Stmn3	2.19215e-05	0.0780212
ENSMUSG00000079523.8	Tmsb10	3.08976e-05	0.0408999
ENSMUSG00000052302.5	Tbc1d30	3.16015e-05	0.996185
ENSMUSG00000045763.7	Basp1	3.81852e-05	0.0989894
ENSMUSG00000024873.6	Cnih2	4.38542e-05	0.363335
ENSMUSG00000040258.6	Nxph4	4.40006e-05	0.609964
ENSMUSG00000051177.16	Plcb1	4.40006e-05	0.374259
ENSMUSG00000032549.7	Rab6b	5.08945e-05	0.2248
ENSMUSG00000022245.15	Skor1	5.72446e-05	0.564903
ENSMUSG00000027583.13	Zbtb46	6.05215e-05	0.556546
ENSMUSG00000096847.1	Tmem151b	6.8769e-05	0.292713
ENSMUSG00000021647.6	Cartpt	7.66533e-05	0.904704
ENSMUSG00000049775.16	Tmsb4x	8.05593e-05	0.0230964
ENSMUSG00000062825.15	Actg1	9.80143e-05	0.0214017
ENSMUSG00000020135.13	Apc2	0.000124179	0.479543
ENSMUSG00000083929.3	Gm10600	0.000255195	2.58413
ENSMUSG00000039601.15	Rcan2	0.000267787	0.707896
ENSMUSG00000020810.5	Cygb	0.000311069	0.453964
ENSMUSG00000026610.13	Esrrg	0.000314648	0.815457
ENSMUSG00000059013.12	Sh2d3c	0.000457877	0.513742
ENSMUSG00000030411.15	Nova2	0.000515405	0.339727
ENSMUSG00000052889.11	Prkcb	0.000515405	0.246262
ENSMUSG00000007021.4	Syngr3	0.000523716	0.454875
ENSMUSG00000004113.18	Cacna1b	0.000570265	0.466759
ENSMUSG00000094500.2	Smim18	0.000570265	0.339647
ENSMUSG00000032024.10	Clmp	0.000573125	0.154698
ENSMUSG00000037887.11	Dusp8	0.000671826	0.333516
ENSMUSG00000034586.14	Hid1	0.000787645	0.45496
ENSMUSG00000050357.8	Rltpr	0.000969202	0.39417
ENSMUSG00000053693.16	Mast1	0.000970588	0.548372
ENSMUSG00000029168.14	Dpysl5	0.00119191	0.293906
ENSMUSG00000032252.14	Glce	0.00134564	0.209774
ENSMUSG00000058975.7	Kcnc1	0.00157544	0.340785
ENSMUSG00000041263.14	Rusc1	0.00165206	0.456752
ENSMUSG00000034151.13	Zbbx	0.00184483	0.84074
ENSMUSG00000038765.13	Lmx1b	0.00192759	4.12845
ENSMUSG00000034059.13	Ypel4	0.00192759	0.680347
ENSMUSG00000022456.15	2021-09-03	0.0021851	0.139217
ENSMUSG00000063430.9	Wscd2	0.002236	0.776776
ENSMUSG00000038390.11	Gpr162	0.00230566	0.416064
ENSMUSG00000028337.14	Coro2a	0.00256171	0.688527
ENSMUSG00000022176.11	Rem2	0.00305267	0.531344
ENSMUSG00000027584.16	Oprl1	0.00412838	0.858991
ENSMUSG00000022564.6	Grina	0.00412838	0.232343
ENSMUSG00000048385.8	Scrt1	0.00446038	0.419292
ENSMUSG00000049556.5	Lingo1	0.00481819	0.291951
ENSMUSG00000061911.14	Myt1l	0.00515639	0.456192
ENSMUSG00000079442.12	St6galnac4	0.0051693	0.290824
ENSMUSG00000053522.11	Lgals7	0.0055358	1.27601
ENSMUSG00000028133.17	Rwdd3	0.00581775	0.336353
ENSMUSG00000022715.2	Tmem114	0.00633985	1.3211
ENSMUSG00000027419.9	Pcsk2	0.00688303	0.237099
ENSMUSG00000027977.15	Ndst3	0.00812521	0.223235
ENSMUSG00000053399.8	Adamts18	0.00896777	1.01006
ENSMUSG00000068615.4	Gjd2	0.00919617	0.978705
ENSMUSG00000029552.19	Tes	0.0103838	0.47468
ENSMUSG00000046378.11	Asphd1	0.0108818	0.642404
ENSMUSG00000006517.4	Mvd	0.011714	0.182134
ENSMUSG00000072235.5	Tuba1a	0.012153	0.0081405
ENSMUSG00000072437.3	Nanos1	0.0129931	0.361995
ENSMUSG00000032177.16	Pde4a	0.0135413	0.769687
ENSMUSG00000061576.15	Dpp6	0.0145198	0.36226
ENSMUSG00000024862.16	Klc2	0.0156397	0.314338
ENSMUSG00000039728.15	Slc6a5	0.0160703	1.28569
ENSMUSG00000029576.17	Radil	0.0160919	0.737261
ENSMUSG00000071234.2	Syndig1l	0.0167519	0.892939
ENSMUSG00000094910.1	D430019H16Rik	0.0167519	0.259036
ENSMUSG00000038777.19	Sema6c	0.0169203	0.29352
ENSMUSG00000034613.12	Ppm1h	0.017236	0.272234
ENSMUSG00000020486.18	2021-09-04	0.0179039	0.118865
ENSMUSG00000026797.16	Stxbp1	0.0182653	0.178948
ENSMUSG00000037771.11	Slc32a1	0.0187557	0.444492
ENSMUSG00000045441.5	Gprin3	0.0191471	0.322647
ENSMUSG00000026688.5	Mgst3	0.0210079	0.170662
ENSMUSG00000070880.10	Gad1	0.0221937	0.482289
ENSMUSG00000004939.6	Nmrk2	0.025502	3.80652
ENSMUSG00000070570.5	Slc17a7	0.0274706	0.60489
ENSMUSG00000039342.4	Ankar	0.0300446	2.80652
ENSMUSG00000084897.1	Gm14226	0.0300446	2.80652
ENSMUSG00000028347.14	Tmeff1	0.0320282	0.189055
ENSMUSG00000041165.6	Spem1	0.0326601	1.61388
ENSMUSG00000025959.13	Klf7	0.0344232	0.147148
ENSMUSG00000034818.16	Celf5	0.0380519	0.392567
ENSMUSG00000050390.12	C77080	0.0423933	0.467722
ENSMUSG00000004110.14	Cacna1e	0.0476144	0.458601
ENSMUSG00000031144.15	Syp	0.0496369	0.256837
ENSMUSG00000018589.8	Glra2	0.0518738	1.37042
ENSMUSG00000053819.16	Camk2d	0.0543095	0.221561
ENSMUSG00000031028.14	Tub	0.055829	0.320641
ENSMUSG00000025237.15	Parp6	0.055829	0.20128
ENSMUSG00000019235.8	Rps6kl1	0.0584205	0.54779
ENSMUSG00000001175.13	Calm1	0.0613438	0.0260876
ENSMUSG00000051486.5	Pcdhb11	0.071958	1.13667
ENSMUSG00000036913.14	Trim67	0.0784877	0.387884
ENSMUSG00000050640.16	Tmem150c	0.0796842	0.325606
ENSMUSG00000039372.5	2021-03-04	0.081853	0.543489
ENSMUSG00000042978.10	Sbk1	0.0860404	0.164895
ENSMUSG00000026841.7	Fibcd1	0.087769	1.39149
ENSMUSG00000045348.15	Nyap1	0.0974187	0.556546
ENSMUSG00000024553.7	Galr1	0.108573	0.875786
ENSMUSG00000027603.15	Ggt7	0.112735	0.349422
ENSMUSG00000024036.15	Slc37a1	0.125752	0.73941
ENSMUSG00000066189.9	Cacng3	0.136892	1.3211
ENSMUSG00000033419.15	Snap91	0.138007	0.280125
ENSMUSG00000037492.16	Zmat4	0.139965	0.498402
ENSMUSG00000066687.4	Zbtb16	0.141091	0.806524
ENSMUSG00000040653.5	Ppp1r14c	0.141091	0.0699105
ENSMUSG00000028634.16	Hivep3	0.141355	0.296612
ENSMUSG00000021846.8	Peli2	0.163816	0.134166
ENSMUSG00000038555.7	Reep2	0.165718	0.19404
ENSMUSG00000038453.16	Srcin1	0.169504	0.189852
ENSMUSG00000023232.17	Serinc2	0.170716	0.293653
ENSMUSG00000034387.12	Ssu2	0.177025	2.54349
ENSMUSG00000052981.5	Ube2ql1	0.178047	0.441527
ENSMUSG00000035357.16	Pdzrn3	0.206195	0.241599
ENSMUSG00000031932.14	Gpr83	0.228337	1.80652
ENSMUSG00000030806.6	Stx1b	0.229861	0.370668
ENSMUSG00000037984.9	Neurod6	0.258398	0.220087
ENSMUSG00000030110.13	Ret	0.259389	0.59193
ENSMUSG00000008496.19	Pou2f2	0.266135	0.32567
ENSMUSG00000002324.7	Rec8	0.273977	3.39149
ENSMUSG00000028642.6	4930538K18Rik	0.273977	3.39149
ENSMUSG00000031026.15	Trim66	0.273977	3.39149
ENSMUSG00000040969.14	Arhgef38	0.273977	3.39149
ENSMUSG00000044103.4	Il1f9	0.273977	3.39149
ENSMUSG00000073012.2	Fnd3c2	0.273977	1.58496
ENSMUSG00000029419.8	Gm996	0.292772	0.463116
ENSMUSG00000022212.15	Cpne6	0.292772	0.293115
ENSMUSG00000013236.16	Ptprs	0.297559	0.0709945
ENSMUSG00000039913.12	Pak7	0.301321	0.218511
ENSMUSG00000022208.11	Jph4	0.318051	0.357539
ENSMUSG00000038764.14	Ptpn3	0.318398	0.584131
ENSMUSG00000047976.4	Kcna1	0.326087	0.656281
ENSMUSG00000025938.16	Slco5a1	0.331766	0.28329
ENSMUSG00000073876.3	Gm13305	0.338842	0.283958
ENSMUSG00000015291.10	Gdi1	0.340523	0.100885
ENSMUSG00000041073.10	Nacad	0.346291	0.232248
ENSMUSG00000073888.12	Ccl27a	0.356735	0.208386
ENSMUSG00000019467.13	Arhgef25	0.367216	0.205715
ENSMUSG00000071553.10	Cpa2	0.380778	0.721635
ENSMUSG00000103793.1	Pcdhga6	0.386502	1.12845
ENSMUSG00000029580.14	Actb	0.397381	0.00363174
ENSMUSG00000054763.9	Defb42	0.417686	0.403168
ENSMUSG00000069814.6	Ccdc92b	0.419668	0.597937
ENSMUSG00000020908.14	Myh3	0.426329	1.15445
ENSMUSG00000004366.3	Sst	0.426329	0.966989
ENSMUSG00000034647.14	Ankrd12	0.429395	0.144462
ENSMUSG00000028600.15	Podn	0.5004	2.12845
ENSMUSG00000032291.8	Crabp1	0.511146	0.609487
ENSMUSG00000032368.14	Zic1	0.583376	0.0340488
ENSMUSG00000035456.9	Prdm8	0.601522	0.117489
ENSMUSG00000034482.2	Ly6g5c	0.64306	1.80652
ENSMUSG00000038248.8	Sobp	0.648354	0.18327
ENSMUSG00000034634.7	Ly6d	0.668609	1.39149
ENSMUSG00000043857.16	Mgat5b	0.697988	0.202924
ENSMUSG00000038605.11	Samd10	0.728865	0.237837
ENSMUSG00000031390.8	Avpr2	0.751592	0.806524
ENSMUSG00000037032.16	Apbb1	0.752301	0.0797874
ENSMUSG00000067786.16	Nnat	0.75456	0.0329201
ENSMUSG00000021301.8	Hecw1	0.811088	0.42967
ENSMUSG00000027692.16	Tnik	0.907903	0.122586
ENSMUSG00000041025.15	Iffo2	0.933513	0.311358
ENSMUSG00000001095.5	Slc13a2	1	2.80652
ENSMUSG00000006007.14	Pdc	1	2.80652
ENSMUSG00000022061.8	Nkx3-1	1	2.80652
ENSMUSG00000022435.5	Upk3a	1	2.80652
ENSMUSG00000022931.7	Krtap15	1	2.80652
ENSMUSG00000024164.15	C3	1	2.80652
ENSMUSG00000029235.14	Pdcl2	1	2.80652
ENSMUSG00000031957.5	Ctrb1	1	2.80652
ENSMUSG00000032921.13	Odf4	1	2.80652
ENSMUSG00000037358.6	4930578C19Rik	1	2.80652
ENSMUSG00000040017.8	Saa4	1	2.80652
ENSMUSG00000041681.2	Iapp	1	2.80652
ENSMUSG00000044359.1	P2ry4	1	2.80652
ENSMUSG00000051777.6	Iqcj	1	2.80652
ENSMUSG00000052736.15	Klrc2	1	2.80652
ENSMUSG00000062200.12	Vmn2r7	1	2.80652
ENSMUSG00000073000.2	Gm10451	1	2.80652
ENSMUSG00000073752.1	Gm10570	1	2.80652
ENSMUSG00000078500.3	Gm13235	1	2.80652
ENSMUSG00000079333.3	Gm11096	1	2.80652
ENSMUSG00000091494.8	Gm3269	1	2.80652
ENSMUSG00000095040.2	1700001J03Rik	1	2.80652
ENSMUSG00000022362.13	Gm29394	1	2.39149
ENSMUSG00000028699.9	Tspan1	1	2.39149
ENSMUSG00000000440.12	Pparg	1	1.80652
ENSMUSG00000001225.12	Slc26a3	1	1.80652
ENSMUSG00000001497.18	Pax9	1	1.80652
ENSMUSG00000001865.2	Cpa3	1	1.80652
ENSMUSG00000003882.4	Il7r	1	1.80652
ENSMUSG00000005220.10	Corin	1	1.80652
ENSMUSG00000006311.8	Etv2	1	1.80652
ENSMUSG00000008932.9	Slc1a7	1	1.80652
ENSMUSG00000014725.14	Adam28	1	1.80652
ENSMUSG00000015962.5	1700016C15Rik	1	1.80652
ENSMUSG00000018263.11	Tbx5	1	1.80652
ENSMUSG00000018595.6	Glra4	1	1.80652
ENSMUSG00000018973.2	Hoxb1	1	1.80652
ENSMUSG00000020429.7	Igfbp1	1	1.80652
ENSMUSG00000021095.5	Gsc	1	1.80652
ENSMUSG00000021362.6	Gcm2	1	1.80652
ENSMUSG00000022818.12	Cyp2ab1	1	1.80652
ENSMUSG00000023902.18	Zscan10	1	1.80652
ENSMUSG00000024734.8	Zp1	1	1.80652
ENSMUSG00000024842.7	Cabp4	1	1.80652
ENSMUSG00000024922.1	Ovol1	1	1.80652
ENSMUSG00000025461.11	Cd163l1	1	1.80652
ENSMUSG00000025527.9	Satl1	1	1.80652
ENSMUSG00000025946.13	Pth2r	1	1.80652
ENSMUSG00000026251.13	Chrnd	1	1.80652
ENSMUSG00000026497.7	Mixl1	1	1.80652
ENSMUSG00000028008.10	Asic5	1	1.80652
ENSMUSG00000028240.2	Cyp7a1	1	1.80652
ENSMUSG00000029154.13	Cwh43	1	1.80652
ENSMUSG00000029586.9	Spdye4b	1	1.80652
ENSMUSG00000030167.15	Klrc1	1	1.80652
ENSMUSG00000030325.16	Klrb1c	1	1.80652
ENSMUSG00000030433.15	Sbk2	1	1.80652
ENSMUSG00000030945.17	Acsm2	1	1.80652
ENSMUSG00000031098.18	Syt8	1	1.80652
ENSMUSG00000031461.4	Myom2	1	1.80652
ENSMUSG00000031725.8	Ces1f	1	1.80652
ENSMUSG00000031738.14	Irx6	1	1.80652
ENSMUSG00000032572.7	Col6a4	1	1.80652
ENSMUSG00000034009.14	Rxfp1	1	1.80652
ENSMUSG00000034115.9	Scn11a	1	1.80652
ENSMUSG00000034990.15	Otoa	1	1.80652
ENSMUSG00000035191.15	Rfpl4	1	1.80652
ENSMUSG00000036733.16	Rbm42	1	1.80652
ENSMUSG00000037307.11	Banf2	1	1.80652
ENSMUSG00000037406.7	Htra4	1	1.80652
ENSMUSG00000037451.7	Slc22a20	1	1.80652
ENSMUSG00000037469.9	Acp7	1	1.80652
ENSMUSG00000038304.14	Cd160	1	1.80652
ENSMUSG00000038883.2	Prl3a1	1	1.80652
ENSMUSG00000039264.9	Gimap3	1	1.80652
ENSMUSG00000039315.15	Clnk	1	1.80652
ENSMUSG00000040086.13	Tnni3k	1	1.80652
ENSMUSG00000040364.8	Sec1	1	1.80652
ENSMUSG00000040919.13	4930505A04Rik	1	1.80652
ENSMUSG00000042064.13	Myo3b	1	1.80652
ENSMUSG00000042567.19	Nek10	1	1.80652
ENSMUSG00000042638.14	Gucy2c	1	1.80652
ENSMUSG00000043017.9	Ptgir	1	1.80652
ENSMUSG00000044378.12	Slc15a5	1	1.80652
ENSMUSG00000044453.5	Ffar1	1	1.80652
ENSMUSG00000045314.5	Sowahb	1	1.80652
ENSMUSG00000045521.6	Tssk2	1	1.80652
ENSMUSG00000045545.8	Krt14	1	1.80652
ENSMUSG00000045680.7	Tcf21	1	1.80652
ENSMUSG00000045776.2	Lrtm1	1	1.80652
ENSMUSG00000046108.3	Il17c	1	1.80652
ENSMUSG00000047025.4	Ccer1	1	1.80652
ENSMUSG00000047692.5	4930533K18Rik	1	1.80652
ENSMUSG00000047988.1	4933428G20Rik	1	1.80652
ENSMUSG00000049708.7	Olfr27	1	1.80652
ENSMUSG00000050377.7	Il31ra	1	1.80652
ENSMUSG00000050824.11	Sstr5	1	1.80652
ENSMUSG00000050966.9	Lin28a	1	1.80652
ENSMUSG00000051046.6	Olfr214	1	1.80652
ENSMUSG00000051056.4	Gja10	1	1.80652
ENSMUSG00000051207.7	Mrgprd	1	1.80652
ENSMUSG00000051276.4	Actrt2	1	1.80652
ENSMUSG00000051401.6	Kctd16	1	1.80652
ENSMUSG00000051509.5	Olfr414	1	1.80652
ENSMUSG00000052471.2	Gm9881	1	1.80652
ENSMUSG00000052520.7	Cyp2j5	1	1.80652
ENSMUSG00000052730.6	Gm5111	1	1.80652
ENSMUSG00000053338.9	Tarm1	1	1.80652
ENSMUSG00000053375.7	Atp6v1e2	1	1.80652
ENSMUSG00000054116.1	E130116L18Rik	1	1.80652
ENSMUSG00000056380.13	Gpr50	1	1.80652
ENSMUSG00000056487.8	Mettl7a2	1	1.80652
ENSMUSG00000057446.2	Cts8	1	1.80652
ENSMUSG00000058014.3	Olfr502	1	1.80652
ENSMUSG00000058152.7	Chsy3	1	1.80652
ENSMUSG00000059406.7	Tmprss9	1	1.80652
ENSMUSG00000060509.4	Xcr1	1	1.80652
ENSMUSG00000061780.5	Cfd	1	1.80652
ENSMUSG00000062561.3	Gm10118	1	1.80652
ENSMUSG00000063713.7	Klk1b24	1	1.80652
ENSMUSG00000063820.11	Arl9	1	1.80652
ENSMUSG00000064194.10	Zfp936	1	1.80652
ENSMUSG00000064308.10	2410137M14Rik	1	1.80652
ENSMUSG00000066938.1	Gm10190	1	1.80652
ENSMUSG00000067714.13	Lpar5	1	1.80652
ENSMUSG00000072664.10	Ugt3a1	1	1.80652
ENSMUSG00000073007.10	Fam46d	1	1.80652
ENSMUSG00000073497.6	AA792892	1	1.80652
ENSMUSG00000075167.1	Olfr1101	1	1.80652
ENSMUSG00000075402.1	Krt76	1	1.80652
ENSMUSG00000078815.8	Cacng6	1	1.80652
ENSMUSG00000078938.9	Syce3	1	1.80652
ENSMUSG00000079025.8	Gsdmc	1	1.80652
ENSMUSG00000079554.2	Aox2	1	1.80652
ENSMUSG00000079852.4	Klra4	1	1.80652
ENSMUSG00000081225.3	Cyp2j12	1	1.80652
ENSMUSG00000090588.2	Gm9573	1	1.80652
ENSMUSG00000091022.8	Gm3115	1	1.80652
ENSMUSG00000091114.1	Gm3138	1	1.80652
ENSMUSG00000091345.8	Col6a5	1	1.80652
ENSMUSG00000091563.8	Gm8108	1	1.80652
ENSMUSG00000095026.1	Gm3336	1	1.80652
ENSMUSG00000095654.2	Plscr5	1	1.80652
ENSMUSG00000096685.7	Gm3642	1	1.80652
ENSMUSG00000096854.1	Ifnz	1	1.80652
ENSMUSG00000103766.5	Gm38392	1	1.80652
ENSMUSG00000103800.1	Pcdha8	1	1.80652
ENSMUSG00000106447.1	Gm42957	1	1.80652
ENSMUSG00000108976.1	Gm29797	1	1.80652
ENSMUSG00000109156.1	Gm45194	1	1.80652
ENSMUSG00000026639.18	Lamb3	1	1.54349
ENSMUSG00000073486.2	Gm10518	1	1.4846
ENSMUSG00000024353.4	Mzb1	1	1.39149
ENSMUSG00000029320.11	1700016H13Rik	1	1.39149
ENSMUSG00000029784.13	Ssmem1	1	1.39149
ENSMUSG00000030359.14	Pzp	1	1.39149
ENSMUSG00000030981.9	Mmp21	1	1.39149
ENSMUSG00000040828.9	Catsperd	1	1.39149
ENSMUSG00000054594.13	Oscar	1	1.39149
ENSMUSG00000066378.3	Gm10160	1	1.39149
ENSMUSG00000074283.5	Zfp109	1	1.39149
ENSMUSG00000020401.6	Fam71b	1	1.22156
ENSMUSG00000020437.12	Myo1g	1	1.22156
ENSMUSG00000022304.12	Dpys	1	1.22156
ENSMUSG00000025194.5	Abcc2	1	1.22156
ENSMUSG00000026100.6	Mstn	1	1.22156
ENSMUSG00000026167.14	Wnt10a	1	1.22156
ENSMUSG00000027186.14	Elf5	1	1.22156
ENSMUSG00000027456.8	Sdcbp2	1	1.22156
ENSMUSG00000027670.4	Ocstamp	1	1.22156
ENSMUSG00000027863.8	Cd2	1	1.22156
ENSMUSG00000028307.9	Aldob	1	1.22156
ENSMUSG00000034031.5	Ccdc182	1	1.22156
ENSMUSG00000034623.14	Prss55	1	1.22156
ENSMUSG00000038522.6	Mfsd4b1	1	1.22156
ENSMUSG00000044199.5	S1pr4	1	1.22156
ENSMUSG00000045471.4	Hcrt	1	1.22156
ENSMUSG00000046856.13	Gpr1	1	1.22156
ENSMUSG00000056617.12	4931429L15Rik	1	1.22156
ENSMUSG00000061742.11	Slc22a12	1	1.22156
ENSMUSG00000063611.4	Gm10134	1	1.22156
ENSMUSG00000063767.3	S100a7a	1	1.22156
ENSMUSG00000067614.4	Krt86	1	1.22156
ENSMUSG00000071679.4	Zcchc16	1	1.22156
ENSMUSG00000074824.3	Rslcan18	1	1.22156
ENSMUSG00000075425.10	Gm13547	1	1.22156
ENSMUSG00000079389.10	Gm3149	1	1.22156
ENSMUSG00000096237.1	CT868723.1	1	1.22156
ENSMUSG00000096385.7	Gm11168	1	1.22156
ENSMUSG00000096549.9	Prickle4	1	1.22156
ENSMUSG00000047986.12	Palm3	1	1.15445
ENSMUSG00000051965.8	Nanos2	1	1.12845
ENSMUSG00000091193.1	Gm17333	1	1.12845
ENSMUSG00000024274.8	Zscan30	1	1.06956
ENSMUSG00000038045.14	Sult6b1	1	1.06956
ENSMUSG00000098022.7	Zfp82	1	1.06956
ENSMUSG00000105875.1	Gm43518	1	1.06956
ENSMUSG00000000938.11	Hoxa10	1	1
ENSMUSG00000001494.6	Sost	1	1
ENSMUSG00000025515.15	Muc2	1	1
ENSMUSG00000027022.13	Xirp2	1	1
ENSMUSG00000031518.6	Spata4	1	1
ENSMUSG00000048763.11	Hoxb3	1	1
ENSMUSG00000052363.7	Zdhhc19	1	1
ENSMUSG00000056399.1	Prss34	1	1
ENSMUSG00000063232.16	Serpina11	1	1
ENSMUSG00000067399.10	Trim43c	1	1
ENSMUSG00000068113.6	Gm4907	1	1
ENSMUSG00000091455.3	Otogl	1	1
ENSMUSG00000108273.1	Zfand4	1	1
ENSMUSG00000078157.1	4931440F15Rik	1	0.999169
ENSMUSG00000031493.10	Ggn	1	0.958527
ENSMUSG00000042514.11	Klhl14	1	0.932055
ENSMUSG00000046056.15	Sbsn	1	0.932055
ENSMUSG00000001520.12	Nrip2	1	0.913439
ENSMUSG00000000093.6	Tbx2	1	0.806524
ENSMUSG00000000154.16	Slc22a18	1	0.806524
ENSMUSG00000000411.7	Tssk3	1	0.806524
ENSMUSG00000004612.9	Nkg7	1	0.806524
ENSMUSG00000006587.5	Snai3	1	0.806524
ENSMUSG00000007030.8	Vwa7	1	0.806524
ENSMUSG00000008193.13	Spib	1	0.806524
ENSMUSG00000012819.15	Cdh23	1	0.806524
ENSMUSG00000013083.8	2200002J24Rik	1	0.806524
ENSMUSG00000019909.3	Fam162b	1	0.806524
ENSMUSG00000019987.8	Arg1	1	0.806524
ENSMUSG00000020481.15	Ankrd36	1	0.806524
ENSMUSG00000020622.15	Nt5c1b	1	0.806524
ENSMUSG00000021953.14	Tdh	1	0.806524
ENSMUSG00000022857.13	Tmprss15	1	0.806524
ENSMUSG00000023000.4	Dhh	1	0.806524
ENSMUSG00000023013.4	Aqp2	1	0.806524
ENSMUSG00000023151.9	Lrrc69	1	0.806524
ENSMUSG00000023391.8	Dlx2	1	0.806524
ENSMUSG00000024575.15	Pde6a	1	0.806524
ENSMUSG00000027246.12	Ell3	1	0.806524
ENSMUSG00000028749.7	Pla2g2f	1	0.806524
ENSMUSG00000028965.13	Tnfrsf9	1	0.806524
ENSMUSG00000029074.14	Ttll10	1	0.806524
ENSMUSG00000029269.11	Sult1b1	1	0.806524
ENSMUSG00000029369.17	Afm	1	0.806524
ENSMUSG00000030165.16	Klrd1	1	0.806524
ENSMUSG00000030219.13	Erp27	1	0.806524
ENSMUSG00000030468.12	Siglecg	1	0.806524
ENSMUSG00000030827.5	Fgf21	1	0.806524
ENSMUSG00000030838.17	Ush1c	1	0.806524
ENSMUSG00000031142.17	Cacna1f	1	0.806524
ENSMUSG00000031241.17	Tbx22	1	0.806524
ENSMUSG00000031450.8	Grk1	1	0.806524
ENSMUSG00000031553.16	Adam3	1	0.806524
ENSMUSG00000032053.7	Pou2af1	1	0.806524
ENSMUSG00000033427.13	Upb1	1	0.806524
ENSMUSG00000033576.11	Apol6	1	0.806524
ENSMUSG00000034438.16	Gbp8	1	0.806524
ENSMUSG00000036123.6	Slc9a3	1	0.806524
ENSMUSG00000037139.15	Myom3	1	0.806524
ENSMUSG00000037202.5	Prf1	1	0.806524
ENSMUSG00000037798.6	Mat1a	1	0.806524
ENSMUSG00000037994.14	Slc9b2	1	0.806524
ENSMUSG00000038216.7	Pnmt	1	0.806524
ENSMUSG00000038567.5	Cyp24a1	1	0.806524
ENSMUSG00000038599.14	Capn8	1	0.806524
ENSMUSG00000039224.1	D1Pas1	1	0.806524
ENSMUSG00000039853.18	Trim14	1	0.806524
ENSMUSG00000040714.14	Klc3	1	0.806524
ENSMUSG00000040866.13	Rsph6a	1	0.806524
ENSMUSG00000042678.16	Myo15	1	0.806524
ENSMUSG00000043029.2	Trpv3	1	0.806524
ENSMUSG00000043760.16	Pkhd1	1	0.806524
ENSMUSG00000044216.6	Kcnj4	1	0.806524
ENSMUSG00000044726.7	Erich5	1	0.806524
ENSMUSG00000045094.7	Arhgef37	1	0.806524
ENSMUSG00000045114.10	Prrt2	1	0.806524
ENSMUSG00000046196.4	Ttc39d	1	0.806524
ENSMUSG00000047343.4	Mettl21c	1	0.806524
ENSMUSG00000047854.5	Stx19	1	0.806524
ENSMUSG00000047959.4	Kcna3	1	0.806524
ENSMUSG00000050772.1	Olfr1124	1	0.806524
ENSMUSG00000051920.6	Rspo2	1	0.806524
ENSMUSG00000052616.10	Ccdc79	1	0.806524
ENSMUSG00000052909.7	Gm9894	1	0.806524
ENSMUSG00000053615.1	Gm9913	1	0.806524
ENSMUSG00000056350.6	Krtap13-1	1	0.806524
ENSMUSG00000056978.7	Hamp2	1	0.806524
ENSMUSG00000058248.12	Kcnh1	1	0.806524
ENSMUSG00000060461.5	Dppa5a	1	0.806524
ENSMUSG00000061259.11	Tmprss11d	1	0.806524
ENSMUSG00000062017.15	Abca14	1	0.806524
ENSMUSG00000062170.12	Fmr1nb	1	0.806524
ENSMUSG00000062309.7	Rpp25	1	0.806524
ENSMUSG00000063522.5	2010109I03Rik	1	0.806524
ENSMUSG00000066090.5	Insl5	1	0.806524
ENSMUSG00000067049.7	Unc93a	1	0.806524
ENSMUSG00000068246.5	Apol9b	1	0.806524
ENSMUSG00000069873.4	4930438A08Rik	1	0.806524
ENSMUSG00000071613.11	Gm10340	1	0.806524
ENSMUSG00000071665.10	Foxr2	1	0.806524
ENSMUSG00000072595.2	4930503E14Rik	1	0.806524
ENSMUSG00000073290.1	Gm10490	1	0.806524
ENSMUSG00000073399.9	Trim40	1	0.806524
ENSMUSG00000073973.3	Olfr552	1	0.806524
ENSMUSG00000073995.2	Gm10604	1	0.806524
ENSMUSG00000074061.4	Fbxw19	1	0.806524
ENSMUSG00000074300.4	BC030870	1	0.806524
ENSMUSG00000074628.9	Tldc2	1	0.806524
ENSMUSG00000074643.12	Cpne1	1	0.806524
ENSMUSG00000074653.10	Lrrc31	1	0.806524
ENSMUSG00000075023.11	Accsl	1	0.806524
ENSMUSG00000075570.2	Krt26	1	0.806524
ENSMUSG00000078599.9	Skint8	1	0.806524
ENSMUSG00000078648.2	Gm17546	1	0.806524
ENSMUSG00000078872.9	Gm14401	1	0.806524
ENSMUSG00000078931.4	Pdf	1	0.806524
ENSMUSG00000079008.2	Gm14124	1	0.806524
ENSMUSG00000079222.2	AC132444.1	1	0.806524
ENSMUSG00000079262.3	Slco1a6	1	0.806524
ENSMUSG00000082101.3	Slfn14	1	0.806524
ENSMUSG00000090486.2	BC035947	1	0.806524
ENSMUSG00000090714.10	Zscan4d	1	0.806524
ENSMUSG00000090840.2	1700092M07Rik	1	0.806524
ENSMUSG00000091556.8	Gm14569	1	0.806524
ENSMUSG00000091617.8	Gm3752	1	0.806524
ENSMUSG00000091649.3	Phf11b	1	0.806524
ENSMUSG00000094030.1	Gm21833	1	0.806524
ENSMUSG00000094634.7	Gm3468	1	0.806524
ENSMUSG00000094929.1	Gm3526	1	0.806524
ENSMUSG00000096316.7	Faiml	1	0.806524
ENSMUSG00000096856.7	Gm10778	1	0.806524
ENSMUSG00000096904.7	Gm3591	1	0.806524
ENSMUSG00000099353.6	1700031M16Rik	1	0.806524
ENSMUSG00000101750.1	Olfr1392	1	0.806524
ENSMUSG00000104318.1	Pcdha7	1	0.806524
ENSMUSG00000105383.4	Gm42641	1	0.806524
ENSMUSG00000109564.1	Muc16	1	0.806524
ENSMUSG00000109764.1	Klkb1	1	0.806524
ENSMUSG00000020682.17	Mmp28	1	0.742393
ENSMUSG00000074213.2	Gm10642	1	0.742393
ENSMUSG00000059816.5	Fam159a	1	0.728521
ENSMUSG00000097407.1	4933408J17Rik	1	0.719061
ENSMUSG00000056824.15	Zfp663	1	0.706988
ENSMUSG00000032338.8	Hcn4	1	0.691047
ENSMUSG00000034427.16	Myo15b	1	0.691047
ENSMUSG00000029151.14	Slc30a3	1	0.680993
ENSMUSG00000044641.7	Pard6b	1	0.675279
ENSMUSG00000013936.12	Myl2	1	0.66902
ENSMUSG00000032360.16	Hcrtr2	1	0.66902
ENSMUSG00000091898.8	Tnnc1	1	0.66902
ENSMUSG00000100937.1	1700020D05Rik	1	0.66902
ENSMUSG00000028072.6	Ntrk1	1	0.654521
ENSMUSG00000038246.6	Fam50b	1	0.636599
ENSMUSG00000043068.5	Fam89a	1	0.636599
ENSMUSG00000043458.5	Pcdhb12	1	0.636599
ENSMUSG00000048617.16	Rtbdn	1	0.636599
ENSMUSG00000055976.6	Cldn23	1	0.636599
ENSMUSG00000063651.11	Cnfn	1	0.636599
ENSMUSG00000097298.1	A130057D12Rik	1	0.636599
ENSMUSG00000043999.6	Gpr75	1	0.622099
ENSMUSG00000025400.10	Tac2	1	0.60489
ENSMUSG00000003469.9	Phyhip	1	0.584131
ENSMUSG00000019489.7	Cd70	1	0.584131
ENSMUSG00000019779.14	Frk	1	0.584131
ENSMUSG00000022479.15	Vdr	1	0.584131
ENSMUSG00000022824.12	Muc13	1	0.584131
ENSMUSG00000030382.15	Slc27a5	1	0.584131
ENSMUSG00000035020.11	Epgn	1	0.584131
ENSMUSG00000035875.14	AI182371	1	0.584131
ENSMUSG00000050304.3	Slc25a2	1	0.584131
ENSMUSG00000057710.6	9630041A04Rik	1	0.584131
ENSMUSG00000063683.12	Glyat	1	0.584131
ENSMUSG00000071860.1	2900055J20Rik	1	0.584131
ENSMUSG00000079666.8	1700015F17Rik	1	0.584131
ENSMUSG00000093985.7	Gm10406	1	0.584131
ENSMUSG00000071648.3	Rom1	1	0.575198
ENSMUSG00000032715.9	Trib3	1	0.569485
ENSMUSG00000002384.2	Bmp8b	1	0.558596
ENSMUSG00000000214.11	Th	1	0.543489
ENSMUSG00000064065.15	Ipcef1	1	0.543489
ENSMUSG00000066760.12	Psg16	1	0.543489
ENSMUSG00000068079.5	Tcf15	1	0.543489
ENSMUSG00000045318.6	Adra2c	1	0.539737
ENSMUSG00000022622.4	Acr	1	0.526416
ENSMUSG00000043659.11	Npsr1	1	0.526416
ENSMUSG00000056089.5	Gm5468	1	0.526416
ENSMUSG00000029700.11	Slc13a1	1	0.509542
ENSMUSG00000001349.4	Cnn1	1	0.484596
ENSMUSG00000004328.15	Hif3a	1	0.484596
ENSMUSG00000024729.7	1700017D01Rik	1	0.484596
ENSMUSG00000024901.14	Peli3	1	0.484596
ENSMUSG00000025905.13	Oprk1	1	0.484596
ENSMUSG00000029868.12	Trpv6	1	0.484596
ENSMUSG00000031997.8	Trpc6	1	0.484596
ENSMUSG00000032656.14	2021-03-03	1	0.484596
ENSMUSG00000034071.15	Zfp551	1	0.484596
ENSMUSG00000035773.5	Kiss1r	1	0.484596
ENSMUSG00000035852.10	Misp	1	0.484596
ENSMUSG00000036587.13	Fut7	1	0.484596
ENSMUSG00000038763.12	Alpk3	1	0.484596
ENSMUSG00000039878.12	Slc39a5	1	0.484596
ENSMUSG00000042306.11	S100a14	1	0.484596
ENSMUSG00000044052.3	Ccr10	1	0.484596
ENSMUSG00000050147.8	F2rl3	1	0.484596
ENSMUSG00000051503.2	Gm6583	1	0.484596
ENSMUSG00000053395.15	Cacng8	1	0.484596
ENSMUSG00000055471.6	Alk	1	0.484596
ENSMUSG00000059741.13	Myl3	1	0.484596
ENSMUSG00000070330.2	Tmem235	1	0.484596
ENSMUSG00000071033.1	Gm10308	1	0.484596
ENSMUSG00000073291.3	Gm10491	1	0.484596
ENSMUSG00000078496.9	Gm13152	1	0.484596
ENSMUSG00000078984.1	Gm11027	1	0.484596
ENSMUSG00000081650.1	Gm16181	1	0.484596
ENSMUSG00000091744.1	Gm17732	1	0.484596
ENSMUSG00000092519.2	Actl9	1	0.484596
ENSMUSG00000101337.6	Dnah7c	1	0.484596
ENSMUSG00000038026.12	Kcnj9	1	0.477216
ENSMUSG00000090487.8	Gm2888	1	0.462569
ENSMUSG00000035580.10	Kcnh8	1	0.458601
ENSMUSG00000040543.16	Pitpnm3	1	0.452887
ENSMUSG00000025213.11	Kazald1	1	0.443954
ENSMUSG00000059742.10	Kcnh7	1	0.442249
ENSMUSG00000053111.13	Fank1	1	0.434555
ENSMUSG00000062743.9	Zfp677	1	0.434555
ENSMUSG00000061311.6	Rag1	1	0.428012
ENSMUSG00000073600.3	Prob1	1	0.428012
ENSMUSG00000097929.7	Tunar	1	0.428012
ENSMUSG00000070866.4	Zfp804a	1	0.415333
ENSMUSG00000032087.9	Dscaml1	1	0.41261
ENSMUSG00000043085.14	Tmem82	1	0.407974
ENSMUSG00000070469.12	Adamtsl3	1	0.407974
ENSMUSG00000001583.13	Tnk1	1	0.391486
ENSMUSG00000001901.15	Kcnh6	1	0.391486
ENSMUSG00000006342.14	Susd2	1	0.391486
ENSMUSG00000018986.9	Slfn3	1	0.391486
ENSMUSG00000027314.6	Dll4	1	0.391486
ENSMUSG00000034919.2	Ttc22	1	0.391486
ENSMUSG00000036760.6	Kcnk9	1	0.391486
ENSMUSG00000040694.3	Apobec2	1	0.391486
ENSMUSG00000047977.3	Synb	1	0.391486
ENSMUSG00000054598.13	9130230L23Rik	1	0.391486
ENSMUSG00000055271.4	9330161L09Rik	1	0.391486
ENSMUSG00000071203.6	Naip5	1	0.391486
ENSMUSG00000074445.4	Sprr2a3	1	0.391486
ENSMUSG00000090121.10	Abhd12b	1	0.391486
ENSMUSG00000102206.5	Pcdha11	1	0.391486
ENSMUSG00000110266.1	RP23-281F13.1	1	0.391486
ENSMUSG00000026452.15	Syt2	1	0.38506
ENSMUSG00000026989.5	Dapl1	1	0.377681
ENSMUSG00000030340.16	Scnn1a	1	0.370425
ENSMUSG00000000724.10	Cryba1	1	0.365951
ENSMUSG00000034226.7	Rhov	1	0.365951
ENSMUSG00000034584.3	Exph5	1	0.365951
ENSMUSG00000042115.4	Klhdc8a	1	0.365951
ENSMUSG00000103310.1	Pcdha12	1	0.365951
ENSMUSG00000041842.15	Fhdc1	1	0.359065
ENSMUSG00000058488.7	Kl	1	0.359065
ENSMUSG00000019853.5	Hebp2	1	0.356721
ENSMUSG00000006445.3	Epha2	1	0.347092
ENSMUSG00000018341.12	Il12rb2	1	0.347092
ENSMUSG00000021200.14	Asb2	1	0.347092
ENSMUSG00000059301.5	Gm5434	1	0.347092
ENSMUSG00000097078.1	Gm26566	1	0.347092
ENSMUSG00000025216.9	Lbx1	1	0.340439
ENSMUSG00000024459.18	H2-M5	1	0.338375
ENSMUSG00000020034.7	Tcp11l2	1	0.337527
ENSMUSG00000009551.2	6330409D20Rik	1	0.335633
ENSMUSG00000040632.15	Nrl	1	0.332593
ENSMUSG00000010154.6	Spire2	1	0.330086
ENSMUSG00000030688.15	Stard10	1	0.326259
ENSMUSG00000026188.11	Tmem169	1	0.322708
ENSMUSG00000027270.14	Lamp5	1	0.321097
ENSMUSG00000032611.9	1700102P08Rik	1	0.321097
ENSMUSG00000036816.3	Atoh7	1	0.321097
ENSMUSG00000038298.14	Pdzk1	1	0.321097
ENSMUSG00000047654.6	Tssk6	1	0.321097
ENSMUSG00000030739.18	Myh14	1	0.313484
ENSMUSG00000033276.18	Stk36	1	0.312327
ENSMUSG00000089809.8	A930011G23Rik	1	0.310566
ENSMUSG00000023882.15	Zfp54	1	0.304023
ENSMUSG00000024517.16	Grp	1	0.304023
ENSMUSG00000039813.14	Tbc1d2	1	0.304023
ENSMUSG00000107108.1	Gm9936	1	0.304023
ENSMUSG00000047897.10	Ripply2	1	0.296849
ENSMUSG00000021125.6	Arg2	1	0.295023
ENSMUSG00000047810.8	Ccdc88b	1	0.295023
ENSMUSG00000021216.6	Tubal3	1	0.291951
ENSMUSG00000037833.13	Sh2d4b	1	0.291951
ENSMUSG00000042766.17	Trim46	1	0.289948
ENSMUSG00000036469.16	2021-03-01	1	0.288676
ENSMUSG00000019828.13	Grm1	1	0.288287
ENSMUSG00000031896.6	Ctrl	1	0.282962
ENSMUSG00000043126.4	D830039M14Rik	1	0.282962
ENSMUSG00000026787.3	Gad2	1	0.278592
ENSMUSG00000031970.16	Dbndd1	1	0.27783
ENSMUSG00000075410.12	Gm11744	1	0.274029
ENSMUSG00000027004.3	Frzb	1	0.270471
ENSMUSG00000037025.11	Foxa2	1	0.270471
ENSMUSG00000072825.10	Cep170b	1	0.263209
ENSMUSG00000038540.14	Tmc3	1	0.262203
ENSMUSG00000016763.14	Scube1	1	0.260555
ENSMUSG00000074934.3	Grem1	1	0.258087
ENSMUSG00000054932.6	Afp	1	0.257631
ENSMUSG00000019906.14	Lin7a	1	0.25706
ENSMUSG00000037239.8	Spred3	1	0.251005
ENSMUSG00000023947.7	Nfkbie	1	0.24744
ENSMUSG00000045008.1	9030612E09Rik	1	0.245809
ENSMUSG00000001552.14	Jup	1	0.245097
ENSMUSG00000063687.3	Pcdhb5	1	0.241325
ENSMUSG00000002908.15	Kcnn1	1	0.235775
ENSMUSG00000040035.14	Disp2	1	0.234617
ENSMUSG00000051062.6	Fbll1	1	0.232532
ENSMUSG00000000244.17	Tspan32	1	0.221561
ENSMUSG00000000248.16	Clec2g	1	0.221561
ENSMUSG00000000782.15	Tcf7	1	0.221561
ENSMUSG00000000817.10	Fasl	1	0.221561
ENSMUSG00000003341.8	Atp8b3	1	0.221561
ENSMUSG00000004707.14	Ly9	1	0.221561
ENSMUSG00000004988.9	Fxyd4	1	0.221561
ENSMUSG00000005364.11	Il5ra	1	0.221561
ENSMUSG00000005763.15	Cd247	1	0.221561
ENSMUSG00000007033.4	Hspa1l	1	0.221561
ENSMUSG00000010080.15	Epn3	1	0.221561
ENSMUSG00000012396.12	Nanog	1	0.221561
ENSMUSG00000016496.7	Cd274	1	0.221561
ENSMUSG00000018238.6	Gdf9	1	0.221561
ENSMUSG00000020251.13	Glt8d2	1	0.221561
ENSMUSG00000020447.5	Npc1l1	1	0.221561
ENSMUSG00000021758.13	Ddx4	1	0.221561
ENSMUSG00000022003.6	Slc25a30	1	0.221561
ENSMUSG00000022225.6	Cma1	1	0.221561
ENSMUSG00000022542.6	2021-09-12	1	0.221561
ENSMUSG00000024306.12	Ccdc178	1	0.221561
ENSMUSG00000024673.9	Ms4a1	1	0.221561
ENSMUSG00000026023.16	Cdk15	1	0.221561
ENSMUSG00000026117.10	Zap70	1	0.221561
ENSMUSG00000026765.12	Lypd6b	1	0.221561
ENSMUSG00000026774.11	4931423N10Rik	1	0.221561
ENSMUSG00000027225.7	Duoxa2	1	0.221561
ENSMUSG00000027843.13	Ptpn22	1	0.221561
ENSMUSG00000027939.11	Nup210l	1	0.221561
ENSMUSG00000028182.14	Lrriq3	1	0.221561
ENSMUSG00000028457.18	Atp8b5	1	0.221561
ENSMUSG00000028575.11	Eqtn	1	0.221561
ENSMUSG00000029015.9	Slc26a5	1	0.221561
ENSMUSG00000029219.10	Slc10a4	1	0.221561
ENSMUSG00000029844.9	Hoxa1	1	0.221561
ENSMUSG00000030336.14	Cd27	1	0.221561
ENSMUSG00000030361.16	Klrb1a	1	0.221561
ENSMUSG00000031138.4	F9	1	0.221561
ENSMUSG00000031382.14	Asb11	1	0.221561
ENSMUSG00000031481.8	Tpte	1	0.221561
ENSMUSG00000031509.10	1700016D06Rik	1	0.221561
ENSMUSG00000031849.8	Comp	1	0.221561
ENSMUSG00000031876.16	Cmtm1	1	0.221561
ENSMUSG00000032092.4	Mpzl2	1	0.221561
ENSMUSG00000032271.13	Nnmt	1	0.221561
ENSMUSG00000033498.14	Strc	1	0.221561
ENSMUSG00000033825.9	Tpsb2	1	0.221561
ENSMUSG00000033860.13	Fgg	1	0.221561
ENSMUSG00000034689.1	4921530L21Rik	1	0.221561
ENSMUSG00000035187.10	Nkx6-1	1	0.221561
ENSMUSG00000037005.16	Xpnpep2	1	0.221561
ENSMUSG00000038607.12	Gng10	1	0.221561
ENSMUSG00000039335.11	Spata16	1	0.221561
ENSMUSG00000039699.13	Batf2	1	0.221561
ENSMUSG00000040046.14	Tph1	1	0.221561
ENSMUSG00000041044.9	Lrit1	1	0.221561
ENSMUSG00000041287.5	Sox15	1	0.221561
ENSMUSG00000042010.16	Acacb	1	0.221561
ENSMUSG00000042041.6	2010003K11Rik	1	0.221561
ENSMUSG00000042045.5	Sln	1	0.221561
ENSMUSG00000042268.10	Slc26a9	1	0.221561
ENSMUSG00000043549.13	Fam90a1b	1	0.221561
ENSMUSG00000044017.16	Adgrd1	1	0.221561
ENSMUSG00000044678.11	Ly6k	1	0.221561
ENSMUSG00000045775.15	Slc16a5	1	0.221561
ENSMUSG00000046408.13	1700067K01Rik	1	0.221561
ENSMUSG00000046593.3	Tmem215	1	0.221561
ENSMUSG00000046733.7	Gprc5a	1	0.221561
ENSMUSG00000047307.2	Pcdhb13	1	0.221561
ENSMUSG00000047696.16	Ccdc144b	1	0.221561
ENSMUSG00000048004.14	Tmem196	1	0.221561
ENSMUSG00000048442.15	Smim5	1	0.221561
ENSMUSG00000049515.12	Espnl	1	0.221561
ENSMUSG00000049848.7	Ceacam19	1	0.221561
ENSMUSG00000050063.18	Klk6	1	0.221561
ENSMUSG00000050075.8	Gpr171	1	0.221561
ENSMUSG00000052271.7	Bhlha15	1	0.221561
ENSMUSG00000052673.1	Gm9887	1	0.221561
ENSMUSG00000053465.5	Hs6st3	1	0.221561
ENSMUSG00000054589.1	Gm9949	1	0.221561
ENSMUSG00000054892.14	Txk	1	0.221561
ENSMUSG00000056071.12	S100a9	1	0.221561
ENSMUSG00000056972.6	Magel2	1	0.221561
ENSMUSG00000057072.11	Spata45	1	0.221561
ENSMUSG00000057173.8	Rfx8	1	0.221561
ENSMUSG00000060034.5	Ctf2	1	0.221561
ENSMUSG00000060332.9	Tmc2	1	0.221561
ENSMUSG00000060890.11	Arr3	1	0.221561
ENSMUSG00000060985.15	Tdrd5	1	0.221561
ENSMUSG00000061039.3	Olfr920	1	0.221561
ENSMUSG00000061082.11	Plac1	1	0.221561
ENSMUSG00000063672.7	Nkx6-3	1	0.221561
ENSMUSG00000063681.14	Crb1	1	0.221561
ENSMUSG00000064330.9	Pde6h	1	0.221561
ENSMUSG00000066007.15	Zfp600	1	0.221561
ENSMUSG00000067597.5	Dgat2l6	1	0.221561
ENSMUSG00000067653.12	Ankrd23	1	0.221561
ENSMUSG00000071178.11	Serpina1b	1	0.221561
ENSMUSG00000072720.9	Myo18b	1	0.221561
ENSMUSG00000073294.4	AU022751	1	0.221561
ENSMUSG00000073448.1	Gm10509	1	0.221561
ENSMUSG00000075520.5	Malrd1	1	0.221561
ENSMUSG00000078621.2	Hbb-bh2	1	0.221561
ENSMUSG00000078632.3	Lrrc37a	1	0.221561
ENSMUSG00000078868.3	Gm14412	1	0.221561
ENSMUSG00000090666.1	Gm17567	1	0.221561
ENSMUSG00000090799.1	Klhl33	1	0.221561
ENSMUSG00000091028.1	Gm10722	1	0.221561
ENSMUSG00000092225.1	Gm2381	1	0.221561
ENSMUSG00000094282.1	Cfap73	1	0.221561
ENSMUSG00000096175.3	Gm21761	1	0.221561
ENSMUSG00000096808.1	AC132444.6	1	0.221561
ENSMUSG00000097854.1	Gm26602	1	0.221561
ENSMUSG00000097886.2	Gsg1l2	1	0.221561
ENSMUSG00000098509.2	Rgs21	1	0.221561
ENSMUSG00000102805.5	Gm37240	1	0.221561
ENSMUSG00000072915.3	Gm12258	1	0.208961
ENSMUSG00000039936.18	Pik3cd	1	0.208265
ENSMUSG00000031910.14	Has3	1	0.207486
ENSMUSG00000023017.9	Asic1	1	0.20562
ENSMUSG00000029009.17	Mthfr	1	0.203989
ENSMUSG00000022829.14	Stxbp5l	1	0.20098
ENSMUSG00000073889.10	Il11ra1	1	0.197108
ENSMUSG00000050821.13	Fam131a	1	0.196615
ENSMUSG00000055862.6	Izumo4	1	0.19647
ENSMUSG00000048904.4	Neurog1	1	0.192992
ENSMUSG00000027356.8	Fermt1	1	0.189852
ENSMUSG00000043036.13	Ccdc63	1	0.187614
ENSMUSG00000037907.16	Ankrd13b	1	0.18176
ENSMUSG00000041798.15	Gck	1	0.178493
ENSMUSG00000046727.12	Cystm1	1	0.16779
ENSMUSG00000062785.14	Kcnc3	1	0.167623
ENSMUSG00000019564.12	Arid3a	1	0.163627
ENSMUSG00000038987.8	Cfap157	1	0.162668
ENSMUSG00000067285.4	Gm16223	1	0.162668
ENSMUSG00000018507.16	Trpv2	1	0.157431
ENSMUSG00000022442.15	Ttll1	1	0.157113
ENSMUSG00000020635.7	Fkbp1b	1	0.150595
ENSMUSG00000036019.8	Tmtc2	1	0.149064
ENSMUSG00000043670.4	Diras1	1	0.146273
ENSMUSG00000039110.14	Mycbpap	1	0.143559
ENSMUSG00000031169.13	Porcn	1	0.141391
ENSMUSG00000021057.15	Akap5	1	0.140943
ENSMUSG00000062794.8	Zfp599	1	0.140943
ENSMUSG00000037977.6	6430571L13Rik	1	0.140641
ENSMUSG00000074652.3	Myh7b	1	0.138863
ENSMUSG00000051331.14	Cacna1c	1	0.137245
ENSMUSG00000041609.16	Ccdc64	1	0.136949
ENSMUSG00000055368.14	Slc6a2	1	0.136672
ENSMUSG00000023274.14	Cd4	1	0.134098
ENSMUSG00000036564.16	Ndrg4	1	0.131215
ENSMUSG00000029055.17	Plch2	1	0.130959
ENSMUSG00000038065.13	Mturn	1	0.130959
ENSMUSG00000046191.7	Pcdhb20	1	0.130221
ENSMUSG00000022652.6	Morc1	1	0.128452
ENSMUSG00000024327.15	Slc39a7	1	0.128452
ENSMUSG00000033182.12	Kbtbd12	1	0.128452
ENSMUSG00000033409.13	Syce1l	1	0.128452
ENSMUSG00000069456.4	Rdh16	1	0.128452
ENSMUSG00000042500.11	Ago4	1	0.123714
ENSMUSG00000027244.14	Atg13	1	0.122708
ENSMUSG00000033475.15	Tomm6	1	0.122026
ENSMUSG00000071862.2	Lrrtm2	1	0.121397
ENSMUSG00000027470.9	Mylk2	1	0.120632
ENSMUSG00000041216.15	Clvs1	1	0.11955
ENSMUSG00000016346.17	Kcnq2	1	0.11662
ENSMUSG00000032528.4	Vipr1	1	0.115022
ENSMUSG00000056724.14	Nbeal2	1	0.113502
ENSMUSG00000009739.16	Pou6f1	1	0.112222
ENSMUSG00000021198.16	Unc79	1	0.1102
ENSMUSG00000050875.11	A730017C20Rik	1	0.109668
ENSMUSG00000002083.13	Bbc3	1	0.109087
ENSMUSG00000078851.4	Hist3h2a	1	0.107578
ENSMUSG00000020785.17	Camkk1	1	0.107033
ENSMUSG00000030774.13	Pak1	1	0.106958
ENSMUSG00000004864.12	Mapk13	1	0.106084
ENSMUSG00000014791.9	Elmo3	1	0.106084
ENSMUSG00000027536.6	Chmp4c	1	0.106084
ENSMUSG00000027776.12	Il12a	1	0.106084
ENSMUSG00000039556.16	Ppp1r3f	1	0.106084
ENSMUSG00000056162.13	Cndp1	1	0.106084
ENSMUSG00000073197.8	5730507C01Rik	1	0.106084
ENSMUSG00000074336.5	Apoc4	1	0.106084
ENSMUSG00000089756.2	Gm8898	1	0.106084
ENSMUSG00000030000.10	Add2	1	0.104978
ENSMUSG00000054423.13	Cadps	1	0.104847
ENSMUSG00000063919.10	Srrm4	1	0.104506
ENSMUSG00000025738.7	Fbxl16	1	0.103976
ENSMUSG00000094935.1	Gm9726	1	0.103725
ENSMUSG00000023067.13	Cdkn1a	1	0.10338
ENSMUSG00000026080.13	Chst10	1	0.103088
ENSMUSG00000022763.16	Aifm3	1	0.102509
ENSMUSG00000062209.15	Erbb4	1	0.10167
ENSMUSG00000040118.15	Cacna2d1	1	0.101429
ENSMUSG00000045215.16	Asxl3	1	0.0981412
ENSMUSG00000041642.18	Kif21b	1	0.0976207
ENSMUSG00000079330.8	Lemd1	1	0.0968656
ENSMUSG00000040093.15	Bmf	1	0.0960305
ENSMUSG00000051457.7	Spn	1	0.0960305
ENSMUSG00000021194.5	Chga	1	0.0954526
ENSMUSG00000000632.13	Sez6	1	0.0903168
ENSMUSG00000021798.13	Ldb3	1	0.0903168
ENSMUSG00000029607.14	Ankrd61	1	0.0903168
ENSMUSG00000037872.5	Ackr1	1	0.0903168
ENSMUSG00000110234.1	Timm10b	1	0.0903168
ENSMUSG00000037217.15	Syn1	1	0.089111
ENSMUSG00000030782.15	Tgfb1i1	1	0.0877056
ENSMUSG00000030096.8	Slc6a6	1	0.0868362
ENSMUSG00000046157.13	Tmem229b	1	0.0863015
ENSMUSG00000030020.13	Prickle2	1	0.0861411
ENSMUSG00000034949.18	Zfr2	1	0.0849883
ENSMUSG00000052928.8	Ctif	1	0.0840578
ENSMUSG00000078880.10	Gm14308	1	0.0840578
ENSMUSG00000031827.12	Cotl1	1	0.0833184
ENSMUSG00000028680.14	Plk3	1	0.0822374
ENSMUSG00000032394.5	Igdcc3	1	0.0816311
ENSMUSG00000005338.13	Cadm3	1	0.0809884
ENSMUSG00000031748.15	Gnao1	1	0.0809803
ENSMUSG00000061689.15	Dlgap4	1	0.0806988
ENSMUSG00000061143.15	Maml3	1	0.0799002
ENSMUSG00000026764.15	Kif5c	1	0.0790497
ENSMUSG00000074826.10	Gm10767	1	0.0786034
ENSMUSG00000050751.14	Pgbd5	1	0.0768816
ENSMUSG00000040276.14	Pacsin1	1	0.0764446
ENSMUSG00000033565.16	Rbfox2	1	0.075511
ENSMUSG00000025427.14	Rnf165	1	0.0751924
ENSMUSG00000021066.8	Atl1	1	0.0749115
ENSMUSG00000019066.13	Rab3d	1	0.0719938
ENSMUSG00000038486.9	Sv2a	1	0.0716207
ENSMUSG00000058966.13	Fam57b	1	0.0713478
ENSMUSG00000055407.14	Map6	1	0.070514
ENSMUSG00000033615.9	Cplx1	1	0.0701776
ENSMUSG00000055447.18	Cd47	1	0.0698938
ENSMUSG00000023192.12	Grm2	1	0.0695582
ENSMUSG00000023949.6	Tcte1	1	0.0695582
ENSMUSG00000028528.16	Dnajc6	1	0.0695582
ENSMUSG00000029510.15	Gpc2	1	0.0695582
ENSMUSG00000030996.8	Art1	1	0.0695582
ENSMUSG00000033633.13	Clec18a	1	0.0695582
ENSMUSG00000034449.7	Dhrs11	1	0.0695582
ENSMUSG00000037379.7	Spon2	1	0.0695582
ENSMUSG00000040631.7	Dok4	1	0.0695582
ENSMUSG00000051054.3	1700014D04Rik	1	0.0695582
ENSMUSG00000089984.7	Fbxo24	1	0.0695582
ENSMUSG00000091956.2	C2cd4b	1	0.0695582
ENSMUSG00000000560.9	Gabra2	1	0.0684045
ENSMUSG00000020658.9	Efr3b	1	0.0668387
ENSMUSG00000024376.6	Epb41l4a	1	0.0661914
ENSMUSG00000108348.2	Gm42372	1	0.0650568
ENSMUSG00000042751.14	Nmnat2	1	0.0644149
ENSMUSG00000035722.15	Abca7	1	0.0640201
ENSMUSG00000025889.13	Snca	1	0.0637526
ENSMUSG00000031520.6	Vegfc	1	0.0636817
ENSMUSG00000018474.17	Chd3	1	0.0629656
ENSMUSG00000039431.16	Mtmr7	1	0.0623627
ENSMUSG00000042724.7	Map3k9	1	0.0623627
ENSMUSG00000076431.4	Sox4	1	0.0597932
ENSMUSG00000037493.6	Cib2	1	0.0595415
ENSMUSG00000024109.18	Nrxn1	1	0.0592526
ENSMUSG00000028488.15	Sh3gl2	1	0.0590009
ENSMUSG00000023473.11	Celsr3	1	0.0589316
ENSMUSG00000022661.14	Cd200	1	0.0585031
ENSMUSG00000045062.4	Pcdhb7	1	0.0585031
ENSMUSG00000033854.9	Kcnk10	1	0.058331
ENSMUSG00000017943.15	Gdap1l1	1	0.0571345
ENSMUSG00000020083.13	2010107G23Rik	1	0.0569486
ENSMUSG00000036333.10	Kidins220	1	0.0566714
ENSMUSG00000068735.14	Trp53i11	1	0.0554813
ENSMUSG00000034685.4	Fam171a2	1	0.0529873
ENSMUSG00000021983.15	Atp8a2	1	0.0528795
ENSMUSG00000057098.14	Ebf1	1	0.0525663
ENSMUSG00000014503.14	Pkd2l2	1	0.0516363
ENSMUSG00000030098.15	Grip2	1	0.0516363
ENSMUSG00000095440.1	Fignl2	1	0.0516363
ENSMUSG00000041141.7	Pnmal1	1	0.0504836
ENSMUSG00000044629.5	Cnrip1	1	0.0498469
ENSMUSG00000004952.13	Rasa4	1	0.0482297
ENSMUSG00000022217.14	Emc9	1	0.0466043
ENSMUSG00000020668.9	Kif3c	1	0.0460645
ENSMUSG00000000552.9	Zfp385a	1	0.0459898
ENSMUSG00000036533.8	Cdc42ep3	1	0.0431606
ENSMUSG00000042453.14	Reln	1	0.0412182
ENSMUSG00000001741.12	Il16	1	0.0409891
ENSMUSG00000006310.10	Zbtb32	1	0.0409891
ENSMUSG00000022887.8	Masp1	1	0.0409891
ENSMUSG00000041566.3	Tssk1	1	0.0409891
ENSMUSG00000052293.14	Taf9	1	0.0409891
ENSMUSG00000067929.3	Gm10226	1	0.0409891
ENSMUSG00000073016.3	Uprt	1	0.0409891
ENSMUSG00000079484.12	Phyhd1	1	0.0409891
ENSMUSG00000025576.17	Rbfox3	1	0.0401962
ENSMUSG00000020230.14	Prmt2	1	0.0389253
ENSMUSG00000033486.14	Catsper2	1	0.0388422
ENSMUSG00000025207.15	Sema4g	1	0.0375294
ENSMUSG00000018909.15	Arrb1	1	0.0374077
ENSMUSG00000097411.1	B430218F22Rik	1	0.0339343
ENSMUSG00000037428.14	Vgf	1	0.030739
ENSMUSG00000001988.9	Npas1	1	0.0289163
ENSMUSG00000029384.5	2010109A12Rik	1	0.0289163
ENSMUSG00000037129.7	Tmprss13	1	0.0289163
ENSMUSG00000075596.2	B130006D01Rik	1	0.0289163
ENSMUSG00000021700.9	Rab3c	1	0.0286503
ENSMUSG00000024426.17	Atat1	1	0.0279392
ENSMUSG00000020108.3	Ddit4	1	0.027561
ENSMUSG00000027834.15	Serpini1	1	0.0231262
ENSMUSG00000009535.13	Rnmt	1	0.0230653
ENSMUSG00000042834.14	Nrep	1	0.0216608
ENSMUSG00000011751.16	Sptbn4	1	0.0199275
ENSMUSG00000045967.11	Gpr158	1	0.0199275
ENSMUSG00000063632.6	Sox11	1	0.0196872
ENSMUSG00000020297.10	Nsg2	1	0.0183018
ENSMUSG00000053153.14	Spag16	1	0.0180279
ENSMUSG00000075224.8	Lrrc55	1	0.0171314
ENSMUSG00000032503.17	Arpp21	1	0.0155324
ENSMUSG00000029166.14	Mapre3	1	0.0153024
ENSMUSG00000056895.4	Hist3h2ba	1	0.0141058
ENSMUSG00000020894.16	Vamp2	1	0.0137417
ENSMUSG00000036036.15	Zfp57	1	0.0129747
ENSMUSG00000083282.2	Ctsf	1	0.0127154
ENSMUSG00000042078.14	Svop	1	0.0113436
ENSMUSG00000050947.9	Amigo1	1	0.0113436
ENSMUSG00000038172.14	Ttc39b	1	0.00943725
ENSMUSG00000037949.7	Ano10	1	0.00934072
ENSMUSG00000049939.6	Lrrc4	1	0.00883201
ENSMUSG00000092083.4	Kcnb2	1	0.00758661
ENSMUSG00000036002.12	Fam214b	1	0.00597944
ENSMUSG00000001227.11	Sema6b	1	0.00506951
ENSMUSG00000042207.17	Kdm5b	1	0.00501373
ENSMUSG00000016559.14	H3f3b	1	0.00368839
ENSMUSG00000013921.15	Clip3	1	0.00334239
ENSMUSG00000001525.10	Tubb5	1	0.00317591
ENSMUSG00000036306.12	Lzts1	1	0.00282131
ENSMUSG00000021852.13	Slc35f4	1	0.00278923
ENSMUSG00000023944.14	Hsp90ab1	1	0.00123592
ENSMUSG00000058756.13	Thra	1	0.00104133
ENSMUSG00000008575.17	Nfib	1	8.11443e-05
ENSMUSG00000000182.9	Fgf23	1	0
ENSMUSG00000000183.6	Fgf6	1	0
ENSMUSG00000000435.1	Myf5	1	0
ENSMUSG00000000606.15	Vmn2r88	1	0
ENSMUSG00000000673.8	Haao	1	0
ENSMUSG00000000690.5	Hoxb6	1	0
ENSMUSG00000000731.15	Aire	1	0
ENSMUSG00000001027.7	Scn4a	1	0
ENSMUSG00000001076.6	C1ql4	1	0
ENSMUSG00000001496.15	Nkx2-1	1	0
ENSMUSG00000001670.13	Tat	1	0
ENSMUSG00000001823.5	Hoxd12	1	0
ENSMUSG00000002033.13	Cd3g	1	0
ENSMUSG00000002057.4	Foxn1	1	0
ENSMUSG00000002664.2	Pspn	1	0
ENSMUSG00000003477.5	Inmt	1	0
ENSMUSG00000003555.7	Cyp17a1	1	0
ENSMUSG00000004296.14	Il12b	1	0
ENSMUSG00000004341.7	Gpx6	1	0
ENSMUSG00000004709.14	Cd244	1	0
ENSMUSG00000004842.18	Pou1f1	1	0
ENSMUSG00000005503.8	Evx1	1	0
ENSMUSG00000005649.17	Cabp5	1	0
ENSMUSG00000005883.15	Spo11	1	0
ENSMUSG00000005892.4	Trh	1	0
ENSMUSG00000005952.15	Trpv1	1	0
ENSMUSG00000006269.7	Atp6v1b1	1	0
ENSMUSG00000006777.7	Krt23	1	0
ENSMUSG00000007034.15	Slc44a4	1	0
ENSMUSG00000008813.12	Tppp2	1	0
ENSMUSG00000008843.4	Cldn13	1	0
ENSMUSG00000009093.7	Gstt4	1	0
ENSMUSG00000009487.10	Otog	1	0
ENSMUSG00000009646.13	Pla2g12b	1	0
ENSMUSG00000009670.11	Tex11	1	0
ENSMUSG00000010796.11	Asz1	1	0
ENSMUSG00000011263.16	Exoc3l2	1	0
ENSMUSG00000011349.5	Dmrtc2	1	0
ENSMUSG00000011632.7	Pinlyp	1	0
ENSMUSG00000012042.8	4930579F01Rik	1	0
ENSMUSG00000012350.15	Ehf	1	0
ENSMUSG00000012428.9	Steap4	1	0
ENSMUSG00000013158.5	4933405L10Rik	1	0
ENSMUSG00000013338.16	Fer1l4	1	0
ENSMUSG00000013418.8	B4galnt2	1	0
ENSMUSG00000013974.3	Mcemp1	1	0
ENSMUSG00000014542.3	Clec4f	1	0
ENSMUSG00000015242.14	Nipsnap3a	1	0
ENSMUSG00000015405.15	Ace2	1	0
ENSMUSG00000015443.8	Gzmn	1	0
ENSMUSG00000015627.5	Gata5	1	0
ENSMUSG00000015854.7	Cd5l	1	0
ENSMUSG00000016626.10	Nlrp14	1	0
ENSMUSG00000016942.5	Tmprss6	1	0
ENSMUSG00000016998.2	Svs4	1	0
ENSMUSG00000017064.4	Prl5a1	1	0
ENSMUSG00000017165.1	Gast	1	0
ENSMUSG00000017195.15	Zpbp2	1	0
ENSMUSG00000017309.11	Cd300lg	1	0
ENSMUSG00000017316.13	Ppy	1	0
ENSMUSG00000017446.14	C1qtnf1	1	0
ENSMUSG00000017588.2	Krt27	1	0
ENSMUSG00000017688.14	Hnf4g	1	0
ENSMUSG00000018259.12	Prl8a2	1	0
ENSMUSG00000018862.11	Otop3	1	0
ENSMUSG00000019232.14	Etnppl	1	0
ENSMUSG00000019756.10	Prl8a1	1	0
ENSMUSG00000019787.8	Trdn	1	0
ENSMUSG00000019867.4	Gje1	1	0
ENSMUSG00000019913.3	Sim1	1	0
ENSMUSG00000019936.10	Epyc	1	0
ENSMUSG00000020051.15	Pah	1	0
ENSMUSG00000020125.6	Elane	1	0
ENSMUSG00000020159.8	Gabrp	1	0
ENSMUSG00000020229.4	Slc5a4a	1	0
ENSMUSG00000020279.10	Il9r	1	0
ENSMUSG00000020299.6	4930524B15Rik	1	0
ENSMUSG00000020323.14	Prss57	1	0
ENSMUSG00000020332.7	Meikin	1	0
ENSMUSG00000020383.1	Il13	1	0
ENSMUSG00000020419.11	Hormad2	1	0
ENSMUSG00000020428.13	Gabra6	1	0
ENSMUSG00000020469.8	Myl7	1	0
ENSMUSG00000020545.11	Lrrc72	1	0
ENSMUSG00000020583.4	Matn3	1	0
ENSMUSG00000020617.13	1700012B07Rik	1	0
ENSMUSG00000020651.7	Slc26a4	1	0
ENSMUSG00000020679.11	Hnf1b	1	0
ENSMUSG00000020690.12	Efcab3	1	0
ENSMUSG00000020702.13	Ccl1	1	0
ENSMUSG00000020804.12	Aanat	1	0
ENSMUSG00000020875.9	Hoxb9	1	0
ENSMUSG00000020901.13	Pik3r5	1	0
ENSMUSG00000020916.8	Krt36	1	0
ENSMUSG00000020945.13	Lyzl6	1	0
ENSMUSG00000021056.7	Tex21	1	0
ENSMUSG00000021099.6	Six6	1	0
ENSMUSG00000021207.8	Akr1c21	1	0
ENSMUSG00000021336.16	Slc17a4	1	0
ENSMUSG00000021337.7	Scgn	1	0
ENSMUSG00000021345.15	Prl8a6	1	0
ENSMUSG00000021346.13	Prl8a8	1	0
ENSMUSG00000021381.4	Barx1	1	0
ENSMUSG00000021441.4	Cts6	1	0
ENSMUSG00000021539.8	Lect2	1	0
ENSMUSG00000021545.4	1700067P10Rik	1	0
ENSMUSG00000021600.3	8030423J24Rik	1	0
ENSMUSG00000021604.15	Irx4	1	0
ENSMUSG00000021612.14	Slc6a18	1	0
ENSMUSG00000021678.8	F2rl1	1	0
ENSMUSG00000021680.7	Crhbp	1	0
ENSMUSG00000021797.1	9230112D13Rik	1	0
ENSMUSG00000021898.14	Asb14	1	0
ENSMUSG00000021919.7	Chat	1	0
ENSMUSG00000021961.5	4930578I06Rik	1	0
ENSMUSG00000021966.7	Prss52	1	0
ENSMUSG00000021977.11	1700129C05Rik	1	0
ENSMUSG00000021999.8	Cpb2	1	0
ENSMUSG00000022002.1	Erich6b	1	0
ENSMUSG00000022015.8	Tnfsf11	1	0
ENSMUSG00000022026.6	Olfm4	1	0
ENSMUSG00000022039.5	Adam2	1	0
ENSMUSG00000022041.10	Chrna2	1	0
ENSMUSG00000022101.5	Fgf17	1	0
ENSMUSG00000022227.4	Mcpt1	1	0
ENSMUSG00000022229.2	Atp12a	1	0
ENSMUSG00000022303.8	Dcstamp	1	0
ENSMUSG00000022315.3	Slc30a8	1	0
ENSMUSG00000022347.7	A1bg	1	0
ENSMUSG00000022357.2	Klhl38	1	0
ENSMUSG00000022366.12	Slc22a22	1	0
ENSMUSG00000022408.6	Fam83f	1	0
ENSMUSG00000022484.7	Hoxc10	1	0
ENSMUSG00000022518.15	4930562C15Rik	1	0
ENSMUSG00000022582.4	Ly6g	1	0
ENSMUSG00000022584.14	Ly6c2	1	0
ENSMUSG00000022596.3	Slurp1	1	0
ENSMUSG00000022657.9	Cd96	1	0
ENSMUSG00000022938.7	Fam3b	1	0
ENSMUSG00000023093.7	Gm7257	1	0
ENSMUSG00000023120.9	Gm853	1	0
ENSMUSG00000023165.13	Ssxb2	1	0
ENSMUSG00000023176.8	Cpn2	1	0
ENSMUSG00000023403.14	Stk31	1	0
ENSMUSG00000023802.4	Nox3	1	0
ENSMUSG00000023906.2	Cldn6	1	0
ENSMUSG00000023930.13	Crisp2	1	0
ENSMUSG00000023995.11	Tspo2	1	0
ENSMUSG00000024028.7	Tff2	1	0
ENSMUSG00000024088.3	4930583I09Rik	1	0
ENSMUSG00000024124.9	Prss30	1	0
ENSMUSG00000024125.1	Sbpl	1	0
ENSMUSG00000024207.8	Acsbg2	1	0
ENSMUSG00000024313.7	Mep1b	1	0
ENSMUSG00000024386.8	Proc	1	0
ENSMUSG00000024497.3	Pou4f3	1	0
ENSMUSG00000024519.5	Cplx4	1	0
ENSMUSG00000024532.13	1700034E13Rik	1	0
ENSMUSG00000024619.8	Cdx1	1	0
ENSMUSG00000024803.8	Ankrd1	1	0
ENSMUSG00000024806.3	Mlana	1	0
ENSMUSG00000024912.5	Fosl1	1	0
ENSMUSG00000024972.16	Lgals12	1	0
ENSMUSG00000024973.16	Hrasls5	1	0
ENSMUSG00000024979.13	Tectb	1	0
ENSMUSG00000024992.12	Pde6c	1	0
ENSMUSG00000025013.14	Tll2	1	0
ENSMUSG00000025014.12	Dntt	1	0
ENSMUSG00000025017.9	Pik3ap1	1	0
ENSMUSG00000025058.4	5430427O19Rik	1	0
ENSMUSG00000025129.2	Ppp1r27	1	0
ENSMUSG00000025185.14	Loxl4	1	0
ENSMUSG00000025197.8	Cyp2c44	1	0
ENSMUSG00000025347.3	Mettl7b	1	0
ENSMUSG00000025418.7	Bsnd	1	0
ENSMUSG00000025433.7	Crisp3	1	0
ENSMUSG00000025482.11	Odf3	1	0
ENSMUSG00000025497.15	Cdhr5	1	0
ENSMUSG00000025519.5	Tktl2	1	0
ENSMUSG00000025557.9	Slc15a1	1	0
ENSMUSG00000025808.16	Ccdc7a	1	0
ENSMUSG00000026062.12	Slc9a2	1	0
ENSMUSG00000026063.4	Pih1d3	1	0
ENSMUSG00000026069.15	Il1rl1	1	0
ENSMUSG00000026272.6	Agxt	1	0
ENSMUSG00000026304.13	Rab17	1	0
ENSMUSG00000026331.13	Slco6c1	1	0
ENSMUSG00000026390.7	Marco	1	0
ENSMUSG00000026416.12	Il20	1	0
ENSMUSG00000026432.7	Avpr1b	1	0
ENSMUSG00000026532.7	Spta1	1	0
ENSMUSG00000026572.11	Tbx19	1	0
ENSMUSG00000026573.7	Xcl1	1	0
ENSMUSG00000026582.6	Sele	1	0
ENSMUSG00000026691.10	Fmo3	1	0
ENSMUSG00000026700.4	Tnfsf4	1	0
ENSMUSG00000026770.5	Il2ra	1	0
ENSMUSG00000026866.16	Kynu	1	0
ENSMUSG00000026890.19	Lhx6	1	0
ENSMUSG00000026940.3	Ccdc183	1	0
ENSMUSG00000026961.6	Lrrc26	1	0
ENSMUSG00000026981.15	Il1rn	1	0
ENSMUSG00000027048.15	Abcb11	1	0
ENSMUSG00000027068.6	Dhrs9	1	0
ENSMUSG00000027102.4	Hoxd8	1	0
ENSMUSG00000027219.13	Slc28a2	1	0
ENSMUSG00000027229.5	4933406J08Rik	1	0
ENSMUSG00000027233.4	Patl2	1	0
ENSMUSG00000027338.16	Prnd	1	0
ENSMUSG00000027412.12	Lpin3	1	0
ENSMUSG00000027468.2	Defb22	1	0
ENSMUSG00000027481.2	Bpifb2	1	0
ENSMUSG00000027556.15	Car1	1	0
ENSMUSG00000027579.6	Srms	1	0
ENSMUSG00000027869.14	Hsd3b6	1	0
ENSMUSG00000027871.16	Hsd3b1	1	0
ENSMUSG00000027913.5	Crct1	1	0
ENSMUSG00000028001.16	Fga	1	0
ENSMUSG00000028109.14	Hormad1	1	0
ENSMUSG00000028255.6	Clca1	1	0
ENSMUSG00000028314.6	Toporsl	1	0
ENSMUSG00000028332.13	Hemgn	1	0
ENSMUSG00000028359.4	Orm3	1	0
ENSMUSG00000028396.5	2310002L09Rik	1	0
ENSMUSG00000028415.4	Spink4	1	0
ENSMUSG00000028427.13	Aqp7	1	0
ENSMUSG00000028533.10	Izumo3	1	0
ENSMUSG00000028544.14	Slc5a9	1	0
ENSMUSG00000028715.2	Cyp4a14	1	0
ENSMUSG00000028747.10	Htr6	1	0
ENSMUSG00000028778.15	Hcrtr1	1	0
ENSMUSG00000028836.14	Slc30a2	1	0
ENSMUSG00000028864.7	Hgf	1	0
ENSMUSG00000029019.8	Nppb	1	0
ENSMUSG00000029205.12	Chrna9	1	0
ENSMUSG00000029236.4	Nmu	1	0
ENSMUSG00000029273.10	Sult1d1	1	0
ENSMUSG00000029372.7	Ppbp	1	0
ENSMUSG00000029437.12	Il31	1	0
ENSMUSG00000029556.12	Hnf1a	1	0
ENSMUSG00000029646.3	Cdx2	1	0
ENSMUSG00000029656.13	C8b	1	0
ENSMUSG00000029663.10	Gngt1	1	0
ENSMUSG00000029679.7	Hyal6	1	0
ENSMUSG00000029680.2	Hyal4	1	0
ENSMUSG00000029683.7	Lmod2	1	0
ENSMUSG00000029706.15	Pax4	1	0
ENSMUSG00000029736.15	Nobox	1	0
ENSMUSG00000029755.10	Dlx5	1	0
ENSMUSG00000029848.11	Stra8	1	0
ENSMUSG00000029866.13	Kel	1	0
ENSMUSG00000030001.4	Figla	1	0
ENSMUSG00000030017.2	Reg3g	1	0
ENSMUSG00000030154.10	Klrb1f	1	0
ENSMUSG00000030155.7	Clec2e	1	0
ENSMUSG00000030173.15	Klra5	1	0
ENSMUSG00000030217.2	Art4	1	0
ENSMUSG00000030230.15	Plcz1	1	0
ENSMUSG00000030278.11	Cidec	1	0
ENSMUSG00000030344.11	Akap3	1	0
ENSMUSG00000030366.10	Ceacam12	1	0
ENSMUSG00000030378.15	Sult2a8	1	0
ENSMUSG00000030472.9	Ceacam18	1	0
ENSMUSG00000030617.13	Ccdc83	1	0
ENSMUSG00000030651.5	Art2b	1	0
ENSMUSG00000030693.10	Klk10	1	0
ENSMUSG00000030825.19	Hsd17b14	1	0
ENSMUSG00000030866.8	Ern2	1	0
ENSMUSG00000030954.10	Gp2	1	0
ENSMUSG00000031131.11	Vgll1	1	0
ENSMUSG00000031147.8	Magix	1	0
ENSMUSG00000031163.2	Glod5	1	0
ENSMUSG00000031181.2	Ctag2	1	0
ENSMUSG00000031204.3	Asb12	1	0
ENSMUSG00000031212.3	Pgr15l	1	0
ENSMUSG00000031326.2	Cdx4	1	0
ENSMUSG00000031330.8	Zcchc13	1	0
ENSMUSG00000031354.16	Amelx	1	0
ENSMUSG00000031372.7	Trex2	1	0
ENSMUSG00000031377.11	Bmx	1	0
ENSMUSG00000031410.14	Nxf7	1	0
ENSMUSG00000031430.8	Vsig1	1	0
ENSMUSG00000031489.15	Adrb3	1	0
ENSMUSG00000031495.8	Cd209d	1	0
ENSMUSG00000031535.7	Dkk4	1	0
ENSMUSG00000031620.15	1700007B14Rik	1	0
ENSMUSG00000031757.6	Mt4	1	0
ENSMUSG00000031766.3	Slc12a3	1	0
ENSMUSG00000031803.7	B3gnt3	1	0
ENSMUSG00000031845.15	Bco1	1	0
ENSMUSG00000031877.8	Ces2g	1	0
ENSMUSG00000031881.5	Cdh16	1	0
ENSMUSG00000031898.8	Dpep3	1	0
ENSMUSG00000031919.5	Tmed6	1	0
ENSMUSG00000031933.17	Izumo1r	1	0
ENSMUSG00000032013.5	Trim29	1	0
ENSMUSG00000032099.2	Pate4	1	0
ENSMUSG00000032257.5	Ankk1	1	0
ENSMUSG00000032259.7	Drd2	1	0
ENSMUSG00000032292.8	Nr2e3	1	0
ENSMUSG00000032343.15	Impg1	1	0
ENSMUSG00000032493.8	Prss44	1	0
ENSMUSG00000032496.7	Ltf	1	0
ENSMUSG00000032530.13	Lyzl4	1	0
ENSMUSG00000032591.15	Mst1	1	0
ENSMUSG00000032671.5	A930018P22Rik	1	0
ENSMUSG00000032739.16	Pram1	1	0
ENSMUSG00000032808.2	Cyp2c38	1	0
ENSMUSG00000032818.15	Loxhd1	1	0
ENSMUSG00000032864.4	Rag2	1	0
ENSMUSG00000032915.6	Adgre4	1	0
ENSMUSG00000032978.14	Guca2b	1	0
ENSMUSG00000032987.8	Olfr281	1	0
ENSMUSG00000032988.3	Slc16a8	1	0
ENSMUSG00000032999.9	Nlrp4f	1	0
ENSMUSG00000033122.13	Hsd17b3	1	0
ENSMUSG00000033187.7	BC016579	1	0
ENSMUSG00000033196.17	Myh2	1	0
ENSMUSG00000033200.16	Tpsg1	1	0
ENSMUSG00000033249.10	Hsf4	1	0
ENSMUSG00000033255.8	Gm5134	1	0
ENSMUSG00000033343.1	Magea4	1	0
ENSMUSG00000033368.8	Trim69	1	0
ENSMUSG00000033383.6	Rtp1	1	0
ENSMUSG00000033520.2	Idi2	1	0
ENSMUSG00000033533.14	Acsm1	1	0
ENSMUSG00000033688.9	1300017J02Rik	1	0
ENSMUSG00000033770.13	Clcnka	1	0
ENSMUSG00000033794.6	Lpcat2b	1	0
ENSMUSG00000033831.5	Fgb	1	0
ENSMUSG00000034028.15	Cd226	1	0
ENSMUSG00000034087.14	Nlrp4b	1	0
ENSMUSG00000034359.16	Skint2	1	0
ENSMUSG00000034450.7	Gulo	1	0
ENSMUSG00000034456.15	Uroc1	1	0
ENSMUSG00000034607.6	Pof1b	1	0
ENSMUSG00000034641.2	Cd300ld	1	0
ENSMUSG00000034690.13	Nlrp4c	1	0
ENSMUSG00000034783.7	Cd207	1	0
ENSMUSG00000034871.2	Fam151a	1	0
ENSMUSG00000034997.4	Htr2a	1	0
ENSMUSG00000035387.5	4930415L06Rik	1	0
ENSMUSG00000035395.11	Pet2	1	0
ENSMUSG00000035448.8	Ccr3	1	0
ENSMUSG00000035459.15	Stab2	1	0
ENSMUSG00000035498.9	Cdcp1	1	0
ENSMUSG00000035775.2	Krt20	1	0
ENSMUSG00000035785.5	Cmtm2b	1	0
ENSMUSG00000035811.10	Ugt2b35	1	0
ENSMUSG00000035836.2	Ugt2b1	1	0
ENSMUSG00000035930.8	Chst4	1	0
ENSMUSG00000035963.8	Odf3l2	1	0
ENSMUSG00000036139.6	Hoxc9	1	0
ENSMUSG00000036211.3	Hist1h1t	1	0
ENSMUSG00000036357.5	Gpr101	1	0
ENSMUSG00000036463.8	4930544G11Rik	1	0
ENSMUSG00000036526.8	Card11	1	0
ENSMUSG00000036586.6	Grifin	1	0
ENSMUSG00000036647.3	Olfr6	1	0
ENSMUSG00000036749.15	Pramel5	1	0
ENSMUSG00000036770.11	Stpg3	1	0
ENSMUSG00000036805.13	Noxa1	1	0
ENSMUSG00000036813.11	Entpd8	1	0
ENSMUSG00000036855.3	Gjd4	1	0
ENSMUSG00000036892.12	Prodh2	1	0
ENSMUSG00000036925.7	Mucl2	1	0
ENSMUSG00000036960.10	Clca2	1	0
ENSMUSG00000037106.8	Fer1l6	1	0
ENSMUSG00000037167.5	Spaca5	1	0
ENSMUSG00000037263.13	Aldh3b3	1	0
ENSMUSG00000037279.13	Ovol2	1	0
ENSMUSG00000037335.13	Hand1	1	0
ENSMUSG00000037393.2	Nmur2	1	0
ENSMUSG00000037600.16	Kdf1	1	0
ENSMUSG00000037727.6	Avp	1	0
ENSMUSG00000037797.14	Adh4	1	0
ENSMUSG00000037849.7	Gm4955	1	0
ENSMUSG00000037942.5	Crp	1	0
ENSMUSG00000037944.8	Ccr7	1	0
ENSMUSG00000037974.16	Muc5ac	1	0
ENSMUSG00000038009.7	Dnajc22	1	0
ENSMUSG00000038115.16	Ano2	1	0
ENSMUSG00000038210.10	Hoxa11	1	0
ENSMUSG00000038227.15	Hoxa9	1	0
ENSMUSG00000038236.8	Hoxa7	1	0
ENSMUSG00000038253.6	Hoxa5	1	0
ENSMUSG00000038357.10	Camp	1	0
ENSMUSG00000038498.3	Catsper1	1	0
ENSMUSG00000038572.7	Bpifb5	1	0
ENSMUSG00000038583.12	Pln	1	0
ENSMUSG00000038641.12	Akr1d1	1	0
ENSMUSG00000038676.6	Ucn	1	0
ENSMUSG00000038750.12	Omt2b	1	0
ENSMUSG00000038768.8	9130409I23Rik	1	0
ENSMUSG00000038791.14	Scgb3a2	1	0
ENSMUSG00000038801.6	Scgb1c1	1	0
ENSMUSG00000038805.10	Six3	1	0
ENSMUSG00000038994.6	Hils1	1	0
ENSMUSG00000039032.2	Tsga13	1	0
ENSMUSG00000039070.5	Cpa4	1	0
ENSMUSG00000039079.1	Trhr2	1	0
ENSMUSG00000039155.15	Cdh26	1	0
ENSMUSG00000039296.15	Spdye4a	1	0
ENSMUSG00000039775.7	Defb3	1	0
ENSMUSG00000040134.8	Rdh7	1	0
ENSMUSG00000040163.14	1700034J05Rik	1	0
ENSMUSG00000040197.4	Cd209e	1	0
ENSMUSG00000040205.8	Cuzd1	1	0
ENSMUSG00000040264.10	Gbp2b	1	0
ENSMUSG00000040314.1	Ctsg	1	0
ENSMUSG00000040328.14	Olfr56	1	0
ENSMUSG00000040413.15	Timd2	1	0
ENSMUSG00000040432.4	Ltb4r2	1	0
ENSMUSG00000040498.7	Igsf23	1	0
ENSMUSG00000040514.6	4921511H03Rik	1	0
ENSMUSG00000040576.8	Wbscr28	1	0
ENSMUSG00000040838.9	Gm11639	1	0
ENSMUSG00000040891.6	Foxa3	1	0
ENSMUSG00000040963.15	Asgr2	1	0
ENSMUSG00000040987.14	Mill2	1	0
ENSMUSG00000041052.8	Slc7a13	1	0
ENSMUSG00000041255.2	Tmco5b	1	0
ENSMUSG00000041358.1	Nutm1	1	0
ENSMUSG00000041372.9	B4galnt3	1	0
ENSMUSG00000041538.15	H2-Ob	1	0
ENSMUSG00000041567.3	Serpina12	1	0
ENSMUSG00000041583.8	Obox6	1	0
ENSMUSG00000041620.8	Mmp1b	1	0
ENSMUSG00000041644.14	Slc5a12	1	0
ENSMUSG00000041700.9	Lhfpl1	1	0
ENSMUSG00000041722.7	Khdc1c	1	0
ENSMUSG00000041984.2	Rptn	1	0
ENSMUSG00000042096.15	Dao	1	0
ENSMUSG00000042179.5	Pnliprp1	1	0
ENSMUSG00000042243.9	BC051665	1	0
ENSMUSG00000042248.4	Cyp2c37	1	0
ENSMUSG00000042250.13	Pglyrp4	1	0
ENSMUSG00000042254.14	Cilp	1	0
ENSMUSG00000042262.4	Ccr8	1	0
ENSMUSG00000042265.13	Trem1	1	0
ENSMUSG00000042279.13	H1foo	1	0
ENSMUSG00000042371.12	Slc5a10	1	0
ENSMUSG00000042385.14	Gzmk	1	0
ENSMUSG00000042386.7	Tex13	1	0
ENSMUSG00000042525.5	4933428M09Rik	1	0
ENSMUSG00000042641.18	Rgsl1	1	0
ENSMUSG00000042894.9	Olfr1260	1	0
ENSMUSG00000043050.7	Tnp2	1	0
ENSMUSG00000043089.5	Mmp1a	1	0
ENSMUSG00000043226.3	Olfr1009	1	0
ENSMUSG00000043263.13	Pyhin1	1	0
ENSMUSG00000043308.1	Vmn1r75	1	0
ENSMUSG00000043319.4	Cox8c	1	0
ENSMUSG00000043357.3	Olfr187	1	0
ENSMUSG00000043468.4	Adam30	1	0
ENSMUSG00000043485.2	Krt34	1	0
ENSMUSG00000043501.4	Lgals2	1	0
ENSMUSG00000043592.15	Unc5cl	1	0
ENSMUSG00000043664.6	Tmem221	1	0
ENSMUSG00000043681.5	Fam25c	1	0
ENSMUSG00000043969.4	Emx2	1	0
ENSMUSG00000044055.5	Otos	1	0
ENSMUSG00000044083.11	Efcab8	1	0
ENSMUSG00000044084.2	4933402P03Rik	1	0
ENSMUSG00000044213.3	Olfr1094	1	0
ENSMUSG00000044248.3	Vmn1r45	1	0
ENSMUSG00000044265.16	Olfm5	1	0
ENSMUSG00000044322.6	Dsc1	1	0
ENSMUSG00000044664.7	Prss42	1	0
ENSMUSG00000044701.5	Il27	1	0
ENSMUSG00000044719.4	E230025N22Rik	1	0
ENSMUSG00000044724.8	Gpr152	1	0
ENSMUSG00000044737.6	Klk14	1	0
ENSMUSG00000044824.6	Olfr545	1	0
ENSMUSG00000044863.7	Defb36	1	0
ENSMUSG00000045019.4	Acer1	1	0
ENSMUSG00000045052.2	Prlhr	1	0
ENSMUSG00000045065.7	9930022D16Rik	1	0
ENSMUSG00000045281.5	Gpr20	1	0
ENSMUSG00000045288.10	Ush1g	1	0
ENSMUSG00000045322.10	Tlr9	1	0
ENSMUSG00000045330.8	4933402E13Rik	1	0
ENSMUSG00000045395.3	Olfr1499	1	0
ENSMUSG00000045474.5	Olfr1368	1	0
ENSMUSG00000045518.8	Onecut3	1	0
ENSMUSG00000045551.7	Fpr1	1	0
ENSMUSG00000045569.6	Mc2r	1	0
ENSMUSG00000045684.10	Lcn6	1	0
ENSMUSG00000045693.8	Nlrp4e	1	0
ENSMUSG00000045797.1	4930402K13Rik	1	0
ENSMUSG00000046049.6	Rp1l1	1	0
ENSMUSG00000046095.5	Krt32	1	0
ENSMUSG00000046180.11	4930550L24Rik	1	0
ENSMUSG00000046213.9	Cym	1	0
ENSMUSG00000046258.4	Adam29	1	0
ENSMUSG00000046354.3	Defb14	1	0
ENSMUSG00000046490.7	Rnf222	1	0
ENSMUSG00000046687.5	Gm5424	1	0
ENSMUSG00000046723.4	Adam24	1	0
ENSMUSG00000046811.3	Gltpd2	1	0
ENSMUSG00000046846.3	Spesp1	1	0
ENSMUSG00000046899.6	Prl7a2	1	0
ENSMUSG00000047040.9	Prr15l	1	0
ENSMUSG00000047171.8	Helt	1	0
ENSMUSG00000047492.4	Inhbe	1	0
ENSMUSG00000047592.17	Nxpe5	1	0
ENSMUSG00000047594.3	Olfr1122	1	0
ENSMUSG00000047619.4	Ddi1	1	0
ENSMUSG00000047638.15	Nr1h4	1	0
ENSMUSG00000047759.6	Hs3st3a1	1	0
ENSMUSG00000047822.7	Angptl8	1	0
ENSMUSG00000047884.6	Klk9	1	0
ENSMUSG00000047940.13	Stpg2	1	0
ENSMUSG00000047990.5	C2cd4a	1	0
ENSMUSG00000048031.15	Fcrl5	1	0
ENSMUSG00000048377.6	Foxi2	1	0
ENSMUSG00000048391.2	Olfr843	1	0
ENSMUSG00000048498.7	Cd300e	1	0
ENSMUSG00000048516.2	Adam26a	1	0
ENSMUSG00000048521.7	Cxcr6	1	0
ENSMUSG00000048528.7	Nkx1-2	1	0
ENSMUSG00000048766.6	Skint10	1	0
ENSMUSG00000048852.13	Gm12185	1	0
ENSMUSG00000049013.3	Prss48	1	0
ENSMUSG00000049214.13	Skint7	1	0
ENSMUSG00000049362.5	Olfr173	1	0
ENSMUSG00000049604.3	Hoxb13	1	0
ENSMUSG00000049608.8	Gpr55	1	0
ENSMUSG00000049685.8	Cyp2g1	1	0
ENSMUSG00000049694.13	BC048671	1	0
ENSMUSG00000049719.14	Prss46	1	0
ENSMUSG00000049815.3	4921511C20Rik	1	0
ENSMUSG00000049843.5	Olfr1102	1	0
ENSMUSG00000049897.14	Stkld1	1	0
ENSMUSG00000050028.4	Olfr745	1	0
ENSMUSG00000050190.4	Gm5346	1	0
ENSMUSG00000050197.5	Rhox13	1	0
ENSMUSG00000050198.3	Olfr768	1	0
ENSMUSG00000050217.13	Lgsn	1	0
ENSMUSG00000050425.2	Mrgprb2	1	0
ENSMUSG00000050468.12	Astl	1	0
ENSMUSG00000050526.5	4933406M09Rik	1	0
ENSMUSG00000050675.7	Gp1ba	1	0
ENSMUSG00000050844.5	1700020N01Rik	1	0
ENSMUSG00000050866.7	Clrn3	1	0
ENSMUSG00000050921.12	P2ry10	1	0
ENSMUSG00000051076.8	Vtcn1	1	0
ENSMUSG00000051081.7	Gm4847	1	0
ENSMUSG00000051118.7	Olfr77	1	0
ENSMUSG00000051219.2	3100002H09Rik	1	0
ENSMUSG00000051258.4	Olfr1362	1	0
ENSMUSG00000051313.10	Olfr1262	1	0
ENSMUSG00000051314.11	Ffar2	1	0
ENSMUSG00000051397.5	Tacstd2	1	0
ENSMUSG00000051593.3	Olfr272	1	0
ENSMUSG00000051596.13	Otop1	1	0
ENSMUSG00000051611.8	Olfr112	1	0
ENSMUSG00000051617.3	Krt9	1	0
ENSMUSG00000051638.1	Gm9857	1	0
ENSMUSG00000051827.11	Rhox2a	1	0
ENSMUSG00000051900.12	Abca16	1	0
ENSMUSG00000051936.4	Prss58	1	0
ENSMUSG00000051940.2	5031410I06Rik	1	0
ENSMUSG00000051969.7	Tlr11	1	0
ENSMUSG00000051998.14	Lax1	1	0
ENSMUSG00000052143.7	Gm9869	1	0
ENSMUSG00000052212.6	Cd177	1	0
ENSMUSG00000052234.2	Epx	1	0
ENSMUSG00000052270.7	Fpr2	1	0
ENSMUSG00000052376.2	4921508M14Rik	1	0
ENSMUSG00000052382.5	Rnase9	1	0
ENSMUSG00000052469.8	Tcp10c	1	0
ENSMUSG00000052562.15	Slc22a30	1	0
ENSMUSG00000052759.7	Gpr25	1	0
ENSMUSG00000052819.6	Best2	1	0
ENSMUSG00000053044.8	Cd8b1	1	0
ENSMUSG00000053146.1	Olfr352	1	0
ENSMUSG00000053268.7	Dspp	1	0
ENSMUSG00000053303.14	Slc22a26	1	0
ENSMUSG00000053499.3	Gm5444	1	0
ENSMUSG00000053588.3	A730061H03Rik	1	0
ENSMUSG00000053593.10	Fate1	1	0
ENSMUSG00000053624.3	Gykl1	1	0
ENSMUSG00000053773.4	Rdh8	1	0
ENSMUSG00000053821.3	Gm9922	1	0
ENSMUSG00000053856.7	Dnajc5g	1	0
ENSMUSG00000054033.6	Adam39	1	0
ENSMUSG00000054046.7	Klk13	1	0
ENSMUSG00000054054.2	Olfr309	1	0
ENSMUSG00000054102.15	Nlrp9a	1	0
ENSMUSG00000054141.2	Olfr24	1	0
ENSMUSG00000054142.4	Vmn1r236	1	0
ENSMUSG00000054360.3	Bsx	1	0
ENSMUSG00000054362.9	Lexm	1	0
ENSMUSG00000054537.8	Tmprss11e	1	0
ENSMUSG00000054662.8	Ano9	1	0
ENSMUSG00000054757.12	Akr1c20	1	0
ENSMUSG00000054938.5	Olfr1346	1	0
ENSMUSG00000055108.6	Phxr2	1	0
ENSMUSG00000055114.7	Anxa13	1	0
ENSMUSG00000055170.3	Ifng	1	0
ENSMUSG00000055177.15	Cstl1	1	0
ENSMUSG00000055197.4	Fev	1	0
ENSMUSG00000055301.8	Adh7	1	0
ENSMUSG00000055385.11	Rnf212	1	0
ENSMUSG00000055515.7	Vmn2r81	1	0
ENSMUSG00000055547.4	Apobec4	1	0
ENSMUSG00000055602.16	Tcp10b	1	0
ENSMUSG00000055609.8	Hba-x	1	0
ENSMUSG00000055610.4	Olfr307	1	0
ENSMUSG00000055780.10	Usp26	1	0
ENSMUSG00000055838.3	Olfr357	1	0
ENSMUSG00000056054.9	S100a8	1	0
ENSMUSG00000056270.3	Prr9	1	0
ENSMUSG00000056293.12	Gsdmc2	1	0
ENSMUSG00000056379.3	Taar1	1	0
ENSMUSG00000056468.3	5730596B20Rik	1	0
ENSMUSG00000056508.5	1700001K19Rik	1	0
ENSMUSG00000056606.2	Gm1000	1	0
ENSMUSG00000056632.7	Dsg3	1	0
ENSMUSG00000056648.5	Hoxb8	1	0
ENSMUSG00000056706.2	Krtap7-1	1	0
ENSMUSG00000056829.3	Foxb2	1	0
ENSMUSG00000056883.3	Olfr533	1	0
ENSMUSG00000057067.3	Olfr297	1	0
ENSMUSG00000057116.5	AF366264	1	0
ENSMUSG00000057135.12	Scimp	1	0
ENSMUSG00000057163.3	Prss2	1	0
ENSMUSG00000057417.6	Dcpp3	1	0
ENSMUSG00000057443.12	Olfr138	1	0
ENSMUSG00000057723.3	Krt33b	1	0
ENSMUSG00000057997.4	Olfr541	1	0
ENSMUSG00000058022.13	Adtrp	1	0
ENSMUSG00000058124.4	H2-M10.3	1	0
ENSMUSG00000058132.4	Vmn1r82	1	0
ENSMUSG00000058200.1	Olfr66	1	0
ENSMUSG00000058246.6	Gm10037	1	0
ENSMUSG00000058252.6	Tcp11x2	1	0
ENSMUSG00000058287.5	Gm12253	1	0
ENSMUSG00000058295.6	Prp2	1	0
ENSMUSG00000058328.13	Xlr5a	1	0
ENSMUSG00000058400.13	Qrfpr	1	0
ENSMUSG00000058491.5	Olfr869	1	0
ENSMUSG00000058883.14	Zfp708	1	0
ENSMUSG00000058921.3	Slc10a5	1	0
ENSMUSG00000058952.12	Cfi	1	0
ENSMUSG00000059169.9	Krt40	1	0
ENSMUSG00000059256.6	Gzmd	1	0
ENSMUSG00000059280.3	Vpreb2	1	0
ENSMUSG00000059319.2	Olfr295	1	0
ENSMUSG00000059371.3	Olfr427	1	0
ENSMUSG00000059383.14	Gfral	1	0
ENSMUSG00000059410.5	Tas2r125	1	0
ENSMUSG00000059455.2	Plac8l1	1	0
ENSMUSG00000059463.7	Spag11b	1	0
ENSMUSG00000059481.4	Plg	1	0
ENSMUSG00000059547.3	Fbxw26	1	0
ENSMUSG00000059632.3	Krtap8-1	1	0
ENSMUSG00000059657.4	Stfa2l1	1	0
ENSMUSG00000059762.3	Olfr767	1	0
ENSMUSG00000059821.3	Olfr847	1	0
ENSMUSG00000059832.4	Kprp	1	0
ENSMUSG00000059887.5	Olfr1507	1	0
ENSMUSG00000059898.8	Dsc3	1	0
ENSMUSG00000059908.9	Mug1	1	0
ENSMUSG00000059994.10	Fcrl1	1	0
ENSMUSG00000060017.7	Olfr121	1	0
ENSMUSG00000060180.12	Myh13	1	0
ENSMUSG00000060187.4	Lrrc10	1	0
ENSMUSG00000060188.6	Cxcl17	1	0
ENSMUSG00000060245.4	Vmn1r228	1	0
ENSMUSG00000060407.6	Cyp2a12	1	0
ENSMUSG00000060459.13	Kng2	1	0
ENSMUSG00000060470.6	Adgrg3	1	0
ENSMUSG00000060491.14	4930522H14Rik	1	0
ENSMUSG00000060556.3	Olfr1418	1	0
ENSMUSG00000060613.10	Cyp2c70	1	0
ENSMUSG00000060699.1	Vmn1r35	1	0
ENSMUSG00000060756.5	Krtap2-4	1	0
ENSMUSG00000060794.6	Tssk5	1	0
ENSMUSG00000060878.3	Olfr1420	1	0
ENSMUSG00000060913.6	Trim55	1	0
ENSMUSG00000061184.8	Tmprss11c	1	0
ENSMUSG00000061195.6	Olfr1289	1	0
ENSMUSG00000061336.2	Olfr116	1	0
ENSMUSG00000061387.2	Olfr1490	1	0
ENSMUSG00000061520.3	Olfr153	1	0
ENSMUSG00000061535.11	C1qtnf7	1	0
ENSMUSG00000061540.3	Orm2	1	0
ENSMUSG00000061701.11	Fbxw20	1	0
ENSMUSG00000061815.11	Rufy4	1	0
ENSMUSG00000061906.5	Ugt2b38	1	0
ENSMUSG00000061928.6	Dsg1b	1	0
ENSMUSG00000062028.8	Irgc1	1	0
ENSMUSG00000062061.3	Obp2a	1	0
ENSMUSG00000062074.6	Wisp3	1	0
ENSMUSG00000062077.14	Trim54	1	0
ENSMUSG00000062082.16	Cd200r4	1	0
ENSMUSG00000062157.6	Ifnlr1	1	0
ENSMUSG00000062410.14	Hsd3b3	1	0
ENSMUSG00000062433.3	Krtap6-2	1	0
ENSMUSG00000062546.4	V1ra8	1	0
ENSMUSG00000062621.2	Olfr911-ps1	1	0
ENSMUSG00000062638.10	Btnl1	1	0
ENSMUSG00000062783.2	Csprs	1	0
ENSMUSG00000062905.1	Vmn1r32	1	0
ENSMUSG00000063157.9	Csn2	1	0
ENSMUSG00000063240.4	Olfr133	1	0
ENSMUSG00000063380.2	Olfr945	1	0
ENSMUSG00000063660.4	Olfr98	1	0
ENSMUSG00000063715.1	Olfr816	1	0
ENSMUSG00000063730.13	Hsd3b2	1	0
ENSMUSG00000063821.5	Dupd1	1	0
ENSMUSG00000063971.6	Krt88	1	0
ENSMUSG00000064039.3	Ccr1l1	1	0
ENSMUSG00000064156.8	Prol1	1	0
ENSMUSG00000064158.6	Izumo1	1	0
ENSMUSG00000064299.5	4921528I07Rik	1	0
ENSMUSG00000066009.8	Gm13051	1	0
ENSMUSG00000066027.6	Gm10436	1	0
ENSMUSG00000066061.4	Olfr1335	1	0
ENSMUSG00000066097.6	Cyp2j11	1	0
ENSMUSG00000066108.7	Muc5b	1	0
ENSMUSG00000066242.2	Olfr467	1	0
ENSMUSG00000066279.3	Chrna10	1	0
ENSMUSG00000066319.6	Rtp3	1	0
ENSMUSG00000066363.12	Serpina3f	1	0
ENSMUSG00000066368.1	Actl11	1	0
ENSMUSG00000066652.5	Lefty2	1	0
ENSMUSG00000066682.11	Pilrb2	1	0
ENSMUSG00000066684.10	Pilrb1	1	0
ENSMUSG00000066820.6	Vmn2r28	1	0
ENSMUSG00000066896.3	Olfr18	1	0
ENSMUSG00000066899.4	Olfr870	1	0
ENSMUSG00000066944.1	4921513D11Rik	1	0
ENSMUSG00000067006.12	Serpinb5	1	0
ENSMUSG00000067122.2	Gm10198	1	0
ENSMUSG00000067225.1	Cyp2c54	1	0
ENSMUSG00000067261.4	Foxd3	1	0
ENSMUSG00000067642.11	Adgrf3	1	0
ENSMUSG00000067698.4	Gm10220	1	0
ENSMUSG00000067716.2	Gm7275	1	0
ENSMUSG00000067724.5	Gbx1	1	0
ENSMUSG00000067750.3	Khdc1a	1	0
ENSMUSG00000067919.8	Rex2	1	0
ENSMUSG00000068009.11	Bpifb6	1	0
ENSMUSG00000068078.4	2310034C09Rik	1	0
ENSMUSG00000068086.5	Cyp2d9	1	0
ENSMUSG00000068117.9	Mei1	1	0
ENSMUSG00000068327.5	Tlx2	1	0
ENSMUSG00000068392.2	Rnase13	1	0
ENSMUSG00000068574.1	Olfr458	1	0
ENSMUSG00000068697.6	Myoz1	1	0
ENSMUSG00000069041.8	Slc25a31	1	0
ENSMUSG00000069044.6	Usp9y	1	0
ENSMUSG00000069053.11	Uba1y	1	0
ENSMUSG00000069292.3	Vmn1r199	1	0
ENSMUSG00000069294.1	Vmn1r197	1	0
ENSMUSG00000069295.1	Vmn1r196	1	0
ENSMUSG00000069324.5	Gm5096	1	0
ENSMUSG00000069421.3	Olfr810	1	0
ENSMUSG00000069441.3	Dsg1a	1	0
ENSMUSG00000069476.13	Zfp616	1	0
ENSMUSG00000069515.5	Lyz1	1	0
ENSMUSG00000069518.5	Gm10271	1	0
ENSMUSG00000069581.12	Tspear	1	0
ENSMUSG00000069588.3	Gm11733	1	0
ENSMUSG00000069825.11	Spata22	1	0
ENSMUSG00000069830.10	Nlrp1a	1	0
ENSMUSG00000070313.8	A630095E13Rik	1	0
ENSMUSG00000070335.4	Krtap9-1	1	0
ENSMUSG00000070377.4	Olfr43	1	0
ENSMUSG00000070388.3	Fbxo39	1	0
ENSMUSG00000070419.11	Cyp3a57	1	0
ENSMUSG00000070424.12	Art5	1	0
ENSMUSG00000070501.13	BC094916	1	0
ENSMUSG00000070511.2	Gm10295	1	0
ENSMUSG00000070533.11	Wfdc8	1	0
ENSMUSG00000070547.4	Mrgprb1	1	0
ENSMUSG00000070552.2	Mrgprx1	1	0
ENSMUSG00000070568.12	1700039E15Rik	1	0
ENSMUSG00000070594.10	Gm4788	1	0
ENSMUSG00000070719.4	Pla2g4d	1	0
ENSMUSG00000070732.2	Rbm44	1	0
ENSMUSG00000070777.5	Ceacam20	1	0
ENSMUSG00000070877.4	Ldlrad1	1	0
ENSMUSG00000070890.3	Gm12794	1	0
ENSMUSG00000070990.2	Foxe1	1	0
ENSMUSG00000071000.2	Olfr155	1	0
ENSMUSG00000071015.2	Gm136	1	0
ENSMUSG00000071047.5	Ces1a	1	0
ENSMUSG00000071138.4	Tex24	1	0
ENSMUSG00000071177.4	Serpina1d	1	0
ENSMUSG00000071179.8	Serpina16	1	0
ENSMUSG00000071185.4	Olfr1357	1	0
ENSMUSG00000071335.4	Mfsd4b3	1	0
ENSMUSG00000071392.5	Ect2l	1	0
ENSMUSG00000071506.3	Tmem139	1	0
ENSMUSG00000071552.4	Tigit	1	0
ENSMUSG00000071586.4	Gm10337	1	0
ENSMUSG00000071738.4	Cldn34b3	1	0
ENSMUSG00000071766.12	Rhox12	1	0
ENSMUSG00000071771.4	Rhox4b	1	0
ENSMUSG00000071858.3	Gm94	1	0
ENSMUSG00000071890.4	Mroh9	1	0
ENSMUSG00000071909.2	Nutm2	1	0
ENSMUSG00000071937.4	Adam25	1	0
ENSMUSG00000072145.2	BC061237	1	0
ENSMUSG00000072511.2	Hhla1	1	0
ENSMUSG00000072618.2	Gm10384	1	0
ENSMUSG00000072673.2	Gm10392	1	0
ENSMUSG00000072709.2	Olfr380	1	0
ENSMUSG00000072739.4	Gm10408	1	0
ENSMUSG00000072754.9	Lrcol1	1	0
ENSMUSG00000072952.6	Gm5878	1	0
ENSMUSG00000072963.2	Gm10447	1	0
ENSMUSG00000072995.1	Cpxcr1	1	0
ENSMUSG00000073063.3	Hbq1b	1	0
ENSMUSG00000073079.5	Srp54a	1	0
ENSMUSG00000073094.9	Smim9	1	0
ENSMUSG00000073141.7	4930567H17Rik	1	0
ENSMUSG00000073209.4	Klf14	1	0
ENSMUSG00000073407.1	Gm6034	1	0
ENSMUSG00000073414.8	G6b	1	0
ENSMUSG00000073435.10	Nme3	1	0
ENSMUSG00000073492.2	Gm10521	1	0
ENSMUSG00000073573.5	Spink11	1	0
ENSMUSG00000073574.3	Grxcr2	1	0
ENSMUSG00000073610.3	Gm10549	1	0
ENSMUSG00000073764.2	Gm12888	1	0
ENSMUSG00000073774.2	Kncn	1	0
ENSMUSG00000073794.3	I0C0044D17Rik	1	0
ENSMUSG00000073896.3	Olfr716	1	0
ENSMUSG00000073898.2	Olfr713	1	0
ENSMUSG00000073909.2	Olfr688	1	0
ENSMUSG00000073932.1	Olfr641	1	0
ENSMUSG00000073956.2	Olfr592	1	0
ENSMUSG00000073963.1	Olfr572	1	0
ENSMUSG00000073969.2	Olfr556	1	0
ENSMUSG00000074111.4	Mrgpra9	1	0
ENSMUSG00000074127.5	Cmtm2a	1	0
ENSMUSG00000074139.8	1700057G04Rik	1	0
ENSMUSG00000074151.12	Nlrc5	1	0
ENSMUSG00000074195.3	Clca4b	1	0
ENSMUSG00000074232.2	Gm10647	1	0
ENSMUSG00000074365.13	Crxos	1	0
ENSMUSG00000074378.5	Bsph1	1	0
ENSMUSG00000074385.2	Gm10684	1	0
ENSMUSG00000074424.3	Gm10696	1	0
ENSMUSG00000074448.2	Gm5615	1	0
ENSMUSG00000074449.3	Gm15319	1	0
ENSMUSG00000074486.2	Bglap2	1	0
ENSMUSG00000074491.9	Clec4g	1	0
ENSMUSG00000074497.5	A430078G23Rik	1	0
ENSMUSG00000074593.11	Spint5	1	0
ENSMUSG00000074594.9	Wfdc9	1	0
ENSMUSG00000074595.9	Wfdc6a	1	0
ENSMUSG00000074604.9	Mgst2	1	0
ENSMUSG00000074623.4	Gm826	1	0
ENSMUSG00000074625.10	Arhgap40	1	0
ENSMUSG00000074665.10	Bpifb4	1	0
ENSMUSG00000074677.11	Sirpb1c	1	0
ENSMUSG00000074680.1	Defb26	1	0
ENSMUSG00000074704.9	Rad21l	1	0
ENSMUSG00000074737.1	C530025M09Rik	1	0
ENSMUSG00000074764.11	Sel1l2	1	0
ENSMUSG00000074830.3	Zfp640	1	0
ENSMUSG00000074899.4	Sptbn5	1	0
ENSMUSG00000074928.4	Krtap14	1	0
ENSMUSG00000075105.1	Olfr1218	1	0
ENSMUSG00000075121.1	Olfr1195	1	0
ENSMUSG00000075137.3	Olfr1163	1	0
ENSMUSG00000075171.1	Olfr1095	1	0
ENSMUSG00000075177.4	Olfr1084	1	0
ENSMUSG00000075188.3	Olfr1056	1	0
ENSMUSG00000075189.3	Olfr1055	1	0
ENSMUSG00000075218.2	Olfr995	1	0
ENSMUSG00000075296.4	Aldh3b2	1	0
ENSMUSG00000075420.6	Smim6	1	0
ENSMUSG00000075427.12	Olfr288	1	0
ENSMUSG00000075510.3	Fam187a	1	0
ENSMUSG00000075571.8	Defb30	1	0
ENSMUSG00000075707.5	Dio3	1	0
ENSMUSG00000076438.5	Oxct2b	1	0
ENSMUSG00000078137.1	Ankrd63	1	0
ENSMUSG00000078256.3	Gm11565	1	0
ENSMUSG00000078257.2	2300003K06Rik	1	0
ENSMUSG00000078320.4	Gm362	1	0
ENSMUSG00000078507.1	Aadacl3	1	0
ENSMUSG00000078577.3	Tmco2	1	0
ENSMUSG00000078597.2	Cyp4a12b	1	0
ENSMUSG00000078598.11	Skint5	1	0
ENSMUSG00000078606.8	Gm4070	1	0
ENSMUSG00000078626.2	Gm12790	1	0
ENSMUSG00000078722.2	Gm12394	1	0
ENSMUSG00000078746.2	Fam205a4	1	0
ENSMUSG00000078754.2	Scgb2b3	1	0
ENSMUSG00000078783.1	Gm9733	1	0
ENSMUSG00000078865.8	Gm14406	1	0
ENSMUSG00000078876.10	Gm14408	1	0
ENSMUSG00000078879.10	Gm14306	1	0
ENSMUSG00000078886.12	Gm2026	1	0
ENSMUSG00000079005.3	Gm14147	1	0
ENSMUSG00000079015.2	Serpina1c	1	0
ENSMUSG00000079019.2	Insl3	1	0
ENSMUSG00000079024.2	Gm21961	1	0
ENSMUSG00000079029.2	Gm5662	1	0
ENSMUSG00000079071.2	Gm14085	1	0
ENSMUSG00000079112.1	Fam90a1a	1	0
ENSMUSG00000079120.2	AY761185	1	0
ENSMUSG00000079156.11	Smok3b	1	0
ENSMUSG00000079164.8	Tlr5	1	0
[truncated: 15,856 more rows]

## Sheet: C2
ensg	gene	fdr	log2_effect
ENSMUSG00000070348.5	Ccnd1	2.70118e-90	0.438899
ENSMUSG00000027342.14	Pcna	3.53341e-28	0.248359
ENSMUSG00000031765.7	Mt1	2.20594e-25	0.487444
ENSMUSG00000067608.4	Pcna-ps2	1.72757e-19	0.559872
ENSMUSG00000031762.6	Mt2	2.24655e-18	0.541789
ENSMUSG00000029591.14	Ung	4.59838e-12	0.480408
ENSMUSG00000057113.13	Npm1	4.16698e-10	0.0797053
ENSMUSG00000026355.11	Mcm6	5.95371e-10	0.239068
ENSMUSG00000037894.13	H2afz	3.29452e-09	0.034197
ENSMUSG00000064326.12	Siva1	1.77199e-08	0.190125
ENSMUSG00000023004.8	Tuba1b	1.77199e-08	0.0422105
ENSMUSG00000056394.17	Lig1	4.16955e-08	0.200868
ENSMUSG00000002870.8	Mcm2	0.000199879	0.170049
ENSMUSG00000052305.6	Hbb-bs	0.000213386	0.439524
ENSMUSG00000007892.7	Rplp1	0.000441922	0.0354781
ENSMUSG00000009471.4	Myod1	0.00232547	0.549794
ENSMUSG00000055612.15	Cdca7	0.00444406	0.181189
ENSMUSG00000005732.14	Ranbp1	0.00611604	0.062035
ENSMUSG00000022945.11	Chaf1b	0.00778791	0.292271
ENSMUSG00000031548.7	Sfrp1	0.0124338	0.104163
ENSMUSG00000004642.13	Slbp	0.0353297	0.110063
ENSMUSG00000027559.5	Car3	0.0538115	0.420917
ENSMUSG00000072714.1	Rpl21-ps4	0.0566982	0.206951
ENSMUSG00000012848.15	Rps5	0.0709848	0.0163526
ENSMUSG00000057841.5	Rpl32	0.0825906	0.0208058
ENSMUSG00000038264.7	Sema7a	0.128661	0.137902
ENSMUSG00000029430.13	Ran	0.145323	0.0279783
ENSMUSG00000026238.14	Ptma	0.202618	0.0133709
ENSMUSG00000060019.5	Gm10073	0.22523	0.210468
ENSMUSG00000090544.2	Gm6576	0.27828	0.249706
ENSMUSG00000050410.15	Tcf19	0.370005	0.196157
ENSMUSG00000059108.4	Ifitm6	0.581093	1.86601
ENSMUSG00000066629.1	Rpl36-ps3	0.761977	0.194802
ENSMUSG00000031991.9	Spata19	0.768731	3.74048
ENSMUSG00000050251.3	Olfr809	0.768731	3.74048
ENSMUSG00000068037.10	Mas1	0.768731	3.74048
ENSMUSG00000031270.1	4930513O06Rik	0.768731	1.58496
ENSMUSG00000053219.15	Raet1e	0.85029	0.66571
ENSMUSG00000025794.8	Rpl14	0.85029	0.0292089
ENSMUSG00000028212.16	Ccne2	0.870193	0.225417
ENSMUSG00000022283.14	Pabpc1	0.939906	0.0191965
ENSMUSG00000020216.13	Jsrp1	0.979384	0.790518
ENSMUSG00000025610.7	Map3k7cl	1	3.15552
ENSMUSG00000032889.6	Gm6685	1	3.15552
ENSMUSG00000044951.13	Mylk4	1	3.15552
ENSMUSG00000066141.2	Gm11232	1	3.15552
ENSMUSG00000070683.7	Lactbl1	1	3.15552
ENSMUSG00000075269.4	Bex6	1	3.15552
ENSMUSG00000079105.3	C7	1	3.15552
ENSMUSG00000095779.1	Gm2163	1	3.15552
ENSMUSG00000095993.1	Gm21060	1	3.15552
ENSMUSG00000074734.2	4933416C03Rik	1	2.74048
ENSMUSG00000095024.7	Gm5458	1	2.74048
ENSMUSG00000081650.1	Gm16181	1	2.57055
ENSMUSG00000003476.15	Crhr2	1	2.15552
ENSMUSG00000003882.4	Il7r	1	2.15552
ENSMUSG00000005474.9	Myl10	1	2.15552
ENSMUSG00000006311.8	Etv2	1	2.15552
ENSMUSG00000006764.8	Tph2	1	2.15552
ENSMUSG00000009588.9	St6galnac1	1	2.15552
ENSMUSG00000010435.7	Spaca7	1	2.15552
ENSMUSG00000010601.13	Apol7a	1	2.15552
ENSMUSG00000012520.10	Phox2b	1	2.15552
ENSMUSG00000013353.10	4931406B18Rik	1	2.15552
ENSMUSG00000015665.8	Awat1	1	2.15552
ENSMUSG00000015962.5	1700016C15Rik	1	2.15552
ENSMUSG00000018569.12	Cldn7	1	2.15552
ENSMUSG00000019767.12	Ccdc170	1	2.15552
ENSMUSG00000019866.13	Aim1	1	2.15552
ENSMUSG00000019893.11	Ros1	1	2.15552
ENSMUSG00000021611.8	Tert	1	2.15552
ENSMUSG00000021743.5	Fezf2	1	2.15552
ENSMUSG00000024366.7	Gfra3	1	2.15552
ENSMUSG00000025279.7	Dnase1l3	1	2.15552
ENSMUSG00000025461.11	Cd163l1	1	2.15552
ENSMUSG00000026405.14	C4bp	1	2.15552
ENSMUSG00000026828.11	Galnt5	1	2.15552
ENSMUSG00000027401.9	Tgm3	1	2.15552
ENSMUSG00000027713.6	1810062G17Rik	1	2.15552
ENSMUSG00000027718.8	Il21	1	2.15552
ENSMUSG00000028475.9	5430416O09Rik	1	2.15552
ENSMUSG00000028520.12	4921539E11Rik	1	2.15552
ENSMUSG00000028713.17	Cyp4b1	1	2.15552
ENSMUSG00000028838.11	Extl1	1	2.15552
ENSMUSG00000029195.10	Klb	1	2.15552
ENSMUSG00000029423.10	Piwil1	1	2.15552
ENSMUSG00000029564.12	4930519G04Rik	1	2.15552
ENSMUSG00000030167.15	Klrc1	1	2.15552
ENSMUSG00000030345.16	Dyrk4	1	2.15552
ENSMUSG00000030680.6	Pagr1a	1	2.15552
ENSMUSG00000030851.14	Ldhc	1	2.15552
ENSMUSG00000032110.4	Acrv1	1	2.15552
ENSMUSG00000032226.5	Gcnt3	1	2.15552
ENSMUSG00000032484.8	Ngp	1	2.15552
ENSMUSG00000032948.10	Lipi	1	2.15552
ENSMUSG00000034219.15	2021-09-14	1	2.15552
ENSMUSG00000037913.11	Tmem156	1	2.15552
ENSMUSG00000040899.13	Ccr6	1	2.15552
ENSMUSG00000040985.13	Sun3	1	2.15552
ENSMUSG00000042289.11	Hsd3b7	1	2.15552
ENSMUSG00000042351.8	Grap2	1	2.15552
ENSMUSG00000043366.14	Olfr78	1	2.15552
ENSMUSG00000044405.4	Adig	1	2.15552
ENSMUSG00000045053.1	Kcng3	1	2.15552
ENSMUSG00000045989.4	4930451I11Rik	1	2.15552
ENSMUSG00000046000.5	Naa11	1	2.15552
ENSMUSG00000046006.5	Gapt	1	2.15552
ENSMUSG00000046108.3	Il17c	1	2.15552
ENSMUSG00000046272.3	Olfr1444	1	2.15552
ENSMUSG00000046408.13	1700067K01Rik	1	2.15552
ENSMUSG00000047025.4	Ccer1	1	2.15552
ENSMUSG00000047034.9	Ankrd33	1	2.15552
ENSMUSG00000047237.13	Fbxw21	1	2.15552
ENSMUSG00000048003.12	Catsper4	1	2.15552
ENSMUSG00000049894.2	Olfr808	1	2.15552
ENSMUSG00000050824.11	Sstr5	1	2.15552
ENSMUSG00000051046.6	Olfr214	1	2.15552
ENSMUSG00000051257.3	Trap1a	1	2.15552
ENSMUSG00000051276.4	Actrt2	1	2.15552
ENSMUSG00000051279.2	Gdf6	1	2.15552
ENSMUSG00000051367.8	Six1	1	2.15552
ENSMUSG00000051682.15	Treml4	1	2.15552
ENSMUSG00000051860.13	Samd7	1	2.15552
ENSMUSG00000052117.5	D630039A03Rik	1	2.15552
ENSMUSG00000052471.2	Gm9881	1	2.15552
ENSMUSG00000052730.6	Gm5111	1	2.15552
ENSMUSG00000054134.13	Umodl1	1	2.15552
ENSMUSG00000058186.13	Gm13242	1	2.15552
ENSMUSG00000061356.13	Nuggc	1	2.15552
ENSMUSG00000061490.5	Ube2d4	1	2.15552
ENSMUSG00000063193.8	Cd300lb	1	2.15552
ENSMUSG00000063820.11	Arl9	1	2.15552
ENSMUSG00000066671.3	Olfr220	1	2.15552
ENSMUSG00000067571.4	Ms4a15	1	2.15552
ENSMUSG00000067714.13	Lpar5	1	2.15552
ENSMUSG00000068452.7	Duox2	1	2.15552
ENSMUSG00000068547.6	Clca4a	1	2.15552
ENSMUSG00000070390.12	Nlrp1b	1	2.15552
ENSMUSG00000070985.3	Acnat1	1	2.15552
ENSMUSG00000074359.2	Psg23	1	2.15552
ENSMUSG00000078689.8	Mup6	1	2.15552
ENSMUSG00000078817.4	Nlrp12	1	2.15552
ENSMUSG00000079444.9	Gm21981	1	2.15552
ENSMUSG00000079497.4	Gm13420	1	2.15552
ENSMUSG00000079597.1	Gm5483	1	2.15552
ENSMUSG00000082932.3	Cyp2j8	1	2.15552
ENSMUSG00000090539.8	Gm9602	1	2.15552
ENSMUSG00000090700.1	Cyp4f40	1	2.15552
ENSMUSG00000091022.8	Gm3115	1	2.15552
ENSMUSG00000091712.1	Sec14l5	1	2.15552
ENSMUSG00000091882.8	Gm6337	1	2.15552
ENSMUSG00000092225.1	Gm2381	1	2.15552
ENSMUSG00000093910.1	Zfp853	1	2.15552
ENSMUSG00000094460.7	Gm21560	1	2.15552
ENSMUSG00000094840.5	Muc3a	1	2.15552
ENSMUSG00000094856.1	Gm21962	1	2.15552
ENSMUSG00000095654.2	Plscr5	1	2.15552
ENSMUSG00000099269.2	Calm5	1	2.15552
ENSMUSG00000101716.1	Gm12057	1	2.15552
ENSMUSG00000102439.2	Flg	1	2.15552
ENSMUSG00000105993.1	Gm43337	1	2.15552
ENSMUSG00000109737.1	RP23-422L16.28	1	2.15552
ENSMUSG00000108398.1	Gm30191	1	1.83359
ENSMUSG00000095620.7	2010005H15Rik	1	1.74048
ENSMUSG00000074529.10	C330013J21Rik	1	1.67009
ENSMUSG00000078866.10	Gm14420	1	1.625
ENSMUSG00000017767.3	Spata25	1	1.57055
ENSMUSG00000029831.7	Npvf	1	1.57055
ENSMUSG00000030149.15	Klrk1	1	1.57055
ENSMUSG00000032514.11	Ttc21a	1	1.57055
ENSMUSG00000046856.13	Gpr1	1	1.57055
ENSMUSG00000048398.7	Gm5065	1	1.57055
ENSMUSG00000049307.5	Fut4	1	1.57055
ENSMUSG00000054003.13	Tdrd9	1	1.57055
ENSMUSG00000062168.12	Ppef1	1	1.57055
ENSMUSG00000063767.3	S100a7a	1	1.57055
ENSMUSG00000079298.9	Klrb1b	1	1.57055
ENSMUSG00000089951.8	Gm14435	1	1.57055
ENSMUSG00000090744.7	Gm6871	1	1.57055
ENSMUSG00000021553.13	Slc28a3	1	1.41855
ENSMUSG00000023267.10	Gabrr2	1	1.41855
ENSMUSG00000071104.10	Ccdc110	1	1.41855
ENSMUSG00000071342.4	Lsmem1	1	1.41855
ENSMUSG00000005493.15	Msh4	1	1.34816
ENSMUSG00000044749.13	Abca6	1	1.34816
ENSMUSG00000035594.9	Chrna5	1	1.28105
ENSMUSG00000073197.8	5730507C01Rik	1	1.28105
ENSMUSG00000000263.15	Glra1	1	1.15552
ENSMUSG00000004038.9	Gstm3	1	1.15552
ENSMUSG00000006007.14	Pdc	1	1.15552
ENSMUSG00000006724.12	Cyp27b1	1	1.15552
ENSMUSG00000007877.2	Tcap	1	1.15552
ENSMUSG00000009115.5	Spatc1l	1	1.15552
ENSMUSG00000009654.4	Oit3	1	1.15552
ENSMUSG00000020191.11	4930415F15Rik	1	1.15552
ENSMUSG00000021055.13	Esr2	1	1.15552
ENSMUSG00000021804.5	Rgr	1	1.15552
ENSMUSG00000022510.14	Trp63	1	1.15552
ENSMUSG00000023013.4	Aqp2	1	1.15552
ENSMUSG00000023159.8	Psg29	1	1.15552
ENSMUSG00000024209.9	1700061G19Rik	1	1.15552
ENSMUSG00000024406.16	Pou5f1	1	1.15552
ENSMUSG00000024670.16	Cd6	1	1.15552
ENSMUSG00000024747.3	Aldh1a7	1	1.15552
ENSMUSG00000026368.6	F13b	1	1.15552
ENSMUSG00000026564.9	Dusp27	1	1.15552
ENSMUSG00000026692.12	Fmo4	1	1.15552
ENSMUSG00000027246.12	Ell3	1	1.15552
ENSMUSG00000027880.6	Slc25a54	1	1.15552
ENSMUSG00000028738.14	Tas1r2	1	1.15552
ENSMUSG00000029369.17	Afm	1	1.15552
ENSMUSG00000030214.6	Plbd1	1	1.15552
ENSMUSG00000030607.7	Acan	1	1.15552
ENSMUSG00000030972.6	Acsm5	1	1.15552
ENSMUSG00000031241.17	Tbx22	1	1.15552
ENSMUSG00000031443.7	F7	1	1.15552
ENSMUSG00000031549.16	Ido2	1	1.15552
ENSMUSG00000031722.9	Hp	1	1.15552
ENSMUSG00000031842.13	Pde4c	1	1.15552
ENSMUSG00000031957.5	Ctrb1	1	1.15552
ENSMUSG00000032494.12	Tdgf1	1	1.15552
ENSMUSG00000032900.14	Tex43	1	1.15552
ENSMUSG00000033898.16	Cfhr2	1	1.15552
ENSMUSG00000034438.16	Gbp8	1	1.15552
ENSMUSG00000035435.15	Abca17	1	1.15552
ENSMUSG00000035861.6	Tmprss11b	1	1.15552
ENSMUSG00000036557.8	1700011E24Rik	1	1.15552
ENSMUSG00000037159.11	Wee2	1	1.15552
ENSMUSG00000037477.7	Tbx10	1	1.15552
ENSMUSG00000037798.6	Mat1a	1	1.15552
ENSMUSG00000038327.8	Serpinb9f	1	1.15552
ENSMUSG00000038567.5	Cyp24a1	1	1.15552
ENSMUSG00000038968.3	Klk1b16	1	1.15552
ENSMUSG00000039555.13	Cylc2	1	1.15552
ENSMUSG00000040663.8	Clcf1	1	1.15552
ENSMUSG00000040866.13	Rsph6a	1	1.15552
ENSMUSG00000041247.7	Lamp3	1	1.15552
ENSMUSG00000043029.2	Trpv3	1	1.15552
ENSMUSG00000044485.4	Klk1b11	1	1.15552
ENSMUSG00000044787.7	Spata32	1	1.15552
ENSMUSG00000045929.8	Gm20715	1	1.15552
ENSMUSG00000047343.4	Mettl21c	1	1.15552
ENSMUSG00000047420.8	Fam180a	1	1.15552
ENSMUSG00000048655.17	Ccdc169	1	1.15552
ENSMUSG00000049902.5	4921517D22Rik	1	1.15552
ENSMUSG00000050511.1	Oprd1	1	1.15552
ENSMUSG00000051984.13	Sec31b	1	1.15552
ENSMUSG00000052922.9	Bpi	1	1.15552
ENSMUSG00000053654.7	Krt42	1	1.15552
ENSMUSG00000053886.3	Sh2d4a	1	1.15552
ENSMUSG00000054200.6	Ffar4	1	1.15552
ENSMUSG00000054978.3	Kbtbd13	1	1.15552
ENSMUSG00000055010.1	A830031A19Rik	1	1.15552
ENSMUSG00000055210.4	Foxd2	1	1.15552
ENSMUSG00000056290.15	Ms4a4b	1	1.15552
ENSMUSG00000056350.6	Krtap13-1	1	1.15552
ENSMUSG00000058398.6	Prss43	1	1.15552
ENSMUSG00000058499.9	Pip	1	1.15552
ENSMUSG00000058831.13	Opn1sw	1	1.15552
ENSMUSG00000059230.2	Defb4	1	1.15552
ENSMUSG00000060461.5	Dppa5a	1	1.15552
ENSMUSG00000061259.11	Tmprss11d	1	1.15552
ENSMUSG00000062309.7	Rpp25	1	1.15552
ENSMUSG00000063522.5	2010109I03Rik	1	1.15552
ENSMUSG00000066361.3	Serpina3c	1	1.15552
ENSMUSG00000067049.7	Unc93a	1	1.15552
ENSMUSG00000069785.4	Gm11444	1	1.15552
ENSMUSG00000070423.4	Olfr558	1	1.15552
ENSMUSG00000070691.10	Runx3	1	1.15552
ENSMUSG00000071665.10	Foxr2	1	1.15552
ENSMUSG00000073010.9	Gm5127	1	1.15552
ENSMUSG00000073290.1	Gm10490	1	1.15552
ENSMUSG00000073399.9	Trim40	1	1.15552
ENSMUSG00000074653.10	Lrrc31	1	1.15552
ENSMUSG00000074832.10	2410141K09Rik	1	1.15552
ENSMUSG00000076433.4	BC100451	1	1.15552
ENSMUSG00000078117.2	Gm16485	1	1.15552
ENSMUSG00000078937.8	Cpt1b	1	1.15552
ENSMUSG00000079008.2	Gm14124	1	1.15552
ENSMUSG00000085925.2	Rtl1	1	1.15552
ENSMUSG00000090486.2	BC035947	1	1.15552
ENSMUSG00000091556.8	Gm14569	1	1.15552
ENSMUSG00000091617.8	Gm3752	1	1.15552
ENSMUSG00000094132.7	Gm3264	1	1.15552
ENSMUSG00000094706.7	Gm10338	1	1.15552
ENSMUSG00000096107.1	Gm16505	1	1.15552
ENSMUSG00000096257.2	Ccer2	1	1.15552
ENSMUSG00000096278.7	Dcpp2	1	1.15552
ENSMUSG00000096316.7	Faiml	1	1.15552
ENSMUSG00000096445.1	Dcpp1	1	1.15552
ENSMUSG00000099353.6	1700031M16Rik	1	1.15552
ENSMUSG00000104318.1	Pcdha7	1	1.15552
ENSMUSG00000109764.1	Klkb1	1	1.15552
ENSMUSG00000025082.8	Vwa2	1	1.02998
ENSMUSG00000078497.9	Gm13145	1	1.01801
ENSMUSG00000090066.2	1110002E22Rik	1	1.01801
ENSMUSG00000060594.5	Layn	1	1.00351
ENSMUSG00000005824.6	Tnfsf14	1	1
ENSMUSG00000025328.9	Padi3	1	1
ENSMUSG00000026070.15	Il18r1	1	1
ENSMUSG00000031293.13	Rs1	1	1
ENSMUSG00000035804.4	Ins1	1	1
ENSMUSG00000053211.10	Zfy1	1	1
ENSMUSG00000064201.8	Krt2	1	1
ENSMUSG00000071262.9	Zfp957	1	1
ENSMUSG00000021342.13	Prl	1	0.98559
ENSMUSG00000023045.12	Soat2	1	0.98559
ENSMUSG00000064016.4	Gm648	1	0.98559
ENSMUSG00000090173.8	Fbxw10	1	0.98559
ENSMUSG00000020798.14	Spns3	1	0.942522
ENSMUSG00000024049.14	Myom1	1	0.933123
ENSMUSG00000028780.13	Sema3c	1	0.933123
ENSMUSG00000038242.12	Aox4	1	0.933123
ENSMUSG00000079460.11	4933403O08Rik	1	0.933123
ENSMUSG00000109864.1	Eid3	1	0.933123
ENSMUSG00000031802.8	Phxr4	1	0.892481
ENSMUSG00000028150.14	Rorc	1	0.879881
ENSMUSG00000001349.4	Cnn1	1	0.833587
ENSMUSG00000004328.15	Hif3a	1	0.833587
ENSMUSG00000030359.14	Pzp	1	0.833587
ENSMUSG00000034117.3	Ptgdr2	1	0.833587
ENSMUSG00000035852.10	Misp	1	0.833587
ENSMUSG00000046971.7	Pla2g4f	1	0.833587
ENSMUSG00000050504.1	Olfr1323	1	0.833587
ENSMUSG00000055471.6	Alk	1	0.833587
ENSMUSG00000056569.10	Mpz	1	0.833587
ENSMUSG00000090764.8	Gm3127	1	0.833587
ENSMUSG00000091272.1	Gm17641	1	0.833587
ENSMUSG00000091490.3	Triml2	1	0.833587
ENSMUSG00000097100.1	9230104M06Rik	1	0.833587
ENSMUSG00000098164.1	Gm5493	1	0.833587
ENSMUSG00000034472.13	Rasd2	1	0.807592
ENSMUSG00000020007.3	Il20ra	1	0.792945
ENSMUSG00000052392.4	Acot4	1	0.777004
ENSMUSG00000075330.3	A930003A15Rik	1	0.777004
ENSMUSG00000094634.7	Gm3468	1	0.777004
ENSMUSG00000024008.15	Cpne5	1	0.740478
ENSMUSG00000027824.4	Vmn2r1	1	0.740478
ENSMUSG00000030830.18	Itgal	1	0.740478
ENSMUSG00000034266.5	Batf	1	0.740478
ENSMUSG00000066178.2	6030445D17Rik	1	0.740478
ENSMUSG00000009734.17	Pou6f2	1	0.712997
ENSMUSG00000059301.5	Gm5434	1	0.696084
ENSMUSG00000029699.13	Ssc4d	1	0.653015
ENSMUSG00000037025.11	Foxa2	1	0.619462
ENSMUSG00000074673.15	Ttll9	1	0.5948
ENSMUSG00000002204.9	Napsa	1	0.570553
ENSMUSG00000003227.4	Edar	1	0.570553
ENSMUSG00000005364.11	Il5ra	1	0.570553
ENSMUSG00000007946.11	Phox2a	1	0.570553
ENSMUSG00000010080.15	Epn3	1	0.570553
ENSMUSG00000010797.6	Wnt2	1	0.570553
ENSMUSG00000012889.8	Podnl1	1	0.570553
ENSMUSG00000018238.6	Gdf9	1	0.570553
ENSMUSG00000019301.5	Hsd17b1	1	0.570553
ENSMUSG00000020395.13	Itk	1	0.570553
ENSMUSG00000020838.12	Slc6a4	1	0.570553
ENSMUSG00000021758.13	Ddx4	1	0.570553
ENSMUSG00000022155.8	Mroh2b	1	0.570553
ENSMUSG00000022330.4	Osr2	1	0.570553
ENSMUSG00000024131.7	Slc3a1	1	0.570553
ENSMUSG00000024154.10	Gtf2a1l	1	0.570553
ENSMUSG00000024673.9	Ms4a1	1	0.570553
ENSMUSG00000026068.11	Il18rap	1	0.570553
ENSMUSG00000026398.14	Nr5a2	1	0.570553
ENSMUSG00000026601.13	Axdnd1	1	0.570553
ENSMUSG00000027202.12	Slc12a1	1	0.570553
ENSMUSG00000027261.2	Hao1	1	0.570553
ENSMUSG00000027530.15	Fabp12	1	0.570553
ENSMUSG00000028172.5	Tacr3	1	0.570553
ENSMUSG00000028874.14	Fgr	1	0.570553
ENSMUSG00000030898.15	Cckbr	1	0.570553
ENSMUSG00000030976.3	Tex36	1	0.570553
ENSMUSG00000031554.18	Adam5	1	0.570553
ENSMUSG00000031849.8	Comp	1	0.570553
ENSMUSG00000031876.16	Cmtm1	1	0.570553
ENSMUSG00000032068.14	Plet1	1	0.570553
ENSMUSG00000032372.14	Plscr2	1	0.570553
ENSMUSG00000032769.4	Trpa1	1	0.570553
ENSMUSG00000033860.13	Fgg	1	0.570553
ENSMUSG00000034115.9	Scn11a	1	0.570553
ENSMUSG00000034689.1	4921530L21Rik	1	0.570553
ENSMUSG00000034768.4	Asb16	1	0.570553
ENSMUSG00000034837.12	Gnat1	1	0.570553
ENSMUSG00000034990.15	Otoa	1	0.570553
ENSMUSG00000036962.12	Cfap221	1	0.570553
ENSMUSG00000038192.5	Cer1	1	0.570553
ENSMUSG00000038257.9	Glra3	1	0.570553
ENSMUSG00000038259.4	Gdf5	1	0.570553
ENSMUSG00000038770.17	Kpna7	1	0.570553
ENSMUSG00000038775.14	Vill	1	0.570553
ENSMUSG00000038997.4	Asb17	1	0.570553
ENSMUSG00000039783.15	Kmo	1	0.570553
ENSMUSG00000040329.14	Il7	1	0.570553
ENSMUSG00000042041.6	2010003K11Rik	1	0.570553
ENSMUSG00000044103.4	Il1f9	1	0.570553
ENSMUSG00000046942.17	Mageb16	1	0.570553
ENSMUSG00000049109.14	Themis	1	0.570553
ENSMUSG00000049353.17	Rd3	1	0.570553
ENSMUSG00000049799.13	Lrrc19	1	0.570553
ENSMUSG00000049848.7	Ceacam19	1	0.570553
ENSMUSG00000050075.8	Gpr171	1	0.570553
ENSMUSG00000051599.4	Pcdhb2	1	0.570553
ENSMUSG00000052271.7	Bhlha15	1	0.570553
ENSMUSG00000054203.7	Ifi205	1	0.570553
ENSMUSG00000055102.15	Zfp819	1	0.570553
ENSMUSG00000055416.5	Fam136b-ps	1	0.570553
ENSMUSG00000055978.5	Fut2	1	0.570553
ENSMUSG00000056300.14	Gm13247	1	0.570553
ENSMUSG00000056423.7	Uts2b	1	0.570553
ENSMUSG00000057280.15	Musk	1	0.570553
ENSMUSG00000057697.2	Vmn1r53	1	0.570553
ENSMUSG00000060332.9	Tmc2	1	0.570553
ENSMUSG00000060890.11	Arr3	1	0.570553
ENSMUSG00000062345.10	Serpinb2	1	0.570553
ENSMUSG00000063130.3	Calml3	1	0.570553
ENSMUSG00000064308.10	2410137M14Rik	1	0.570553
ENSMUSG00000067597.5	Dgat2l6	1	0.570553
ENSMUSG00000071490.3	Vmn1r212	1	0.570553
ENSMUSG00000073007.10	Fam46d	1	0.570553
ENSMUSG00000073380.1	Arrdc5	1	0.570553
ENSMUSG00000073598.3	1700066B19Rik	1	0.570553
ENSMUSG00000074361.10	C5ar2	1	0.570553
ENSMUSG00000078129.1	Actl10	1	0.570553
ENSMUSG00000078994.8	Zfp429	1	0.570553
ENSMUSG00000091402.7	Rd3l	1	0.570553
ENSMUSG00000092609.1	Gm20481	1	0.570553
ENSMUSG00000094282.1	Cfap73	1	0.570553
ENSMUSG00000094374.1	Gm5435	1	0.570553
ENSMUSG00000094487.1	Gm21958	1	0.570553
ENSMUSG00000095724.1	Gm21319	1	0.570553
ENSMUSG00000096175.3	Gm21761	1	0.570553
ENSMUSG00000098509.2	Rgs21	1	0.570553
ENSMUSG00000098692.1	Gm28041	1	0.570553
ENSMUSG00000106892.1	Gm42791	1	0.570553
ENSMUSG00000108596.1	Itgam	1	0.570553
ENSMUSG00000091275.1	Gm3248	1	0.531024
ENSMUSG00000022215.5	Fitm1	1	0.52933
ENSMUSG00000099294.1	Gm11214	1	0.52933
ENSMUSG00000030170.14	Wnt5b	1	0.527484
ENSMUSG00000094628.7	Gm3252	1	0.511659
ENSMUSG00000052485.7	Tmem171	1	0.507817
ENSMUSG00000028125.14	Abca4	1	0.503439
ENSMUSG00000036923.12	Stox1	1	0.503439
ENSMUSG00000044933.2	Sstr3	1	0.498403
ENSMUSG00000079396.4	Gm3411	1	0.498403
ENSMUSG00000090487.8	Gm2888	1	0.485664
ENSMUSG00000024292.14	Cyp4f14	1	0.477443
ENSMUSG00000033182.12	Kbtbd12	1	0.477443
ENSMUSG00000009214.9	Tmem8c	1	0.467459
ENSMUSG00000019772.4	Vip	1	0.455076
ENSMUSG00000030732.13	Chrdl2	1	0.455076
ENSMUSG00000038560.7	Sp6	1	0.455076
ENSMUSG00000046167.5	Gldn	1	0.455076
ENSMUSG00000032661.9	Oas3	1	0.447354
ENSMUSG00000038057.4	Dbil5	1	0.439308
ENSMUSG00000078640.9	Gm11627	1	0.439308
ENSMUSG00000090659.8	Zfp493	1	0.439308
ENSMUSG00000095105.1	Edaradd	1	0.439308
ENSMUSG00000066983.6	Gm16519	1	0.433049
ENSMUSG00000026611.17	Spata17	1	0.41855
ENSMUSG00000034449.7	Dhrs11	1	0.41855
ENSMUSG00000039376.13	Synpo2l	1	0.41855
ENSMUSG00000046761.12	Fam83h	1	0.41855
ENSMUSG00000056215.12	Lrguk	1	0.41855
ENSMUSG00000056509.10	Gm9999	1	0.41855
ENSMUSG00000081607.2	Gm15294	1	0.41855
ENSMUSG00000022074.5	Tnfrsf10b	1	0.398086
ENSMUSG00000025219.13	Fgf8	1	0.397488
ENSMUSG00000027762.6	Sucnr1	1	0.389981
ENSMUSG00000030873.9	Scnn1b	1	0.389981
ENSMUSG00000041566.3	Tssk1	1	0.389981
ENSMUSG00000086322.7	E130218I03Rik	1	0.389981
ENSMUSG00000044005.13	Gls2	1	0.377908
ENSMUSG00000035279.8	Ssc5d	1	0.374156
ENSMUSG00000031981.7	Capn9	1	0.371244
ENSMUSG00000039059.11	Hrh3	1	0.371244
ENSMUSG00000079162.8	Trim43b	1	0.371244
ENSMUSG00000060499.7	Rpl10l	1	0.361966
ENSMUSG00000025229.15	Pitx3	1	0.34816
ENSMUSG00000026609.15	Ush2a	1	0.34816
ENSMUSG00000029517.13	Ankrd7	1	0.34816
ENSMUSG00000030858.10	1700007K09Rik	1	0.34816
ENSMUSG00000032023.7	Jhy	1	0.34816
ENSMUSG00000038276.12	Asic3	1	0.34816
ENSMUSG00000048826.6	Dact2	1	0.34816
ENSMUSG00000062694.7	Cav3	1	0.34816
ENSMUSG00000063935.3	Zar1	1	0.34816
ENSMUSG00000078872.9	Gm14401	1	0.34816
ENSMUSG00000078906.9	Gm14444	1	0.34816
ENSMUSG00000079177.2	Fam228a	1	0.34816
ENSMUSG00000079371.9	Gm3476	1	0.34816
ENSMUSG00000089876.3	Tmem102	1	0.34816
ENSMUSG00000045440.3	Insm2	1	0.345993
ENSMUSG00000040734.14	Ppp1r13l	1	0.342284
ENSMUSG00000028766.10	Alpl	1	0.32544
ENSMUSG00000079429.9	Mroh2a	1	0.322625
ENSMUSG00000027075.16	Slc43a1	1	0.321976
ENSMUSG00000001508.15	Sgca	1	0.319014
ENSMUSG00000085111.3	Ascl4	1	0.319014
ENSMUSG00000037962.7	Fam101a	1	0.307518
ENSMUSG00000073805.5	Fam196a	1	0.290445
ENSMUSG00000096156.1	Gm9242	1	0.290445
ENSMUSG00000001444.2	Tbx21	1	0.281046
ENSMUSG00000024215.13	Spdef	1	0.281046
ENSMUSG00000029917.15	C130060K24Rik	1	0.281046
ENSMUSG00000030237.14	Slco1a4	1	0.281046
ENSMUSG00000041616.9	Nppa	1	0.281046
ENSMUSG00000048933.7	Olfr722	1	0.281046
ENSMUSG00000059852.7	Kcng2	1	0.281046
ENSMUSG00000045455.7	Gm9797	1	0.26799
ENSMUSG00000019848.14	Popdc3	1	0.265698
ENSMUSG00000030543.10	Mesp2	1	0.262431
ENSMUSG00000095406.1	Gm18025	1	0.261384
ENSMUSG00000067215.5	Usp51	1	0.258275
ENSMUSG00000038732.14	Mboat1	1	0.257395
ENSMUSG00000022144.3	Gdnf	1	0.248625
ENSMUSG00000025646.8	Atrip	1	0.248625
ENSMUSG00000045467.13	Ttll13	1	0.248625
ENSMUSG00000045679.13	Pqlc3	1	0.248625
ENSMUSG00000047363.4	Cstad	1	0.248625
ENSMUSG00000098640.1	Gm14214	1	0.246811
ENSMUSG00000046215.3	Rprml	1	0.245565
ENSMUSG00000010461.14	Eya4	1	0.237977
ENSMUSG00000032564.15	Cpne4	1	0.237977
ENSMUSG00000071052.3	Rpl7a-ps5	1	0.236134
ENSMUSG00000038932.13	Tcfl5	1	0.23495
ENSMUSG00000020734.13	Grin2c	1	0.229516
ENSMUSG00000027849.18	Syt6	1	0.229516
ENSMUSG00000031329.4	Tsx	1	0.229516
ENSMUSG00000044938.8	Klhl31	1	0.229516
ENSMUSG00000079502.8	Cfap77	1	0.228633
ENSMUSG00000050315.13	Synpo2	1	0.224778
ENSMUSG00000069919.7	Hba-a1	1	0.220272
ENSMUSG00000005131.3	4930550C14Rik	1	0.216916
ENSMUSG00000074780.1	Anapc15-ps	1	0.207983
ENSMUSG00000075267.9	Dfnb59	1	0.207983
ENSMUSG00000039358.3	Drd5	1	0.201319
ENSMUSG00000053030.11	Spink2	1	0.201319
ENSMUSG00000069439.2	Gm8444	1	0.199297
ENSMUSG00000041658.12	Rragb	1	0.198584
ENSMUSG00000073940.3	Hbb-bt	1	0.198584
ENSMUSG00000045030.7	Olfr1443	1	0.192041
ENSMUSG00000026637.13	Traf5	1	0.188682
ENSMUSG00000069268.4	Hist1h2bf	1	0.188682
ENSMUSG00000050490.7	Gm8394	1	0.18353
ENSMUSG00000063543.4	Gm5616	1	0.181511
ENSMUSG00000078128.1	Gm2178	1	0.178235
ENSMUSG00000073700.3	Klhl21	1	0.176889
ENSMUSG00000049409.9	Prokr1	1	0.175693
ENSMUSG00000020467.15	Efemp1	1	0.171283
ENSMUSG00000022422.13	Dscc1	1	0.170923
ENSMUSG00000093979.7	Gm2237	1	0.170622
ENSMUSG00000029122.11	Evc	1	0.169454
ENSMUSG00000005320.9	Fgfr4	1	0.164128
ENSMUSG00000000365.8	Rnf17	1	0.155515
ENSMUSG00000006538.10	Ihh	1	0.155515
ENSMUSG00000007440.10	Pcdha11	1	0.155515
ENSMUSG00000009350.13	Mpo	1	0.155515
ENSMUSG00000010592.8	Dazl	1	0.155515
ENSMUSG00000011008.13	Mcoln2	1	0.155515
ENSMUSG00000012187.13	Mogat1	1	0.155515
ENSMUSG00000013611.14	Snx31	1	0.155515
ENSMUSG00000015619.10	Gata3	1	0.155515
ENSMUSG00000018581.15	Dnah11	1	0.155515
ENSMUSG00000020401.6	Fam71b	1	0.155515
ENSMUSG00000020609.14	Apob	1	0.155515
ENSMUSG00000021499.12	Catsper3	1	0.155515
ENSMUSG00000022504.9	Ciita	1	0.155515
ENSMUSG00000023070.6	Rgn	1	0.155515
ENSMUSG00000023216.13	Epb42	1	0.155515
ENSMUSG00000023243.8	Kcnk5	1	0.155515
ENSMUSG00000024936.7	Kcnk7	1	0.155515
ENSMUSG00000024957.8	Kcnk4	1	0.155515
ENSMUSG00000025194.5	Abcc2	1	0.155515
ENSMUSG00000025324.8	Atp10a	1	0.155515
ENSMUSG00000026090.16	2010300C02Rik	1	0.155515
ENSMUSG00000026222.16	Sp100	1	0.155515
ENSMUSG00000026818.5	Cel	1	0.155515
ENSMUSG00000026870.19	Cutal	1	0.155515
ENSMUSG00000027863.8	Cd2	1	0.155515
ENSMUSG00000028023.16	Pitx2	1	0.155515
ENSMUSG00000028307.9	Aldob	1	0.155515
ENSMUSG00000028356.4	Ambp	1	0.155515
ENSMUSG00000028584.3	Lrrc38	1	0.155515
ENSMUSG00000028635.7	Edn2	1	0.155515
ENSMUSG00000028801.14	Stpg1	1	0.155515
ENSMUSG00000029811.14	Aoc1	1	0.155515
ENSMUSG00000030159.15	Clec1b	1	0.155515
ENSMUSG00000030523.18	Trpm1	1	0.155515
ENSMUSG00000031258.4	Xkrx	1	0.155515
ENSMUSG00000031340.8	Gabre	1	0.155515
ENSMUSG00000032174.4	Icam5	1	0.155515
ENSMUSG00000032806.13	Slc10a3	1	0.155515
ENSMUSG00000034031.5	Ccdc182	1	0.155515
ENSMUSG00000034127.14	Tspan8	1	0.155515
ENSMUSG00000035472.13	Slc25a21	1	0.155515
ENSMUSG00000035916.7	Ptprq	1	0.155515
ENSMUSG00000036492.12	Rnf39	1	0.155515
ENSMUSG00000038224.12	Serpinf2	1	0.155515
ENSMUSG00000038244.13	Mical2	1	0.155515
ENSMUSG00000038521.17	C1s1	1	0.155515
ENSMUSG00000038692.8	Hoxb4	1	0.155515
ENSMUSG00000041202.12	Pla2g2d	1	0.155515
ENSMUSG00000041301.15	Cftr	1	0.155515
ENSMUSG00000041710.4	Trpc5	1	0.155515
ENSMUSG00000041730.13	Prrxl1	1	0.155515
ENSMUSG00000041911.3	Dlx1	1	0.155515
ENSMUSG00000043088.16	Il17re	1	0.155515
ENSMUSG00000043110.2	Lrrn4	1	0.155515
ENSMUSG00000043289.12	Mei4	1	0.155515
ENSMUSG00000044086.8	Lmod3	1	0.155515
ENSMUSG00000047161.12	Chst9	1	0.155515
ENSMUSG00000047631.2	Apof	1	0.155515
ENSMUSG00000047878.12	A4galt	1	0.155515
ENSMUSG00000048230.5	Fbxo43	1	0.155515
ENSMUSG00000048652.12	Samd13	1	0.155515
ENSMUSG00000050150.16	Slc9b1	1	0.155515
ENSMUSG00000050612.5	Txndc2	1	0.155515
ENSMUSG00000050799.3	Hist1h2ba	1	0.155515
ENSMUSG00000050974.3	Gm9847	1	0.155515
ENSMUSG00000051136.1	Ghsr	1	0.155515
ENSMUSG00000052749.9	Trim30b	1	0.155515
ENSMUSG00000054146.8	Krt15	1	0.155515
ENSMUSG00000055312.2	Them7	1	0.155515
ENSMUSG00000057143.15	Trim12c	1	0.155515
ENSMUSG00000057534.13	Gm15698	1	0.155515
ENSMUSG00000059645.6	Gm7361	1	0.155515
ENSMUSG00000067144.6	Slc22a7	1	0.155515
ENSMUSG00000067206.3	Lrrc66	1	0.155515
ENSMUSG00000068696.6	Gpr88	1	0.155515
ENSMUSG00000068860.5	Gm128	1	0.155515
ENSMUSG00000069306.5	Hist1h4m	1	0.155515
ENSMUSG00000071653.9	1810009A15Rik	1	0.155515
ENSMUSG00000072955.13	Tmsb15l	1	0.155515
ENSMUSG00000074272.10	Ceacam1	1	0.155515
ENSMUSG00000074771.10	Ankef1	1	0.155515
ENSMUSG00000074824.3	Rslcan18	1	0.155515
ENSMUSG00000074968.11	Ano3	1	0.155515
ENSMUSG00000078995.9	Zfp456	1	0.155515
ENSMUSG00000079389.10	Gm3149	1	0.155515
ENSMUSG00000080115.3	Mettl21b	1	0.155515
ENSMUSG00000090317.1	Gm17324	1	0.155515
ENSMUSG00000092622.8	Khdc3	1	0.155515
ENSMUSG00000093985.7	Gm10406	1	0.155515
ENSMUSG00000095638.1	Gm8888	1	0.155515
ENSMUSG00000095909.1	Gm10324	1	0.155515
ENSMUSG00000108981.1	Gm15262	1	0.155515
ENSMUSG00000043811.5	Rtn4r	1	0.140688
ENSMUSG00000041859.10	Mcm3	1	0.139562
ENSMUSG00000009092.4	Derl3	1	0.131669
ENSMUSG00000091086.1	Rpl6l	1	0.131669
ENSMUSG00000021575.15	Ahrr	1	0.128035
ENSMUSG00000001435.14	Col18a1	1	0.127681
ENSMUSG00000020534.14	Shmt1	1	0.127154
ENSMUSG00000095427.1	Rps2-ps6	1	0.123806
ENSMUSG00000018543.8	1700001P01Rik	1	0.123094
ENSMUSG00000039438.6	Ttc36	1	0.123094
ENSMUSG00000028167.15	Bdh2	1	0.119891
ENSMUSG00000032323.13	Cyp11a1	1	0.111121
ENSMUSG00000051444.9	Bbs12	1	0.110191
ENSMUSG00000027996.13	Sfrp2	1	0.109069
ENSMUSG00000035769.8	Xylb	1	0.10821
ENSMUSG00000096968.1	Gm26620	1	0.10821
ENSMUSG00000028587.18	Orc1	1	0.105762
ENSMUSG00000035200.6	Chrnb4	1	0.104889
ENSMUSG00000038119.14	Cdon	1	0.101068
ENSMUSG00000044339.12	Alkbh2	1	0.0991328
ENSMUSG00000028970.9	Abcb1b	1	0.0984844
ENSMUSG00000050534.8	Htr5b	1	0.0966216
ENSMUSG00000053687.14	Dpep2	1	0.0966216
ENSMUSG00000066894.14	Vsig10	1	0.0966216
ENSMUSG00000063180.4	Gm10126	1	0.0958724
ENSMUSG00000025001.11	Hells	1	0.0949885
ENSMUSG00000078495.10	Gm13157	1	0.0946331
ENSMUSG00000074001.2	Klhl40	1	0.091385
ENSMUSG00000039891.6	Txlnb	1	0.085126
ENSMUSG00000046192.4	Iqub	1	0.085126
ENSMUSG00000066107.6	Gm12666	1	0.085126
ENSMUSG00000078853.8	Igtp	1	0.085126
ENSMUSG00000040289.8	Hey1	1	0.0824181
ENSMUSG00000020974.5	Pole2	1	0.0771442
ENSMUSG00000028884.14	Rpa2	1	0.070798
ENSMUSG00000031821.11	Gins2	1	0.0683611
ENSMUSG00000022652.6	Morc1	1	0.0680525
ENSMUSG00000048473.15	Sult6b2	1	0.0680525
ENSMUSG00000073158.3	9030624G23Rik	1	0.0680525
ENSMUSG00000060143.6	Gm10076	1	0.0665604
ENSMUSG00000024833.14	Pola2	1	0.0663513
ENSMUSG00000059775.4	Rps26-ps1	1	0.0652391
ENSMUSG00000068699.12	Flnc	1	0.0649128
ENSMUSG00000078521.2	Aunip	1	0.0649128
ENSMUSG00000031962.5	Cdh15	1	0.0643674
ENSMUSG00000053916.4	Nanp	1	0.0643674
ENSMUSG00000000732.8	Icosl	1	0.0603581
ENSMUSG00000016758.3	Bik	1	0.0586538
ENSMUSG00000006313.5	Upk1a	1	0.0559796
ENSMUSG00000079685.9	Ulbp1	1	0.0559796
ENSMUSG00000021127.6	Zfp36l1	1	0.0555929
ENSMUSG00000014813.8	Stc1	1	0.0555036
ENSMUSG00000015702.13	Anxa9	1	0.0511786
ENSMUSG00000027018.11	Hat1	1	0.0485183
ENSMUSG00000022673.4	Mcm4	1	0.0471772
ENSMUSG00000060591.9	Ifitm2	1	0.0470214
ENSMUSG00000075702.9	Selm	1	0.0464094
ENSMUSG00000104043.1	Gm6525	1	0.0446547
ENSMUSG00000037813.13	D630003M21Rik	1	0.0419527
ENSMUSG00000005763.15	Cd247	1	0.0400381
ENSMUSG00000009376.15	Met	1	0.0400381
ENSMUSG00000021997.4	Lrrc63	1	0.0400381
ENSMUSG00000026589.14	Sec16b	1	0.0400381
ENSMUSG00000029335.5	Bmp3	1	0.0400381
ENSMUSG00000031509.10	1700016D06Rik	1	0.0400381
ENSMUSG00000039232.11	Stx11	1	0.0400381
ENSMUSG00000048029.10	Eno4	1	0.0400381
ENSMUSG00000074627.11	Mroh8	1	0.0400381
ENSMUSG00000086022.1	Rad51ap2	1	0.0400381
ENSMUSG00000024691.13	Fam111a	1	0.0391764
ENSMUSG00000000740.11	Rpl13	1	0.0390608
ENSMUSG00000035834.11	Polr3g	1	0.0374292
ENSMUSG00000055795.5	Gm5160	1	0.0363784
ENSMUSG00000074516.5	Gm10709	1	0.0353939
ENSMUSG00000100967.1	Gm29666	1	0.0335248
ENSMUSG00000027239.14	Mdk	1	0.0331517
ENSMUSG00000022360.7	Atad2	1	0.030648
ENSMUSG00000049502.16	Dtx3l	1	0.0299844
ENSMUSG00000029005.4	Draxin	1	0.0290868
ENSMUSG00000050621.6	Rps27rt	1	0.0288953
ENSMUSG00000034795.14	Ccdc122	1	0.0284034
ENSMUSG00000021377.14	Dek	1	0.0276386
ENSMUSG00000031112.10	Stk26	1	0.0262323
ENSMUSG00000047230.6	Cldn2	1	0.0262323
ENSMUSG00000079641.3	Rpl39	1	0.0262023
ENSMUSG00000033307.6	Mif	1	0.0260142
ENSMUSG00000067288.12	Rps28	1	0.0258607
ENSMUSG00000028234.6	Rps20	1	0.0255586
ENSMUSG00000037474.13	Dtl	1	0.0251071
ENSMUSG00000058331.14	Zfp85	1	0.0242708
ENSMUSG00000034892.8	Rps29	1	0.0234719
ENSMUSG00000025362.5	Rps26	1	0.0229554
ENSMUSG00000027203.15	Dut	1	0.0223005
ENSMUSG00000004105.8	Angptl2	1	0.0216596
ENSMUSG00000091732.1	Gm17541	1	0.0214578
ENSMUSG00000028333.10	Anp32b	1	0.0214082
ENSMUSG00000099102.1	Gm11983	1	0.0212142
ENSMUSG00000030735.5	Gm9755	1	0.0195376
ENSMUSG00000040952.16	Rps19	1	0.0183246
ENSMUSG00000002980.14	Bcam	1	0.0180118
ENSMUSG00000022805.16	Maats1	1	0.0180118
ENSMUSG00000025195.8	Dnmbp	1	0.0180118
ENSMUSG00000028885.8	Smpdl3b	1	0.0180118
ENSMUSG00000048416.15	Mlf1	1	0.0180118
ENSMUSG00000042462.4	Dctpp1	1	0.017912
ENSMUSG00000025747.12	Tyms	1	0.017465
ENSMUSG00000003970.8	Rpl8	1	0.0173554
ENSMUSG00000045690.8	Wdr89	1	0.0171283
ENSMUSG00000021707.4	Dhfr	1	0.016274
ENSMUSG00000032399.7	Rpl4	1	0.0160305
ENSMUSG00000046865.7	Fbl	1	0.0157088
ENSMUSG00000068220.5	Lgals1	1	0.0151699
ENSMUSG00000028691.12	Prdx1	1	0.0151375
ENSMUSG00000037563.15	Rps16	1	0.0151241
ENSMUSG00000025290.16	Rps24	1	0.0149377
ENSMUSG00000009927.8	Rps25	1	0.0139018
ENSMUSG00000008668.14	Rps18	1	0.0138121
ENSMUSG00000003429.11	Rps11	1	0.0129162
ENSMUSG00000089901.1	Gm8113	1	0.0125574
ENSMUSG00000097327.7	E030030I06Rik	1	0.0125574
ENSMUSG00000031320.9	Rps4x	1	0.0115301
ENSMUSG00000020949.8	Fkbp3	1	0.0112517
ENSMUSG00000028936.15	Rpl22	1	0.0108501
ENSMUSG00000028081.6	Rps3a1	1	0.0106638
ENSMUSG00000071866.11	Ppia	1	0.0106583
ENSMUSG00000028979.17	Masp2	1	0.00867392
ENSMUSG00000036833.16	Pnpla7	1	0.00867392
ENSMUSG00000059835.1	Rpl13-ps3	1	0.00788757
ENSMUSG00000031257.14	Nox1	1	0.00576819
ENSMUSG00000068240.5	Gm11808	1	0.00568614
ENSMUSG00000047495.15	Dlgap2	1	0.00495563
ENSMUSG00000020372.15	Rack1	1	0.00403222
ENSMUSG00000093674.7	Rpl41	1	0.00370824
ENSMUSG00000063457.14	Rps15	1	0.00310862
ENSMUSG00000047675.15	Rps8	1	0.00298877
ENSMUSG00000030744.13	Rps3	1	0.00292361
ENSMUSG00000005716.16	Pvalb	1	0.00170997
ENSMUSG00000016319.3	Slc25a5	1	0.00115362
ENSMUSG00000030507.6	Dbx1	1	0.000237081
ENSMUSG00000047963.7	Stbd1	1	0.000237081
ENSMUSG00000000182.9	Fgf23	1	0
ENSMUSG00000000183.6	Fgf6	1	0
ENSMUSG00000000435.1	Myf5	1	0
ENSMUSG00000000606.15	Vmn2r88	1	0
ENSMUSG00000000673.8	Haao	1	0
ENSMUSG00000000690.5	Hoxb6	1	0
ENSMUSG00000000731.15	Aire	1	0
ENSMUSG00000001027.7	Scn4a	1	0
ENSMUSG00000001076.6	C1ql4	1	0
ENSMUSG00000001496.15	Nkx2-1	1	0
ENSMUSG00000001670.13	Tat	1	0
ENSMUSG00000001823.5	Hoxd12	1	0
ENSMUSG00000002033.13	Cd3g	1	0
ENSMUSG00000002057.4	Foxn1	1	0
ENSMUSG00000002664.2	Pspn	1	0
ENSMUSG00000003477.5	Inmt	1	0
ENSMUSG00000003555.7	Cyp17a1	1	0
ENSMUSG00000004296.14	Il12b	1	0
ENSMUSG00000004341.7	Gpx6	1	0
ENSMUSG00000004709.14	Cd244	1	0
ENSMUSG00000004842.18	Pou1f1	1	0
ENSMUSG00000005503.8	Evx1	1	0
ENSMUSG00000005649.17	Cabp5	1	0
ENSMUSG00000005883.15	Spo11	1	0
ENSMUSG00000005892.4	Trh	1	0
ENSMUSG00000005952.15	Trpv1	1	0
ENSMUSG00000006269.7	Atp6v1b1	1	0
ENSMUSG00000006777.7	Krt23	1	0
ENSMUSG00000007034.15	Slc44a4	1	0
ENSMUSG00000008813.12	Tppp2	1	0
ENSMUSG00000008843.4	Cldn13	1	0
ENSMUSG00000009093.7	Gstt4	1	0
ENSMUSG00000009487.10	Otog	1	0
ENSMUSG00000009646.13	Pla2g12b	1	0
ENSMUSG00000009670.11	Tex11	1	0
ENSMUSG00000010796.11	Asz1	1	0
ENSMUSG00000011263.16	Exoc3l2	1	0
ENSMUSG00000011349.5	Dmrtc2	1	0
ENSMUSG00000011632.7	Pinlyp	1	0
ENSMUSG00000012042.8	4930579F01Rik	1	0
ENSMUSG00000012350.15	Ehf	1	0
ENSMUSG00000012428.9	Steap4	1	0
ENSMUSG00000013158.5	4933405L10Rik	1	0
ENSMUSG00000013338.16	Fer1l4	1	0
ENSMUSG00000013418.8	B4galnt2	1	0
ENSMUSG00000013974.3	Mcemp1	1	0
ENSMUSG00000014542.3	Clec4f	1	0
ENSMUSG00000015242.14	Nipsnap3a	1	0
ENSMUSG00000015405.15	Ace2	1	0
ENSMUSG00000015443.8	Gzmn	1	0
ENSMUSG00000015627.5	Gata5	1	0
ENSMUSG00000015854.7	Cd5l	1	0
ENSMUSG00000016626.10	Nlrp14	1	0
ENSMUSG00000016942.5	Tmprss6	1	0
ENSMUSG00000016998.2	Svs4	1	0
ENSMUSG00000017064.4	Prl5a1	1	0
ENSMUSG00000017165.1	Gast	1	0
ENSMUSG00000017195.15	Zpbp2	1	0
ENSMUSG00000017309.11	Cd300lg	1	0
ENSMUSG00000017316.13	Ppy	1	0
ENSMUSG00000017446.14	C1qtnf1	1	0
ENSMUSG00000017588.2	Krt27	1	0
ENSMUSG00000017688.14	Hnf4g	1	0
ENSMUSG00000018259.12	Prl8a2	1	0
ENSMUSG00000018862.11	Otop3	1	0
ENSMUSG00000019232.14	Etnppl	1	0
ENSMUSG00000019756.10	Prl8a1	1	0
ENSMUSG00000019787.8	Trdn	1	0
ENSMUSG00000019867.4	Gje1	1	0
ENSMUSG00000019913.3	Sim1	1	0
ENSMUSG00000019936.10	Epyc	1	0
ENSMUSG00000020051.15	Pah	1	0
ENSMUSG00000020125.6	Elane	1	0
ENSMUSG00000020159.8	Gabrp	1	0
ENSMUSG00000020229.4	Slc5a4a	1	0
ENSMUSG00000020279.10	Il9r	1	0
ENSMUSG00000020299.6	4930524B15Rik	1	0
ENSMUSG00000020323.14	Prss57	1	0
ENSMUSG00000020332.7	Meikin	1	0
ENSMUSG00000020383.1	Il13	1	0
ENSMUSG00000020419.11	Hormad2	1	0
ENSMUSG00000020428.13	Gabra6	1	0
ENSMUSG00000020469.8	Myl7	1	0
ENSMUSG00000020545.11	Lrrc72	1	0
ENSMUSG00000020583.4	Matn3	1	0
ENSMUSG00000020617.13	1700012B07Rik	1	0
ENSMUSG00000020651.7	Slc26a4	1	0
ENSMUSG00000020679.11	Hnf1b	1	0
ENSMUSG00000020690.12	Efcab3	1	0
ENSMUSG00000020702.13	Ccl1	1	0
ENSMUSG00000020804.12	Aanat	1	0
ENSMUSG00000020875.9	Hoxb9	1	0
ENSMUSG00000020901.13	Pik3r5	1	0
ENSMUSG00000020916.8	Krt36	1	0
ENSMUSG00000020945.13	Lyzl6	1	0
ENSMUSG00000021056.7	Tex21	1	0
ENSMUSG00000021099.6	Six6	1	0
ENSMUSG00000021207.8	Akr1c21	1	0
ENSMUSG00000021336.16	Slc17a4	1	0
ENSMUSG00000021337.7	Scgn	1	0
ENSMUSG00000021345.15	Prl8a6	1	0
ENSMUSG00000021346.13	Prl8a8	1	0
ENSMUSG00000021381.4	Barx1	1	0
ENSMUSG00000021441.4	Cts6	1	0
ENSMUSG00000021539.8	Lect2	1	0
ENSMUSG00000021545.4	1700067P10Rik	1	0
ENSMUSG00000021600.3	8030423J24Rik	1	0
ENSMUSG00000021604.15	Irx4	1	0
ENSMUSG00000021612.14	Slc6a18	1	0
ENSMUSG00000021678.8	F2rl1	1	0
ENSMUSG00000021680.7	Crhbp	1	0
ENSMUSG00000021797.1	9230112D13Rik	1	0
ENSMUSG00000021898.14	Asb14	1	0
ENSMUSG00000021919.7	Chat	1	0
ENSMUSG00000021961.5	4930578I06Rik	1	0
ENSMUSG00000021966.7	Prss52	1	0
ENSMUSG00000021977.11	1700129C05Rik	1	0
ENSMUSG00000021999.8	Cpb2	1	0
ENSMUSG00000022002.1	Erich6b	1	0
ENSMUSG00000022015.8	Tnfsf11	1	0
ENSMUSG00000022026.6	Olfm4	1	0
ENSMUSG00000022039.5	Adam2	1	0
ENSMUSG00000022041.10	Chrna2	1	0
ENSMUSG00000022101.5	Fgf17	1	0
ENSMUSG00000022227.4	Mcpt1	1	0
ENSMUSG00000022229.2	Atp12a	1	0
ENSMUSG00000022303.8	Dcstamp	1	0
ENSMUSG00000022315.3	Slc30a8	1	0
ENSMUSG00000022347.7	A1bg	1	0
ENSMUSG00000022357.2	Klhl38	1	0
ENSMUSG00000022366.12	Slc22a22	1	0
ENSMUSG00000022408.6	Fam83f	1	0
ENSMUSG00000022484.7	Hoxc10	1	0
ENSMUSG00000022518.15	4930562C15Rik	1	0
ENSMUSG00000022582.4	Ly6g	1	0
ENSMUSG00000022584.14	Ly6c2	1	0
ENSMUSG00000022596.3	Slurp1	1	0
ENSMUSG00000022657.9	Cd96	1	0
ENSMUSG00000022938.7	Fam3b	1	0
ENSMUSG00000023093.7	Gm7257	1	0
ENSMUSG00000023120.9	Gm853	1	0
ENSMUSG00000023165.13	Ssxb2	1	0
ENSMUSG00000023176.8	Cpn2	1	0
ENSMUSG00000023403.14	Stk31	1	0
ENSMUSG00000023802.4	Nox3	1	0
ENSMUSG00000023906.2	Cldn6	1	0
ENSMUSG00000023930.13	Crisp2	1	0
ENSMUSG00000023995.11	Tspo2	1	0
ENSMUSG00000024028.7	Tff2	1	0
ENSMUSG00000024088.3	4930583I09Rik	1	0
ENSMUSG00000024124.9	Prss30	1	0
ENSMUSG00000024125.1	Sbpl	1	0
ENSMUSG00000024207.8	Acsbg2	1	0
ENSMUSG00000024313.7	Mep1b	1	0
ENSMUSG00000024386.8	Proc	1	0
ENSMUSG00000024497.3	Pou4f3	1	0
ENSMUSG00000024519.5	Cplx4	1	0
ENSMUSG00000024532.13	1700034E13Rik	1	0
ENSMUSG00000024619.8	Cdx1	1	0
ENSMUSG00000024803.8	Ankrd1	1	0
ENSMUSG00000024806.3	Mlana	1	0
ENSMUSG00000024912.5	Fosl1	1	0
ENSMUSG00000024972.16	Lgals12	1	0
ENSMUSG00000024973.16	Hrasls5	1	0
ENSMUSG00000024979.13	Tectb	1	0
ENSMUSG00000024992.12	Pde6c	1	0
ENSMUSG00000025013.14	Tll2	1	0
ENSMUSG00000025014.12	Dntt	1	0
ENSMUSG00000025017.9	Pik3ap1	1	0
ENSMUSG00000025058.4	5430427O19Rik	1	0
ENSMUSG00000025129.2	Ppp1r27	1	0
ENSMUSG00000025185.14	Loxl4	1	0
ENSMUSG00000025197.8	Cyp2c44	1	0
ENSMUSG00000025347.3	Mettl7b	1	0
ENSMUSG00000025418.7	Bsnd	1	0
ENSMUSG00000025433.7	Crisp3	1	0
ENSMUSG00000025482.11	Odf3	1	0
ENSMUSG00000025497.15	Cdhr5	1	0
ENSMUSG00000025519.5	Tktl2	1	0
ENSMUSG00000025557.9	Slc15a1	1	0
ENSMUSG00000025808.16	Ccdc7a	1	0
ENSMUSG00000026062.12	Slc9a2	1	0
ENSMUSG00000026063.4	Pih1d3	1	0
ENSMUSG00000026069.15	Il1rl1	1	0
ENSMUSG00000026272.6	Agxt	1	0
ENSMUSG00000026304.13	Rab17	1	0
ENSMUSG00000026331.13	Slco6c1	1	0
ENSMUSG00000026390.7	Marco	1	0
ENSMUSG00000026416.12	Il20	1	0
ENSMUSG00000026432.7	Avpr1b	1	0
ENSMUSG00000026532.7	Spta1	1	0
ENSMUSG00000026572.11	Tbx19	1	0
ENSMUSG00000026573.7	Xcl1	1	0
ENSMUSG00000026582.6	Sele	1	0
ENSMUSG00000026691.10	Fmo3	1	0
ENSMUSG00000026700.4	Tnfsf4	1	0
ENSMUSG00000026770.5	Il2ra	1	0
ENSMUSG00000026866.16	Kynu	1	0
ENSMUSG00000026890.19	Lhx6	1	0
ENSMUSG00000026940.3	Ccdc183	1	0
ENSMUSG00000026961.6	Lrrc26	1	0
ENSMUSG00000026981.15	Il1rn	1	0
ENSMUSG00000027048.15	Abcb11	1	0
ENSMUSG00000027068.6	Dhrs9	1	0
ENSMUSG00000027102.4	Hoxd8	1	0
ENSMUSG00000027219.13	Slc28a2	1	0
ENSMUSG00000027229.5	4933406J08Rik	1	0
ENSMUSG00000027233.4	Patl2	1	0
ENSMUSG00000027338.16	Prnd	1	0
ENSMUSG00000027412.12	Lpin3	1	0
ENSMUSG00000027468.2	Defb22	1	0
ENSMUSG00000027481.2	Bpifb2	1	0
ENSMUSG00000027556.15	Car1	1	0
ENSMUSG00000027579.6	Srms	1	0
ENSMUSG00000027869.14	Hsd3b6	1	0
ENSMUSG00000027871.16	Hsd3b1	1	0
ENSMUSG00000027913.5	Crct1	1	0
ENSMUSG00000028001.16	Fga	1	0
ENSMUSG00000028109.14	Hormad1	1	0
ENSMUSG00000028255.6	Clca1	1	0
ENSMUSG00000028314.6	Toporsl	1	0
ENSMUSG00000028332.13	Hemgn	1	0
ENSMUSG00000028359.4	Orm3	1	0
ENSMUSG00000028396.5	2310002L09Rik	1	0
ENSMUSG00000028415.4	Spink4	1	0
ENSMUSG00000028427.13	Aqp7	1	0
ENSMUSG00000028533.10	Izumo3	1	0
ENSMUSG00000028544.14	Slc5a9	1	0
ENSMUSG00000028715.2	Cyp4a14	1	0
ENSMUSG00000028747.10	Htr6	1	0
ENSMUSG00000028778.15	Hcrtr1	1	0
ENSMUSG00000028836.14	Slc30a2	1	0
ENSMUSG00000028864.7	Hgf	1	0
ENSMUSG00000029019.8	Nppb	1	0
ENSMUSG00000029205.12	Chrna9	1	0
ENSMUSG00000029236.4	Nmu	1	0
ENSMUSG00000029273.10	Sult1d1	1	0
ENSMUSG00000029372.7	Ppbp	1	0
ENSMUSG00000029437.12	Il31	1	0
ENSMUSG00000029556.12	Hnf1a	1	0
ENSMUSG00000029646.3	Cdx2	1	0
ENSMUSG00000029656.13	C8b	1	0
ENSMUSG00000029663.10	Gngt1	1	0
ENSMUSG00000029679.7	Hyal6	1	0
ENSMUSG00000029680.2	Hyal4	1	0
ENSMUSG00000029683.7	Lmod2	1	0
ENSMUSG00000029706.15	Pax4	1	0
ENSMUSG00000029736.15	Nobox	1	0
ENSMUSG00000029755.10	Dlx5	1	0
ENSMUSG00000029848.11	Stra8	1	0
ENSMUSG00000029866.13	Kel	1	0
ENSMUSG00000030001.4	Figla	1	0
ENSMUSG00000030017.2	Reg3g	1	0
ENSMUSG00000030154.10	Klrb1f	1	0
ENSMUSG00000030155.7	Clec2e	1	0
ENSMUSG00000030173.15	Klra5	1	0
ENSMUSG00000030217.2	Art4	1	0
ENSMUSG00000030230.15	Plcz1	1	0
ENSMUSG00000030278.11	Cidec	1	0
ENSMUSG00000030344.11	Akap3	1	0
ENSMUSG00000030366.10	Ceacam12	1	0
ENSMUSG00000030378.15	Sult2a8	1	0
ENSMUSG00000030472.9	Ceacam18	1	0
ENSMUSG00000030617.13	Ccdc83	1	0
ENSMUSG00000030651.5	Art2b	1	0
ENSMUSG00000030693.10	Klk10	1	0
ENSMUSG00000030825.19	Hsd17b14	1	0
ENSMUSG00000030866.8	Ern2	1	0
ENSMUSG00000030954.10	Gp2	1	0
ENSMUSG00000031131.11	Vgll1	1	0
ENSMUSG00000031147.8	Magix	1	0
ENSMUSG00000031163.2	Glod5	1	0
ENSMUSG00000031181.2	Ctag2	1	0
ENSMUSG00000031204.3	Asb12	1	0
ENSMUSG00000031212.3	Pgr15l	1	0
ENSMUSG00000031326.2	Cdx4	1	0
ENSMUSG00000031330.8	Zcchc13	1	0
ENSMUSG00000031354.16	Amelx	1	0
ENSMUSG00000031372.7	Trex2	1	0
ENSMUSG00000031377.11	Bmx	1	0
ENSMUSG00000031410.14	Nxf7	1	0
ENSMUSG00000031430.8	Vsig1	1	0
ENSMUSG00000031489.15	Adrb3	1	0
ENSMUSG00000031495.8	Cd209d	1	0
ENSMUSG00000031535.7	Dkk4	1	0
ENSMUSG00000031620.15	1700007B14Rik	1	0
ENSMUSG00000031757.6	Mt4	1	0
ENSMUSG00000031766.3	Slc12a3	1	0
ENSMUSG00000031803.7	B3gnt3	1	0
ENSMUSG00000031845.15	Bco1	1	0
ENSMUSG00000031877.8	Ces2g	1	0
ENSMUSG00000031881.5	Cdh16	1	0
ENSMUSG00000031898.8	Dpep3	1	0
ENSMUSG00000031919.5	Tmed6	1	0
ENSMUSG00000031933.17	Izumo1r	1	0
ENSMUSG00000032013.5	Trim29	1	0
ENSMUSG00000032099.2	Pate4	1	0
ENSMUSG00000032257.5	Ankk1	1	0
ENSMUSG00000032259.7	Drd2	1	0
ENSMUSG00000032292.8	Nr2e3	1	0
ENSMUSG00000032343.15	Impg1	1	0
ENSMUSG00000032493.8	Prss44	1	0
ENSMUSG00000032496.7	Ltf	1	0
ENSMUSG00000032530.13	Lyzl4	1	0
ENSMUSG00000032591.15	Mst1	1	0
ENSMUSG00000032671.5	A930018P22Rik	1	0
ENSMUSG00000032739.16	Pram1	1	0
ENSMUSG00000032808.2	Cyp2c38	1	0
ENSMUSG00000032818.15	Loxhd1	1	0
ENSMUSG00000032864.4	Rag2	1	0
ENSMUSG00000032915.6	Adgre4	1	0
ENSMUSG00000032978.14	Guca2b	1	0
ENSMUSG00000032987.8	Olfr281	1	0
ENSMUSG00000032988.3	Slc16a8	1	0
ENSMUSG00000032999.9	Nlrp4f	1	0
ENSMUSG00000033122.13	Hsd17b3	1	0
ENSMUSG00000033187.7	BC016579	1	0
ENSMUSG00000033196.17	Myh2	1	0
ENSMUSG00000033200.16	Tpsg1	1	0
ENSMUSG00000033249.10	Hsf4	1	0
ENSMUSG00000033255.8	Gm5134	1	0
ENSMUSG00000033343.1	Magea4	1	0
ENSMUSG00000033368.8	Trim69	1	0
ENSMUSG00000033383.6	Rtp1	1	0
ENSMUSG00000033520.2	Idi2	1	0
ENSMUSG00000033533.14	Acsm1	1	0
ENSMUSG00000033688.9	1300017J02Rik	1	0
ENSMUSG00000033770.13	Clcnka	1	0
ENSMUSG00000033794.6	Lpcat2b	1	0
ENSMUSG00000033831.5	Fgb	1	0
ENSMUSG00000034028.15	Cd226	1	0
ENSMUSG00000034087.14	Nlrp4b	1	0
ENSMUSG00000034359.16	Skint2	1	0
ENSMUSG00000034450.7	Gulo	1	0
ENSMUSG00000034456.15	Uroc1	1	0
ENSMUSG00000034607.6	Pof1b	1	0
ENSMUSG00000034641.2	Cd300ld	1	0
ENSMUSG00000034690.13	Nlrp4c	1	0
ENSMUSG00000034783.7	Cd207	1	0
ENSMUSG00000034871.2	Fam151a	1	0
ENSMUSG00000034997.4	Htr2a	1	0
ENSMUSG00000035387.5	4930415L06Rik	1	0
ENSMUSG00000035395.11	Pet2	1	0
ENSMUSG00000035448.8	Ccr3	1	0
ENSMUSG00000035459.15	Stab2	1	0
ENSMUSG00000035498.9	Cdcp1	1	0
ENSMUSG00000035775.2	Krt20	1	0
ENSMUSG00000035785.5	Cmtm2b	1	0
ENSMUSG00000035811.10	Ugt2b35	1	0
ENSMUSG00000035836.2	Ugt2b1	1	0
ENSMUSG00000035930.8	Chst4	1	0
ENSMUSG00000035963.8	Odf3l2	1	0
ENSMUSG00000036139.6	Hoxc9	1	0
ENSMUSG00000036211.3	Hist1h1t	1	0
ENSMUSG00000036357.5	Gpr101	1	0
ENSMUSG00000036463.8	4930544G11Rik	1	0
ENSMUSG00000036526.8	Card11	1	0
ENSMUSG00000036586.6	Grifin	1	0
ENSMUSG00000036647.3	Olfr6	1	0
ENSMUSG00000036749.15	Pramel5	1	0
ENSMUSG00000036770.11	Stpg3	1	0
ENSMUSG00000036805.13	Noxa1	1	0
ENSMUSG00000036813.11	Entpd8	1	0
ENSMUSG00000036855.3	Gjd4	1	0
ENSMUSG00000036892.12	Prodh2	1	0
ENSMUSG00000036925.7	Mucl2	1	0
ENSMUSG00000036960.10	Clca2	1	0
ENSMUSG00000037106.8	Fer1l6	1	0
ENSMUSG00000037167.5	Spaca5	1	0
ENSMUSG00000037263.13	Aldh3b3	1	0
ENSMUSG00000037279.13	Ovol2	1	0
ENSMUSG00000037335.13	Hand1	1	0
ENSMUSG00000037393.2	Nmur2	1	0
ENSMUSG00000037600.16	Kdf1	1	0
ENSMUSG00000037727.6	Avp	1	0
ENSMUSG00000037797.14	Adh4	1	0
ENSMUSG00000037849.7	Gm4955	1	0
ENSMUSG00000037942.5	Crp	1	0
ENSMUSG00000037944.8	Ccr7	1	0
ENSMUSG00000037974.16	Muc5ac	1	0
ENSMUSG00000038009.7	Dnajc22	1	0
ENSMUSG00000038115.16	Ano2	1	0
ENSMUSG00000038210.10	Hoxa11	1	0
ENSMUSG00000038227.15	Hoxa9	1	0
ENSMUSG00000038236.8	Hoxa7	1	0
ENSMUSG00000038253.6	Hoxa5	1	0
ENSMUSG00000038357.10	Camp	1	0
ENSMUSG00000038498.3	Catsper1	1	0
ENSMUSG00000038572.7	Bpifb5	1	0
ENSMUSG00000038583.12	Pln	1	0
ENSMUSG00000038641.12	Akr1d1	1	0
ENSMUSG00000038676.6	Ucn	1	0
ENSMUSG00000038750.12	Omt2b	1	0
ENSMUSG00000038768.8	9130409I23Rik	1	0
ENSMUSG00000038791.14	Scgb3a2	1	0
ENSMUSG00000038801.6	Scgb1c1	1	0
ENSMUSG00000038805.10	Six3	1	0
ENSMUSG00000038994.6	Hils1	1	0
ENSMUSG00000039032.2	Tsga13	1	0
ENSMUSG00000039070.5	Cpa4	1	0
ENSMUSG00000039079.1	Trhr2	1	0
ENSMUSG00000039155.15	Cdh26	1	0
ENSMUSG00000039296.15	Spdye4a	1	0
ENSMUSG00000039775.7	Defb3	1	0
ENSMUSG00000040134.8	Rdh7	1	0
ENSMUSG00000040163.14	1700034J05Rik	1	0
ENSMUSG00000040197.4	Cd209e	1	0
ENSMUSG00000040205.8	Cuzd1	1	0
ENSMUSG00000040264.10	Gbp2b	1	0
ENSMUSG00000040314.1	Ctsg	1	0
ENSMUSG00000040328.14	Olfr56	1	0
ENSMUSG00000040413.15	Timd2	1	0
ENSMUSG00000040432.4	Ltb4r2	1	0
ENSMUSG00000040498.7	Igsf23	1	0
ENSMUSG00000040514.6	4921511H03Rik	1	0
ENSMUSG00000040576.8	Wbscr28	1	0
ENSMUSG00000040838.9	Gm11639	1	0
ENSMUSG00000040891.6	Foxa3	1	0
ENSMUSG00000040963.15	Asgr2	1	0
ENSMUSG00000040987.14	Mill2	1	0
ENSMUSG00000041052.8	Slc7a13	1	0
ENSMUSG00000041255.2	Tmco5b	1	0
ENSMUSG00000041358.1	Nutm1	1	0
ENSMUSG00000041372.9	B4galnt3	1	0
ENSMUSG00000041538.15	H2-Ob	1	0
ENSMUSG00000041567.3	Serpina12	1	0
ENSMUSG00000041583.8	Obox6	1	0
ENSMUSG00000041620.8	Mmp1b	1	0
ENSMUSG00000041644.14	Slc5a12	1	0
ENSMUSG00000041700.9	Lhfpl1	1	0
ENSMUSG00000041722.7	Khdc1c	1	0
ENSMUSG00000041984.2	Rptn	1	0
ENSMUSG00000042096.15	Dao	1	0
ENSMUSG00000042179.5	Pnliprp1	1	0
ENSMUSG00000042243.9	BC051665	1	0
ENSMUSG00000042248.4	Cyp2c37	1	0
ENSMUSG00000042250.13	Pglyrp4	1	0
ENSMUSG00000042254.14	Cilp	1	0
ENSMUSG00000042262.4	Ccr8	1	0
ENSMUSG00000042265.13	Trem1	1	0
ENSMUSG00000042279.13	H1foo	1	0
ENSMUSG00000042371.12	Slc5a10	1	0
ENSMUSG00000042385.14	Gzmk	1	0
ENSMUSG00000042386.7	Tex13	1	0
ENSMUSG00000042525.5	4933428M09Rik	1	0
ENSMUSG00000042641.18	Rgsl1	1	0
ENSMUSG00000042894.9	Olfr1260	1	0
ENSMUSG00000043050.7	Tnp2	1	0
ENSMUSG00000043089.5	Mmp1a	1	0
ENSMUSG00000043226.3	Olfr1009	1	0
ENSMUSG00000043263.13	Pyhin1	1	0
ENSMUSG00000043308.1	Vmn1r75	1	0
ENSMUSG00000043319.4	Cox8c	1	0
ENSMUSG00000043357.3	Olfr187	1	0
ENSMUSG00000043468.4	Adam30	1	0
ENSMUSG00000043485.2	Krt34	1	0
ENSMUSG00000043501.4	Lgals2	1	0
ENSMUSG00000043592.15	Unc5cl	1	0
ENSMUSG00000043664.6	Tmem221	1	0
ENSMUSG00000043681.5	Fam25c	1	0
ENSMUSG00000043969.4	Emx2	1	0
ENSMUSG00000044055.5	Otos	1	0
ENSMUSG00000044083.11	Efcab8	1	0
ENSMUSG00000044084.2	4933402P03Rik	1	0
ENSMUSG00000044213.3	Olfr1094	1	0
ENSMUSG00000044248.3	Vmn1r45	1	0
ENSMUSG00000044265.16	Olfm5	1	0
ENSMUSG00000044322.6	Dsc1	1	0
ENSMUSG00000044664.7	Prss42	1	0
ENSMUSG00000044701.5	Il27	1	0
ENSMUSG00000044719.4	E230025N22Rik	1	0
ENSMUSG00000044724.8	Gpr152	1	0
ENSMUSG00000044737.6	Klk14	1	0
ENSMUSG00000044824.6	Olfr545	1	0
ENSMUSG00000044863.7	Defb36	1	0
ENSMUSG00000045019.4	Acer1	1	0
ENSMUSG00000045052.2	Prlhr	1	0
ENSMUSG00000045065.7	9930022D16Rik	1	0
ENSMUSG00000045281.5	Gpr20	1	0
ENSMUSG00000045288.10	Ush1g	1	0
ENSMUSG00000045322.10	Tlr9	1	0
ENSMUSG00000045330.8	4933402E13Rik	1	0
ENSMUSG00000045395.3	Olfr1499	1	0
ENSMUSG00000045474.5	Olfr1368	1	0
ENSMUSG00000045518.8	Onecut3	1	0
ENSMUSG00000045551.7	Fpr1	1	0
ENSMUSG00000045569.6	Mc2r	1	0
ENSMUSG00000045684.10	Lcn6	1	0
ENSMUSG00000045693.8	Nlrp4e	1	0
ENSMUSG00000045797.1	4930402K13Rik	1	0
ENSMUSG00000046049.6	Rp1l1	1	0
ENSMUSG00000046095.5	Krt32	1	0
ENSMUSG00000046180.11	4930550L24Rik	1	0
ENSMUSG00000046213.9	Cym	1	0
ENSMUSG00000046258.4	Adam29	1	0
ENSMUSG00000046354.3	Defb14	1	0
ENSMUSG00000046490.7	Rnf222	1	0
ENSMUSG00000046687.5	Gm5424	1	0
ENSMUSG00000046723.4	Adam24	1	0
ENSMUSG00000046811.3	Gltpd2	1	0
ENSMUSG00000046846.3	Spesp1	1	0
ENSMUSG00000046899.6	Prl7a2	1	0
ENSMUSG00000047040.9	Prr15l	1	0
ENSMUSG00000047171.8	Helt	1	0
ENSMUSG00000047492.4	Inhbe	1	0
ENSMUSG00000047592.17	Nxpe5	1	0
ENSMUSG00000047594.3	Olfr1122	1	0
ENSMUSG00000047619.4	Ddi1	1	0
ENSMUSG00000047638.15	Nr1h4	1	0
ENSMUSG00000047759.6	Hs3st3a1	1	0
ENSMUSG00000047822.7	Angptl8	1	0
ENSMUSG00000047884.6	Klk9	1	0
ENSMUSG00000047940.13	Stpg2	1	0
ENSMUSG00000047990.5	C2cd4a	1	0
ENSMUSG00000048031.15	Fcrl5	1	0
ENSMUSG00000048377.6	Foxi2	1	0
ENSMUSG00000048391.2	Olfr843	1	0
ENSMUSG00000048498.7	Cd300e	1	0
ENSMUSG00000048516.2	Adam26a	1	0
ENSMUSG00000048521.7	Cxcr6	1	0
ENSMUSG00000048528.7	Nkx1-2	1	0
ENSMUSG00000048766.6	Skint10	1	0
ENSMUSG00000048852.13	Gm12185	1	0
ENSMUSG00000049013.3	Prss48	1	0
ENSMUSG00000049214.13	Skint7	1	0
ENSMUSG00000049362.5	Olfr173	1	0
ENSMUSG00000049604.3	Hoxb13	1	0
ENSMUSG00000049608.8	Gpr55	1	0
ENSMUSG00000049685.8	Cyp2g1	1	0
ENSMUSG00000049694.13	BC048671	1	0
ENSMUSG00000049719.14	Prss46	1	0
ENSMUSG00000049815.3	4921511C20Rik	1	0
ENSMUSG00000049843.5	Olfr1102	1	0
ENSMUSG00000049897.14	Stkld1	1	0
ENSMUSG00000050028.4	Olfr745	1	0
ENSMUSG00000050190.4	Gm5346	1	0
ENSMUSG00000050197.5	Rhox13	1	0
ENSMUSG00000050198.3	Olfr768	1	0
ENSMUSG00000050217.13	Lgsn	1	0
ENSMUSG00000050425.2	Mrgprb2	1	0
ENSMUSG00000050468.12	Astl	1	0
ENSMUSG00000050526.5	4933406M09Rik	1	0
ENSMUSG00000050675.7	Gp1ba	1	0
ENSMUSG00000050844.5	1700020N01Rik	1	0
ENSMUSG00000050866.7	Clrn3	1	0
ENSMUSG00000050921.12	P2ry10	1	0
ENSMUSG00000051076.8	Vtcn1	1	0
ENSMUSG00000051081.7	Gm4847	1	0
ENSMUSG00000051118.7	Olfr77	1	0
ENSMUSG00000051219.2	3100002H09Rik	1	0
ENSMUSG00000051258.4	Olfr1362	1	0
ENSMUSG00000051313.10	Olfr1262	1	0
ENSMUSG00000051314.11	Ffar2	1	0
ENSMUSG00000051397.5	Tacstd2	1	0
ENSMUSG00000051593.3	Olfr272	1	0
ENSMUSG00000051596.13	Otop1	1	0
ENSMUSG00000051611.8	Olfr112	1	0
ENSMUSG00000051617.3	Krt9	1	0
ENSMUSG00000051638.1	Gm9857	1	0
ENSMUSG00000051827.11	Rhox2a	1	0
ENSMUSG00000051900.12	Abca16	1	0
ENSMUSG00000051936.4	Prss58	1	0
ENSMUSG00000051940.2	5031410I06Rik	1	0
ENSMUSG00000051969.7	Tlr11	1	0
ENSMUSG00000051998.14	Lax1	1	0
ENSMUSG00000052143.7	Gm9869	1	0
ENSMUSG00000052212.6	Cd177	1	0
ENSMUSG00000052234.2	Epx	1	0
ENSMUSG00000052270.7	Fpr2	1	0
ENSMUSG00000052376.2	4921508M14Rik	1	0
ENSMUSG00000052382.5	Rnase9	1	0
ENSMUSG00000052469.8	Tcp10c	1	0
ENSMUSG00000052562.15	Slc22a30	1	0
ENSMUSG00000052759.7	Gpr25	1	0
ENSMUSG00000052819.6	Best2	1	0
ENSMUSG00000053044.8	Cd8b1	1	0
ENSMUSG00000053146.1	Olfr352	1	0
ENSMUSG00000053268.7	Dspp	1	0
ENSMUSG00000053303.14	Slc22a26	1	0
ENSMUSG00000053499.3	Gm5444	1	0
ENSMUSG00000053588.3	A730061H03Rik	1	0
ENSMUSG00000053593.10	Fate1	1	0
ENSMUSG00000053624.3	Gykl1	1	0
ENSMUSG00000053773.4	Rdh8	1	0
ENSMUSG00000053821.3	Gm9922	1	0
ENSMUSG00000053856.7	Dnajc5g	1	0
ENSMUSG00000054033.6	Adam39	1	0
ENSMUSG00000054046.7	Klk13	1	0
ENSMUSG00000054054.2	Olfr309	1	0
ENSMUSG00000054102.15	Nlrp9a	1	0
ENSMUSG00000054141.2	Olfr24	1	0
ENSMUSG00000054142.4	Vmn1r236	1	0
ENSMUSG00000054360.3	Bsx	1	0
ENSMUSG00000054362.9	Lexm	1	0
ENSMUSG00000054537.8	Tmprss11e	1	0
ENSMUSG00000054662.8	Ano9	1	0
ENSMUSG00000054757.12	Akr1c20	1	0
ENSMUSG00000054938.5	Olfr1346	1	0
ENSMUSG00000055108.6	Phxr2	1	0
ENSMUSG00000055114.7	Anxa13	1	0
ENSMUSG00000055170.3	Ifng	1	0
ENSMUSG00000055177.15	Cstl1	1	0
ENSMUSG00000055197.4	Fev	1	0
ENSMUSG00000055301.8	Adh7	1	0
ENSMUSG00000055385.11	Rnf212	1	0
ENSMUSG00000055515.7	Vmn2r81	1	0
ENSMUSG00000055547.4	Apobec4	1	0
ENSMUSG00000055602.16	Tcp10b	1	0
ENSMUSG00000055609.8	Hba-x	1	0
ENSMUSG00000055610.4	Olfr307	1	0
ENSMUSG00000055780.10	Usp26	1	0
ENSMUSG00000055838.3	Olfr357	1	0
ENSMUSG00000056054.9	S100a8	1	0
ENSMUSG00000056270.3	Prr9	1	0
ENSMUSG00000056293.12	Gsdmc2	1	0
ENSMUSG00000056379.3	Taar1	1	0
ENSMUSG00000056468.3	5730596B20Rik	1	0
ENSMUSG00000056508.5	1700001K19Rik	1	0
ENSMUSG00000056606.2	Gm1000	1	0
ENSMUSG00000056632.7	Dsg3	1	0
ENSMUSG00000056648.5	Hoxb8	1	0
ENSMUSG00000056706.2	Krtap7-1	1	0
ENSMUSG00000056829.3	Foxb2	1	0
ENSMUSG00000056883.3	Olfr533	1	0
ENSMUSG00000057067.3	Olfr297	1	0
ENSMUSG00000057116.5	AF366264	1	0
ENSMUSG00000057135.12	Scimp	1	0
ENSMUSG00000057163.3	Prss2	1	0
ENSMUSG00000057417.6	Dcpp3	1	0
ENSMUSG00000057443.12	Olfr138	1	0
ENSMUSG00000057723.3	Krt33b	1	0
ENSMUSG00000057997.4	Olfr541	1	0
ENSMUSG00000058022.13	Adtrp	1	0
ENSMUSG00000058124.4	H2-M10.3	1	0
ENSMUSG00000058132.4	Vmn1r82	1	0
ENSMUSG00000058200.1	Olfr66	1	0
ENSMUSG00000058246.6	Gm10037	1	0
ENSMUSG00000058252.6	Tcp11x2	1	0
ENSMUSG00000058287.5	Gm12253	1	0
ENSMUSG00000058295.6	Prp2	1	0
ENSMUSG00000058328.13	Xlr5a	1	0
ENSMUSG00000058400.13	Qrfpr	1	0
ENSMUSG00000058491.5	Olfr869	1	0
ENSMUSG00000058883.14	Zfp708	1	0
ENSMUSG00000058921.3	Slc10a5	1	0
ENSMUSG00000058952.12	Cfi	1	0
ENSMUSG00000059169.9	Krt40	1	0
ENSMUSG00000059256.6	Gzmd	1	0
ENSMUSG00000059280.3	Vpreb2	1	0
ENSMUSG00000059319.2	Olfr295	1	0
ENSMUSG00000059371.3	Olfr427	1	0
ENSMUSG00000059383.14	Gfral	1	0
ENSMUSG00000059410.5	Tas2r125	1	0
ENSMUSG00000059455.2	Plac8l1	1	0
ENSMUSG00000059463.7	Spag11b	1	0
ENSMUSG00000059481.4	Plg	1	0
ENSMUSG00000059547.3	Fbxw26	1	0
ENSMUSG00000059632.3	Krtap8-1	1	0
ENSMUSG00000059657.4	Stfa2l1	1	0
ENSMUSG00000059762.3	Olfr767	1	0
ENSMUSG00000059821.3	Olfr847	1	0
ENSMUSG00000059832.4	Kprp	1	0
ENSMUSG00000059887.5	Olfr1507	1	0
ENSMUSG00000059898.8	Dsc3	1	0
ENSMUSG00000059908.9	Mug1	1	0
ENSMUSG00000059994.10	Fcrl1	1	0
ENSMUSG00000060017.7	Olfr121	1	0
ENSMUSG00000060180.12	Myh13	1	0
ENSMUSG00000060187.4	Lrrc10	1	0
ENSMUSG00000060188.6	Cxcl17	1	0
ENSMUSG00000060245.4	Vmn1r228	1	0
ENSMUSG00000060407.6	Cyp2a12	1	0
ENSMUSG00000060459.13	Kng2	1	0
ENSMUSG00000060470.6	Adgrg3	1	0
ENSMUSG00000060491.14	4930522H14Rik	1	0
ENSMUSG00000060556.3	Olfr1418	1	0
ENSMUSG00000060613.10	Cyp2c70	1	0
ENSMUSG00000060699.1	Vmn1r35	1	0
ENSMUSG00000060756.5	Krtap2-4	1	0
ENSMUSG00000060794.6	Tssk5	1	0
ENSMUSG00000060878.3	Olfr1420	1	0
ENSMUSG00000060913.6	Trim55	1	0
ENSMUSG00000061184.8	Tmprss11c	1	0
ENSMUSG00000061195.6	Olfr1289	1	0
ENSMUSG00000061336.2	Olfr116	1	0
ENSMUSG00000061387.2	Olfr1490	1	0
ENSMUSG00000061520.3	Olfr153	1	0
ENSMUSG00000061535.11	C1qtnf7	1	0
ENSMUSG00000061540.3	Orm2	1	0
ENSMUSG00000061701.11	Fbxw20	1	0
ENSMUSG00000061815.11	Rufy4	1	0
ENSMUSG00000061906.5	Ugt2b38	1	0
ENSMUSG00000061928.6	Dsg1b	1	0
ENSMUSG00000062028.8	Irgc1	1	0
ENSMUSG00000062061.3	Obp2a	1	0
ENSMUSG00000062074.6	Wisp3	1	0
ENSMUSG00000062077.14	Trim54	1	0
ENSMUSG00000062082.16	Cd200r4	1	0
ENSMUSG00000062157.6	Ifnlr1	1	0
ENSMUSG00000062410.14	Hsd3b3	1	0
ENSMUSG00000062433.3	Krtap6-2	1	0
ENSMUSG00000062546.4	V1ra8	1	0
ENSMUSG00000062621.2	Olfr911-ps1	1	0
ENSMUSG00000062638.10	Btnl1	1	0
ENSMUSG00000062783.2	Csprs	1	0
ENSMUSG00000062905.1	Vmn1r32	1	0
ENSMUSG00000063157.9	Csn2	1	0
ENSMUSG00000063240.4	Olfr133	1	0
ENSMUSG00000063380.2	Olfr945	1	0
ENSMUSG00000063660.4	Olfr98	1	0
ENSMUSG00000063715.1	Olfr816	1	0
ENSMUSG00000063730.13	Hsd3b2	1	0
ENSMUSG00000063821.5	Dupd1	1	0
ENSMUSG00000063971.6	Krt88	1	0
ENSMUSG00000064039.3	Ccr1l1	1	0
ENSMUSG00000064156.8	Prol1	1	0
ENSMUSG00000064158.6	Izumo1	1	0
ENSMUSG00000064299.5	4921528I07Rik	1	0
ENSMUSG00000066009.8	Gm13051	1	0
ENSMUSG00000066027.6	Gm10436	1	0
ENSMUSG00000066061.4	Olfr1335	1	0
ENSMUSG00000066097.6	Cyp2j11	1	0
ENSMUSG00000066108.7	Muc5b	1	0
ENSMUSG00000066242.2	Olfr467	1	0
ENSMUSG00000066279.3	Chrna10	1	0
ENSMUSG00000066319.6	Rtp3	1	0
ENSMUSG00000066363.12	Serpina3f	1	0
ENSMUSG00000066368.1	Actl11	1	0
ENSMUSG00000066652.5	Lefty2	1	0
ENSMUSG00000066682.11	Pilrb2	1	0
ENSMUSG00000066684.10	Pilrb1	1	0
ENSMUSG00000066820.6	Vmn2r28	1	0
ENSMUSG00000066896.3	Olfr18	1	0
ENSMUSG00000066899.4	Olfr870	1	0
ENSMUSG00000066944.1	4921513D11Rik	1	0
ENSMUSG00000067006.12	Serpinb5	1	0
ENSMUSG00000067122.2	Gm10198	1	0
ENSMUSG00000067225.1	Cyp2c54	1	0
ENSMUSG00000067261.4	Foxd3	1	0
ENSMUSG00000067642.11	Adgrf3	1	0
ENSMUSG00000067698.4	Gm10220	1	0
ENSMUSG00000067716.2	Gm7275	1	0
ENSMUSG00000067724.5	Gbx1	1	0
ENSMUSG00000067750.3	Khdc1a	1	0
ENSMUSG00000067919.8	Rex2	1	0
ENSMUSG00000068009.11	Bpifb6	1	0
ENSMUSG00000068078.4	2310034C09Rik	1	0
ENSMUSG00000068086.5	Cyp2d9	1	0
ENSMUSG00000068117.9	Mei1	1	0
ENSMUSG00000068327.5	Tlx2	1	0
ENSMUSG00000068392.2	Rnase13	1	0
ENSMUSG00000068574.1	Olfr458	1	0
ENSMUSG00000068697.6	Myoz1	1	0
ENSMUSG00000069041.8	Slc25a31	1	0
ENSMUSG00000069044.6	Usp9y	1	0
ENSMUSG00000069053.11	Uba1y	1	0
ENSMUSG00000069292.3	Vmn1r199	1	0
ENSMUSG00000069294.1	Vmn1r197	1	0
ENSMUSG00000069295.1	Vmn1r196	1	0
ENSMUSG00000069324.5	Gm5096	1	0
ENSMUSG00000069421.3	Olfr810	1	0
ENSMUSG00000069441.3	Dsg1a	1	0
ENSMUSG00000069476.13	Zfp616	1	0
ENSMUSG00000069515.5	Lyz1	1	0
ENSMUSG00000069518.5	Gm10271	1	0
ENSMUSG00000069581.12	Tspear	1	0
ENSMUSG00000069588.3	Gm11733	1	0
ENSMUSG00000069825.11	Spata22	1	0
ENSMUSG00000069830.10	Nlrp1a	1	0
ENSMUSG00000070313.8	A630095E13Rik	1	0
ENSMUSG00000070335.4	Krtap9-1	1	0
ENSMUSG00000070377.4	Olfr43	1	0
ENSMUSG00000070388.3	Fbxo39	1	0
ENSMUSG00000070419.11	Cyp3a57	1	0
ENSMUSG00000070424.12	Art5	1	0
ENSMUSG00000070501.13	BC094916	1	0
ENSMUSG00000070511.2	Gm10295	1	0
ENSMUSG00000070533.11	Wfdc8	1	0
ENSMUSG00000070547.4	Mrgprb1	1	0
ENSMUSG00000070552.2	Mrgprx1	1	0
ENSMUSG00000070568.12	1700039E15Rik	1	0
ENSMUSG00000070594.10	Gm4788	1	0
ENSMUSG00000070719.4	Pla2g4d	1	0
ENSMUSG00000070732.2	Rbm44	1	0
ENSMUSG00000070777.5	Ceacam20	1	0
ENSMUSG00000070877.4	Ldlrad1	1	0
ENSMUSG00000070890.3	Gm12794	1	0
ENSMUSG00000070990.2	Foxe1	1	0
ENSMUSG00000071000.2	Olfr155	1	0
ENSMUSG00000071015.2	Gm136	1	0
ENSMUSG00000071047.5	Ces1a	1	0
ENSMUSG00000071138.4	Tex24	1	0
ENSMUSG00000071177.4	Serpina1d	1	0
ENSMUSG00000071179.8	Serpina16	1	0
ENSMUSG00000071185.4	Olfr1357	1	0
ENSMUSG00000071335.4	Mfsd4b3	1	0
ENSMUSG00000071392.5	Ect2l	1	0
ENSMUSG00000071506.3	Tmem139	1	0
ENSMUSG00000071552.4	Tigit	1	0
ENSMUSG00000071586.4	Gm10337	1	0
ENSMUSG00000071738.4	Cldn34b3	1	0
ENSMUSG00000071766.12	Rhox12	1	0
ENSMUSG00000071771.4	Rhox4b	1	0
ENSMUSG00000071858.3	Gm94	1	0
ENSMUSG00000071890.4	Mroh9	1	0
ENSMUSG00000071909.2	Nutm2	1	0
ENSMUSG00000071937.4	Adam25	1	0
ENSMUSG00000072145.2	BC061237	1	0
ENSMUSG00000072511.2	Hhla1	1	0
ENSMUSG00000072618.2	Gm10384	1	0
ENSMUSG00000072673.2	Gm10392	1	0
ENSMUSG00000072709.2	Olfr380	1	0
ENSMUSG00000072739.4	Gm10408	1	0
ENSMUSG00000072754.9	Lrcol1	1	0
ENSMUSG00000072952.6	Gm5878	1	0
ENSMUSG00000072963.2	Gm10447	1	0
ENSMUSG00000072995.1	Cpxcr1	1	0
ENSMUSG00000073063.3	Hbq1b	1	0
ENSMUSG00000073079.5	Srp54a	1	0
ENSMUSG00000073094.9	Smim9	1	0
ENSMUSG00000073141.7	4930567H17Rik	1	0
ENSMUSG00000073209.4	Klf14	1	0
ENSMUSG00000073407.1	Gm6034	1	0
ENSMUSG00000073414.8	G6b	1	0
ENSMUSG00000073435.10	Nme3	1	0
ENSMUSG00000073492.2	Gm10521	1	0
ENSMUSG00000073573.5	Spink11	1	0
ENSMUSG00000073574.3	Grxcr2	1	0
ENSMUSG00000073610.3	Gm10549	1	0
ENSMUSG00000073764.2	Gm12888	1	0
ENSMUSG00000073774.2	Kncn	1	0
ENSMUSG00000073794.3	I0C0044D17Rik	1	0
ENSMUSG00000073896.3	Olfr716	1	0
ENSMUSG00000073898.2	Olfr713	1	0
ENSMUSG00000073909.2	Olfr688	1	0
ENSMUSG00000073932.1	Olfr641	1	0
ENSMUSG00000073956.2	Olfr592	1	0
ENSMUSG00000073963.1	Olfr572	1	0
ENSMUSG00000073969.2	Olfr556	1	0
ENSMUSG00000074111.4	Mrgpra9	1	0
ENSMUSG00000074127.5	Cmtm2a	1	0
ENSMUSG00000074139.8	1700057G04Rik	1	0
ENSMUSG00000074151.12	Nlrc5	1	0
ENSMUSG00000074195.3	Clca4b	1	0
ENSMUSG00000074232.2	Gm10647	1	0
ENSMUSG00000074365.13	Crxos	1	0
ENSMUSG00000074378.5	Bsph1	1	0
ENSMUSG00000074385.2	Gm10684	1	0
ENSMUSG00000074424.3	Gm10696	1	0
ENSMUSG00000074448.2	Gm5615	1	0
ENSMUSG00000074449.3	Gm15319	1	0
ENSMUSG00000074486.2	Bglap2	1	0
ENSMUSG00000074491.9	Clec4g	1	0
ENSMUSG00000074497.5	A430078G23Rik	1	0
ENSMUSG00000074593.11	Spint5	1	0
ENSMUSG00000074594.9	Wfdc9	1	0
ENSMUSG00000074595.9	Wfdc6a	1	0
ENSMUSG00000074604.9	Mgst2	1	0
ENSMUSG00000074623.4	Gm826	1	0
ENSMUSG00000074625.10	Arhgap40	1	0
ENSMUSG00000074665.10	Bpifb4	1	0
ENSMUSG00000074677.11	Sirpb1c	1	0
ENSMUSG00000074680.1	Defb26	1	0
ENSMUSG00000074704.9	Rad21l	1	0
ENSMUSG00000074737.1	C530025M09Rik	1	0
ENSMUSG00000074764.11	Sel1l2	1	0
ENSMUSG00000074830.3	Zfp640	1	0
ENSMUSG00000074899.4	Sptbn5	1	0
ENSMUSG00000074928.4	Krtap14	1	0
ENSMUSG00000075105.1	Olfr1218	1	0
ENSMUSG00000075121.1	Olfr1195	1	0
ENSMUSG00000075137.3	Olfr1163	1	0
ENSMUSG00000075171.1	Olfr1095	1	0
ENSMUSG00000075177.4	Olfr1084	1	0
ENSMUSG00000075188.3	Olfr1056	1	0
ENSMUSG00000075189.3	Olfr1055	1	0
ENSMUSG00000075218.2	Olfr995	1	0
ENSMUSG00000075296.4	Aldh3b2	1	0
ENSMUSG00000075420.6	Smim6	1	0
ENSMUSG00000075427.12	Olfr288	1	0
ENSMUSG00000075510.3	Fam187a	1	0
ENSMUSG00000075571.8	Defb30	1	0
ENSMUSG00000075707.5	Dio3	1	0
ENSMUSG00000076438.5	Oxct2b	1	0
ENSMUSG00000078137.1	Ankrd63	1	0
ENSMUSG00000078256.3	Gm11565	1	0
ENSMUSG00000078257.2	2300003K06Rik	1	0
ENSMUSG00000078320.4	Gm362	1	0
ENSMUSG00000078507.1	Aadacl3	1	0
ENSMUSG00000078577.3	Tmco2	1	0
ENSMUSG00000078597.2	Cyp4a12b	1	0
ENSMUSG00000078598.11	Skint5	1	0
ENSMUSG00000078606.8	Gm4070	1	0
ENSMUSG00000078626.2	Gm12790	1	0
ENSMUSG00000078722.2	Gm12394	1	0
ENSMUSG00000078746.2	Fam205a4	1	0
ENSMUSG00000078754.2	Scgb2b3	1	0
ENSMUSG00000078783.1	Gm9733	1	0
ENSMUSG00000078865.8	Gm14406	1	0
ENSMUSG00000078876.10	Gm14408	1	0
ENSMUSG00000078879.10	Gm14306	1	0
ENSMUSG00000078886.12	Gm2026	1	0
ENSMUSG00000079005.3	Gm14147	1	0
ENSMUSG00000079015.2	Serpina1c	1	0
ENSMUSG00000079019.2	Insl3	1	0
ENSMUSG00000079024.2	Gm21961	1	0
ENSMUSG00000079029.2	Gm5662	1	0
ENSMUSG00000079071.2	Gm14085	1	0
ENSMUSG00000079112.1	Fam90a1a	1	0
ENSMUSG00000079120.2	AY761185	1	0
ENSMUSG00000079156.11	Smok3b	1	0
ENSMUSG00000079164.8	Tlr5	1	0
ENSMUSG00000079165.10	Sap25	1	0
ENSMUSG00000079247.2	Gm13691	1	0
ENSMUSG00000079265.9	Gm8257	1	0
ENSMUSG00000079278.1	Tmem233	1	0
ENSMUSG00000079339.6	Ifit1bl1	1	0
ENSMUSG00000079342.10	Lipo1	1	0
ENSMUSG00000079349.9	Magea5	1	0
ENSMUSG00000079409.8	Gm5795	1	0
ENSMUSG00000079421.8	4930402F06Rik	1	0
ENSMUSG00000079423.6	Gm3286	1	0
ENSMUSG00000079451.9	Tmprss11g	1	0
ENSMUSG00000079466.2	Prdm12	1	0
ENSMUSG00000079532.1	Gm6890	1	0
ENSMUSG00000079536.1	Gm6880	1	0
ENSMUSG00000079546.1	Gm11146	1	0
ENSMUSG00000079584.2	Gm364	1	0
ENSMUSG00000079602.2	9230102O04Rik	1	0
ENSMUSG00000079625.2	Tm4sf19	1	0
ENSMUSG00000079694.2	Gm14862	1	0
ENSMUSG00000079697.1	Gm5751	1	0
ENSMUSG00000079741.4	Nlrp4g	1	0
ENSMUSG00000079774.2	Fam205a2	1	0
ENSMUSG00000079806.2	Gm21719	1	0
ENSMUSG00000079845.8	Xlr4a	1	0
ENSMUSG00000083193.1	4930595D18Rik	1	0
ENSMUSG00000083361.2	Olfr360	1	0
ENSMUSG00000085584.3	Rgag1	1	0
ENSMUSG00000085683.2	9130409J20Rik	1	0
ENSMUSG00000085957.4	Syna	1	0
ENSMUSG00000086056.1	Gm4846	1	0
ENSMUSG00000086112.1	4930563I02Rik	1	0
ENSMUSG00000087075.2	A230065H16Rik	1	0
ENSMUSG00000087166.9	L1td1	1	0
ENSMUSG00000087247.3	Fam150a	1	0
ENSMUSG00000089696.3	Gm4778	1	0
ENSMUSG00000090077.9	Lime1	1	0
ENSMUSG00000090102.1	Gm4985	1	0
ENSMUSG00000090107.1	Gm11492	1	0
ENSMUSG00000090124.7	Ugt1a7c	1	0
ENSMUSG00000090176.1	Cd200r2	1	0
ENSMUSG00000090326.1	Dthd1	1	0
ENSMUSG00000090346.1	Vmn1r5	1	0
ENSMUSG00000090353.2	Gm17555	1	0
ENSMUSG00000090356.2	Teddm3	1	0
ENSMUSG00000090440.1	Gm9732	1	0
ENSMUSG00000090627.8	Gm8356	1	0
ENSMUSG00000090629.2	Olfr180	1	0
ENSMUSG00000090662.2	Vmn2r45	1	0
ENSMUSG00000090665.1	Gad1-ps	1	0
ENSMUSG00000090667.2	Gm765	1	0
ENSMUSG00000090693.3	Trim43a	1	0
ENSMUSG00000090716.2	Gm3371	1	0
ENSMUSG00000090751.1	Vmn2r63	1	0
ENSMUSG00000090808.2	Gm1758	1	0
ENSMUSG00000090864.10	Vmn2r40	1	0
ENSMUSG00000090891.3	D6Ertd527e	1	0
ENSMUSG00000090894.2	Olfr110	1	0
ENSMUSG00000090897.1	Gm44501	1	0
ENSMUSG00000090949.1	Vmn2r77	1	0
ENSMUSG00000090987.1	Gm4781	1	0
ENSMUSG00000091039.1	Krtap20-2	1	0
ENSMUSG00000091045.8	Vmn2r55	1	0
ENSMUSG00000091049.8	Gm1979	1	0
ENSMUSG00000091060.2	7420461P10Rik	1	0
ENSMUSG00000091077.3	Gm21292	1	0
ENSMUSG00000091080.2	Prr23a1	1	0
ENSMUSG00000091119.1	Ccdc152	1	0
ENSMUSG00000091159.1	Gm17545	1	0
ENSMUSG00000091195.1	Gm17332	1	0
ENSMUSG00000091491.1	Vmn2r97	1	0
ENSMUSG00000091511.2	Vmn2r87	1	0
ENSMUSG00000091541.1	Vmn1r9	1	0
ENSMUSG00000091569.1	Gm8232	1	0
ENSMUSG00000091662.8	Vmn1r69	1	0
ENSMUSG00000091670.1	Vmn2r105	1	0
ENSMUSG00000091694.8	Apol11b	1	0
ENSMUSG00000091731.1	Gm17542	1	0
ENSMUSG00000091768.1	Gm17617	1	0
ENSMUSG00000091771.1	Vmn2r103	1	0
ENSMUSG00000091779.8	Gm21293	1	0
ENSMUSG00000091859.1	Vmn2r100	1	0
ENSMUSG00000091879.1	Vmn2r17	1	0
ENSMUSG00000091938.2	Gm2564	1	0
ENSMUSG00000091962.2	Vmn2r78	1	0
ENSMUSG00000092004.1	Gm17482	1	0
ENSMUSG00000092009.1	Myh15	1	0
ENSMUSG00000092456.1	V1rd19	1	0
ENSMUSG00000092518.9	Fam71e2	1	0
ENSMUSG00000092592.1	Gm20449	1	0
ENSMUSG00000092618.2	Btnl6	1	0
ENSMUSG00000093445.7	Lrch4	1	0
ENSMUSG00000093755.1	Vmn1r39	1	0
ENSMUSG00000093785.1	Vmn1r10	1	0
ENSMUSG00000093805.7	Gm9994	1	0
ENSMUSG00000093898.2	Gm3629	1	0
ENSMUSG00000093976.1	Gm8674	1	0
ENSMUSG00000094021.7	Gm3685	1	0
ENSMUSG00000094025.7	Gm8879	1	0
ENSMUSG00000094066.1	Fam205a2	1	0
ENSMUSG00000094127.1	G530012D18Rik	1	0
ENSMUSG00000094186.1	Gm1553	1	0
ENSMUSG00000094206.1	Vmn1r25	1	0
ENSMUSG00000094296.1	Gm21798	1	0
ENSMUSG00000094307.1	Gm14347	1	0
ENSMUSG00000094437.1	Gm9830	1	0
ENSMUSG00000094445.7	1700015G11Rik	1	0
ENSMUSG00000094449.1	Olfr972	1	0
ENSMUSG00000094488.1	Olfr393	1	0
ENSMUSG00000094559.1	Cyp2d34	1	0
ENSMUSG00000094651.2	Gal3st2	1	0
ENSMUSG00000094715.2	Gm17078	1	0
ENSMUSG00000094796.1	BC147527	1	0
ENSMUSG00000094806.1	Cyp2d10	1	0
ENSMUSG00000094817.8	Cphx3	1	0
ENSMUSG00000094825.8	Gm3194	1	0
ENSMUSG00000094845.1	Tmem95	1	0
ENSMUSG00000094864.1	Gm17521	1	0
ENSMUSG00000094928.1	1700122O11Rik	1	0
ENSMUSG00000094962.1	Gm21954	1	0
ENSMUSG00000094995.1	Pate3	1	0
ENSMUSG00000095074.4	Gm3139	1	0
ENSMUSG00000095141.7	Gm28891	1	0
ENSMUSG00000095180.8	Rhox5	1	0
ENSMUSG00000095224.1	F930015N05Rik	1	0
ENSMUSG00000095239.2	Olfr497	1	0
ENSMUSG00000095247.7	Ccl27a	1	0
ENSMUSG00000095332.1	Gm9821	1	0
ENSMUSG00000095463.8	Entpd4	1	0
ENSMUSG00000095483.1	Olfr776	1	0
ENSMUSG00000095486.1	Vmn2r22	1	0
ENSMUSG00000095550.2	Gm21671	1	0
ENSMUSG00000095569.1	Taar7d	1	0
ENSMUSG00000095629.1	Vmn1r89	1	0
ENSMUSG00000095632.1	Vmn1r175	1	0
ENSMUSG00000095696.2	Olfr786	1	0
ENSMUSG00000095755.1	CR974586.4	1	0
ENSMUSG00000095773.2	Vmn2r38	1	0
ENSMUSG00000095902.1	Vmn1r88	1	0
ENSMUSG00000095935.1	Gm11238	1	0
ENSMUSG00000096039.7	D830030K20Rik	1	0
ENSMUSG00000096083.1	Gm10428	1	0
ENSMUSG00000096094.2	A630095N17Rik	1	0
ENSMUSG00000096167.1	Olfr887	1	0
ENSMUSG00000096183.7	Gm3727	1	0
ENSMUSG00000096197.1	4930555G01Rik	1	0
ENSMUSG00000096276.8	Gm2042	1	0
ENSMUSG00000096279.1	Gm9312	1	0
ENSMUSG00000096344.2	Gm6408	1	0
ENSMUSG00000096372.1	Gm8138	1	0
ENSMUSG00000096393.1	Gm590	1	0
ENSMUSG00000096519.1	Gm10721	1	0
ENSMUSG00000096528.1	G430049J08Rik	1	0
ENSMUSG00000096529.1	Gm3993	1	0
ENSMUSG00000096534.2	Krtap16-3	1	0
ENSMUSG00000096553.1	Gm10097	1	0
ENSMUSG00000096641.6	Gm904	1	0
ENSMUSG00000096695.2	Olfr196	1	0
ENSMUSG00000096706.2	Gm21854	1	0
ENSMUSG00000096729.1	Gm13695	1	0
ENSMUSG00000096764.1	Gm21985	1	0
ENSMUSG00000096794.1	Olfr905	1	0
ENSMUSG00000096803.1	Gm6803	1	0
ENSMUSG00000096872.2	Scgb2a2	1	0
ENSMUSG00000096966.2	Gm18336	1	0
ENSMUSG00000096969.1	4930535I16Rik	1	0
ENSMUSG00000097084.1	Foxl1	1	0
ENSMUSG00000097221.1	1810049J17Rik	1	0
ENSMUSG00000097581.1	Gm21936	1	0
ENSMUSG00000097704.1	Gm26741	1	0
ENSMUSG00000098470.1	C1rb	1	0
ENSMUSG00000099041.1	Gm28035	1	0
ENSMUSG00000099762.3	Gm21149	1	0
ENSMUSG00000100249.1	Gm21950	1	0
ENSMUSG00000100486.7	Gm4131	1	0
ENSMUSG00000101155.6	Sly	1	0
ENSMUSG00000101174.6	Hoxd4	1	0
ENSMUSG00000101361.1	Gm7356	1	0
ENSMUSG00000101389.1	Ms4a4a	1	0
ENSMUSG00000101415.1	Gm28168	1	0
ENSMUSG00000101471.1	Gm29276	1	0
ENSMUSG00000101480.1	Olfr1220	1	0
ENSMUSG00000101904.1	Gm29427	1	0
ENSMUSG00000102045.1	Gm21294	1	0
ENSMUSG00000103476.1	Gm34302	1	0
ENSMUSG00000103707.5	Pcdha6	1	0
ENSMUSG00000105204.1	Gm43738	1	0
ENSMUSG00000107068.1	Gm42742	1	0
ENSMUSG00000107499.1	Ccdc142	1	0
ENSMUSG00000108948.2	Olfr705	1	0
ENSMUSG00000109293.1	Dcst2	1	0
ENSMUSG00000109572.1	Cfap99	1	0
ENSMUSG00000109713.1	PVRIG	1	0
ENSMUSG00000109718.1	Trim61	1	0
ENSMUSG00000109745.1	RP23-112I20.5	1	0
ENSMUSG00000109813.1	Olfr1279	1	0
ENSMUSG00000110195.1	Pde2a	1	0
ENSMUSG00000110291.1	Gm37419	1	0
ENSMUSG00000110333.1	RP23-202K1.1	1	0
ENSMUSG00000008683.16	Rps15a	1	-6.31202e-05
ENSMUSG00000019982.14	Myb	1	-0.000355605
ENSMUSG00000067274.10	Rplp0	1	-0.000951622
ENSMUSG00000005410.5	Mcm5	1	-0.00148389
ENSMUSG00000024608.10	Rps14	1	-0.00185664
ENSMUSG00000064081.3	Gm8973	1	-0.00202597
ENSMUSG00000091460.2	Gm7808	1	-0.00210204
ENSMUSG00000052146.15	Rps10	1	-0.00219375
ENSMUSG00000006333.14	Rps9	1	-0.00228802
ENSMUSG00000037653.7	Kctd8	1	-0.00229341
ENSMUSG00000016559.14	H3f3b	1	-0.0029408
ENSMUSG00000027495.4	Fam210b	1	-0.00422047
ENSMUSG00000046330.9	Rpl37a	1	-0.00487716
ENSMUSG00000062083.1	Rpl13a-ps1	1	-0.00577161
ENSMUSG00000045573.9	Penk	1	-0.00729931
ENSMUSG00000032518.5	Rpsa	1	-0.0074935
ENSMUSG00000028832.11	Stmn1	1	-0.007524
ENSMUSG00000098559.1	Gm15013	1	-0.00782088
ENSMUSG00000031167.16	Rbm3	1	-0.00782721
ENSMUSG00000029580.14	Actb	1	-0.00797969
ENSMUSG00000006585.2	Cdt1	1	-0.00804994
ENSMUSG00000025508.13	Rplp2	1	-0.00826241
ENSMUSG00000006728.12	Cdk4	1	-0.00838795
ENSMUSG00000023944.14	Hsp90ab1	1	-0.00990741
ENSMUSG00000036371.6	Serbp1	1	-0.0103053
ENSMUSG00000000184.12	Ccnd2	1	-0.0106555
ENSMUSG00000092116.1	Gm10320	1	-0.0107284
ENSMUSG00000078240.2	Gm3550	1	-0.0139705
ENSMUSG00000021765.7	Fst	1	-0.0144097
ENSMUSG00000024340.14	Btnl2	1	-0.0144097
ENSMUSG00000025243.14	Slc6a20b	1	-0.0144097
ENSMUSG00000026834.13	Acvr1c	1	-0.0144097
ENSMUSG00000028262.13	Clca3a2	1	-0.0144097
ENSMUSG00000028943.18	Espn	1	-0.0144097
ENSMUSG00000031286.6	Glt28d2	1	-0.0144097
ENSMUSG00000031488.14	Rab11fip1	1	-0.0144097
ENSMUSG00000032269.7	Htr3a	1	-0.0144097
ENSMUSG00000032278.11	Paqr5	1	-0.0144097
ENSMUSG00000036109.17	Mbnl3	1	-0.0144097
ENSMUSG00000037225.13	Fgf2	1	-0.0144097
ENSMUSG00000038745.15	Nlrp6	1	-0.0144097
ENSMUSG00000041957.15	Pkp2	1	-0.0144097
ENSMUSG00000044217.16	Aqp5	1	-0.0144097
ENSMUSG00000050395.8	Tnfsf15	1	-0.0144097
ENSMUSG00000055271.4	9330161L09Rik	1	-0.0144097
ENSMUSG00000060081.1	Hist1h2aa	1	-0.0144097
ENSMUSG00000060131.11	Atp8b4	1	-0.0144097
ENSMUSG00000063260.2	Syt10	1	-0.0144097
ENSMUSG00000067356.5	B430203G13Rik	1	-0.0144097
ENSMUSG00000070891.2	Gm12689	1	-0.0144097
ENSMUSG00000070900.1	Gm10306	1	-0.0144097
ENSMUSG00000025351.13	Cd63	1	-0.0150136
ENSMUSG00000040681.14	Hmgn1	1	-0.015524
ENSMUSG00000060126.14	Tpt1	1	-0.0155838
ENSMUSG00000061315.13	Naca	1	-0.0156088
ENSMUSG00000025395.14	Prim1	1	-0.0167033
ENSMUSG00000022847.14	Thpo	1	-0.0168737
ENSMUSG00000047115.15	Fam221a	1	-0.0178163
ENSMUSG00000060743.12	H3f3a	1	-0.0179567
ENSMUSG00000039001.12	Rps21	1	-0.0181093
ENSMUSG00000040841.5	Six5	1	-0.0185141
ENSMUSG00000079435.9	Rpl36a	1	-0.0185271
ENSMUSG00000029247.17	Paics	1	-0.0186699
ENSMUSG00000042804.13	Gpr153	1	-0.0194896
ENSMUSG00000037161.14	Mgarp	1	-0.0199267
ENSMUSG00000004980.16	Hnrnpa2b1	1	-0.0211973
ENSMUSG00000073043.5	Atoh1	1	-0.0213981
ENSMUSG00000049124.3	Gm8186	1	-0.0219244
ENSMUSG00000048349.9	Pou4f1	1	-0.0220229
ENSMUSG00000072235.5	Tuba1a	1	-0.0226393
ENSMUSG00000037742.14	Eef1a1	1	-0.0239518
ENSMUSG00000091742.1	Gm5093	1	-0.0242709
ENSMUSG00000071415.6	Rpl23	1	-0.0248699
ENSMUSG00000036875.15	Dna2	1	-0.025725
ENSMUSG00000045128.8	Rpl18a	1	-0.0257404
ENSMUSG00000057278.8	Snrpg	1	-0.025878
ENSMUSG00000054717.7	Hmgb2	1	-0.0259361
ENSMUSG00000060036.13	Rpl3	1	-0.0274868
ENSMUSG00000030057.15	Cnbp	1	-0.0275226
ENSMUSG00000078308.1	Gm7293	1	-0.0277065
ENSMUSG00000026234.12	Ncl	1	-0.0282651
ENSMUSG00000063842.3	Olfr862	1	-0.028544
ENSMUSG00000062743.9	Zfp677	1	-0.0289093
ENSMUSG00000039221.10	Rpl22l1	1	-0.0291291
ENSMUSG00000027242.14	Wdr76	1	-0.0294024
ENSMUSG00000001525.10	Tubb5	1	-0.0303898
ENSMUSG00000022131.2	Gpr180	1	-0.0308113
ENSMUSG00000006732.14	Mettl1	1	-0.0316361
ENSMUSG00000073676.4	Hspe1	1	-0.0316524
ENSMUSG00000063166.4	Gm5449	1	-0.0321117
ENSMUSG00000041841.7	Rpl37	1	-0.0331583
ENSMUSG00000051159.16	Cited1	1	-0.0333783
ENSMUSG00000050114.7	Prdx6b	1	-0.0343093
ENSMUSG00000020460.15	Rps27a	1	-0.0344696
ENSMUSG00000025574.13	Tk1	1	-0.0349029
ENSMUSG00000021048.6	Mthfd1	1	-0.03502
ENSMUSG00000020018.6	Snrpf	1	-0.0354127
ENSMUSG00000070345.3	Hsf5	1	-0.0371298
ENSMUSG00000073409.12	H2-Q6	1	-0.0371298
ENSMUSG00000078503.9	Gm13225	1	-0.0371298
ENSMUSG00000044424.3	Gm9493	1	-0.0389688
[truncated: 15,856 more rows]

## Sheet: C3
ensg	gene	fdr	log2_effect
ENSMUSG00000026605.14	Cenpf	0	1.21089
ENSMUSG00000023015.13	Racgap1	0	1.14242
ENSMUSG00000027306.15	Nusap1	0	1.08917
ENSMUSG00000006398.15	Cdc20	0	1.04952
ENSMUSG00000027715.9	Ccna2	0	1.03465
ENSMUSG00000022314.9	Rad21	0	1.00613
ENSMUSG00000031004.8	Mki67	0	0.971771
ENSMUSG00000028873.16	Cdca8	0	0.950476
ENSMUSG00000029177.9	Cenpa	0	0.940436
ENSMUSG00000020415.16	Pttg1	0	0.918032
ENSMUSG00000020914.17	Top2a	0	0.891001
ENSMUSG00000033981.14	Gria2	0	0.873642
ENSMUSG00000017716.15	Birc5	0	0.872446
ENSMUSG00000070348.5	Ccnd1	0	0.85076
ENSMUSG00000028312.19	Smc2	0	0.836765
ENSMUSG00000001403.13	Ube2c	0	0.823182
ENSMUSG00000062248.5	Cks2	0	0.733867
ENSMUSG00000034349.14	Smc4	0	0.686548
ENSMUSG00000027447.6	Cst3	0	0.685093
ENSMUSG00000030654.9	Arl6ip1	0	0.638908
ENSMUSG00000026434.12	Nucks1	0	0.599096
ENSMUSG00000032218.6	Ccnb2	1.6037e-320	1.02565
ENSMUSG00000023505.13	Cdca3	5.446343e-318	1.07798
ENSMUSG00000041431.16	Ccnb1	5.53806926877026e-310	1.04278
ENSMUSG00000028044.6	Cks1b	0	0.758937
ENSMUSG00000027469.16	Tpx2	1.73802e-306	1.11103
ENSMUSG00000024660.8	Incenp	3.28111e-304	1.24863
ENSMUSG00000022033.9	Pbk	8.8826e-304	1.06926
ENSMUSG00000038418.7	Egr1	3.32085e-303	0.881554
ENSMUSG00000019942.12	Cdk1	4.20108e-301	0.994911
ENSMUSG00000038943.16	Prc1	4.57787e-299	1.18428
ENSMUSG00000040204.6	2810417H13Rik	2.35494e-297	0.629936
ENSMUSG00000041607.16	Mbp	3.03182e-296	1.21661
ENSMUSG00000049932.3	H2afx	7.72895e-295	0.716276
ENSMUSG00000004897.16	Hdgf	4.05435e-294	0.731206
ENSMUSG00000052684.4	Jun	2.01587e-291	0.895612
ENSMUSG00000068154.5	Insm1	2.48637e-291	0.781833
ENSMUSG00000020644.8	Id2	2.37506e-289	0.9908
ENSMUSG00000074476.5	Spc24	9.69933e-289	0.884737
ENSMUSG00000020808.3	Fam64a	1.70423e-288	1.32768
ENSMUSG00000003038.15	Hmgn2	8.32514e-288	0.768497
ENSMUSG00000044254.6	Pcsk9	7.95697e-287	0.961554
ENSMUSG00000066551.12	Hmgb1	8.93416e-286	0.723751
ENSMUSG00000032254.9	Kif23	7.16182e-283	1.38824
ENSMUSG00000027168.21	Pax6	5.89617e-281	0.688469
ENSMUSG00000005233.16	Spc25	1.37252e-280	1.12778
ENSMUSG00000029120.10	Ppp2r2c	9.85382e-280	0.634233
ENSMUSG00000000787.12	Ddx3x	1.04493e-279	0.773404
ENSMUSG00000022391.15	Rangap1	1.96659e-278	1.14238
ENSMUSG00000028484.16	Psip1	1.13584e-277	0.68381
ENSMUSG00000048327.6	Ckap2l	1.51036e-276	1.2093
ENSMUSG00000015605.5	Srf	4.20525e-275	1.11832
ENSMUSG00000019961.16	Tmpo	1.16433e-274	0.668963
ENSMUSG00000037313.16	Tacc3	3.63596e-273	1.19581
ENSMUSG00000031229.16	Atrx	1.67659e-272	0.770372
ENSMUSG00000031353.13	Rbbp7	1.72664e-272	0.779384
ENSMUSG00000041133.11	Smc1a	3.49414e-270	0.9133
ENSMUSG00000015749.12	Anp32e	5.44195e-270	0.555686
ENSMUSG00000009575.14	Cbx5	1.24779e-269	0.692632
ENSMUSG00000053560.4	Ier2	1.54473e-269	0.79412
ENSMUSG00000057406.16	Whsc1	2.42812e-267	0.771805
ENSMUSG00000031548.7	Sfrp1	7.06815e-267	0.759276
ENSMUSG00000036606.16	Plxnb2	1.78313e-266	0.883189
ENSMUSG00000031311.17	Nono	2.08994e-266	0.655553
ENSMUSG00000043091.8	Tuba1c	4.34851e-266	0.977679
ENSMUSG00000031134.16	Rbmx	2.53648e-265	0.97481
ENSMUSG00000020897.12	Aurkb	5.28347e-265	1.2262
ENSMUSG00000020160.18	Meis1	1.17546e-264	0.965923
ENSMUSG00000022186.14	Oxct1	1.37786e-263	0.60547
ENSMUSG00000028560.11	Usp1	4.98762e-263	0.992496
ENSMUSG00000027011.14	Ube2e3	5.2937e-263	0.805684
ENSMUSG00000001016.12	Ilf2	2.29416e-262	0.7604
ENSMUSG00000003778.14	Brd8	1.23646e-261	1.13652
ENSMUSG00000037364.11	Srrt	1.00212e-258	1.00173
ENSMUSG00000026278.14	Bok	1.30501e-258	1.03205
ENSMUSG00000015937.14	H2afy	3.19455e-258	0.561938
ENSMUSG00000023150.14	Ivns1abp	3.64106e-258	0.75892
ENSMUSG00000041459.15	Tardbp	5.72219e-258	0.812247
ENSMUSG00000040385.6	Ppp1ca	1.77771e-257	0.690636
ENSMUSG00000036752.4	Tubb4b	2.97023e-257	0.605707
ENSMUSG00000026020.9	Nop58	4.04466e-256	0.803444
ENSMUSG00000001313.12	Rnd2	9.48357e-256	0.936171
ENSMUSG00000040731.13	Eif4h	1.94824e-253	0.836623
ENSMUSG00000068823.10	Csde1	2.56215e-253	0.66654
ENSMUSG00000021754.17	Map3k1	2.59223e-253	1.09634
ENSMUSG00000026955.13	Sapcd2	1.14116e-252	1.434
ENSMUSG00000020496.8	Rnf187	1.8347e-252	0.813933
ENSMUSG00000015880.13	Ncapg	3.44043e-252	1.29131
ENSMUSG00000066979.6	Bub3	2.60409e-251	0.882176
ENSMUSG00000032423.12	Syncrip	4.33165e-251	0.811032
ENSMUSG00000017144.8	Rnd3	6.51203e-251	1.00512
ENSMUSG00000021377.14	Dek	2.3704e-250	0.449669
ENSMUSG00000036768.5	Kif15	1.85689e-249	1.44794
ENSMUSG00000028820.13	Sfpq	2.98581e-248	0.626021
ENSMUSG00000029385.14	Ccng2	1.37837e-247	1.22395
ENSMUSG00000060938.14	Rpl26	1.55288e-247	0.851479
ENSMUSG00000041235.11	Chd7	2.87487e-247	0.872959
ENSMUSG00000037236.14	Matr3	2.97673e-247	0.710583
ENSMUSG00000022858.15	Tra2b	5.96118e-247	0.59481
ENSMUSG00000027067.16	Ssrp1	9.22339e-247	0.740007
ENSMUSG00000008690.15	Ncaph2	1.79583e-246	1.12769
ENSMUSG00000055436.18	Srsf11	2.15159e-246	0.641209
ENSMUSG00000021485.13	Mxd3	4.27555e-246	1.16041
ENSMUSG00000058600.13	Rpl30	4.75342e-246	0.825133
ENSMUSG00000031822.19	Gse1	5.15756e-246	1.15495
ENSMUSG00000016921.14	Srsf6	1.31184e-245	0.667405
ENSMUSG00000026683.14	Nuf2	5.61285e-245	1.35681
ENSMUSG00000029121.15	Crmp1	1.55448e-244	0.511789
ENSMUSG00000052833.9	Sae1	2.4458e-244	0.937827
ENSMUSG00000022961.17	Son	3.22755e-244	0.684536
ENSMUSG00000030846.15	Tial1	7.16956e-244	0.988501
ENSMUSG00000020362.13	Cnot6	8.38523e-244	0.95174
ENSMUSG00000018583.5	G3bp1	9.92619e-244	0.84705
ENSMUSG00000032340.7	Neo1	1.45192e-243	1.07557
ENSMUSG00000042323.16	Pbrm1	3.73777e-243	0.958322
ENSMUSG00000026805.14	Barhl1	1.40664e-242	0.90131
ENSMUSG00000005698.15	Ctcf	1.41489e-242	0.919466
ENSMUSG00000025982.13	Sf3b1	2.80251e-242	0.626464
ENSMUSG00000063015.12	Ccni	5.74992e-242	0.99045
ENSMUSG00000027160.16	Ccdc34	6.52651e-242	0.771259
ENSMUSG00000002107.18	Celf2	8.40482e-242	0.566177
ENSMUSG00000038252.13	Ncapd2	1.20367e-241	1.21339
ENSMUSG00000032187.16	Smarca4	2.35366e-241	0.744581
ENSMUSG00000024853.9	Sf3b2	2.95725e-241	0.758588
ENSMUSG00000063632.6	Sox11	9.74559e-241	0.442055
ENSMUSG00000028333.10	Anp32b	2.08975e-240	0.576838
ENSMUSG00000002265.16	Peg3	6.48021e-240	0.975
ENSMUSG00000059070.16	Rpl18	7.06158e-240	0.940822
ENSMUSG00000029169.11	Dhx15	7.33648e-240	0.735991
ENSMUSG00000027405.16	Nop56	9.60557e-240	0.789457
ENSMUSG00000059208.14	Hnrnpm	9.7775e-240	0.549838
ENSMUSG00000069601.13	Ank3	2.63409e-239	0.936333
ENSMUSG00000047261.9	Gap43	1.08476e-238	0.632072
ENSMUSG00000044783.16	Hjurp	2.91844e-238	1.18947
ENSMUSG00000004535.12	Tax1bp1	3.60617e-238	0.900356
ENSMUSG00000096210.1	H1f0	1.07359e-237	0.497658
ENSMUSG00000024048.14	Myl12a	2.16603e-237	0.810987
ENSMUSG00000029817.11	Tra2a	2.40707e-237	0.716555
ENSMUSG00000020074.6	Ccar1	2.99567e-237	0.800856
ENSMUSG00000031197.11	Vbp1	3.15338e-237	0.992867
ENSMUSG00000032178.13	Ilf3	3.32013e-237	0.979467
ENSMUSG00000067071.8	Hes6	8.58111e-237	0.97627
ENSMUSG00000063870.12	Chd4	8.83702e-237	0.664743
ENSMUSG00000023942.15	Slc29a1	1.72288e-236	0.706044
ENSMUSG00000024750.10	Zfand5	2.69048e-236	0.802296
ENSMUSG00000006498.16	Ptbp1	2.76349e-236	1.15448
ENSMUSG00000027479.14	Mapre1	2.94118e-236	0.743091
ENSMUSG00000037608.15	Bclaf1	3.49814e-236	0.820375
ENSMUSG00000032481.16	Smarcc1	4.07636e-236	0.969724
ENSMUSG00000024974.10	Smc3	5.18634e-236	0.893117
ENSMUSG00000045328.11	Cenpe	5.34346e-236	1.32235
ENSMUSG00000027799.12	Nbea	6.80065e-236	0.955617
ENSMUSG00000009418.15	Nav1	9.96929e-236	1.01709
ENSMUSG00000026918.16	Brd3	2.27643e-235	0.83256
ENSMUSG00000000568.15	Hnrnpd	2.37122e-235	0.643199
ENSMUSG00000038374.10	Rbm8a	3.77614e-235	0.613463
ENSMUSG00000035726.7	Supt16	5.06397e-235	1.0168
ENSMUSG00000028693.15	Nasp	5.5168e-235	0.546367
ENSMUSG00000022370.13	Mrpl13	1.96942e-234	0.823159
ENSMUSG00000007850.16	Hnrnph1	2.16954e-234	0.433396
ENSMUSG00000032097.9	Ddx6	3.48604e-234	0.783081
ENSMUSG00000015165.16	Hnrnpl	5.60186e-234	0.632942
ENSMUSG00000019773.7	Fbxo5	5.83435e-234	1.13814
ENSMUSG00000024576.14	Csnk1a1	6.44912e-234	0.742031
ENSMUSG00000036112.14	Metap2	9.10208e-234	0.747246
ENSMUSG00000024590.8	Lmnb1	1.77084e-233	0.705024
ENSMUSG00000037149.9	Ddx1	2.128e-233	0.847681
ENSMUSG00000029687.16	Ezh2	2.18953e-233	0.835715
ENSMUSG00000020069.16	Hnrnph3	2.59114e-233	0.76125
ENSMUSG00000026385.16	Dbi	3.62878e-233	0.568462
ENSMUSG00000062380.3	Tubb3	5.63462e-233	0.633536
ENSMUSG00000028788.14	Ptp4a2	2.95177e-232	0.834472
ENSMUSG00000058013.11	2021-09-11	3.01431e-232	1.12517
ENSMUSG00000021811.6	Dnajc9	3.4544e-232	0.84116
ENSMUSG00000031715.14	Smarca5	7.70917e-232	0.84356
ENSMUSG00000026074.14	Map4k4	1.20802e-231	0.850938
ENSMUSG00000021218.9	Gdi2	5.7713e-231	0.752419
ENSMUSG00000074480.4	Mex3a	2.10866e-230	0.68164
ENSMUSG00000021024.14	Psma6	2.65288e-230	0.747616
ENSMUSG00000067194.6	Eif1ax	3.30751e-230	0.78352
ENSMUSG00000020368.15	Canx	3.41238e-230	0.723795
ENSMUSG00000021065.15	Fut8	3.95023e-230	1.23475
ENSMUSG00000066037.14	Hnrnpr	4.10671e-230	0.752725
ENSMUSG00000027829.15	Ccnl1	4.91934e-230	0.903505
ENSMUSG00000024097.10	Srsf7	2.88243e-229	0.587372
ENSMUSG00000042699.11	Dhx9	3.3214e-229	0.94837
ENSMUSG00000032076.18	Cadm1	3.84487e-229	1.09269
ENSMUSG00000043962.16	Thrap3	5.79449e-229	0.947727
ENSMUSG00000011179.7	Odc1	7.2012e-229	0.650217
ENSMUSG00000020649.11	Rrm2	1.94634e-228	0.85071
ENSMUSG00000061136.14	Prpf40a	2.29414e-228	0.820922
ENSMUSG00000047139.8	Cd24a	4.23476e-228	0.580925
ENSMUSG00000012443.3	Kif11	4.76175e-228	1.37524
ENSMUSG00000034192.5	Lsm3	4.90775e-228	0.970152
ENSMUSG00000021134.17	Srsf5	5.06664e-228	0.707284
ENSMUSG00000063511.11	Snrnp70	5.95743e-228	0.659373
ENSMUSG00000042133.16	Ppig	6.82964e-228	0.887482
ENSMUSG00000004880.11	Lbr	1.72522e-227	1.05143
ENSMUSG00000029290.12	Zfp326	2.74087e-227	0.928113
ENSMUSG00000040274.11	Cdk6	3.84065e-227	1.10194
ENSMUSG00000071708.11	Sms	7.46033e-227	1.01885
ENSMUSG00000029005.4	Draxin	1.53711e-226	0.898083
ENSMUSG00000022338.6	Eny2	1.63965e-226	0.762005
ENSMUSG00000007739.10	Cct4	1.9166e-226	0.816892
ENSMUSG00000071547.3	Nt5dc2	3.43549e-226	0.761302
ENSMUSG00000028759.13	Hp1bp3	4.73175e-226	0.955392
ENSMUSG00000024991.7	Eif3a	5.11938e-226	0.798164
ENSMUSG00000059119.9	Nap1l4	1.06196e-225	0.856129
ENSMUSG00000052397.8	Ezr	1.22996e-225	0.98265
ENSMUSG00000057236.10	Rbbp4	1.22996e-225	0.610135
ENSMUSG00000041219.14	Arhgap11a	3.41878e-225	1.4778
ENSMUSG00000018698.15	Lhx1	4.00564e-225	0.722405
ENSMUSG00000027620.16	Rbm39	4.14828e-225	0.544513
ENSMUSG00000024968.13	Rcor2	5.01111e-225	0.922193
ENSMUSG00000022010.19	Tsc22d1	5.13382e-225	0.879806
ENSMUSG00000029062.14	Cdk11b	5.23127e-225	0.899983
ENSMUSG00000055531.12	Cpsf6	2.93185e-224	0.935749
ENSMUSG00000020248.18	Nfyb	4.11492e-224	0.985915
ENSMUSG00000026374.14	Tsn	4.39807e-224	0.585083
ENSMUSG00000020863.15	Luc7l3	6.91477e-224	0.743999
ENSMUSG00000025289.15	Prdx4	8.30486e-224	0.736695
ENSMUSG00000078578.9	Ube2d3	1.13573e-223	0.72931
ENSMUSG00000020402.11	Vdac1	1.1584e-223	0.777571
ENSMUSG00000013593.12	Ndufs2	1.47612e-223	0.8852
ENSMUSG00000068373.14	D430041D05Rik	4.57676e-223	1.12189
ENSMUSG00000022185.18	Acin1	4.94019e-223	0.703624
ENSMUSG00000032216.14	Nedd4	5.76197e-223	0.646181
ENSMUSG00000029614.13	Rpl6	6.19158e-223	0.66292
ENSMUSG00000027330.16	Cdc25b	9.02143e-223	1.41484
ENSMUSG00000024695.15	Zfp91	1.4064e-222	0.912315
ENSMUSG00000042712.10	Wbp5	1.89431e-222	0.579426
ENSMUSG00000024740.9	Ddb1	2.25088e-222	0.952134
ENSMUSG00000061032.8	Rrp1	2.42635e-222	0.781491
ENSMUSG00000068039.12	Tcp1	3.1477e-222	0.67599
ENSMUSG00000045193.13	Cirbp	3.66855e-222	0.802025
ENSMUSG00000022587.14	Ly6e	4.75021e-222	0.713872
ENSMUSG00000003031.14	Cdkn1b	7.81011e-222	0.914304
ENSMUSG00000034951.10	Cog7	9.17498e-222	0.662613
ENSMUSG00000001416.13	Cct3	1.39338e-221	0.710838
ENSMUSG00000030663.12	1110004F10Rik	2.02959e-221	0.695796
ENSMUSG00000058799.14	Nap1l1	2.25666e-221	0.545063
ENSMUSG00000009535.13	Rnmt	2.33048e-221	0.839089
ENSMUSG00000034120.18	Srsf2	4.55462e-221	0.4668
ENSMUSG00000027203.15	Dut	7.34782e-221	0.574651
ENSMUSG00000006932.16	Ctnnb1	1.1636e-220	0.563655
ENSMUSG00000032411.15	Tfdp2	1.1841e-220	1.23808
ENSMUSG00000028609.6	Magoh	1.84006e-220	0.826948
ENSMUSG00000061360.7	Phf5a	1.98014e-220	0.774126
ENSMUSG00000001440.5	Kpnb1	2.18255e-220	0.951333
ENSMUSG00000026064.15	Ptp4a1	2.89929e-220	0.958254
ENSMUSG00000066278.6	Vps37b	3.38978e-220	0.881404
ENSMUSG00000032212.9	Sltm	5.06637e-220	0.839474
ENSMUSG00000063480.7	Nhp2l1	8.72073e-220	0.667886
ENSMUSG00000020048.13	Hsp90b1	1.89342e-219	0.416556
ENSMUSG00000009079.16	Ewsr1	2.06323e-219	0.650021
ENSMUSG00000026864.13	Hspa5	2.41624e-219	0.652266
ENSMUSG00000018379.17	Srsf1	3.79384e-219	0.85109
ENSMUSG00000005566.14	Trim28	4.2161e-219	0.85421
ENSMUSG00000050071.8	Bex1	5.2387e-219	0.830191
ENSMUSG00000054766.13	Set	5.24063e-219	0.510411
ENSMUSG00000027184.14	Caprin1	1.49903e-218	0.79622
ENSMUSG00000022812.13	Gsk3b	1.672e-218	0.674508
ENSMUSG00000015217.11	Hmgb3	1.94613e-218	0.486431
ENSMUSG00000020315.18	Sptbn1	2.42016e-218	1.08748
ENSMUSG00000030541.16	Idh2	3.11969e-218	0.864128
ENSMUSG00000031245.8	Hmgn5	3.25849e-218	1.0223
ENSMUSG00000005506.16	Celf1	4.01032e-218	0.946645
ENSMUSG00000034317.14	Trim59	4.10382e-218	1.32073
ENSMUSG00000024181.8	Mrpl28	4.77145e-218	0.827396
ENSMUSG00000022841.14	Ap2m1	1.00964e-217	0.748093
ENSMUSG00000090862.3	Rps13	1.2569e-217	1.01159
ENSMUSG00000030512.13	Snrpa1	1.37639e-217	0.75199
ENSMUSG00000032050.16	Rdx	3.18579e-217	0.744475
ENSMUSG00000029472.13	Anapc5	3.61034e-217	0.857242
ENSMUSG00000032047.5	Acat1	3.83926e-217	0.747219
ENSMUSG00000025576.17	Rbfox3	6.57775e-217	0.903256
ENSMUSG00000029101.14	Rgs12	1.05557e-216	1.2043
ENSMUSG00000019132.10	BC005537	1.11763e-216	0.919421
ENSMUSG00000040785.18	Ttc3	1.43206e-216	0.586571
ENSMUSG00000058655.8	Eif4b	1.82353e-216	0.999322
ENSMUSG00000027326.13	Casc5	2.53922e-216	1.42771
ENSMUSG00000030867.7	Plk1	2.6986e-216	1.38675
ENSMUSG00000030978.10	Rrm1	3.34996e-216	0.974746
ENSMUSG00000027671.14	Actl6a	3.50892e-216	0.99465
ENSMUSG00000026914.15	Psmd14	4.03592e-216	0.833966
ENSMUSG00000051223.14	Bzw1	4.24212e-216	0.727457
ENSMUSG00000071076.6	Jund	4.41321e-216	0.793878
ENSMUSG00000029730.16	Mcm7	6.20943e-216	0.810657
ENSMUSG00000008489.18	Elavl2	7.7767e-216	1.01074
ENSMUSG00000012483.4	Rpa3	1.09106e-215	0.856733
ENSMUSG00000027331.15	Knstrn	1.09155e-215	1.25513
ENSMUSG00000038416.15	Cdc16	1.63999e-215	0.923735
ENSMUSG00000032253.13	Phip	1.75377e-215	1.08578
ENSMUSG00000028785.12	Hpca	2.51811e-215	0.828831
ENSMUSG00000047534.16	Mis18bp1	3.08025e-215	1.43492
ENSMUSG00000023940.14	Sgol1	3.34166e-215	1.20693
ENSMUSG00000018666.13	Cbx1	4.16259e-215	0.607975
ENSMUSG00000030007.8	Cct7	7.3516e-215	0.609069
ENSMUSG00000025364.12	Pa2g4	1.40308e-214	0.721263
ENSMUSG00000030519.14	Apba2	2.09285e-214	0.894173
ENSMUSG00000056851.13	Pcbp2	2.11855e-214	0.501375
ENSMUSG00000031029.6	Eif3f	2.19709e-214	0.510069
ENSMUSG00000006005.17	Tpr	4.49995e-214	0.957077
ENSMUSG00000022234.14	Cct5	5.1924e-214	0.635884
ENSMUSG00000013236.16	Ptprs	1.43133e-213	0.788383
ENSMUSG00000020297.10	Nsg2	1.62463e-213	0.725913
ENSMUSG00000018326.9	Ywhab	1.75501e-213	0.568969
ENSMUSG00000020994.4	Pnn	1.91116e-213	0.853813
ENSMUSG00000068882.13	Ssb	2.06943e-213	0.574635
ENSMUSG00000037373.12	Ctbp1	2.24541e-213	0.82537
ENSMUSG00000030216.12	Wbp11	2.41535e-213	0.959705
ENSMUSG00000028248.15	Pnisr	2.55763e-213	0.819405
ENSMUSG00000019777.16	Hdac2	2.57507e-213	0.866047
ENSMUSG00000071172.12	Srsf3	2.69494e-213	0.418154
ENSMUSG00000028034.15	Fubp1	3.1004e-213	0.664957
ENSMUSG00000024309.14	Pfdn6	3.34135e-213	0.958242
ENSMUSG00000028677.18	Rnf220	3.56289e-213	0.917842
ENSMUSG00000031628.9	Casp3	3.76531e-213	0.80921
ENSMUSG00000029247.17	Paics	4.68222e-213	0.721187
ENSMUSG00000037058.14	Paip2	7.01135e-213	0.834498
ENSMUSG00000042436.12	Mfap4	1.00801e-212	0.647401
ENSMUSG00000020923.17	Ubtf	1.15591e-212	0.9315
ENSMUSG00000037197.11	Rbm17	1.28732e-212	0.828865
ENSMUSG00000007817.14	Zmiz1	1.36324e-212	0.759998
ENSMUSG00000023495.12	Pcbp4	1.43605e-212	0.600481
ENSMUSG00000005846.11	Rsl1d1	2.76431e-212	0.880368
ENSMUSG00000025151.16	Maged1	3.10706e-212	0.660147
ENSMUSG00000025580.15	Eif4a3	4.24978e-212	0.668544
ENSMUSG00000030677.8	Kif22	4.50698e-212	1.31165
ENSMUSG00000034024.7	Cct2	4.57176e-212	0.660589
ENSMUSG00000035478.14	Mbd3	6.3886e-212	0.969312
ENSMUSG00000029064.15	Gnb1	7.90644e-212	0.724617
ENSMUSG00000031848.15	Lsm4	8.06993e-212	0.579433
ENSMUSG00000052727.5	Map1b	9.27061e-212	0.62368
ENSMUSG00000037965.14	Zc3h7a	1.28871e-211	1.05418
ENSMUSG00000030796.17	Tead2	1.82889e-211	0.924631
ENSMUSG00000037242.8	Clic4	2.40404e-211	1.11189
ENSMUSG00000029546.12	Uncx	3.67165e-211	0.831537
ENSMUSG00000024304.14	Cdh2	4.88617e-211	0.864803
ENSMUSG00000020737.12	Hn1	6.26387e-211	0.37534
ENSMUSG00000032966.14	Fkbp1a	7.15909e-211	0.652276
ENSMUSG00000031517.8	Gpm6a	9.18107e-211	0.662641
ENSMUSG00000021427.9	Ssr1	9.58504e-211	0.933745
ENSMUSG00000068101.10	Cenpm	9.84751e-211	1.06574
ENSMUSG00000054405.14	Dnajc8	1.14586e-210	0.715523
ENSMUSG00000039735.15	Fnbp1l	1.82505e-210	1.03361
ENSMUSG00000041703.7	Zic5	2.19376e-210	0.825981
ENSMUSG00000021039.8	Snw1	4.16376e-210	0.927404
ENSMUSG00000027433.5	Xrn2	5.14778e-210	0.996694
ENSMUSG00000021156.16	Zmynd11	9.52208e-210	1.06684
ENSMUSG00000070319.5	Eif3g	1.1525e-209	0.758702
ENSMUSG00000026185.8	Igfbp5	2.07893e-209	1.09033
ENSMUSG00000015647.9	Lama5	2.12291e-209	1.36222
ENSMUSG00000039985.14	Fam60a	3.13507e-209	1.14889
ENSMUSG00000078453.2	Abracl	3.93205e-209	0.842755
ENSMUSG00000051355.18	Commd1	1.67793e-208	0.86803
ENSMUSG00000018501.17	Ncor1	1.76598e-208	1.02005
ENSMUSG00000030779.15	Rbbp6	1.86865e-208	1.02168
ENSMUSG00000021939.7	Ctsb	1.88844e-208	1.00085
ENSMUSG00000035569.16	Ankrd11	1.99493e-208	1.13606
ENSMUSG00000062997.6	Rpl35	2.30944e-208	0.749829
ENSMUSG00000016554.8	Eif3d	2.32911e-208	0.723848
ENSMUSG00000002010.17	Idh3g	2.54222e-208	0.930997
ENSMUSG00000032199.12	Polr2m	3.61601e-208	0.996667
ENSMUSG00000031799.9	Tpm4	3.65083e-208	0.883252
ENSMUSG00000020235.16	Fzr1	4.29793e-208	1.23162
ENSMUSG00000048076.14	Arf1	6.36038e-208	0.681146
ENSMUSG00000031683.16	Lsm6	7.23253e-208	0.72478
ENSMUSG00000074088.6	Snrnp40	8.25621e-208	0.972228
ENSMUSG00000018377.10	Vezf1	8.38575e-208	0.941266
ENSMUSG00000062929.7	Cfl2	1.05782e-207	0.834536
ENSMUSG00000029705.17	Cux1	1.485e-207	1.04788
ENSMUSG00000050628.6	Ubald2	1.49117e-207	0.986578
ENSMUSG00000010608.15	Rbm25	2.62143e-207	0.580679
ENSMUSG00000027500.10	Stmn2	4.42798e-207	0.473006
ENSMUSG00000028156.12	Eif4e	6.02076e-207	0.929644
ENSMUSG00000026728.9	Vim	7.41775e-207	0.788223
ENSMUSG00000056708.5	Ier5	7.76913e-207	0.96563
ENSMUSG00000024949.17	Sf1	8.06812e-207	0.965048
ENSMUSG00000038612.16	Mcl1	9.45544e-207	1.09221
ENSMUSG00000015120.15	Ube2i	1.48195e-206	0.690894
ENSMUSG00000043004.13	Gng2	2.42381e-206	0.908425
ENSMUSG00000029203.16	Ube2k	2.52636e-206	0.834633
ENSMUSG00000037072.15	2021-09-15	3.98684e-206	0.716002
ENSMUSG00000015932.8	Dstn	4.09489e-206	0.691925
ENSMUSG00000031954.5	Cfdp1	5.21626e-206	0.79134
ENSMUSG00000034681.16	Rnps1	7.89579e-206	0.875064
ENSMUSG00000006740.13	Kif5b	7.99216e-206	0.797396
ENSMUSG00000037725.8	Ckap2	8.42047e-206	1.32441
ENSMUSG00000033938.5	Ndufb7	9.44357e-206	0.538361
ENSMUSG00000046668.8	Cxxc5	1.0035e-205	0.757865
ENSMUSG00000067367.9	Lyar	1.05407e-205	0.952298
ENSMUSG00000061787.15	Rps17	1.24123e-205	0.50262
ENSMUSG00000026309.14	Ilkap	1.50955e-205	0.976237
ENSMUSG00000002102.15	Psmc3	1.76701e-205	0.722643
ENSMUSG00000030057.15	Cnbp	2.2931e-205	0.390735
ENSMUSG00000035027.17	Map2k2	2.37902e-205	0.91606
ENSMUSG00000027581.12	Stmn3	3.82856e-205	0.44965
ENSMUSG00000076437.10	2700094K13Rik	3.99242e-205	0.433783
ENSMUSG00000074129.13	Rpl13a	4.00392e-205	0.882197
ENSMUSG00000031403.14	Dkc1	4.1463e-205	1.02843
ENSMUSG00000005779.12	Psmb4	6.12408e-205	0.598593
ENSMUSG00000091896.7	Ube2d2a	6.32597e-205	0.816687
ENSMUSG00000027349.5	Fam98b	1.15691e-204	0.950297
ENSMUSG00000019370.10	Calm3	1.32031e-204	0.49706
ENSMUSG00000025747.12	Tyms	1.34542e-204	0.778422
ENSMUSG00000109511.1	Nup62	1.42854e-204	1.12675
ENSMUSG00000047832.8	Cdca4	1.80891e-204	1.24884
ENSMUSG00000020739.11	Nup85	2.34645e-204	1.07493
ENSMUSG00000036748.15	Cuedc2	2.55514e-204	0.849044
ENSMUSG00000039218.16	Srrm2	3.21394e-204	0.543969
ENSMUSG00000021537.8	Cetn3	3.68047e-204	0.61416
ENSMUSG00000024248.13	Cox7a2l	4.13381e-204	0.64197
ENSMUSG00000001472.16	Tcf25	4.33231e-204	0.71504
ENSMUSG00000070544.6	Top1	4.99503e-204	0.68224
ENSMUSG00000018965.11	Ywhah	5.94921e-204	0.824012
ENSMUSG00000068036.14	Mllt4	1.0343e-203	1.0852
ENSMUSG00000001270.8	Ckb	1.0343e-203	0.486714
ENSMUSG00000060261.15	Gtf2i	1.13326e-203	0.761783
ENSMUSG00000033047.4	Eif3l	1.21937e-203	0.854635
ENSMUSG00000037935.16	Smarce1	1.57279e-203	1.03211
ENSMUSG00000015087.14	Rabl6	1.57385e-203	0.913891
ENSMUSG00000063659.11	Zbtb18	2.22223e-203	0.836965
ENSMUSG00000040549.16	Ckap5	3.17826e-203	1.21717
ENSMUSG00000026281.15	Dtymk	3.43565e-203	0.678462
ENSMUSG00000022312.10	Eif3h	5.06714e-203	0.555369
ENSMUSG00000021771.13	Vdac2	5.1416e-203	0.777119
ENSMUSG00000024054.13	Smchd1	5.68511e-203	0.990195
ENSMUSG00000031479.9	Vps36	5.99972e-203	0.955699
ENSMUSG00000020458.16	Rtn4	6.68225e-203	0.80625
ENSMUSG00000024498.15	Tcerg1	1.23825e-202	0.947971
ENSMUSG00000040459.11	Arglu1	1.58917e-202	0.738716
ENSMUSG00000010476.14	Ebf3	1.68777e-202	1.09562
ENSMUSG00000032249.14	Anp32a	1.86728e-202	0.526878
ENSMUSG00000066456.14	Hmgn3	2.53282e-202	0.88314
ENSMUSG00000061477.3	Rps7	3.12939e-202	0.440362
ENSMUSG00000048747.14	E130114P18Rik	3.76454e-202	1.09063
ENSMUSG00000032412.8	Atp1b3	4.06344e-202	0.760151
ENSMUSG00000001833.16	2021-09-07	4.25775e-202	0.797231
ENSMUSG00000029405.16	G3bp2	8.32246e-202	0.735396
ENSMUSG00000042606.9	Hirip3	9.88385e-202	0.993552
ENSMUSG00000006304.14	Arpc2	1.00124e-201	0.676856
ENSMUSG00000024587.9	Nars	1.12873e-201	0.981836
ENSMUSG00000053453.8	Thoc7	1.17051e-201	0.599017
ENSMUSG00000028394.9	Pole3	1.30254e-201	0.993174
ENSMUSG00000026615.14	Eprs	1.43624e-201	0.948989
ENSMUSG00000022687.11	Boc	1.56952e-201	1.25887
ENSMUSG00000044201.9	Cdc25c	1.69232e-201	1.42936
ENSMUSG00000024335.19	Brd2	2.1532e-201	0.941714
ENSMUSG00000020096.19	Tbata	2.21051e-201	0.92278
ENSMUSG00000025613.13	Cct8	2.32066e-201	0.656257
ENSMUSG00000022205.15	Sub1	4.40377e-201	0.528973
ENSMUSG00000047044.7	D030056L22Rik	4.97086e-201	1.22479
ENSMUSG00000038502.16	Ptov1	5.15444e-201	0.737628
ENSMUSG00000025203.5	Scd2	9.76159e-201	0.587086
ENSMUSG00000004268.11	Emg1	1.24257e-200	0.830677
ENSMUSG00000024640.9	Psat1	2.08985e-200	0.961313
ENSMUSG00000029422.14	Rsrc2	2.92613e-200	0.88175
ENSMUSG00000028809.16	Srrm1	3.23878e-200	0.71589
ENSMUSG00000069565.12	Dazap1	3.24854e-200	0.905959
ENSMUSG00000040945.13	Rcc2	4.45068e-200	1.05107
ENSMUSG00000005610.17	Eif4g2	6.0782e-200	0.442831
ENSMUSG00000024099.14	Ndufv2	7.81361e-200	0.699052
ENSMUSG00000050608.11	Minos1	7.81361e-200	0.491769
ENSMUSG00000063445.14	Nmral1	1.09985e-199	1.01868
ENSMUSG00000001228.14	Uhrf1	1.5025e-199	1.03333
ENSMUSG00000021242.8	Npc2	1.73587e-199	0.649999
ENSMUSG00000030738.11	Eif3c	1.74967e-199	0.601885
ENSMUSG00000022678.16	Nde1	2.80549e-199	1.30041
ENSMUSG00000035585.16	Tsen34	3.60374e-199	0.773626
ENSMUSG00000030983.4	Bccip	3.89139e-199	0.9475
ENSMUSG00000053931.11	Cnn3	4.23843e-199	0.794886
ENSMUSG00000028902.4	Sf3a3	4.43557e-199	0.969572
ENSMUSG00000004347.16	Pde1c	4.60118e-199	1.01669
ENSMUSG00000021250.13	Fos	6.11591e-199	1.0038
ENSMUSG00000005687.14	Bcas2	6.11591e-199	0.770934
ENSMUSG00000028138.8	Adh5	6.64437e-199	0.757822
ENSMUSG00000017485.10	Top2b	6.7413e-199	1.07709
ENSMUSG00000014956.15	Ppp1cb	6.82085e-199	0.919098
ENSMUSG00000060373.14	Hnrnpc	7.35226e-199	0.419109
ENSMUSG00000034173.13	Zbed5	8.39145e-199	0.991622
ENSMUSG00000038965.15	Ube2l3	9.09839e-199	0.850814
ENSMUSG00000029629.16	Phf14	2.16397e-198	0.994227
ENSMUSG00000022070.6	Bora	2.2035e-198	1.47534
ENSMUSG00000025758.10	Plk4	2.61127e-198	1.40805
ENSMUSG00000055762.15	Eef1d	3.85837e-198	0.761813
ENSMUSG00000028760.16	Eif4g3	4.38221e-198	0.982231
ENSMUSG00000040653.5	Ppp1r14c	6.13381e-198	0.686133
ENSMUSG00000071655.11	Ubxn1	7.51146e-198	0.749455
ENSMUSG00000020745.15	Pafah1b1	8.27495e-198	0.847308
ENSMUSG00000020708.12	Psmc5	9.60216e-198	0.832985
ENSMUSG00000021127.6	Zfp36l1	1.66704e-197	0.933833
ENSMUSG00000027496.15	Aurka	2.8187e-197	1.37515
ENSMUSG00000021395.10	Spin1	3.71493e-197	0.871689
ENSMUSG00000036241.3	Ube2r2	3.76454e-197	0.927165
ENSMUSG00000052488.6	Cherp	4.28555e-197	1.14756
ENSMUSG00000020423.6	Btg2	6.16915e-197	1.2061
ENSMUSG00000020086.6	H2afy2	7.16861e-197	0.916735
ENSMUSG00000042406.7	Atf4	7.39399e-197	0.705782
ENSMUSG00000010376.14	Nedd8	7.70719e-197	0.525171
ENSMUSG00000031812.16	Map1lc3b	8.61861e-197	0.691406
ENSMUSG00000030357.10	Fkbp4	9.59042e-197	0.703534
ENSMUSG00000071072.12	Ptges3	1.04689e-196	0.521966
ENSMUSG00000028565.18	Nfia	1.04689e-196	0.401984
ENSMUSG00000067873.11	Htatsf1	1.46297e-196	1.04184
ENSMUSG00000025134.2	Alyref	1.76682e-196	0.885565
ENSMUSG00000035851.14	Ythdc1	2.13872e-196	1.1206
ENSMUSG00000044573.14	Acp1	2.20635e-196	0.758756
ENSMUSG00000028798.16	Eif3i	2.21122e-196	0.662906
ENSMUSG00000026021.15	Sumo1	2.57193e-196	0.691505
ENSMUSG00000017428.16	Psmd11	3.93045e-196	0.863638
ENSMUSG00000022698.17	Naa50	7.00367e-196	1.05399
ENSMUSG00000042506.15	Usp22	8.71978e-196	0.960544
ENSMUSG00000030970.16	Ctbp2	9.73929e-196	0.965207
ENSMUSG00000062397.7	Zfp706	1.99555e-195	0.682085
ENSMUSG00000030956.15	Fam53b	2.07136e-195	1.1847
ENSMUSG00000039630.10	Hnrnpu	2.08436e-195	0.352815
ENSMUSG00000030751.18	Psma1	2.61345e-195	0.631326
ENSMUSG00000021102.3	Glrx5	3.99909e-195	0.86179
ENSMUSG00000023175.15	Bsg	5.21192e-195	0.611968
ENSMUSG00000016637.6	Ift27	5.80135e-195	0.9923
ENSMUSG00000027699.19	Ect2	6.72119e-195	1.49566
ENSMUSG00000007836.6	Hnrnpa0	1.51755e-194	0.545341
ENSMUSG00000038628.8	Polr3k	1.77547e-194	0.973716
ENSMUSG00000030435.16	U2af2	2.16637e-194	0.901541
ENSMUSG00000026657.16	Frmd4a	2.80206e-194	0.857577
ENSMUSG00000029390.13	Tmed2	3.89232e-194	0.937671
ENSMUSG00000035960.13	Apex1	3.9232e-194	0.753236
ENSMUSG00000018286.6	Psmb6	4.2527e-194	0.468254
ENSMUSG00000027968.11	Larp7	4.32405e-194	1.06076
ENSMUSG00000004056.15	Akt2	4.52102e-194	1.16377
ENSMUSG00000022551.7	Cyc1	4.58701e-194	0.722852
ENSMUSG00000021737.3	Psmd6	5.41976e-194	0.868987
ENSMUSG00000042834.14	Nrep	7.28496e-194	0.515072
ENSMUSG00000022255.15	Mtdh	8.12222e-194	0.730336
ENSMUSG00000020547.4	Bzw2	9.12404e-194	0.700245
ENSMUSG00000020267.6	Hint1	9.23535e-194	0.400566
ENSMUSG00000024925.10	Rnaseh2c	9.53156e-194	0.92519
ENSMUSG00000020840.10	Blmh	1.15135e-193	0.950846
ENSMUSG00000029250.5	Polr2b	1.25688e-193	1.11401
ENSMUSG00000035551.6	Igfbpl1	1.49893e-193	0.368642
ENSMUSG00000029910.14	Mad2l1	1.61713e-193	1.18189
ENSMUSG00000075254.11	Heg1	1.70394e-193	1.11619
ENSMUSG00000036309.14	Skp1a	2.22875e-193	0.499467
ENSMUSG00000039615.8	Stub1	2.7686e-193	0.797297
ENSMUSG00000062270.13	Morf4l1	4.12793e-193	0.507847
ENSMUSG00000006412.10	Pfdn2	4.92417e-193	0.8753
ENSMUSG00000005481.17	Ddx39	5.46125e-193	0.912827
ENSMUSG00000045763.7	Basp1	6.31012e-193	0.569395
ENSMUSG00000028675.12	Pnrc2	6.70491e-193	1.1988
ENSMUSG00000051234.6	Rnf7	8.27537e-193	0.786994
ENSMUSG00000030189.15	Ybx3	8.42199e-193	1.09728
ENSMUSG00000022536.13	Glyr1	1.6369e-192	1.10016
ENSMUSG00000030298.10	Sec13	1.73775e-192	0.830606
ENSMUSG00000029823.16	Luc7l2	2.11311e-192	0.976426
ENSMUSG00000033952.14	Aspm	2.48885e-192	1.4866
ENSMUSG00000040725.13	Hnrnpul1	2.48885e-192	0.903901
ENSMUSG00000052997.15	Uba2	3.0131e-192	0.920188
ENSMUSG00000015759.10	Cnih1	3.31672e-192	0.825788
ENSMUSG00000003814.8	Calr	3.36969e-192	0.582265
ENSMUSG00000029836.15	Cbx3	7.25402e-192	0.351257
ENSMUSG00000007656.13	Arpp19	8.16892e-192	0.756185
ENSMUSG00000001847.14	Rac1	8.91638e-192	0.814375
ENSMUSG00000027080.6	Med19	1.22816e-191	0.931625
ENSMUSG00000019494.14	Cops6	1.7365e-191	0.919937
ENSMUSG00000062981.4	Mrpl42	1.74195e-191	0.741769
ENSMUSG00000062604.11	Srpk2	1.74524e-191	0.983951
ENSMUSG00000021957.6	Tkt	1.91798e-191	0.761916
ENSMUSG00000027223.15	Mapk8ip1	2.44348e-191	0.956884
ENSMUSG00000041355.13	Ssr2	3.21295e-191	0.673393
ENSMUSG00000033596.4	Rfwd3	3.27146e-191	1.20965
ENSMUSG00000028676.17	Srsf10	3.99763e-191	0.876527
ENSMUSG00000027170.12	Eif3m	4.10499e-191	0.85571
ENSMUSG00000004264.17	Phb2	5.77466e-191	0.821535
ENSMUSG00000026234.12	Ncl	6.26026e-191	0.395187
ENSMUSG00000023932.8	Cdc5l	6.59403e-191	0.88941
ENSMUSG00000053565.10	Eif3k	6.77705e-191	0.644876
ENSMUSG00000034252.14	Senp6	7.59596e-191	0.851702
ENSMUSG00000024583.2	Txnl1	1.1983e-190	0.899431
ENSMUSG00000002748.7	Baz1b	1.47569e-190	1.08225
ENSMUSG00000020149.17	Rab1a	2.07693e-190	0.833071
ENSMUSG00000037266.18	Rsrp1	2.67002e-190	0.769499
ENSMUSG00000020330.16	Hmmr	2.90284e-190	1.24847
ENSMUSG00000020935.8	Dcakd	3.05913e-190	0.949213
ENSMUSG00000078348.4	Sf3b5	3.16187e-190	0.767625
ENSMUSG00000022553.15	Maf1	3.25413e-190	0.998283
ENSMUSG00000006362.15	Cbfa2t3	3.55852e-190	1.03293
ENSMUSG00000036972.14	Zic4	4.4123e-190	0.919237
ENSMUSG00000091625.8	Lsm5	8.14101e-190	0.779256
ENSMUSG00000037361.7	Sf3b6	9.39574e-190	0.697193
ENSMUSG00000008333.12	Snrpb2	9.82882e-190	0.770152
ENSMUSG00000001383.8	Zmat2	1.2489e-189	0.85619
ENSMUSG00000079658.9	Tceb1	1.77518e-189	0.717889
ENSMUSG00000025410.9	Dctn2	2.53638e-189	0.847897
ENSMUSG00000031754.9	Nudt21	4.04094e-189	0.860364
ENSMUSG00000025428.15	Atp5a1	4.72362e-189	0.383042
ENSMUSG00000022427.3	Tomm22	5.15726e-189	0.754545
ENSMUSG00000041560.12	Gltscr2	5.91841e-189	1.00552
ENSMUSG00000040025.17	Ythdf2	7.04209e-189	1.02089
ENSMUSG00000071533.11	Pcnp	8.42576e-189	0.988055
ENSMUSG00000001289.12	Pfdn5	8.76168e-189	0.580943
ENSMUSG00000021764.6	Ndufs4	1.19243e-188	0.673328
ENSMUSG00000030224.10	Strap	1.55185e-188	0.826566
ENSMUSG00000004096.8	Cwc15	1.73401e-188	0.790342
ENSMUSG00000032301.13	Psma4	2.07528e-188	0.621976
ENSMUSG00000027404.15	Snrpb	2.53716e-188	0.458336
ENSMUSG00000026083.12	Eif5b	2.58561e-188	0.692261
ENSMUSG00000048922.18	Cdca2	3.32917e-188	1.42731
ENSMUSG00000044155.11	Lsm8	3.66621e-188	0.834573
ENSMUSG00000028796.17	Phc2	4.05537e-188	1.19138
ENSMUSG00000025980.14	Hspd1	4.27892e-188	0.704273
ENSMUSG00000033940.8	Brk1	5.13585e-188	0.818865
ENSMUSG00000021288.18	Klc1	5.36407e-188	0.786893
ENSMUSG00000040084.9	Bub1b	5.65839e-188	1.50088
ENSMUSG00000024795.10	Kif20b	6.79063e-188	1.46608
ENSMUSG00000071014.10	Ndufb6	9.09796e-188	0.65119
ENSMUSG00000020485.14	Supt4a	1.13394e-187	0.895034
ENSMUSG00000024966.8	Stip1	1.33888e-187	0.885052
ENSMUSG00000023456.14	Tpi1	1.40714e-187	0.750086
ENSMUSG00000031388.14	Naa10	1.52705e-187	0.958269
ENSMUSG00000059734.6	Ndufs8	1.87124e-187	0.777783
ENSMUSG00000028639.14	Ybx1	2.27372e-187	0.37814
ENSMUSG00000026260.12	Ndufa10	2.29637e-187	0.807352
ENSMUSG00000001017.15	Chtop	2.40708e-187	0.903445
ENSMUSG00000026229.17	Psmd1	2.74143e-187	0.931149
ENSMUSG00000022336.2	Eif3e	2.96389e-187	0.787073
ENSMUSG00000031622.15	Sin3b	3.18726e-187	0.637239
ENSMUSG00000025204.10	Ndufb8	3.25246e-187	0.492339
ENSMUSG00000020321.15	Mdh1	4.04299e-187	0.642989
ENSMUSG00000053477.16	Tcf4	4.72773e-187	0.350068
ENSMUSG00000026915.16	Strbp	5.21062e-187	0.954957
ENSMUSG00000000399.10	Ndufa9	8.59855e-187	0.94262
ENSMUSG00000020361.13	Hspa4	1.07686e-186	0.843243
ENSMUSG00000025016.10	Tm9sf3	1.47888e-186	0.839187
ENSMUSG00000031592.10	Pcm1	1.77579e-186	1.15849
ENSMUSG00000042750.7	Bex2	2.04304e-186	0.471321
ENSMUSG00000038462.3	Uqcrfs1	2.04657e-186	0.696744
ENSMUSG00000027091.14	Zc3h15	2.43956e-186	0.859416
ENSMUSG00000060636.13	Rpl35a	2.6541e-186	0.988795
ENSMUSG00000063200.3	Nol7	2.93112e-186	0.581286
ENSMUSG00000039114.15	Nrn1	3.41941e-186	1.05367
ENSMUSG00000037152.11	Ndufc1	3.74047e-186	0.527864
ENSMUSG00000022477.12	Aco2	5.68558e-186	0.81193
ENSMUSG00000062210.13	Tnfaip8	6.84952e-186	1.26501
ENSMUSG00000037474.13	Dtl	7.71385e-186	1.13205
ENSMUSG00000014592.19	Camta1	8.1604e-186	0.937972
ENSMUSG00000061904.12	Slc25a3	9.54885e-186	0.500561
ENSMUSG00000021131.13	Erh	1.09463e-185	0.642438
ENSMUSG00000024360.7	Etf1	1.11299e-185	1.01182
ENSMUSG00000064326.12	Siva1	1.23599e-185	0.746798
ENSMUSG00000047187.9	Rab2a	1.28445e-185	0.87822
ENSMUSG00000019471.9	Cdc37	1.7009e-185	0.97337
ENSMUSG00000026708.16	Cenpl	1.81141e-185	1.43016
ENSMUSG00000028161.17	Ppp3ca	1.99166e-185	0.816634
ENSMUSG00000040225.15	Prrc2c	2.04253e-185	0.839614
ENSMUSG00000022403.14	St13	2.38749e-185	0.810213
ENSMUSG00000031422.16	Morf4l2	2.45285e-185	0.773491
ENSMUSG00000093904.1	Tomm20	2.65444e-185	0.64419
ENSMUSG00000033904.16	Ccp110	3.13422e-185	1.07022
ENSMUSG00000021111.15	Papola	3.43536e-185	0.930801
ENSMUSG00000029328.15	Hnrnpdl	4.03959e-185	0.302912
ENSMUSG00000021486.6	Prelid1	4.86933e-185	0.667328
ENSMUSG00000018865.8	Sult4a1	4.8704e-185	1.057
ENSMUSG00000058258.14	Idi1	7.11372e-185	0.918526
ENSMUSG00000074748.3	Atxn7l3b	9.70922e-185	0.615588
ENSMUSG00000020232.17	Hmg20b	1.3078e-184	0.948361
ENSMUSG00000005656.8	Snx6	1.42146e-184	1.0023
ENSMUSG00000048540.8	Nhlh2	2.53262e-184	0.89333
ENSMUSG00000026701.15	Prdx6	2.80847e-184	0.794189
ENSMUSG00000026039.9	Sgol2a	2.92579e-184	1.4741
ENSMUSG00000052337.15	Immt	3.32395e-184	1.02436
ENSMUSG00000028792.14	Ak2	4.20293e-184	0.93622
ENSMUSG00000094483.2	Purb	4.97871e-184	0.509977
ENSMUSG00000031701.6	Dnaja2	6.78596e-184	0.900931
ENSMUSG00000027201.16	Myef2	6.86555e-184	0.862173
ENSMUSG00000024208.15	Uqcc2	7.96427e-184	0.618385
ENSMUSG00000030876.7	Mettl9	8.34933e-184	0.779189
ENSMUSG00000029191.16	Rfc1	8.97843e-184	0.938834
ENSMUSG00000021877.11	Arf4	1.01393e-183	0.886609
ENSMUSG00000057863.5	Rpl36	1.6924e-183	0.614386
ENSMUSG00000019857.6	Asf1a	1.78987e-183	0.971133
ENSMUSG00000028757.4	Ddost	2.4524e-183	0.849797
ENSMUSG00000024908.14	Ppp6r3	2.65873e-183	1.00087
ENSMUSG00000006699.17	Cdc42	2.87881e-183	0.544495
ENSMUSG00000028692.14	Akr1a1	1.01922e-182	0.592773
ENSMUSG00000058290.3	Espl1	1.04849e-182	1.50859
ENSMUSG00000031708.15	Tecr	1.23411e-182	0.622036
ENSMUSG00000032745.17	Gpbp1	1.30689e-182	0.9991
ENSMUSG00000036550.15	Cnot1	1.54244e-182	1.06055
ENSMUSG00000021248.8	Tmed10	1.85286e-182	0.801844
ENSMUSG00000020349.4	Ppp2ca	2.06455e-182	0.800404
ENSMUSG00000029621.14	Arpc1a	2.41153e-182	0.866149
ENSMUSG00000018509.8	Cenpv	2.72186e-182	0.992886
ENSMUSG00000020608.6	Smc6	3.31617e-182	0.924528
ENSMUSG00000031776.16	Arl2bp	3.67609e-182	0.90459
ENSMUSG00000024359.8	Hspa9	4.59059e-182	0.855423
ENSMUSG00000022884.14	Eif4a2	5.09642e-182	0.702564
ENSMUSG00000070394.10	Tmem256	5.34431e-182	0.546287
ENSMUSG00000054717.7	Hmgb2	5.3902e-182	0.255941
ENSMUSG00000045427.13	Hnrnph2	5.5753e-182	0.90603
ENSMUSG00000021178.8	Psmc1	5.60215e-182	0.751376
ENSMUSG00000027523.19	Gnas	6.90371e-182	0.43554
ENSMUSG00000071054.12	Safb	8.88451e-182	1.0578
ENSMUSG00000022400.8	Rbx1	1.04574e-181	0.465062
ENSMUSG00000052033.13	Pfdn4	1.45194e-181	0.884976
ENSMUSG00000021905.13	Dph3	1.49604e-181	1.08703
ENSMUSG00000041203.9	2310036O22Rik	1.94118e-181	0.73976
ENSMUSG00000028664.14	Ephb2	2.0418e-181	1.23119
ENSMUSG00000023236.7	Scg5	2.13353e-181	0.772345
ENSMUSG00000071337.11	Tia1	2.76674e-181	0.87589
ENSMUSG00000021262.14	Evl	3.96931e-181	1.04003
ENSMUSG00000031601.16	Cnot7	4.83118e-181	1.11041
ENSMUSG00000002477.4	Snrpd1	5.993e-181	0.451505
ENSMUSG00000062006.12	Rpl34	6.11879e-181	0.862925
ENSMUSG00000015804.14	Med28	6.82251e-181	0.770998
ENSMUSG00000015092.9	Edf1	7.49212e-181	0.515436
ENSMUSG00000044894.14	Uqcrq	7.76462e-181	0.429405
ENSMUSG00000041126.16	H2afv	8.22967e-181	0.296004
ENSMUSG00000053907.10	Mat2a	8.54394e-181	0.882146
ENSMUSG00000024474.5	Ik	8.87066e-181	0.984368
ENSMUSG00000053293.9	Pom121	9.97137e-181	1.16866
ENSMUSG00000022677.14	Fopnl	1.05646e-180	0.965262
ENSMUSG00000030591.17	Psmd8	1.19568e-180	0.779646
ENSMUSG00000015176.9	Nolc1	1.25418e-180	0.983294
ENSMUSG00000067148.15	Polr1c	1.54367e-180	1.1277
ENSMUSG00000024735.13	Prpf19	2.39722e-180	0.619203
ENSMUSG00000031807.10	Pgls	2.46002e-180	0.662857
ENSMUSG00000056629.15	Fkbp2	2.60261e-180	0.772382
ENSMUSG00000018770.9	Atp5g3	2.70641e-180	0.515792
ENSMUSG00000007815.13	Rhoa	2.72845e-180	0.82322
ENSMUSG00000029642.11	Polr1d	2.73495e-180	0.666138
ENSMUSG00000040658.6	Dnph1	3.05109e-180	1.13495
ENSMUSG00000039221.10	Rpl22l1	3.43432e-180	0.414998
ENSMUSG00000019054.13	Fis1	5.29238e-180	0.679894
ENSMUSG00000001964.14	Emd	5.31096e-180	0.900873
ENSMUSG00000004642.13	Slbp	7.81853e-180	0.714837
ENSMUSG00000018567.14	Gabarap	9.05503e-180	0.65329
ENSMUSG00000029394.11	Cdk2ap1	1.14645e-179	0.843273
ENSMUSG00000005732.14	Ranbp1	1.30694e-179	0.362458
ENSMUSG00000025781.14	Atp5c1	1.31422e-179	0.416683
ENSMUSG00000010277.7	2610507B11Rik	1.62517e-179	1.08662
ENSMUSG00000014226.10	Cacybp	1.7568e-179	0.77057
ENSMUSG00000022450.5	Ndufa6	2.574e-179	0.616567
ENSMUSG00000056076.13	Eif3b	3.04753e-179	1.05736
ENSMUSG00000028906.15	Epb41	3.10621e-179	1.28176
ENSMUSG00000027828.12	Ssr3	3.42689e-179	0.782072
ENSMUSG00000026034.17	Clk1	3.98113e-179	1.08516
ENSMUSG00000036940.15	Kdm1a	4.28046e-179	1.15769
ENSMUSG00000075266.4	Cenpw	5.09085e-179	1.07953
ENSMUSG00000029014.14	Dnajc2	5.09382e-179	1.03249
ENSMUSG00000027379.13	Bub1	6.5193e-179	1.51188
ENSMUSG00000006289.14	Osgep	6.99688e-179	1.00124
ENSMUSG00000020290.14	Xpo1	7.3338e-179	1.02171
ENSMUSG00000063882.12	Uqcrh	8.26516e-179	0.471081
ENSMUSG00000029761.16	Cald1	8.26827e-179	0.980487
ENSMUSG00000025035.8	Arl3	9.09558e-179	0.962091
ENSMUSG00000003438.17	Timm50	9.11116e-179	0.880317
ENSMUSG00000028452.7	Vcp	9.26605e-179	0.703503
ENSMUSG00000041891.15	Lman1	1.02418e-178	1.03382
ENSMUSG00000062075.13	Lmnb2	1.04853e-178	1.23352
ENSMUSG00000058833.11	2810428I15Rik	1.26081e-178	0.794693
ENSMUSG00000068735.14	Trp53i11	1.37296e-178	0.780413
ENSMUSG00000027304.9	Rtf1	1.5119e-178	0.888426
ENSMUSG00000031425.15	Plp1	1.58687e-178	1.15759
ENSMUSG00000029231.15	Pdgfra	2.40699e-178	1.03249
ENSMUSG00000042079.13	Hnrnpf	2.86612e-178	0.490575
ENSMUSG00000028797.20	Tmem234	4.03441e-178	0.648722
ENSMUSG00000001627.11	Ifrd1	4.15585e-178	0.953379
ENSMUSG00000027940.18	Tpm3	4.48723e-178	1.09572
ENSMUSG00000027673.12	Ndufb5	4.62607e-178	0.622499
ENSMUSG00000032563.15	Mrpl3	4.86627e-178	1.05356
ENSMUSG00000027342.14	Pcna	5.4768e-178	0.564392
ENSMUSG00000051243.13	Islr2	7.16489e-178	0.91229
ENSMUSG00000000184.12	Ccnd2	8.63589e-178	0.29816
ENSMUSG00000044927.6	H1fx	1.13261e-177	0.979411
ENSMUSG00000016541.9	Atxn10	1.31128e-177	0.607744
ENSMUSG00000032324.10	Tspan3	1.62478e-177	0.672783
ENSMUSG00000020720.13	Psmd12	1.71391e-177	0.842402
ENSMUSG00000056947.5	Mab21l1	1.80293e-177	0.898932
ENSMUSG00000005625.15	Psmd4	1.8671e-177	0.824958
ENSMUSG00000023106.15	Denr	2.1061e-177	0.900717
ENSMUSG00000060073.9	Psma3	2.45599e-177	0.556723
ENSMUSG00000032803.14	Cdv3	2.75876e-177	0.879644
ENSMUSG00000019782.9	Rwdd1	3.47105e-177	0.863962
ENSMUSG00000021040.15	Slirp	3.62615e-177	0.648359
ENSMUSG00000025439.5	Clns1a	4.26835e-177	0.826171
ENSMUSG00000022635.9	Zcrb1	4.51674e-177	0.784346
ENSMUSG00000014769.9	Psmb1	6.41577e-177	0.383397
ENSMUSG00000039542.15	Ncam1	7.91816e-177	0.784529
ENSMUSG00000022892.10	App	8.82626e-177	0.607723
ENSMUSG00000022456.15	2021-09-03	9.31674e-177	0.912802
ENSMUSG00000029404.15	Arl6ip4	9.70493e-177	1.04073
ENSMUSG00000022708.16	Zbtb20	1.05876e-176	0.940162
ENSMUSG00000025246.13	Tbl1x	1.0851e-176	1.16046
ENSMUSG00000005683.7	Cs	1.24412e-176	0.953852
ENSMUSG00000022710.17	Usp7	1.79546e-176	1.17754
ENSMUSG00000027881.14	Prpf38b	1.847e-176	0.868426
ENSMUSG00000037916.13	Ndufv1	2.04463e-176	1.00246
ENSMUSG00000079435.9	Rpl36a	2.08705e-176	0.367815
ENSMUSG00000033585.5	Ndn	2.15894e-176	0.788461
ENSMUSG00000025381.2	Cnpy2	2.92045e-176	0.895118
ENSMUSG00000022452.14	Smdt1	3.38684e-176	0.691325
ENSMUSG00000026764.15	Kif5c	3.41072e-176	1.05744
ENSMUSG00000058569.7	Tmed9	3.59604e-176	0.748811
ENSMUSG00000078427.2	Sarnp	3.93631e-176	0.830596
ENSMUSG00000028367.5	Txn1	3.9485e-176	0.421729
ENSMUSG00000021577.13	Sdha	4.74386e-176	0.986234
ENSMUSG00000063273.11	Naa15	5.42924e-176	0.942589
ENSMUSG00000051695.6	Pcbp1	6.56795e-176	0.5777
ENSMUSG00000000827.18	Tpd52l2	7.03927e-176	0.944881
ENSMUSG00000025813.14	Homer2	8.83038e-176	1.14651
ENSMUSG00000022881.14	Rfc4	8.92987e-176	1.00137
ENSMUSG00000005417.17	Mprip	9.02264e-176	1.11948
ENSMUSG00000034345.14	Gtf2h5	1.02242e-175	0.734596
ENSMUSG00000057130.11	Txnl4a	1.70458e-175	0.922063
ENSMUSG00000029283.17	Cdc7	1.74314e-175	1.08185
ENSMUSG00000006024.13	Napa	2.06603e-175	0.907969
ENSMUSG00000090733.6	Rps27	2.24363e-175	0.885415
ENSMUSG00000037062.13	Sh3glb1	2.754e-175	0.773033
ENSMUSG00000025967.16	Eef1b2	3.7386e-175	0.383774
ENSMUSG00000020018.6	Snrpf	4.19065e-175	0.507704
ENSMUSG00000040824.3	Snrpd2	4.22468e-175	0.426554
ENSMUSG00000039298.16	Cdk5rap2	4.49368e-175	1.4456
ENSMUSG00000024271.7	Elp2	5.26474e-175	0.832739
ENSMUSG00000074698.10	Csnk2a1	5.41292e-175	0.833615
ENSMUSG00000021244.15	Ylpm1	5.77547e-175	1.13961
ENSMUSG00000029003.11	Mad2l2	5.91118e-175	1.07005
ENSMUSG00000028478.18	Clta	6.09314e-175	0.606881
ENSMUSG00000043716.13	Rpl7	7.3794e-175	0.382558
ENSMUSG00000025574.13	Tk1	9.1511e-175	0.963356
ENSMUSG00000001911.16	Nfix	9.63495e-175	0.593249
ENSMUSG00000006705.12	Pknox1	1.03183e-174	1.26415
ENSMUSG00000037503.12	Fam168b	1.29767e-174	0.916096
ENSMUSG00000021840.16	Mapk1ip1l	1.32885e-174	1.07456
ENSMUSG00000027752.15	Exosc8	1.42151e-174	1.08495
ENSMUSG00000031068.8	Glrx3	1.50921e-174	0.834572
ENSMUSG00000027133.3	Nop10	1.53848e-174	0.621087
ENSMUSG00000024067.13	Dpy30	2.23965e-174	0.78068
ENSMUSG00000066407.3	Gm10263	2.45258e-174	0.779292
ENSMUSG00000022995.16	Enah	2.53569e-174	0.932282
ENSMUSG00000033543.17	Gtf2a2	3.08075e-174	0.660392
ENSMUSG00000037852.8	Cpe	3.13283e-174	0.793157
ENSMUSG00000021087.17	Rtn1	3.16614e-174	0.392899
ENSMUSG00000025130.11	P4hb	4.02134e-174	0.912958
ENSMUSG00000045294.11	Insig1	4.16641e-174	0.957269
ENSMUSG00000031059.9	Ndufb11	5.99065e-174	0.563042
ENSMUSG00000022193.6	Psmb5	6.07968e-174	0.689553
ENSMUSG00000021996.16	Esd	6.37501e-174	0.81556
ENSMUSG00000002129.11	Sf3a1	6.71945e-174	1.07252
ENSMUSG00000027679.13	Dnajc19	7.86064e-174	0.86798
ENSMUSG00000063229.15	Ldha	8.25285e-174	0.513518
ENSMUSG00000029840.8	Mtpn	9.05555e-174	0.94423
ENSMUSG00000003072.15	Atp5d	9.91583e-174	0.508185
ENSMUSG00000042747.12	Krtcap2	1.11364e-173	0.549942
ENSMUSG00000025395.14	Prim1	1.11405e-173	1.03135
ENSMUSG00000074656.12	Eif2s2	1.29108e-173	0.56723
ENSMUSG00000032294.16	Pkm	1.50982e-173	0.412067
ENSMUSG00000032407.13	U2surp	1.61265e-173	0.885448
ENSMUSG00000011752.6	Pgam1	1.79294e-173	0.688374
ENSMUSG00000032621.8	Srek1	1.81028e-173	1.01668
ENSMUSG00000070697.4	Utp3	1.8364e-173	1.11103
ENSMUSG00000024758.14	Rtn3	2.18093e-173	0.613076
ENSMUSG00000069495.12	Epc2	2.28328e-173	1.2009
ENSMUSG00000033499.13	Larp4b	2.55685e-173	1.05111
ENSMUSG00000031660.13	Brd7	3.58342e-173	1.06457
ENSMUSG00000026622.15	Nek2	4.11196e-173	1.55194
ENSMUSG00000029068.16	Ccnl2	4.13974e-173	1.12006
ENSMUSG00000038762.15	Abcf1	5.33676e-173	0.868268
ENSMUSG00000003269.16	Cyth2	5.45287e-173	0.900159
ENSMUSG00000020612.16	Prkar1a	5.57082e-173	0.840898
ENSMUSG00000074247.10	Dda1	5.71004e-173	0.924649
ENSMUSG00000003660.10	Snrnp200	6.16843e-173	1.10894
ENSMUSG00000033031.13	C330027C09Rik	6.69822e-173	1.45844
ENSMUSG00000078812.10	Eif5a	6.97168e-173	0.387813
ENSMUSG00000006998.15	Psmd2	1.14552e-172	0.903652
ENSMUSG00000028790.13	Khdrbs1	1.31942e-172	0.443313
ENSMUSG00000010097.13	Nxf1	1.61651e-172	0.709568
ENSMUSG00000032368.14	Zic1	2.30194e-172	0.382515
ENSMUSG00000021488.7	Nsd1	2.69352e-172	1.15423
ENSMUSG00000028066.15	Pmf1	2.74471e-172	0.988436
ENSMUSG00000028568.16	Btf3l4	2.8754e-172	0.903872
ENSMUSG00000017404.12	Rpl19	2.94155e-172	0.930134
ENSMUSG00000032024.10	Clmp	3.29616e-172	0.931547
ENSMUSG00000032397.6	Tipin	3.91408e-172	0.987314
ENSMUSG00000025407.6	Gli1	4.4581e-172	1.26796
ENSMUSG00000009863.14	Sdhb	4.49215e-172	0.646326
ENSMUSG00000045411.16	2410002F23Rik	5.47283e-172	1.0665
ENSMUSG00000002870.8	Mcm2	6.54974e-172	0.82988
ENSMUSG00000015671.10	Psma2	1.12709e-171	0.444509
ENSMUSG00000068740.13	Celsr2	1.24819e-171	1.09355
ENSMUSG00000024109.18	Nrxn1	1.64487e-171	0.766338
ENSMUSG00000038274.11	Fau	1.73966e-171	1.0783
ENSMUSG00000028964.14	Park7	2.09547e-171	0.530474
ENSMUSG00000036223.15	Ska1	2.44442e-171	1.32252
ENSMUSG00000010406.11	Mrpl52	2.95774e-171	0.693916
ENSMUSG00000022034.9	Esco2	3.52494e-171	1.24224
ENSMUSG00000021606.7	Ndufs6	4.29433e-171	0.510998
ENSMUSG00000027288.16	Zfp106	4.46738e-171	1.0669
ENSMUSG00000028884.14	Rpa2	4.52379e-171	0.935661
ENSMUSG00000020089.8	Ppa1	4.7517e-171	0.88497
ENSMUSG00000019432.15	Ddx39b	4.9478e-171	0.511903
ENSMUSG00000060904.14	Arl1	5.06355e-171	0.974864
ENSMUSG00000020088.9	Sar1a	5.79749e-171	0.924237
ENSMUSG00000063450.14	Syne2	7.8993e-171	1.38447
ENSMUSG00000037286.15	Stag1	1.05566e-170	1.22998
ENSMUSG00000057388.9	Mrpl18	1.21364e-170	0.767265
ENSMUSG00000020265.15	Sumo3	1.36447e-170	0.983557
ENSMUSG00000015733.13	Capza2	1.47671e-170	0.929695
ENSMUSG00000030417.15	Pdcd5	2.17386e-170	0.644884
ENSMUSG00000007050.17	Lsm2	3.63312e-170	0.81209
ENSMUSG00000073616.10	Myeov2	5.2304e-170	0.590268
ENSMUSG00000021848.15	Otx2	5.6821e-170	1.2168
ENSMUSG00000025220.7	Mgea5	5.86717e-170	1.07105
ENSMUSG00000037458.14	Azin1	6.14141e-170	0.970494
ENSMUSG00000025465.13	Echs1	6.38577e-170	1.05666
ENSMUSG00000019362.8	D8Ertd738e	6.51388e-170	0.732442
ENSMUSG00000025153.9	Fasn	7.00471e-170	0.997188
ENSMUSG00000002524.15	Puf60	7.47919e-170	0.773038
ENSMUSG00000026790.19	Odf2	1.15265e-169	1.37025
ENSMUSG00000066705.6	Fxyd6	1.46368e-169	0.448813
ENSMUSG00000027012.15	Dync1i2	1.58328e-169	0.583598
ENSMUSG00000022956.10	Atp5o	3.04445e-169	0.41328
ENSMUSG00000004099.15	Dnmt1	3.25654e-169	1.14071
ENSMUSG00000047459.14	Dynlrb1	3.49489e-169	0.536257
ENSMUSG00000029673.17	Auts2	3.91979e-169	0.933873
ENSMUSG00000008475.13	Arpc5	4.44989e-169	0.743114
ENSMUSG00000060739.7	Nsa2	4.52039e-169	0.926792
ENSMUSG00000005410.5	Mcm5	6.74811e-169	1.00007
ENSMUSG00000022285.16	Ywhaz	6.83997e-169	0.353988
ENSMUSG00000022437.6	Samm50	1.09285e-168	0.905337
ENSMUSG00000025872.5	Thoc3	1.12285e-168	1.12761
ENSMUSG00000039067.4	Psmd7	1.41612e-168	0.783005
ENSMUSG00000022048.8	Dpysl2	1.47493e-168	0.664064
ENSMUSG00000038127.14	Ccdc50	2.99328e-168	0.943703
ENSMUSG00000031158.11	Timm17b	3.97054e-168	1.09391
ENSMUSG00000006958.13	Chrd	3.9764e-168	1.53304
ENSMUSG00000027566.14	Psma7	4.34184e-168	0.328066
ENSMUSG00000020022.16	Ndufa12	4.80582e-168	0.406331
ENSMUSG00000029066.12	Mrpl20	4.86701e-168	0.790921
ENSMUSG00000026662.13	Sephs1	5.30639e-168	1.21627
ENSMUSG00000028837.8	Psmb2	5.46554e-168	0.565673
ENSMUSG00000030753.15	Prkrir	6.07665e-168	0.993076
ENSMUSG00000039771.13	Polr2j	6.09028e-168	0.899822
ENSMUSG00000021500.15	Ddx46	6.58166e-168	1.0173
ENSMUSG00000048758.13	Rpl29	6.64263e-168	0.851409
ENSMUSG00000056612.6	Ppp1r14b	1.01014e-167	0.600261
ENSMUSG00000042462.4	Dctpp1	1.10686e-167	0.764795
ENSMUSG00000028455.15	Stoml2	1.11608e-167	0.863527
ENSMUSG00000068749.9	Psma5	1.18939e-167	0.717623
ENSMUSG00000001924.15	Uba1	1.4047e-167	0.901149
ENSMUSG00000029291.11	Rufy3	1.49681e-167	0.88751
ENSMUSG00000020180.9	Snrpd3	1.55139e-167	0.437662
ENSMUSG00000024844.14	Banf1	1.62673e-167	0.316398
ENSMUSG00000032171.6	Pin1	1.91004e-167	0.916596
ENSMUSG00000022247.12	Brix1	3.35289e-167	0.967529
ENSMUSG00000034220.7	Gpc1	4.23362e-167	1.06317
ENSMUSG00000061983.6	Rps12	5.73462e-167	1.15199
ENSMUSG00000040481.17	Bptf	5.73462e-167	1.08925
ENSMUSG00000021910.15	Nisch	6.71206e-167	0.785865
ENSMUSG00000039095.8	En2	7.42067e-167	1.23886
ENSMUSG00000061589.14	Dot1l	8.35628e-167	1.05877
ENSMUSG00000029623.14	Pdap1	8.87205e-167	0.387059
ENSMUSG00000021282.16	Eif5	8.94596e-167	0.751866
ENSMUSG00000024002.16	Brd4	9.4349e-167	1.07962
ENSMUSG00000017421.18	Zfp207	1.09589e-166	0.803074
ENSMUSG00000006315.9	Tmem147	1.49652e-166	0.849511
ENSMUSG00000036781.13	Rps27l	1.68605e-166	0.442034
ENSMUSG00000034566.10	Atp5h	2.0532e-166	0.49781
ENSMUSG00000002658.9	Gtf2f1	2.17384e-166	1.02623
ENSMUSG00000031839.6	Hsbp1	2.61119e-166	0.507722
ENSMUSG00000040242.14	Fgfr1op2	2.75758e-166	1.31541
ENSMUSG00000055065.6	Ddx17	3.1228e-166	0.921338
ENSMUSG00000016624.15	Phf21b	3.24153e-166	1.24541
ENSMUSG00000020705.6	Ddx42	3.51298e-166	1.07136
ENSMUSG00000029004.15	Kmt2e	5.06294e-166	0.808597
ENSMUSG00000020328.10	Nudcd2	5.21032e-166	1.04668
ENSMUSG00000003779.15	Kif20a	5.29517e-166	1.40509
ENSMUSG00000020949.8	Fkbp3	5.95895e-166	0.277782
ENSMUSG00000040407.17	Akap9	6.45375e-166	1.10773
ENSMUSG00000031198.4	Fundc2	7.17825e-166	0.946782
ENSMUSG00000039515.11	Ppp2r4	8.87178e-166	1.20467
ENSMUSG00000023089.12	Ndufa5	1.03323e-165	0.560753
ENSMUSG00000024604.7	Rbm22	1.05696e-165	1.05187
ENSMUSG00000022354.3	Ndufb9	1.20709e-165	0.445979
ENSMUSG00000019795.17	Pcmt1	1.21245e-165	0.960844
ENSMUSG00000031955.9	Bcar1	1.32111e-165	1.09329
ENSMUSG00000012422.14	Tmem167	1.54886e-165	0.863384
ENSMUSG00000025651.14	Uqcrc1	1.69794e-165	0.660885
ENSMUSG00000024726.9	Carnmt1	1.79796e-165	1.25068
ENSMUSG00000021413.8	Prpf4b	1.80282e-165	1.02028
ENSMUSG00000036199.8	Ndufa13	1.9306e-165	0.517437
ENSMUSG00000020492.11	Ska2	1.97154e-165	1.22046
ENSMUSG00000025630.8	Hprt	2.0721e-165	1.0299
ENSMUSG00000033237.18	Arid2	2.19839e-165	1.03541
ENSMUSG00000052040.10	Klf13	2.58428e-165	1.10946
ENSMUSG00000040331.16	Nsmce4a	4.08381e-165	1.02815
ENSMUSG00000069117.3	Gm10260	4.13655e-165	0.481488
ENSMUSG00000056394.17	Lig1	5.92548e-165	0.762853
ENSMUSG00000047844.3	Bex4	6.22798e-165	0.853333
ENSMUSG00000000902.13	Smarcb1	7.32967e-165	0.813983
ENSMUSG00000007880.16	Arid1a	8.0475e-165	1.14656
ENSMUSG00000006715.11	Gmnn	8.51197e-165	0.944082
ENSMUSG00000030603.16	Psmc4	8.60214e-165	0.734932
ENSMUSG00000034701.9	Neurod1	9.38184e-165	0.35774
ENSMUSG00000027804.13	Ppid	1.04462e-164	1.01373
ENSMUSG00000024791.10	Cdca5	1.05212e-164	1.41048
ENSMUSG00000022636.13	Alcam	1.07553e-164	1.10971
ENSMUSG00000027509.11	Rae1	1.35445e-164	0.958755
ENSMUSG00000004937.5	Sgta	1.62266e-164	0.922255
ENSMUSG00000020171.7	Yeats4	1.90158e-164	1.0975
ENSMUSG00000019179.10	Mdh2	1.93248e-164	0.450934
ENSMUSG00000038056.15	Kmt2c	1.94648e-164	1.19701
ENSMUSG00000029267.17	Mtf2	2.97279e-164	1.08709
ENSMUSG00000005354.15	Txn2	3.05659e-164	0.908305
ENSMUSG00000030697.7	Ppp4c	4.72564e-164	1.02593
ENSMUSG00000041168.9	Lonp1	6.86907e-164	1.19133
ENSMUSG00000021466.11	Ptch1	7.2741e-164	1.0377
ENSMUSG00000001783.3	Rtcb	8.04037e-164	0.968305
ENSMUSG00000025162.17	Csnk1d	8.85844e-164	0.997655
ENSMUSG00000040048.14	Ndufb10	9.89393e-164	0.711003
ENSMUSG00000030750.13	Nsmce1	1.24889e-163	0.855803
ENSMUSG00000006373.10	Pgrmc1	1.71505e-163	0.88853
ENSMUSG00000036777.7	Anln	1.78524e-163	1.50379
ENSMUSG00000029131.14	Dnajb6	2.62224e-163	1.11315
ENSMUSG00000008348.9	Ubc	2.91233e-163	0.447453
ENSMUSG00000024829.12	Mrpl21	3.7413e-163	0.901536
ENSMUSG00000034994.9	Eef2	3.8997e-163	0.294465
ENSMUSG00000008036.11	Ap2s1	6.40949e-163	0.834783
ENSMUSG00000079184.10	Mphosph8	6.44594e-163	0.995613
ENSMUSG00000032783.8	Troap	7.05935e-163	1.77276
ENSMUSG00000005198.15	Polr2a	7.64992e-163	1.20535
ENSMUSG00000020483.14	Dynll2	7.76578e-163	0.797644
ENSMUSG00000019715.14	Gle1	8.10811e-163	1.2262
ENSMUSG00000028410.13	Dnaja1	8.47315e-163	0.43615
ENSMUSG00000008859.7	Rala	1.12321e-162	0.956307
ENSMUSG00000035048.13	Anapc13	1.33279e-162	0.632582
ENSMUSG00000045983.15	Eif4g1	1.51189e-162	0.893893
ENSMUSG00000033228.7	Scaf11	1.79266e-162	1.02728
ENSMUSG00000022353.9	Mtss1	1.89789e-162	1.069
ENSMUSG00000024014.7	Pim1	2.18639e-162	1.06676
ENSMUSG00000029649.10	Pomp	2.37094e-162	0.619489
ENSMUSG00000014294.4	Ndufa2	2.4144e-162	0.401805
ENSMUSG00000045273.8	Cenph	2.45691e-162	1.09089
ENSMUSG00000025503.5	Taldo1	2.54632e-162	0.616933
ENSMUSG00000025487.15	Psmd13	3.21329e-162	0.781921
ENSMUSG00000032637.15	Atxn2l	3.94335e-162	0.925576
ENSMUSG00000022575.4	Gsdmd	5.53979e-162	1.10617
ENSMUSG00000026496.11	Parp1	6.39154e-162	1.05438
ENSMUSG00000005871.14	Apc	8.08473e-162	0.990893
ENSMUSG00000035086.13	Becn1	1.12618e-161	1.17821
ENSMUSG00000032288.9	Imp3	1.25769e-161	0.962003
ENSMUSG00000028678.13	Kif2c	1.6192e-161	1.50422
ENSMUSG00000042305.12	Tmem183a	1.8366e-161	1.07977
ENSMUSG00000020873.13	Slc35b1	2.10763e-161	0.82449
ENSMUSG00000047721.8	Bola2	2.68092e-161	0.65325
ENSMUSG00000028729.15	Ebna1bp2	2.68187e-161	0.854915
ENSMUSG00000021116.9	Eif2s1	2.84434e-161	0.767235
ENSMUSG00000052298.12	Cdc42se2	2.9628e-161	0.859556
ENSMUSG00000020571.12	Pdia6	2.99754e-161	0.785036
ENSMUSG00000032575.16	Manf	3.17677e-161	0.75915
ENSMUSG00000022141.6	Nipbl	3.33587e-161	1.04057
ENSMUSG00000016427.7	Ndufa1	3.80232e-161	0.597327
ENSMUSG00000070858.11	Gm1673	4.09505e-161	0.58825
ENSMUSG00000029538.14	Srsf9	4.83834e-161	1.01739
ENSMUSG00000021807.5	2700060E02Rik	4.96645e-161	0.673633
ENSMUSG00000038622.7	Med30	4.97467e-161	0.963186
ENSMUSG00000055612.15	Cdca7	8.78703e-161	0.971364
ENSMUSG00000032959.12	Pebp1	9.31818e-161	0.341547
ENSMUSG00000022893.14	Adamts1	1.21411e-160	1.22718
ENSMUSG00000033970.15	Rfc3	1.25688e-160	0.937947
ENSMUSG00000002985.16	Apoe	1.28565e-160	0.869546
ENSMUSG00000020457.13	Drg1	1.34338e-160	1.19754
ENSMUSG00000042043.5	Tbca	1.36748e-160	0.520869
ENSMUSG00000027879.9	Sec22b	1.37433e-160	1.13724
ENSMUSG00000024217.9	Snrpc	1.38883e-160	0.526179
ENSMUSG00000044627.11	Swi5	1.43088e-160	0.52715
ENSMUSG00000028633.7	Ctps	1.57293e-160	1.12443
ENSMUSG00000031891.5	Hsd11b2	1.59422e-160	1.04554
ENSMUSG00000019943.9	Atp2b1	1.62946e-160	0.818505
ENSMUSG00000074781.4	Ube2n	1.93211e-160	0.783451
ENSMUSG00000020440.13	Arf5	2.00181e-160	0.725548
ENSMUSG00000029227.15	Fip1l1	2.09841e-160	0.939309
ENSMUSG00000063888.6	Rpl7l1	2.18486e-160	1.05998
ENSMUSG00000067847.13	Romo1	2.5942e-160	0.493126
ENSMUSG00000027613.15	Eif6	2.68647e-160	0.945478
ENSMUSG00000003199.16	Mpnd	2.85826e-160	1.03876
ENSMUSG00000041028.15	Ghitm	3.07959e-160	0.915756
ENSMUSG00000003039.8	Fam32a	3.25567e-160	0.890486
ENSMUSG00000026276.17	2021-09-02	3.69842e-160	0.831064
ENSMUSG00000053317.11	Sec61b	4.1071e-160	0.476542
ENSMUSG00000057322.12	Rpl38	4.27918e-160	0.490708
ENSMUSG00000030246.11	Ldhb	4.6586e-160	0.717788
ENSMUSG00000031590.8	Frg1	5.21791e-160	1.06108
ENSMUSG00000005312.14	Ubqln1	5.2606e-160	0.882259
ENSMUSG00000060475.12	Wtap	6.28449e-160	0.900681
ENSMUSG00000001056.3	Nhp2	7.4297e-160	0.7055
ENSMUSG00000030662.9	Ipo5	8.02633e-160	1.02875
ENSMUSG00000020390.12	Ube2b	8.11438e-160	0.78285
ENSMUSG00000026558.13	Uck2	8.89844e-160	1.15718
ENSMUSG00000028851.6	Nudc	1.12103e-159	0.840651
ENSMUSG00000049760.5	2410015M20Rik	1.56059e-159	0.857228
ENSMUSG00000059878.12	Zfp422	1.57782e-159	1.02697
ENSMUSG00000021645.16	Smn1	1.61664e-159	0.968355
ENSMUSG00000026775.9	Yme1l1	1.63764e-159	1.14076
ENSMUSG00000039105.6	Atp6v1g1	1.68173e-159	0.539534
ENSMUSG00000024007.14	Ppil1	2.09657e-159	1.019
ENSMUSG00000044934.12	Zfp367	2.10305e-159	1.21619
ENSMUSG00000031661.12	Nkd1	2.16821e-159	1.07323
ENSMUSG00000020358.17	Hnrnpab	2.7062e-159	0.285819
ENSMUSG00000023020.2	Cox14	3.11573e-159	0.811766
ENSMUSG00000037070.9	Rbmxl1	3.36077e-159	0.709524
ENSMUSG00000029777.10	Gars	3.45448e-159	0.945837
ENSMUSG00000031386.14	Hcfc1	4.05751e-159	1.27442
ENSMUSG00000067274.10	Rplp0	4.43901e-159	0.262288
ENSMUSG00000076432.12	Ywhaq	4.61925e-159	0.317325
ENSMUSG00000027108.15	Ola1	7.78645e-159	0.928801
ENSMUSG00000026254.17	Eif4e2	8.32626e-159	1.02411
ENSMUSG00000071659.3	Hnrnpul2	8.49191e-159	0.965098
ENSMUSG00000035242.15	Oaz1	8.62947e-159	0.31213
ENSMUSG00000036372.14	Tmem258	8.97049e-159	0.561754
ENSMUSG00000015755.16	Tab2	9.12396e-159	0.973562
ENSMUSG00000042520.16	Ubap2l	1.14025e-158	1.04066
ENSMUSG00000020219.6	Timm13	1.18529e-158	0.610553
ENSMUSG00000036323.14	Srp72	1.20342e-158	1.01849
ENSMUSG00000034432.11	Cops8	1.30887e-158	0.981084
ENSMUSG00000000078.6	Klf6	1.40294e-158	1.21146
ENSMUSG00000028426.10	Rad23b	1.49318e-158	0.886292
ENSMUSG00000009470.16	Tnpo1	1.72212e-158	1.30276
ENSMUSG00000025066.9	Sfr1	1.73551e-158	0.842861
ENSMUSG00000043668.13	Tox3	1.93435e-158	1.33146
ENSMUSG00000024772.9	Ehd1	2.09768e-158	0.966469
ENSMUSG00000034593.16	Myo5a	2.51673e-158	1.24055
ENSMUSG00000002379.6	Ndufa11	2.52524e-158	0.689412
ENSMUSG00000028409.11	Smu1	3.88008e-158	1.02208
ENSMUSG00000031939.15	Taf1d	7.48677e-158	0.961005
ENSMUSG00000020029.5	Nudt4	1.02354e-157	1.01669
ENSMUSG00000036315.13	Znrd1	1.08097e-157	1.031
ENSMUSG00000066324.2	Impad1	1.08097e-157	0.997694
ENSMUSG00000020477.10	Mrps24	1.18001e-157	0.815771
ENSMUSG00000042129.8	Rassf4	1.22388e-157	1.08299
ENSMUSG00000028911.16	Srsf4	1.25465e-157	1.03711
ENSMUSG00000067377.12	Tspan6	1.27482e-157	0.828884
ENSMUSG00000038916.6	Soga3	1.55843e-157	0.979913
ENSMUSG00000026511.7	Srp9	1.63565e-157	0.774582
ENSMUSG00000027131.3	Emc4	2.08846e-157	0.740212
ENSMUSG00000028691.12	Prdx1	2.21188e-157	0.423469
ENSMUSG00000001632.16	Brpf1	2.35901e-157	1.26384
ENSMUSG00000024012.17	Mtch1	2.47421e-157	0.818815
ENSMUSG00000028416.11	Bag1	2.71372e-157	0.91058
ENSMUSG00000024378.9	Stard4	3.00414e-157	1.11749
ENSMUSG00000025104.13	Hdgfrp3	3.55477e-157	1.12378
ENSMUSG00000001380.6	Hars	4.34524e-157	0.920388
ENSMUSG00000030346.16	Rad51ap1	4.38902e-157	1.1789
ENSMUSG00000041064.13	Pif1	4.86198e-157	1.62799
ENSMUSG00000025917.9	Cops5	4.86391e-157	0.980942
ENSMUSG00000032599.12	Ip6k2	7.17305e-157	0.963565
ENSMUSG00000041084.8	Ostc	7.99732e-157	0.905272
ENSMUSG00000015222.17	Map2	8.43941e-157	0.878276
ENSMUSG00000047945.6	Marcksl1	9.28499e-157	0.308862
ENSMUSG00000000171.4	Sdhd	1.01569e-156	0.899224
ENSMUSG00000002833.10	Hdgfrp2	1.05329e-156	1.0811
ENSMUSG00000061887.14	Ssbp3	1.09934e-156	0.929092
ENSMUSG00000028614.14	Ndc1	1.10003e-156	1.09355
ENSMUSG00000033740.17	St18	1.20942e-156	1.06587
ENSMUSG00000002014.12	Ssr4	1.29531e-156	0.828838
ENSMUSG00000030884.12	Uqcrc2	1.49096e-156	0.837921
ENSMUSG00000025135.12	Anapc11	1.6115e-156	0.634245
ENSMUSG00000007039.12	Ddah2	2.30458e-156	0.289292
ENSMUSG00000058503.11	Fam133b	2.52212e-156	0.958104
ENSMUSG00000027490.17	E2f1	2.76976e-156	0.949535
ENSMUSG00000022982.9	Sod1	3.13995e-156	0.50715
ENSMUSG00000008140.17	Emc10	3.71983e-156	0.810985
ENSMUSG00000033845.13	Mrpl15	3.75836e-156	0.837535
ENSMUSG00000002055.9	Spag5	3.8903e-156	1.46262
ENSMUSG00000003423.15	Pih1d1	4.01359e-156	1.08555
ENSMUSG00000030120.14	Mlf2	4.19191e-156	0.685653
ENSMUSG00000052738.14	Suclg1	4.34811e-156	0.807183
ENSMUSG00000021037.6	Ahsa1	4.39033e-156	0.799179
ENSMUSG00000000088.6	Cox5a	4.52205e-156	0.377883
ENSMUSG00000025316.16	Banp	5.18235e-156	1.0032
ENSMUSG00000020153.14	Ndufs7	5.81655e-156	0.733176
ENSMUSG00000034377.10	Tulp4	6.49978e-156	1.00769
ENSMUSG00000021832.7	Psmc6	7.50326e-156	0.860793
ENSMUSG00000031878.17	Nae1	8.14966e-156	0.969867
ENSMUSG00000017548.15	Suz12	8.28282e-156	1.22138
ENSMUSG00000014402.15	Tsg101	8.95811e-156	0.886733
ENSMUSG00000022521.10	Crebbp	8.98703e-156	1.00836
ENSMUSG00000026087.11	Mrpl30	1.04807e-155	0.822209
ENSMUSG00000055302.5	Mrfap1	1.11372e-155	0.322217
ENSMUSG00000051768.9	Xrcc1	1.31956e-155	1.11321
ENSMUSG00000074578.12	Zfas1	1.4397e-155	0.783169
ENSMUSG00000020224.14	Llph	1.53899e-155	0.812147
ENSMUSG00000024870.5	Rab1b	1.57506e-155	1.11214
ENSMUSG00000028496.17	Mllt3	1.66148e-155	1.16759
ENSMUSG00000018677.9	Slc25a39	1.73551e-155	0.88321
ENSMUSG00000031231.4	Cox7b	1.74107e-155	0.393323
ENSMUSG00000020186.6	Csrp2	1.9966e-155	1.03778
ENSMUSG00000020900.15	Myh10	2.06739e-155	1.21859
ENSMUSG00000016833.14	Mrps18c	2.53275e-155	0.908239
ENSMUSG00000029076.14	Sdf4	2.90477e-155	0.962598
ENSMUSG00000038264.7	Sema7a	3.09143e-155	0.908451
ENSMUSG00000022322.8	Shcbp1	3.59524e-155	1.32354
ENSMUSG00000059689.14	Zfp637	3.70033e-155	1.06232
ENSMUSG00000015806.12	Qdpr	4.86041e-155	1.0525
ENSMUSG00000008575.17	Nfib	5.36812e-155	0.227126
ENSMUSG00000002297.15	Dbf4	6.52756e-155	1.33351
ENSMUSG00000023104.9	Rfc2	7.46835e-155	0.959903
ENSMUSG00000040354.14	Mars	7.65288e-155	0.982442
ENSMUSG00000051989.11	Smim11	1.01359e-154	0.980204
ENSMUSG00000075702.9	Selm	1.92177e-154	0.402625
ENSMUSG00000020392.8	Cdkn2aipnl	2.08889e-154	1.1271
ENSMUSG00000068744.12	Psrc1	2.21911e-154	1.48963
ENSMUSG00000039640.7	Mrpl12	2.37621e-154	0.835307
ENSMUSG00000027282.17	Mtch2	2.38926e-154	0.697939
ENSMUSG00000030536.10	Iqgap1	2.71197e-154	1.23243
ENSMUSG00000024095.15	Hnrnpll	2.72171e-154	1.05469
ENSMUSG00000038619.12	Ensa	2.80482e-154	1.11687
ENSMUSG00000039967.14	Zfp292	3.10695e-154	1.17292
ENSMUSG00000004530.12	Coro1c	5.84346e-154	0.917021
ENSMUSG00000029463.5	Fam216a	6.18226e-154	1.00167
ENSMUSG00000039231.18	Suv39h1	6.25335e-154	1.29306
ENSMUSG00000052428.10	Tmco1	9.26708e-154	0.85803
ENSMUSG00000030122.12	Ptms	1.04115e-153	0.596469
ENSMUSG00000069744.7	Psmb3	1.12414e-153	0.457526
ENSMUSG00000040463.16	Mybbp1a	1.26079e-153	0.891348
ENSMUSG00000025508.13	Rplp2	1.34817e-153	0.284273
ENSMUSG00000073676.4	Hspe1	1.41463e-153	0.534851
ENSMUSG00000070436.12	Serpinh1	1.44775e-153	0.970481
ENSMUSG00000012535.14	Tnpo3	1.91371e-153	1.11025
ENSMUSG00000007411.15	Mark3	2.77523e-153	1.07273
ENSMUSG00000059552.13	Trp53	2.96889e-153	0.891558
ENSMUSG00000007721.5	Ccdc124	3.28346e-153	0.9017
ENSMUSG00000045996.12	Polr2k	3.50566e-153	0.770648
ENSMUSG00000029253.12	Cenpc1	3.65276e-153	1.409
ENSMUSG00000020516.15	Rps6kb1	3.69202e-153	1.09385
ENSMUSG00000026174.9	Rqcd1	4.92733e-153	1.11798
ENSMUSG00000026355.11	Mcm6	5.06972e-153	0.797837
ENSMUSG00000032181.6	Scg3	5.3194e-153	0.815672
ENSMUSG00000029147.10	Ppm1g	6.03266e-153	0.937058
ENSMUSG00000020671.8	Rab10	1.01581e-152	0.85399
ENSMUSG00000026201.12	Stk16	1.0731e-152	1.14447
ENSMUSG00000052926.15	Rnaseh2a	1.37859e-152	1.10937
ENSMUSG00000007564.14	Ppp2r1a	1.47564e-152	0.758219
ENSMUSG00000027808.8	Serp1	1.55291e-152	1.02022
ENSMUSG00000027797.15	Dclk1	1.60061e-152	0.882868
ENSMUSG00000056820.6	Tsnax	1.97299e-152	1.11087
ENSMUSG00000038845.11	Phb	2.12634e-152	0.816427
ENSMUSG00000053754.13	Chd8	2.26785e-152	1.25275
ENSMUSG00000033565.16	Rbfox2	2.31728e-152	1.00088
ENSMUSG00000071451.9	Psmg4	2.39335e-152	0.903783
ENSMUSG00000031508.14	Ankrd10	2.74133e-152	1.14959
ENSMUSG00000029438.9	Bcl7a	3.27502e-152	1.03357
ENSMUSG00000024091.8	Vapa	3.56175e-152	0.7297
ENSMUSG00000004667.18	Polr2e	3.62377e-152	0.855465
ENSMUSG00000042682.8	Selk	3.64947e-152	0.685366
ENSMUSG00000020486.18	2021-09-04	4.68725e-152	0.8417
ENSMUSG00000066149.11	Cdc26	4.91293e-152	0.933093
ENSMUSG00000063787.3	Chchd1	5.00129e-152	0.68763
ENSMUSG00000003299.9	Mrpl4	6.00521e-152	1.02224
ENSMUSG00000024400.15	Wdr33	7.00122e-152	1.18471
ENSMUSG00000075706.10	Gpx4	7.37806e-152	0.448214
ENSMUSG00000037169.14	Mycn	7.46998e-152	0.841011
ENSMUSG00000090553.8	Snrpe	9.20786e-152	0.352472
ENSMUSG00000032221.14	Mns1	9.4525e-152	1.27596
ENSMUSG00000055373.8	Fut9	1.03184e-151	1.14303
ENSMUSG00000022978.11	Mis18a	1.11649e-151	1.17632
ENSMUSG00000031246.14	Sh3bgrl	1.27444e-151	1.01396
ENSMUSG00000040771.13	Oard1	1.36072e-151	1.08276
ENSMUSG00000038722.17	Bud31	1.70345e-151	0.860417
ENSMUSG00000027459.16	Fam110a	1.73079e-151	1.14354
ENSMUSG00000002718.14	Cse1l	1.92213e-151	1.18926
ENSMUSG00000009549.14	Srp14	1.93726e-151	0.631524
ENSMUSG00000033916.5	Chmp2a	2.09278e-151	0.814966
ENSMUSG00000020585.4	Laptm4a	2.26526e-151	0.390313
ENSMUSG00000030647.8	Ndufc2	2.43109e-151	0.499163
ENSMUSG00000031783.9	Polr2c	2.51427e-151	0.920673
ENSMUSG00000022201.15	Zfr	2.75603e-151	1.01134
ENSMUSG00000022890.13	Atp5j	3.07226e-151	0.321718
ENSMUSG00000091449.2	Gm10269	3.17428e-151	0.76289
ENSMUSG00000020075.7	Ddx21	3.24534e-151	1.05504
ENSMUSG00000029838.11	Ptn	3.49639e-151	0.252823
ENSMUSG00000032030.16	Cul5	4.02312e-151	1.04006
ENSMUSG00000027533.10	Fabp5	4.06453e-151	0.370399
ENSMUSG00000020167.14	Tcf3	4.08947e-151	0.971983
ENSMUSG00000076431.4	Sox4	4.64301e-151	0.704396
ENSMUSG00000004945.15	Tmem242	5.84994e-151	0.903938
ENSMUSG00000056211.13	R3hdm1	6.17639e-151	1.11076
ENSMUSG00000049517.7	Rps23	6.29285e-151	1.04252
ENSMUSG00000071644.10	Eef1g	7.12231e-151	0.596693
ENSMUSG00000028330.8	Ncbp1	7.40051e-151	1.06025
ENSMUSG00000090000.1	Ier3ip1	9.78522e-151	0.855826
ENSMUSG00000029657.15	Hsph1	9.88636e-151	1.16612
ENSMUSG00000028998.6	Tomm7	1.08305e-150	0.437304
ENSMUSG00000026966.6	Ssna1	1.19799e-150	0.844953
ENSMUSG00000079562.6	Maea	1.2099e-150	1.01245
ENSMUSG00000000563.17	Atp5f1	1.35371e-150	0.355826
ENSMUSG00000049327.17	Kmt5a	1.47625e-150	1.07404
ENSMUSG00000037570.15	Mcrs1	1.63926e-150	1.09864
ENSMUSG00000021520.4	Uqcrb	1.85872e-150	0.538993
ENSMUSG00000024712.9	Rfk	1.9345e-150	1.12568
ENSMUSG00000021774.12	Ube2e1	2.69502e-150	0.956068
ENSMUSG00000028180.18	Zranb2	3.78836e-150	0.899403
ENSMUSG00000031922.12	Cep57	5.24972e-150	1.13053
ENSMUSG00000030704.14	Rab6a	5.90507e-150	0.825243
ENSMUSG00000061524.8	Zic2	7.65649e-150	1.13901
ENSMUSG00000003545.3	Fosb	8.08033e-150	1.4159
ENSMUSG00000022433.18	Csnk1e	9.04263e-150	0.9546
ENSMUSG00000056342.16	Usp34	9.17835e-150	1.0298
ENSMUSG00000033020.6	Polr2f	1.91119e-149	0.76281
ENSMUSG00000023307.13	2021-03-05	2.33519e-149	1.11923
ENSMUSG00000041881.12	Ndufa7	2.40617e-149	0.583436
ENSMUSG00000057522.15	Spop	2.73451e-149	1.07477
ENSMUSG00000016503.16	Gtf3a	3.56822e-149	1.02604
ENSMUSG00000035297.14	Cops4	3.60551e-149	0.993468
ENSMUSG00000030082.14	Sec61a1	3.92812e-149	0.941411
ENSMUSG00000019923.13	Zwint	3.98137e-149	0.971753
ENSMUSG00000046182.8	Gsg1l	4.00566e-149	1.33163
ENSMUSG00000028932.7	Psmc2	4.39902e-149	0.863214
ENSMUSG00000034021.15	Pds5b	4.44508e-149	1.07036
ENSMUSG00000036371.6	Serbp1	4.4683e-149	0.267009
ENSMUSG00000006058.10	Snf8	4.46944e-149	0.96222
ENSMUSG00000034544.17	Rsrc1	4.93204e-149	1.07994
ENSMUSG00000059534.8	Uqcr10	5.13249e-149	0.503189
ENSMUSG00000091537.2	Tma7	5.37432e-149	0.477969
ENSMUSG00000021357.13	Exoc2	6.05766e-149	1.38717
ENSMUSG00000018446.8	C1qbp	6.26573e-149	0.704031
ENSMUSG00000039976.4	Tbc1d16	6.53949e-149	1.13698
ENSMUSG00000026500.6	Cox20	6.65029e-149	0.760265
ENSMUSG00000027642.15	Rpn2	7.48448e-149	0.901942
ENSMUSG00000000346.8	Dazap2	7.49978e-149	0.976547
ENSMUSG00000042502.10	Cd2bp2	7.51258e-149	1.129
ENSMUSG00000069769.13	Msi2	7.95403e-149	0.871695
ENSMUSG00000054364.4	Rhob	8.26249e-149	1.18907
ENSMUSG00000017776.15	Crk	8.63373e-149	1.09526
ENSMUSG00000025024.6	Smndc1	9.44053e-149	1.06546
ENSMUSG00000027454.10	Gins1	1.00577e-148	1.31994
ENSMUSG00000041859.10	Mcm3	1.07022e-148	1.12447
ENSMUSG00000040128.9	Pnrc1	1.08438e-148	1.16448
ENSMUSG00000010095.13	Slc3a2	1.17308e-148	0.768759
ENSMUSG00000003131.6	Pafah1b2	1.32637e-148	0.988116
ENSMUSG00000027852.14	Nras	1.34831e-148	1.04317
ENSMUSG00000026743.16	Mllt10	1.48082e-148	1.16383
ENSMUSG00000058355.7	Abce1	1.65687e-148	1.08112
ENSMUSG00000000001.4	Gnai3	1.80055e-148	1.12494
ENSMUSG00000021967.3	Mrpl57	1.85339e-148	0.839776
ENSMUSG00000034674.18	Tdg	2.17911e-148	1.21196
ENSMUSG00000059586.9	Nsmce2	2.232e-148	1.03564
ENSMUSG00000030629.15	Zfand6	2.693e-148	0.96609
ENSMUSG00000028029.10	Aimp1	3.08756e-148	0.971715
ENSMUSG00000046432.12	Ngfrap1	3.81951e-148	0.371157
ENSMUSG00000013822.6	Elof1	4.03583e-148	0.904468
ENSMUSG00000005533.10	Igf1r	4.18342e-148	1.05174
ENSMUSG00000054387.13	Mdm4	4.19351e-148	1.04771
ENSMUSG00000079111.3	Kdelr2	4.64652e-148	0.850337
ENSMUSG00000031879.13	Fam96b	5.2431e-148	0.940394
ENSMUSG00000074797.11	Itpa	6.33375e-148	0.869455
ENSMUSG00000041408.16	Wapl	6.96717e-148	1.06028
ENSMUSG00000044600.14	Smim7	7.58914e-148	0.90926
ENSMUSG00000040209.12	Zfp704	8.6757e-148	1.24134
ENSMUSG00000063077.14	Kif1b	1.06567e-147	0.84619
ENSMUSG00000031347.12	Cetn2	1.14174e-147	1.01143
ENSMUSG00000051391.9	Ywhag	1.2784e-147	0.887543
ENSMUSG00000017221.14	Psmd3	1.39129e-147	0.89984
ENSMUSG00000021660.14	Btf3	1.65037e-147	0.311334
ENSMUSG00000053768.13	Chchd3	1.85714e-147	0.978661
ENSMUSG00000038733.13	Wdr26	1.8597e-147	0.938261
ENSMUSG00000020922.11	Lsm12	2.06389e-147	0.969586
ENSMUSG00000024875.4	Yif1a	2.71724e-147	0.83104
ENSMUSG00000008301.11	Phax	2.74147e-147	0.955148
ENSMUSG00000027162.7	Lin7c	2.74452e-147	1.10598
ENSMUSG00000020257.12	Wdr82	2.98202e-147	1.00592
ENSMUSG00000001517.14	Foxm1	3.12683e-147	1.41518
ENSMUSG00000020250.9	Txnrd1	3.34819e-147	0.915913
ENSMUSG00000063316.13	Rpl27	4.18407e-147	1.06166
ENSMUSG00000018858.15	Ict1	4.73882e-147	0.927287
ENSMUSG00000042453.14	Reln	5.01341e-147	1.16541
ENSMUSG00000034906.15	Ncaph	6.76924e-147	1.29357
ENSMUSG00000019254.16	Ppp1r12c	8.15871e-147	1.07287
ENSMUSG00000002844.8	Adprh	8.2877e-147	0.754507
ENSMUSG00000025626.16	Phf6	8.79953e-147	1.2216
ENSMUSG00000032582.14	Rbm6	9.73427e-147	1.1789
ENSMUSG00000023110.12	Prmt5	1.20231e-146	1.04809
ENSMUSG00000051154.11	Commd3	1.30224e-146	0.818962
ENSMUSG00000072772.3	Grcc10	2.09352e-146	1.12755
ENSMUSG00000039197.9	Adk	2.16885e-146	1.15102
ENSMUSG00000045969.8	Ing1	2.30779e-146	1.17622
ENSMUSG00000058076.12	Sdhc	2.34495e-146	0.832961
ENSMUSG00000062647.16	Rpl7a	2.48695e-146	0.869187
ENSMUSG00000018548.15	Trim37	2.52911e-146	1.16527
ENSMUSG00000084786.9	Ubl5	2.54463e-146	0.535376
ENSMUSG00000022204.8	Ngdn	2.66597e-146	1.08689
ENSMUSG00000029152.13	Ociad1	2.84105e-146	0.825191
ENSMUSG00000001576.14	Ergic1	3.00981e-146	1.00674
ENSMUSG00000045624.15	Esf1	3.64305e-146	1.05003
ENSMUSG00000050288.6	Fzd2	4.18289e-146	1.04105
ENSMUSG00000030335.6	Mrpl51	4.31079e-146	0.95962
ENSMUSG00000058407.12	Txndc9	4.44955e-146	0.910573
ENSMUSG00000037805.14	Rpl10a	5.33453e-146	0.891341
ENSMUSG00000039396.11	Neil3	5.76121e-146	1.3007
ENSMUSG00000020719.14	Ddx5	5.83664e-146	0.248995
ENSMUSG00000034311.3	Kif4	6.27178e-146	1.46841
ENSMUSG00000038005.15	2700029M09Rik	7.50556e-146	0.87194
ENSMUSG00000035683.13	Melk	1.04993e-145	1.30856
ENSMUSG00000033813.15	Tcea1	1.06938e-145	1.01645
ENSMUSG00000037306.13	Man1c1	1.10989e-145	1.04926
ENSMUSG00000054604.7	Cggbp1	1.15836e-145	0.979731
ENSMUSG00000020471.11	Pold2	1.28563e-145	1.18008
ENSMUSG00000026277.13	Stk25	1.74652e-145	1.09257
ENSMUSG00000028648.13	Ndufs5	1.80466e-145	0.532447
ENSMUSG00000027680.15	Fxr1	2.81506e-145	1.05633
ENSMUSG00000004788.11	Eif2b2	3.62843e-145	1.09917
ENSMUSG00000026032.8	Ndufb3	3.64551e-145	0.748081
ENSMUSG00000017550.14	Atad5	3.67398e-145	1.56828
ENSMUSG00000039128.13	Cdc123	3.92088e-145	0.8789
ENSMUSG00000035227.7	Spcs2	4.05125e-145	0.767185
ENSMUSG00000028580.15	Pum1	4.08333e-145	0.984122
ENSMUSG00000030869.11	Ndufab1	5.17717e-145	0.663795
ENSMUSG00000052534.15	Pbx1	7.05396e-145	1.02716
ENSMUSG00000024290.8	Rock1	7.10742e-145	1.10972
ENSMUSG00000028745.18	Capzb	7.44477e-145	0.815696
ENSMUSG00000034868.8	Myl12b	8.07689e-145	0.590671
ENSMUSG00000027374.12	Mrps5	8.84063e-145	1.03661
ENSMUSG00000030079.15	Ruvbl1	9.79621e-145	1.00038
ENSMUSG00000039220.16	Ppp1r10	1.27137e-144	1.1586
ENSMUSG00000040850.17	Psme4	1.30422e-144	1.29124
ENSMUSG00000024392.17	Bag6	1.64358e-144	0.992
ENSMUSG00000021846.8	Peli2	1.68025e-144	1.11173
ENSMUSG00000005973.6	Rcn1	1.72899e-144	0.987001
ENSMUSG00000031285.14	Dcx	2.32427e-144	0.894038
ENSMUSG00000037544.13	Dlgap5	2.35455e-144	1.40045
ENSMUSG00000033701.13	Acbd6	2.60002e-144	1.05478
ENSMUSG00000025228.4	Actr1a	2.90212e-144	1.02842
ENSMUSG00000007041.9	Clic1	3.27729e-144	0.645972
ENSMUSG00000021243.14	Fcf1	3.41946e-144	0.910866
ENSMUSG00000049751.6	Rpl36al	3.69167e-144	0.614192
ENSMUSG00000021598.8	Med10	3.87593e-144	0.91173
ENSMUSG00000021816.10	Ppp3cb	3.92586e-144	1.01361
ENSMUSG00000025156.17	Gps1	3.9584e-144	0.950593
ENSMUSG00000063358.15	Mapk1	4.66847e-144	0.940059
ENSMUSG00000017843.13	Ppp2r5c	4.79989e-144	1.18325
ENSMUSG00000030980.17	Knop1	4.93042e-144	0.917811
ENSMUSG00000084957.2	Bbip1	5.25227e-144	0.917161
ENSMUSG00000031432.3	Prps1	5.418e-144	1.16867
ENSMUSG00000045962.16	Wnk1	7.99235e-144	1.13943
ENSMUSG00000109865.1	Hspa14	9.65834e-144	1.13116
ENSMUSG00000000838.17	Fmr1	1.08362e-143	1.13879
ENSMUSG00000024081.8	Cebpz	1.1982e-143	1.13937
ENSMUSG00000025261.17	Huwe1	1.23324e-143	1.21893
ENSMUSG00000060036.13	Rpl3	1.31461e-143	0.494303
ENSMUSG00000061613.12	U2af1	1.41174e-143	0.681924
ENSMUSG00000026568.6	Mpc2	1.58999e-143	0.817532
ENSMUSG00000033004.14	Mycbp2	1.63752e-143	1.12076
ENSMUSG00000031367.15	Ap1s2	1.73263e-143	1.18729
ENSMUSG00000037475.15	Thoc2	2.28447e-143	0.976284
ENSMUSG00000032897.17	Nfyc	2.33047e-143	1.19704
ENSMUSG00000066568.12	Lsm14a	2.38229e-143	1.05322
ENSMUSG00000038690.15	Atp5j2	2.3845e-143	0.323101
ENSMUSG00000020156.16	Mum1	2.72388e-143	1.28097
ENSMUSG00000031950.7	Gabarapl2	2.85182e-143	0.803894
ENSMUSG00000000581.8	C1d	3.50392e-143	0.963025
ENSMUSG00000026878.16	Rab14	3.50392e-143	0.748795
ENSMUSG00000004771.12	Rab11a	3.65403e-143	0.82835
ENSMUSG00000022773.16	Ypel1	3.70028e-143	1.17709
ENSMUSG00000039016.4	Timm8b	3.9152e-143	0.678381
ENSMUSG00000026147.16	Col9a1	4.06939e-143	1.20637
ENSMUSG00000022706.15	Mrpl40	4.29317e-143	0.956228
ENSMUSG00000037601.11	Nme1	4.52467e-143	0.392548
ENSMUSG00000030588.12	Yif1b	4.64887e-143	0.973795
ENSMUSG00000004455.16	Ppp1cc	4.83048e-143	1.00259
ENSMUSG00000029202.12	Pds5a	7.83915e-143	1.18654
ENSMUSG00000063334.16	Krr1	8.54366e-143	1.3229
ENSMUSG00000074785.4	Plxnc1	9.73281e-143	1.33343
ENSMUSG00000029911.14	Ssbp1	1.11956e-142	0.917422
ENSMUSG00000037032.16	Apbb1	1.15166e-142	0.84368
ENSMUSG00000029094.11	Afap1	1.33122e-142	1.17768
ENSMUSG00000040028.10	Elavl1	1.35087e-142	1.00384
ENSMUSG00000006941.4	Eif1b	1.47603e-142	0.815538
ENSMUSG00000022757.18	Tfg	1.68725e-142	1.0319
ENSMUSG00000024146.9	Cript	1.72231e-142	0.906431
ENSMUSG00000041718.15	Alg13	1.87347e-142	1.46122
ENSMUSG00000037103.8	Dcaf15	1.95882e-142	0.990654
ENSMUSG00000032437.9	Stt3b	3.1221e-142	1.00355
ENSMUSG00000024384.3	Iws1	3.21239e-142	1.23542
ENSMUSG00000017978.18	Cadps2	3.30238e-142	1.29843
ENSMUSG00000004394.12	Tmed4	3.342e-142	1.10089
ENSMUSG00000003955.7	Fam162a	4.02633e-142	0.80581
ENSMUSG00000077450.12	Rab11b	4.29522e-142	0.869138
ENSMUSG00000031342.17	Gpm6b	4.34701e-142	0.739141
ENSMUSG00000024194.15	Cuta	4.69225e-142	0.840999
ENSMUSG00000031796.6	Cfap20	5.69292e-142	0.813492
ENSMUSG00000026930.15	Gpsm1	5.70132e-142	1.18646
ENSMUSG00000020850.14	Prpf8	5.8787e-142	1.23309
ENSMUSG00000023861.17	Mpc1	5.96086e-142	0.704141
ENSMUSG00000041740.16	Rnf10	7.05359e-142	0.976095
ENSMUSG00000059005.13	Hnrnpa3	7.36709e-142	0.248693
ENSMUSG00000026987.16	Baz2b	8.52272e-142	1.09748
ENSMUSG00000020610.16	Amz2	1.04396e-141	1.05824
ENSMUSG00000024213.13	Nudt3	1.06687e-141	0.945935
ENSMUSG00000063446.4	Plppr1	1.17036e-141	1.07926
ENSMUSG00000020982.8	Nemf	1.26122e-141	1.01498
ENSMUSG00000014504.16	Srp19	1.47135e-141	0.863143
ENSMUSG00000030265.14	Kras	1.56793e-141	1.04099
ENSMUSG00000059791.14	Nrm	1.58514e-141	1.02038
ENSMUSG00000025979.13	Mob4	1.6017e-141	0.93499
ENSMUSG00000055681.14	Cope	1.73058e-141	0.731151
ENSMUSG00000045515.3	Pou3f3	1.85607e-141	0.990216
ENSMUSG00000002017.9	Fam98a	1.88105e-141	1.22299
ENSMUSG00000068739.13	Sars	1.96188e-141	0.865171
ENSMUSG00000109324.1	Prmt1	2.23065e-141	0.610573
ENSMUSG00000036427.5	Gpi1	2.33378e-141	0.838479
ENSMUSG00000062169.13	Cnih4	2.47855e-141	0.994028
ENSMUSG00000031672.7	Got2	3.08261e-141	1.01846
ENSMUSG00000039849.5	Pcif1	3.3487e-141	1.05178
ENSMUSG00000027770.5	Dhx36	3.62811e-141	1.12495
ENSMUSG00000015943.11	Bola1	3.79863e-141	0.970624
ENSMUSG00000063524.13	Eno1	3.92274e-141	0.706682
ENSMUSG00000028218.19	Fam92a	5.86844e-141	1.01529
ENSMUSG00000058546.8	Rpl23a	5.96499e-141	0.97341
ENSMUSG00000031885.13	Cbfb	7.48847e-141	1.21615
ENSMUSG00000062867.13	Impdh2	7.52175e-141	1.08492
ENSMUSG00000018189.12	Uchl5	9.52902e-141	1.11903
ENSMUSG00000009112.4	Bcl2l13	9.54511e-141	1.23978
ENSMUSG00000029767.16	Calu	1.02017e-140	0.895317
ENSMUSG00000037710.8	Cisd1	1.18219e-140	0.670387
ENSMUSG00000019738.15	Polr2i	1.43686e-140	0.770131
ENSMUSG00000013160.7	Atp6v0d1	1.53728e-140	0.839348
ENSMUSG00000034022.7	Cpsf1	1.57292e-140	1.289
ENSMUSG00000071662.3	Polr2g	1.88903e-140	0.839503
ENSMUSG00000021051.9	Ppp2r5e	2.12039e-140	1.21925
ENSMUSG00000023018.4	Smarcd1	2.19664e-140	1.01148
ENSMUSG00000040699.13	Limd2	2.44358e-140	0.906083
ENSMUSG00000008892.12	Vdac3	2.94714e-140	0.843617
ENSMUSG00000047417.17	Rexo1	3.77946e-140	1.18143
ENSMUSG00000036023.5	Parp2	3.91986e-140	1.19621
ENSMUSG00000026782.15	Abi2	4.07932e-140	1.10147
ENSMUSG00000029860.16	Zyx	4.32855e-140	1.27532
ENSMUSG00000025724.12	Sec11a	4.39539e-140	0.871689
ENSMUSG00000079215.8	Zfp664	4.5985e-140	0.992953
ENSMUSG00000023832.13	Acat2	4.67387e-140	0.879243
ENSMUSG00000032712.16	2810474O19Rik	5.09575e-140	1.1912
ENSMUSG00000019804.12	Snx3	5.67119e-140	0.821224
ENSMUSG00000065990.12	Aurkaip1	6.11295e-140	1.07774
ENSMUSG00000061111.8	Fam195b	8.92736e-140	1.00561
ENSMUSG00000019518.10	Ap4m1	9.80325e-140	1.30012
ENSMUSG00000026526.14	Fh1	1.2931e-139	0.983584
ENSMUSG00000040681.14	Hmgn1	1.29804e-139	0.24084
ENSMUSG00000008305.18	Tle1	1.427e-139	1.25262
ENSMUSG00000021270.13	Hsp90aa1	1.8224e-139	0.243796
ENSMUSG00000033307.6	Mif	1.97495e-139	0.413583
ENSMUSG00000031819.13	Emc8	2.64122e-139	0.974927
ENSMUSG00000027602.9	Map1lc3a	3.19597e-139	0.812537
ENSMUSG00000038975.14	Rabggtb	3.22414e-139	1.08089
ENSMUSG00000027406.12	Idh3b	3.48407e-139	0.880026
ENSMUSG00000032366.15	Tpm1	3.69625e-139	1.00675
ENSMUSG00000027323.10	Rad51	3.76916e-139	1.26408
ENSMUSG00000022789.14	Dnm1l	5.02994e-139	1.06274
ENSMUSG00000035674.13	Ndufa3	5.17215e-139	0.487293
ENSMUSG00000053080.10	2700081O15Rik	5.9032e-139	1.09817
ENSMUSG00000030652.11	Coq7	6.32596e-139	0.897336
ENSMUSG00000079553.10	Kifc1	7.51481e-139	1.36259
ENSMUSG00000028234.6	Rps20	8.36238e-139	0.258786
ENSMUSG00000019373.11	Cops3	8.92218e-139	0.886226
ENSMUSG00000006585.2	Cdt1	9.0896e-139	1.15078
ENSMUSG00000056763.16	Cspp1	9.32592e-139	1.07147
ENSMUSG00000024975.12	Pdcd4	1.29505e-138	1.02855
ENSMUSG00000027109.16	Sp3	1.95579e-138	1.23296
ENSMUSG00000059796.16	Eif4a1	1.98041e-138	0.365544
ENSMUSG00000029918.9	Mrps33	2.2358e-138	0.626925
ENSMUSG00000028013.16	Ppa2	2.71259e-138	1.01785
ENSMUSG00000020166.14	Cnot2	2.85241e-138	1.09188
ENSMUSG00000043557.15	Mdga1	2.91106e-138	1.25914
ENSMUSG00000025351.13	Cd63	3.24502e-138	0.227879
ENSMUSG00000024902.4	Mrpl11	3.77296e-138	0.974257
ENSMUSG00000008393.8	Carhsp1	3.77712e-138	0.949833
ENSMUSG00000035456.9	Prdm8	3.98712e-138	1.14181
ENSMUSG00000029223.12	Uchl1	4.17687e-138	0.670997
ENSMUSG00000030842.12	Lamtor1	4.40301e-138	0.896149
ENSMUSG00000035293.13	G2e3	5.53652e-138	1.38229
ENSMUSG00000025867.8	Cplx2	6.12161e-138	1.00203
ENSMUSG00000026867.18	Gapvd1	6.65285e-138	1.08271
ENSMUSG00000078974.10	Sec61g	6.96152e-138	1.23469
ENSMUSG00000057278.8	Snrpg	7.50266e-138	0.379634
ENSMUSG00000067786.16	Nnat	8.55598e-138	0.351
ENSMUSG00000102252.5	Snrpn	9.35061e-138	0.919797
ENSMUSG00000020097.14	Sgpl1	1.01428e-137	1.06732
ENSMUSG00000091337.3	Eid1	1.15848e-137	0.761236
ENSMUSG00000038000.9	Acd	1.22734e-137	1.06478
ENSMUSG00000055044.12	Pdlim1	1.35933e-137	1.12232
ENSMUSG00000031633.4	Slc25a4	1.59647e-137	0.319487
ENSMUSG00000031157.10	Pqbp1	1.63525e-137	1.00914
ENSMUSG00000029701.15	Rbm28	1.74312e-137	1.17282
ENSMUSG00000039530.17	Tusc3	2.2011e-137	0.958377
ENSMUSG00000024188.15	Luc7l	2.58601e-137	1.00438
ENSMUSG00000041781.8	Cpsf2	2.69662e-137	1.11927
ENSMUSG00000028266.17	Lmo4	2.99958e-137	0.912243
ENSMUSG00000022674.14	Ube2v2	3.00521e-137	1.0365
ENSMUSG00000028165.9	Cisd2	3.18602e-137	0.966657
ENSMUSG00000021474.8	Sfxn1	3.46625e-137	0.908713
ENSMUSG00000031696.9	Vps35	3.48596e-137	0.961096
ENSMUSG00000023852.13	Chd1	3.49086e-137	1.11402
ENSMUSG00000032555.9	Topbp1	3.93661e-137	1.24401
ENSMUSG00000029433.14	Diablo	4.68655e-137	1.0649
ENSMUSG00000020929.14	Eftud2	4.73081e-137	0.995558
ENSMUSG00000042541.10	Shfm1	4.85506e-137	0.329462
ENSMUSG00000063919.10	Srrm4	5.00897e-137	1.12503
ENSMUSG00000007944.8	Ttc9b	5.36066e-137	0.904154
ENSMUSG00000022811.16	Zfp148	5.38193e-137	1.10153
ENSMUSG00000048039.8	Isg20l2	6.2478e-137	1.36148
ENSMUSG00000038255.6	Neurod2	6.77241e-137	1.02678
ENSMUSG00000031299.10	Pdha1	8.83829e-137	1.02491
ENSMUSG00000054814.14	Usp46	1.04205e-136	0.890195
ENSMUSG00000041645.13	Ddx24	1.11556e-136	0.874463
ENSMUSG00000073702.11	Rpl31	1.11627e-136	0.850323
ENSMUSG00000044147.7	Arf6	1.15656e-136	1.10526
ENSMUSG00000030268.17	Bcat1	1.21607e-136	1.28656
ENSMUSG00000004364.14	Cul3	1.32735e-136	1.16994
ENSMUSG00000040112.9	Mrps35	1.39984e-136	0.994741
ENSMUSG00000022774.12	Ncbp2	1.40616e-136	1.09418
ENSMUSG00000041629.7	Fam104a	1.55296e-136	0.875443
ENSMUSG00000032228.16	Tcf12	2.11406e-136	0.994585
ENSMUSG00000030016.14	Zfp638	2.25596e-136	1.08868
ENSMUSG00000018974.7	Sart3	2.78041e-136	1.20728
ENSMUSG00000030291.12	Med21	2.96642e-136	0.961307
ENSMUSG00000054008.8	Ndst1	3.03573e-136	1.11014
ENSMUSG00000029311.16	Hsd17b11	3.54707e-136	0.672608
ENSMUSG00000017677.11	Wsb1	3.60769e-136	0.932367
ENSMUSG00000022656.15	Nectin3	3.93653e-136	1.26717
ENSMUSG00000021917.14	Spcs1	4.26497e-136	0.660971
ENSMUSG00000054312.6	Mrps21	4.5304e-136	0.772069
ENSMUSG00000031785.15	Adgrg1	6.58996e-136	1.01895
ENSMUSG00000003068.15	Stk11	7.25667e-136	1.06212
ENSMUSG00000020594.14	Pum2	7.93259e-136	1.05766
ENSMUSG00000068523.12	Gng5	9.19798e-136	0.559663
ENSMUSG00000020024.6	Cep83	1.02776e-135	1.24783
ENSMUSG00000036751.7	Cox6b1	1.04797e-135	0.319291
ENSMUSG00000006057.15	Atp5g1	1.06745e-135	0.715485
ENSMUSG00000056209.7	Npm3	1.14772e-135	0.911853
ENSMUSG00000026766.16	Mmadhc	1.1852e-135	1.01055
ENSMUSG00000003421.13	Nosip	1.27387e-135	1.10473
ENSMUSG00000031314.18	Taf1	1.3065e-135	1.13475
ENSMUSG00000029034.9	Cpsf3l	1.41353e-135	1.08555
ENSMUSG00000016252.7	Atp5e	1.4745e-135	0.335242
ENSMUSG00000038384.16	Setd1b	1.58176e-135	1.21425
ENSMUSG00000022800.13	Fyttd1	1.68857e-135	1.05257
ENSMUSG00000038489.8	Polr2l	1.77439e-135	0.711621
ENSMUSG00000019158.9	Tmem160	1.99826e-135	0.8505
ENSMUSG00000020577.15	Tspan13	2.24735e-135	0.915067
ENSMUSG00000050148.9	Ubqln2	2.39667e-135	0.992438
ENSMUSG00000032381.5	Fam96a	2.55819e-135	0.975454
ENSMUSG00000024841.7	Eif1ad	2.65832e-135	1.03227
ENSMUSG00000074794.9	Arrdc3	2.74902e-135	1.23859
ENSMUSG00000026341.16	Actr3	3.35038e-135	1.04002
ENSMUSG00000022024.9	Sugt1	3.45973e-135	1.03447
ENSMUSG00000061479.15	Snrpa	3.73504e-135	0.786819
ENSMUSG00000004789.9	Dlst	3.914e-135	1.25946
ENSMUSG00000023919.7	Cenpq	3.914e-135	1.21117
ENSMUSG00000030432.12	Rpl28	4.09979e-135	0.685436
ENSMUSG00000048388.3	Fam171b	4.89596e-135	1.04271
ENSMUSG00000026933.17	Camsap1	4.95775e-135	1.0413
ENSMUSG00000023072.14	Cep89	5.12447e-135	1.54988
ENSMUSG00000029616.9	Erp29	5.3952e-135	0.752208
ENSMUSG00000037868.15	Egr2	6.18302e-135	1.61624
ENSMUSG00000029038.9	Ssu72	6.43461e-135	0.844629
ENSMUSG00000022752.8	Tomm70a	6.73334e-135	1.05751
ENSMUSG00000048402.14	Gli2	8.20037e-135	1.46618
ENSMUSG00000028399.17	Ptprd	1.00475e-134	1.09645
ENSMUSG00000038126.17	Mphosph9	1.15807e-134	1.38356
ENSMUSG00000004285.12	Atp6v1f	1.15807e-134	0.70744
ENSMUSG00000068856.3	Sf3b4	1.20809e-134	0.8794
ENSMUSG00000062078.14	Qk	1.40441e-134	0.711088
ENSMUSG00000002416.13	Ndufb2	1.47187e-134	0.597883
ENSMUSG00000030062.7	Rpn1	1.50106e-134	0.866166
ENSMUSG00000071528.3	Usmg5	1.62668e-134	0.455523
ENSMUSG00000036438.12	Calm2	1.62668e-134	0.2078
ENSMUSG00000024914.16	Drap1	1.68973e-134	0.686546
ENSMUSG00000047907.11	Tshz2	1.87952e-134	1.24562
ENSMUSG00000059323.13	Tonsl	1.98327e-134	0.905154
ENSMUSG00000063856.7	Gpx1	1.99566e-134	0.654537
ENSMUSG00000042035.11	Igsf3	2.10727e-134	1.18716
ENSMUSG00000033849.3	B3galt2	2.82511e-134	1.162
ENSMUSG00000055053.17	Nfic	3.88189e-134	0.855489
ENSMUSG00000025369.14	Smarcc2	4.04551e-134	1.05451
ENSMUSG00000038398.8	Upf3a	4.32231e-134	1.08952
ENSMUSG00000018199.8	Trove2	4.78801e-134	1.04291
ENSMUSG00000022108.7	Itm2b	4.93736e-134	0.34074
ENSMUSG00000050856.16	Atp5k	5.6559e-134	0.437858
ENSMUSG00000034152.5	Exoc3	5.98807e-134	1.14677
ENSMUSG00000035268.14	Pkig	6.29236e-134	1.00272
ENSMUSG00000022051.15	Bnip3l	6.70895e-134	1.0065
ENSMUSG00000061666.6	Gdpd1	7.43382e-134	0.979524
ENSMUSG00000028134.11	Ptbp2	7.89224e-134	0.928268
ENSMUSG00000036893.17	Ehmt1	9.38932e-134	1.12125
ENSMUSG00000030035.14	Wbp1	1.09703e-133	0.98252
ENSMUSG00000023010.14	Tmbim6	1.19874e-133	0.757294
ENSMUSG00000059474.13	Mbtd1	1.20617e-133	1.15782
ENSMUSG00000021290.5	2010107E04Rik	1.20617e-133	0.436273
ENSMUSG00000028345.15	Tex10	1.25477e-133	1.23899
ENSMUSG00000022109.5	Med4	1.31273e-133	1.10087
ENSMUSG00000093661.1	Eif4e3	1.67289e-133	1.27876
ENSMUSG00000037060.3	Prkcdbp	1.67584e-133	1.06808
ENSMUSG00000003410.7	Elavl3	1.68079e-133	0.624928
ENSMUSG00000027649.15	Ctnnbl1	1.71132e-133	0.952397
ENSMUSG00000021391.9	Cenpp	1.99014e-133	1.35879
ENSMUSG00000020677.7	Ddx52	2.03003e-133	1.19444
ENSMUSG00000053025.13	Sv2b	2.21696e-133	1.22405
ENSMUSG00000087260.5	Lamtor5	2.62066e-133	0.860297
ENSMUSG00000024370.16	Cdc23	2.7207e-133	1.29665
ENSMUSG00000063800.5	Prpf38a	2.80935e-133	1.06336
ENSMUSG00000021936.13	Mapk8	3.3145e-133	1.26665
ENSMUSG00000043284.12	Tmem11	3.71951e-133	1.12703
ENSMUSG00000022681.14	Ntan1	3.75659e-133	1.15437
ENSMUSG00000028945.9	Rheb	3.85774e-133	0.82489
ENSMUSG00000090223.1	Pcp4	4.1812e-133	1.35677
ENSMUSG00000032112.9	Trappc4	4.44132e-133	0.86142
ENSMUSG00000001441.13	Npepps	4.7933e-133	0.894643
ENSMUSG00000029106.14	Add1	5.44854e-133	0.9058
ENSMUSG00000016018.3	Skiv2l2	5.47302e-133	1.29484
ENSMUSG00000032388.6	Spg21	5.63777e-133	1.08025
ENSMUSG00000068267.5	Cenpb	5.87612e-133	1.08995
ENSMUSG00000031447.7	Lamp1	6.10874e-133	0.703067
ENSMUSG00000027706.8	Sec62	6.2532e-133	0.772367
ENSMUSG00000037013.15	Ss18	6.40289e-133	1.09434
ENSMUSG00000020611.14	Gna13	6.59473e-133	1.14969
ENSMUSG00000024767.11	Otub1	7.59708e-133	0.850476
ENSMUSG00000054256.11	Msi1	7.82289e-133	0.947761
ENSMUSG00000044408.6	Sptssa	8.18821e-133	0.940636
ENSMUSG00000021932.13	Rnaseh2b	8.51594e-133	1.03491
ENSMUSG00000062963.10	Ufc1	8.59083e-133	0.898991
ENSMUSG00000066306.13	Numa1	8.61681e-133	1.32572
ENSMUSG00000002728.14	Naa20	8.73505e-133	1.02937
ENSMUSG00000021018.7	Polr2h	1.24701e-132	0.88391
ENSMUSG00000039219.17	Arid4b	1.28505e-132	1.03338
ENSMUSG00000035351.15	Nup37	1.56029e-132	1.21929
ENSMUSG00000032580.12	Rbm5	1.56608e-132	0.920538
ENSMUSG00000030986.13	Dhx32	1.86045e-132	1.20198
ENSMUSG00000029461.16	Fam168a	2.03657e-132	0.885161
ENSMUSG00000036167.15	Pphln1	2.08286e-132	1.30661
ENSMUSG00000062949.13	Atp11c	2.71238e-132	1.33526
ENSMUSG00000042390.9	Gatad2b	2.93297e-132	0.946458
ENSMUSG00000026553.17	Copa	3.01803e-132	1.18622
ENSMUSG00000021938.11	Pspc1	3.17674e-132	1.07136
ENSMUSG00000032002.9	Dcun1d5	3.50093e-132	0.925853
ENSMUSG00000019927.6	Ube2d1	3.75651e-132	0.900154
ENSMUSG00000029920.9	Smarcad1	4.0342e-132	1.15742
ENSMUSG00000002395.14	Use1	4.03986e-132	0.947033
ENSMUSG00000026155.13	Smap1	4.95064e-132	0.941946
ENSMUSG00000013663.7	Pten	5.36054e-132	1.18038
ENSMUSG00000006095.12	Tbcb	8.5147e-132	0.660737
ENSMUSG00000026275.13	Ppp1r7	8.75484e-132	1.04262
ENSMUSG00000072501.4	Phf20l1	9.79235e-132	1.06896
ENSMUSG00000037958.13	Nsrp1	1.18339e-131	1.0715
ENSMUSG00000027455.16	Nsfl1c	1.21579e-131	0.960503
ENSMUSG00000026755.14	Arpc5l	1.22567e-131	0.955658
ENSMUSG00000059409.8	Ppp2r5d	1.45682e-131	1.27888
ENSMUSG00000041912.12	Tdrkh	1.5642e-131	1.12511
ENSMUSG00000024480.7	Ap3s1	1.75581e-131	1.00653
ENSMUSG00000031948.13	Kars	2.30011e-131	0.956865
ENSMUSG00000020978.10	Klhdc2	2.35669e-131	0.926323
ENSMUSG00000026895.7	Ndufa8	2.4076e-131	0.789187
ENSMUSG00000024056.9	Ndc80	2.4911e-131	1.4358
ENSMUSG00000030890.16	Ilk	3.44016e-131	0.893491
ENSMUSG00000062580.9	Timm17a	4.4252e-131	0.922316
ENSMUSG00000048170.14	Mcmbp	4.73903e-131	0.987696
ENSMUSG00000052707.8	Tnrc6a	4.93925e-131	1.02657
ENSMUSG00000031358.17	Msl3	6.23565e-131	1.24934
ENSMUSG00000025817.12	Nudt5	6.75233e-131	1.04823
ENSMUSG00000049354.8	Dcaf7	8.73128e-131	1.20197
ENSMUSG00000025326.12	Ube3a	1.14904e-130	0.934888
ENSMUSG00000030649.18	Anapc15	1.18875e-130	1.18019
ENSMUSG00000090122.3	Kcne1l	1.3259e-130	0.976821
ENSMUSG00000032624.15	Eml4	1.74175e-130	1.13277
ENSMUSG00000030342.8	Cd9	2.08434e-130	0.45613
ENSMUSG00000031924.3	Cyb5b	2.22533e-130	1.124
ENSMUSG00000050017.11	Pitpnb	2.42352e-130	1.12707
ENSMUSG00000038646.13	Fam103a1	2.99185e-130	1.11363
ENSMUSG00000030304.11	Ergic2	3.0554e-130	1.00803
ENSMUSG00000069662.5	Marcks	3.21833e-130	0.190701
ENSMUSG00000024817.13	Uhrf2	3.24712e-130	1.29992
ENSMUSG00000019689.4	1110001J03Rik	4.01922e-130	0.783402
ENSMUSG00000041697.8	Cox6a1	4.28504e-130	0.258243
ENSMUSG00000019877.10	Serinc1	4.38966e-130	0.761016
ENSMUSG00000027599.9	Armc1	4.69598e-130	1.15754
ENSMUSG00000028683.14	Eif2b3	5.39566e-130	1.12198
ENSMUSG00000030960.16	Mettl10	5.69814e-130	0.941217
ENSMUSG00000020849.13	Ywhae	6.00873e-130	0.283246
ENSMUSG00000021556.11	Golm1	7.29733e-130	0.859342
ENSMUSG00000023169.14	Slc38a1	7.41541e-130	0.906491
ENSMUSG00000039968.9	Rsbn1l	7.5646e-130	1.07293
ENSMUSG00000019303.14	Psmc3ip	8.15529e-130	1.02694
ENSMUSG00000024736.14	Tmem132a	8.16843e-130	1.18007
ENSMUSG00000020463.15	Smek2	8.35836e-130	1.14083
ENSMUSG00000031060.16	Rbm10	8.75124e-130	1.06815
ENSMUSG00000015094.16	Npdc1	9.5457e-130	0.772342
ENSMUSG00000051579.10	Tceal8	1.17664e-129	0.815974
ENSMUSG00000043733.14	Ptpn11	1.42856e-129	1.12302
ENSMUSG00000020803.3	Txndc17	1.63261e-129	0.841438
ENSMUSG00000021965.2	Ska3	1.75706e-129	1.3591
ENSMUSG00000021555.14	Naa35	1.93653e-129	1.13553
ENSMUSG00000028070.7	Apoa1bp	1.94663e-129	0.921535
ENSMUSG00000032320.7	Rcn2	2.05525e-129	0.788396
ENSMUSG00000024070.15	Prkd3	2.07036e-129	1.27131
ENSMUSG00000040479.11	Dgkz	2.08737e-129	1.21881
ENSMUSG00000034243.16	Golgb1	2.11686e-129	1.20353
ENSMUSG00000040289.8	Hey1	2.20545e-129	1.07208
ENSMUSG00000028309.14	Rnf20	2.24403e-129	1.13937
ENSMUSG00000071359.13	Tbpl1	2.29032e-129	1.12603
ENSMUSG00000026470.14	Stx6	2.43431e-129	1.16148
ENSMUSG00000049421.13	Zfp260	2.59481e-129	1.09225
ENSMUSG00000075054.4	Yae1d1	2.73267e-129	1.01692
ENSMUSG00000030754.9	Copb1	2.85523e-129	0.948804
ENSMUSG00000063236.5	1110038F14Rik	3.00138e-129	0.906128
ENSMUSG00000007659.18	Bcl2l1	3.12696e-129	1.1204
ENSMUSG00000036504.6	Phpt1	3.18399e-129	0.711221
ENSMUSG00000022111.8	Uchl3	3.47958e-129	0.937175
ENSMUSG00000001151.9	Pcnt	3.85244e-129	1.3237
ENSMUSG00000033295.13	Ptprf	4.10894e-129	1.0805
ENSMUSG00000001687.15	Ubl3	4.23467e-129	0.970612
ENSMUSG00000012405.15	Rpl15	5.35841e-129	0.813928
ENSMUSG00000020114.12	Cand1	5.61929e-129	1.18813
ENSMUSG00000032459.9	Mrps22	5.81735e-129	1.18439
ENSMUSG00000070372.11	Capza1	5.92733e-129	1.04872
ENSMUSG00000031820.8	Babam1	6.70983e-129	1.00901
ENSMUSG00000028398.8	Tmem261	6.75486e-129	0.90963
ENSMUSG00000028576.12	Ift74	6.84184e-129	1.11537
ENSMUSG00000007670.9	Khsrp	6.94532e-129	1.13339
ENSMUSG00000028719.8	Cmpk1	7.92817e-129	0.9246
ENSMUSG00000060992.8	Copz1	8.80648e-129	0.942465
ENSMUSG00000005936.18	Kctd20	9.13047e-129	1.16624
ENSMUSG00000020107.10	Anapc16	9.34917e-129	0.950102
ENSMUSG00000021643.14	Serf1	9.45854e-129	0.783258
ENSMUSG00000047181.12	Samd14	1.08516e-128	1.12573
ENSMUSG00000024240.13	Epc1	1.27335e-128	1.0057
ENSMUSG00000034880.6	Mrpl34	1.58481e-128	0.748709
ENSMUSG00000020163.12	Uqcr11	1.59122e-128	0.358948
ENSMUSG00000050912.15	Tmem123	1.6746e-128	1.34553
ENSMUSG00000033732.9	Sf3b3	1.81084e-128	1.19264
ENSMUSG00000029363.14	Rfc5	1.959e-128	1.10735
ENSMUSG00000037563.15	Rps16	2.15068e-128	0.383805
ENSMUSG00000024218.12	Taf11	2.62142e-128	0.959001
ENSMUSG00000048895.13	Cdk5r1	3.23501e-128	0.9635
ENSMUSG00000027893.14	Ahcyl1	3.46182e-128	1.04565
ENSMUSG00000054452.9	Aes	3.46182e-128	0.767133
ENSMUSG00000032872.16	Cyb5r4	4.09425e-128	1.21812
ENSMUSG00000024835.14	Coro1b	4.37748e-128	0.857772
ENSMUSG00000041650.15	Pcca	4.79143e-128	1.08421
ENSMUSG00000046756.10	Mrps7	6.34927e-128	0.988013
ENSMUSG00000037174.18	Elf2	6.74522e-128	1.13817
ENSMUSG00000001962.8	Fam50a	6.76678e-128	1.04493
ENSMUSG00000032740.16	Ccdc88a	7.78441e-128	0.948393
ENSMUSG00000049299.14	Trappc1	7.81509e-128	0.849679
ENSMUSG00000040972.8	Igsf21	7.82736e-128	1.13361
ENSMUSG00000024258.3	Polr2d	8.64128e-128	0.90936
ENSMUSG00000048271.14	Rbm33	8.95753e-128	1.20275
ENSMUSG00000031328.15	Flna	9.21815e-128	1.21899
ENSMUSG00000031960.14	Aars	1.34655e-127	1.06087
ENSMUSG00000029145.12	Eif2b4	1.69246e-127	1.10804
ENSMUSG00000030126.17	Tmcc1	1.85127e-127	1.10623
ENSMUSG00000027104.18	Atf2	1.88892e-127	1.20755
ENSMUSG00000021670.14	Hmgcr	1.93717e-127	0.983821
ENSMUSG00000037278.9	Tmem97	2.02533e-127	1.12391
ENSMUSG00000025986.6	Slc39a10	2.22944e-127	1.07018
ENSMUSG00000019146.2	Cacng2	2.39272e-127	0.933764
ENSMUSG00000027365.14	Trpm7	2.51703e-127	1.11765
ENSMUSG00000019210.10	Atp6v1e1	2.9444e-127	0.828167
ENSMUSG00000055980.2	Irs1	3.00644e-127	1.34709
ENSMUSG00000032601.13	Prkar2a	3.11219e-127	1.15954
ENSMUSG00000028822.11	Tmem50a	3.27042e-127	0.736591
ENSMUSG00000002205.16	Vrk3	3.39614e-127	1.16731
ENSMUSG00000031575.18	Ash2l	3.59383e-127	1.10312
ENSMUSG00000026037.14	Orc2	3.94136e-127	1.16162
ENSMUSG00000032458.6	Copb2	4.0875e-127	1.04679
ENSMUSG00000028019.9	Pdgfc	4.38793e-127	1.32578
ENSMUSG00000038518.15	Jarid2	4.64555e-127	1.12944
ENSMUSG00000029655.17	N4bp2l2	4.66737e-127	1.0274
ENSMUSG00000056895.4	Hist3h2ba	5.05031e-127	0.940572
ENSMUSG00000031505.11	Carkd	5.05473e-127	0.912786
ENSMUSG00000003402.13	Prkcsh	5.68341e-127	0.963377
ENSMUSG00000036478.7	Btg1	5.82287e-127	0.78736
ENSMUSG00000018661.17	Cog1	6.09342e-127	1.21908
ENSMUSG00000041879.13	Ipo9	6.12971e-127	1.1849
ENSMUSG00000075467.4	Dnlz	6.7996e-127	0.985764
ENSMUSG00000040843.10	Tiprl	7.24488e-127	1.1071
ENSMUSG00000037815.6	Ctnna1	7.68375e-127	1.17521
ENSMUSG00000022462.6	Slc38a2	7.69148e-127	0.945116
ENSMUSG00000060288.13	Ppih	8.56504e-127	1.05461
ENSMUSG00000057098.14	Ebf1	8.62078e-127	0.826806
ENSMUSG00000035828.10	Pim3	1.10099e-126	1.17887
ENSMUSG00000028010.16	Gar1	1.10784e-126	0.866946
ENSMUSG00000029022.18	Miip	1.11697e-126	1.42599
ENSMUSG00000028608.15	0610037L13Rik	1.13534e-126	0.984715
ENSMUSG00000022451.12	Twf1	1.2213e-126	0.875146
ENSMUSG00000035198.9	Tubg1	1.45268e-126	0.990041
ENSMUSG00000066232.4	Ipo7	1.49032e-126	1.14361
ENSMUSG00000047675.15	Rps8	1.52656e-126	0.320416
ENSMUSG00000042670.5	Immp1l	1.64986e-126	0.876184
ENSMUSG00000063884.6	Ptcd3	1.65758e-126	1.30938
ENSMUSG00000021508.10	Cxcl14	1.72365e-126	1.13306
ENSMUSG00000028187.10	Rpf1	1.77683e-126	1.24536
ENSMUSG00000038116.16	Phf20	2.34761e-126	1.1141
ENSMUSG00000079477.9	Rab7	2.41178e-126	0.943476
ENSMUSG00000026889.12	Rbm18	2.55148e-126	1.11964
ENSMUSG00000026634.16	Angel2	2.9809e-126	1.26805
ENSMUSG00000009907.17	Vps4b	3.74267e-126	1.15092
ENSMUSG00000022816.11	Fstl1	4.46562e-126	1.22087
ENSMUSG00000062822.7	4833420G17Rik	4.96553e-126	1.3098
ENSMUSG00000024283.14	Wac	5.00474e-126	0.984909
ENSMUSG00000020460.15	Rps27a	5.16423e-126	0.485702
ENSMUSG00000031226.13	Pbdc1	5.18383e-126	1.04994
ENSMUSG00000000567.5	Sox9	5.18478e-126	0.930159
ENSMUSG00000006575.14	Rundc3a	5.61372e-126	1.11452
ENSMUSG00000015869.16	Prpsap1	6.63264e-126	1.14608
ENSMUSG00000029198.3	Grpel1	6.90344e-126	0.942611
ENSMUSG00000071646.9	Mta2	6.93695e-126	1.20516
ENSMUSG00000034290.9	Nek9	7.5028e-126	1.31557
ENSMUSG00000054302.15	Eapp	8.45531e-126	0.93923
ENSMUSG00000058267.13	Mrps14	1.08391e-125	0.690488
ENSMUSG00000021149.7	Gtpbp4	1.146e-125	1.16053
ENSMUSG00000055839.5	Tceb2	1.21255e-125	0.355143
ENSMUSG00000018565.17	Elp5	1.32554e-125	1.01273
ENSMUSG00000032299.9	Commd4	1.46934e-125	0.963069
ENSMUSG00000032239.9	Rp9	1.56997e-125	0.914765
ENSMUSG00000028282.12	Casp8ap2	1.80106e-125	1.15766
ENSMUSG00000030795.18	Fus	1.80106e-125	0.273321
ENSMUSG00000007415.15	Gatad1	2.32148e-125	0.957818
ENSMUSG00000068923.14	Syt11	2.36637e-125	0.725973
ENSMUSG00000062203.14	Gspt1	2.39711e-125	1.08023
ENSMUSG00000034088.15	Hdlbp	3.34511e-125	1.16686
ENSMUSG00000024601.8	Isoc1	3.52942e-125	1.13777
ENSMUSG00000046364.14	Rpl27a	4.06425e-125	0.633071
ENSMUSG00000042032.13	Mat2b	4.72248e-125	1.24397
ENSMUSG00000055013.14	Agap1	5.7154e-125	1.28178
ENSMUSG00000042675.15	Ypel3	5.82461e-125	0.928977
ENSMUSG00000036707.16	Cab39	6.71939e-125	1.13966
ENSMUSG00000073043.5	Atoh1	6.82561e-125	1.34261
ENSMUSG00000025858.12	Get4	7.26398e-125	1.01941
ENSMUSG00000021546.17	Hnrnpk	9.96765e-125	0.238321
ENSMUSG00000015668.13	Pdzd11	1.2249e-124	1.06288
ENSMUSG00000004849.14	Ap1s1	1.22846e-124	1.01967
ENSMUSG00000011114.17	Tbrg1	1.23775e-124	1.03297
ENSMUSG00000055653.13	Gpc3	1.33454e-124	1.48387
ENSMUSG00000046719.7	Nxph3	1.4402e-124	1.33083
ENSMUSG00000024639.5	Gnaq	1.45176e-124	0.950475
ENSMUSG00000021549.13	Rasa1	1.50474e-124	1.18233
ENSMUSG00000026585.13	Kifap3	1.63057e-124	0.955757
ENSMUSG00000025809.15	Itgb1	1.74818e-124	0.97187
ENSMUSG00000034610.14	Zcchc11	2.45386e-124	1.11306
ENSMUSG00000040667.11	Nup88	2.51696e-124	1.21939
ENSMUSG00000031967.15	Afg3l1	2.58187e-124	1.19791
ENSMUSG00000026883.17	Dab2ip	2.78017e-124	1.39453
ENSMUSG00000020435.17	Osbp2	2.83102e-124	1.45014
ENSMUSG00000054733.9	Msra	2.83726e-124	1.15802
ENSMUSG00000035621.13	Midn	3.60339e-124	1.05674
ENSMUSG00000020409.10	Slu7	4.08044e-124	1.01364
ENSMUSG00000039994.15	Timeless	4.70123e-124	1.27824
ENSMUSG00000042548.13	Asxl1	4.84498e-124	1.3643
ENSMUSG00000006673.14	Qrich1	4.9469e-124	1.12552
ENSMUSG00000028114.16	Mettl14	5.59268e-124	1.17996
ENSMUSG00000021144.14	Mta1	5.90267e-124	1.14131
ENSMUSG00000032547.12	Ryk	6.02797e-124	1.1544
ENSMUSG00000032525.14	Nktr	6.03542e-124	1.00802
ENSMUSG00000048279.17	Sacs	6.04536e-124	1.33516
ENSMUSG00000024953.16	Prdx5	6.17741e-124	0.795852
ENSMUSG00000053398.11	Phgdh	6.79171e-124	0.828865
ENSMUSG00000051469.14	Zfp24	7.29733e-124	1.07478
ENSMUSG00000069910.2	Spdl1	7.80947e-124	1.45134
ENSMUSG00000035021.13	Baz1a	7.86534e-124	1.27028
ENSMUSG00000062421.13	Arf2	1.13811e-123	1.1152
ENSMUSG00000079036.10	Alkbh1	1.13947e-123	1.30966
ENSMUSG00000024454.15	Hdac3	1.18286e-123	1.08531
ENSMUSG00000030814.17	Bcl7c	1.37869e-123	1.03697
ENSMUSG00000028889.17	Yrdc	1.45285e-123	1.02198
ENSMUSG00000048644.8	Ctxn1	1.46212e-123	0.886709
ENSMUSG00000029686.15	Cul1	1.47105e-123	0.971307
ENSMUSG00000029029.14	Wrap73	1.47557e-123	1.0521
ENSMUSG00000004591.16	Pkn2	1.51649e-123	1.28164
ENSMUSG00000047407.17	Tgif1	1.65201e-123	1.34941
ENSMUSG00000003166.19	Dgcr2	1.6881e-123	1.10768
ENSMUSG00000106918.3	Mrpl33	1.73308e-123	0.777827
ENSMUSG00000036513.15	Commd2	2.17025e-123	1.02041
ENSMUSG00000015889.7	Lta4h	2.22769e-123	1.07223
ENSMUSG00000027472.14	Pdrg1	2.43605e-123	0.98053
ENSMUSG00000000826.16	Dnajc5	2.55174e-123	0.945334
ENSMUSG00000043909.16	Trp53bp1	3.31679e-123	1.10936
ENSMUSG00000013921.15	Clip3	3.46332e-123	0.856542
ENSMUSG00000079614.3	Seh1l	3.49504e-123	1.15629
ENSMUSG00000028447.11	Dctn3	3.5969e-123	0.623247
ENSMUSG00000030204.10	Ddx47	3.77508e-123	1.08498
ENSMUSG00000034648.9	Lrrn1	4.82612e-123	1.10195
ENSMUSG00000027805.16	Pfn2	4.89856e-123	0.777002
ENSMUSG00000022781.8	Pak2	5.39534e-123	0.998627
ENSMUSG00000018707.13	Dync1h1	6.14091e-123	1.02094
ENSMUSG00000074994.4	Qser1	6.75731e-123	1.30697
ENSMUSG00000005483.9	Dnajb1	8.34744e-123	1.09583
ENSMUSG00000039682.12	Lap3	8.34744e-123	1.09583
ENSMUSG00000036202.15	Rif1	8.66803e-123	1.11037
ENSMUSG00000002028.12	Kmt2a	9.53291e-123	1.11097
ENSMUSG00000025823.9	Pdia4	1.20744e-122	1.01738
ENSMUSG00000021264.11	Yy1	1.4912e-122	1.15897
ENSMUSG00000049804.9	Armcx4	1.56409e-122	1.40392
[truncated: 15,856 more rows]

## Sheet: C4
ensg	gene	fdr	log2_effect
ENSMUSG00000001403.13	Ube2c	0	0.842881
ENSMUSG00000062248.5	Cks2	3.42214e-304	0.690502
ENSMUSG00000020415.16	Pttg1	5.78512e-267	0.799068
ENSMUSG00000043091.8	Tuba1c	2.48219e-250	0.99086
ENSMUSG00000070348.5	Ccnd1	6.99253e-210	0.665048
ENSMUSG00000030654.9	Arl6ip1	3.30335e-179	0.50044
ENSMUSG00000026605.14	Cenpf	1.61407e-147	0.731926
ENSMUSG00000054717.7	Hmgb2	4.43449e-147	0.244572
ENSMUSG00000029177.9	Cenpa	8.61181e-115	0.626399
ENSMUSG00000006398.15	Cdc20	3.20976e-113	0.694035
ENSMUSG00000041431.16	Ccnb1	3.3163e-111	0.700332
ENSMUSG00000049932.3	H2afx	5.69275e-100	0.468821
ENSMUSG00000036752.4	Tubb4b	1.98188e-98	0.417671
ENSMUSG00000017716.15	Birc5	2.16899e-89	0.510448
ENSMUSG00000020914.17	Top2a	3.43725e-86	0.454358
ENSMUSG00000032218.6	Ccnb2	3.65102e-78	0.581416
ENSMUSG00000028044.6	Cks1b	9.97585e-71	0.417573
ENSMUSG00000019942.12	Cdk1	1.9056e-66	0.538745
ENSMUSG00000034349.14	Smc4	3.7275e-62	0.341377
ENSMUSG00000027306.15	Nusap1	9.89697e-62	0.553037
ENSMUSG00000028873.16	Cdca8	1.04912e-61	0.462904
ENSMUSG00000023505.13	Cdca3	1.36628e-50	0.505499
ENSMUSG00000027715.9	Ccna2	2.29605e-49	0.465662
ENSMUSG00000023004.8	Tuba1b	1.5198e-46	0.0903724
ENSMUSG00000027469.16	Tpx2	3.78818e-39	0.472273
ENSMUSG00000028312.19	Smc2	8.2537e-38	0.337716
ENSMUSG00000038943.16	Prc1	1.91714e-37	0.499855
ENSMUSG00000029430.13	Ran	8.09905e-36	0.101628
ENSMUSG00000031004.8	Mki67	1.29022e-35	0.342688
ENSMUSG00000074476.5	Spc24	9.98153e-33	0.353492
ENSMUSG00000066979.6	Bub3	3.27311e-31	0.366584
ENSMUSG00000037894.13	H2afz	6.7475e-31	0.0581967
ENSMUSG00000027496.15	Aurka	3.16195e-29	0.630337
ENSMUSG00000020330.16	Hmmr	8.39627e-29	0.575105
ENSMUSG00000037313.16	Tacc3	1.1848e-28	0.465703
ENSMUSG00000041126.16	H2afv	4.20556e-27	0.135646
ENSMUSG00000020897.12	Aurkb	4.50468e-27	0.472364
ENSMUSG00000015749.12	Anp32e	1.44748e-26	0.207792
ENSMUSG00000030867.7	Plk1	5.87515e-26	0.578313
ENSMUSG00000026434.12	Nucks1	6.38496e-24	0.196489
ENSMUSG00000076437.10	2700094K13Rik	7.09251e-24	0.174252
ENSMUSG00000018362.14	Kpna2	2.27667e-22	0.834697
ENSMUSG00000048327.6	Ckap2l	8.50696e-22	0.413934
ENSMUSG00000020737.12	Hn1	1.19928e-21	0.143624
ENSMUSG00000023015.13	Racgap1	1.33556e-20	0.350475
ENSMUSG00000031548.7	Sfrp1	6.9012e-20	0.248838
ENSMUSG00000040204.6	2810417H13Rik	1.09032e-19	0.196447
ENSMUSG00000103034.1	Gm8797	1.18684e-19	0.0920839
ENSMUSG00000027331.15	Knstrn	6.90299e-19	0.451594
ENSMUSG00000000740.11	Rpl13	1.70064e-18	0.140545
ENSMUSG00000020808.3	Fam64a	2.05017e-18	0.415005
ENSMUSG00000005233.16	Spc25	2.05017e-18	0.353501
ENSMUSG00000037544.13	Dlgap5	2.50266e-18	0.601053
ENSMUSG00000036438.12	Calm2	4.50849e-18	0.0910048
ENSMUSG00000024844.14	Banf1	5.16578e-18	0.122887
ENSMUSG00000032254.9	Kif23	6.35713e-17	0.422498
ENSMUSG00000068744.12	Psrc1	1.4092e-16	0.595231
ENSMUSG00000024660.8	Incenp	1.50714e-16	0.361356
ENSMUSG00000040084.9	Bub1b	1.57541e-16	0.547491
ENSMUSG00000033952.14	Aspm	2.20498e-16	0.534085
ENSMUSG00000035351.15	Nup37	8.49157e-16	0.504787
ENSMUSG00000021127.6	Zfp36l1	1.07288e-15	0.315792
ENSMUSG00000034892.8	Rps29	2.6626e-15	0.0965532
ENSMUSG00000020018.6	Snrpf	3.14205e-15	0.176172
ENSMUSG00000071866.11	Ppia	4.62831e-15	0.0493173
ENSMUSG00000021377.14	Dek	6.05964e-15	0.133757
ENSMUSG00000000184.12	Ccnd2	6.25807e-15	0.104134
ENSMUSG00000026238.14	Ptma	8.89176e-15	0.031838
ENSMUSG00000079553.10	Kifc1	1.60356e-14	0.534972
ENSMUSG00000019961.16	Tmpo	1.75611e-14	0.186299
ENSMUSG00000032518.5	Rpsa	2.87893e-14	0.138185
ENSMUSG00000002297.15	Dbf4	4.40631e-14	0.490042
ENSMUSG00000044201.9	Cdc25c	4.40631e-14	0.467712
ENSMUSG00000057113.13	Npm1	5.78107e-14	0.094236
ENSMUSG00000027654.2	Fam83d	7.78686e-14	0.742569
ENSMUSG00000020096.19	Tbata	1.08063e-13	0.289783
ENSMUSG00000024590.8	Lmnb1	1.35041e-13	0.204446
ENSMUSG00000028333.10	Anp32b	1.48022e-13	0.164846
ENSMUSG00000022314.9	Rad21	2.28438e-13	0.246179
ENSMUSG00000027160.16	Ccdc34	3.51106e-13	0.217337
ENSMUSG00000015217.11	Hmgb3	4.55453e-13	0.142757
ENSMUSG00000057278.8	Snrpg	8.05887e-13	0.135168
ENSMUSG00000072714.1	Rpl21-ps4	9.08095e-13	0.433903
ENSMUSG00000056209.7	Npm3	1.02134e-12	0.331809
ENSMUSG00000028785.12	Hpca	1.06983e-12	0.242283
ENSMUSG00000009013.5	Dynll1	1.06983e-12	0.0862236
ENSMUSG00000075702.9	Selm	1.95826e-12	0.134268
ENSMUSG00000046215.3	Rprml	2.06267e-12	0.861517
ENSMUSG00000029005.4	Draxin	2.28857e-12	0.254188
ENSMUSG00000029910.14	Mad2l1	3.85036e-12	0.362543
ENSMUSG00000022070.6	Bora	3.87988e-12	0.454812
ENSMUSG00000044927.6	H1fx	9.19649e-12	0.304289
ENSMUSG00000036371.6	Serbp1	1.03487e-11	0.0895992
ENSMUSG00000045328.11	Cenpe	1.21382e-11	0.36588
ENSMUSG00000009471.4	Myod1	1.33342e-11	0.891019
ENSMUSG00000028832.11	Stmn1	2.66869e-11	0.0345799
ENSMUSG00000015880.13	Ncapg	3.04406e-11	0.340312
ENSMUSG00000040681.14	Hmgn1	5.54788e-11	0.0811009
ENSMUSG00000022678.16	Nde1	5.82937e-11	0.377947
ENSMUSG00000031072.14	Oraov1	5.96891e-11	0.419605
ENSMUSG00000091625.8	Lsm5	2.42093e-10	0.218604
ENSMUSG00000028066.15	Pmf1	3.87591e-10	0.290915
ENSMUSG00000003779.15	Kif20a	4.29203e-10	0.430877
ENSMUSG00000020738.16	Sumo2	5.64233e-10	0.0822167
ENSMUSG00000026622.15	Nek2	6.00576e-10	0.46742
ENSMUSG00000027330.16	Cdc25b	8.03694e-10	0.373848
ENSMUSG00000030677.8	Kif22	1.28297e-09	0.349051
ENSMUSG00000031245.8	Hmgn5	1.8282e-09	0.261597
ENSMUSG00000047675.15	Rps8	1.8282e-09	0.10294
ENSMUSG00000037725.8	Ckap2	1.83177e-09	0.354908
ENSMUSG00000009927.8	Rps25	2.62884e-09	0.0985351
ENSMUSG00000047534.16	Mis18bp1	2.75157e-09	0.375825
ENSMUSG00000070713.4	Gm10282	3.17716e-09	0.341012
ENSMUSG00000040952.16	Rps19	3.20405e-09	0.0571101
ENSMUSG00000074802.10	Gas2l3	5.12061e-09	0.480772
ENSMUSG00000020235.16	Fzr1	7.94839e-09	0.316025
ENSMUSG00000039221.10	Rpl22l1	8.15948e-09	0.109982
ENSMUSG00000066878.4	Gm10184	8.21863e-09	1.21633
ENSMUSG00000038264.7	Sema7a	1.20429e-08	0.25903
ENSMUSG00000028678.13	Kif2c	2.01596e-08	0.432413
ENSMUSG00000019505.7	Ubb	2.82036e-08	0.0638662
ENSMUSG00000038252.13	Ncapd2	4.5758e-08	0.278256
ENSMUSG00000078134.1	Gm12355	4.70183e-08	0.651501
ENSMUSG00000032661.9	Oas3	1.21278e-07	0.966296
ENSMUSG00000026955.13	Sapcd2	1.79667e-07	0.315566
ENSMUSG00000005481.17	Ddx39	2.3956e-07	0.218286
ENSMUSG00000058290.3	Espl1	2.50682e-07	0.38465
ENSMUSG00000041064.13	Pif1	2.51024e-07	0.448576
ENSMUSG00000046434.15	Hnrnpa1	2.52534e-07	0.0534644
ENSMUSG00000028691.12	Prdx1	4.07908e-07	0.107497
ENSMUSG00000022283.14	Pabpc1	4.55865e-07	0.0404589
ENSMUSG00000044783.16	Hjurp	4.81035e-07	0.257458
ENSMUSG00000040658.6	Dnph1	5.45791e-07	0.277819
ENSMUSG00000060743.12	H3f3a	6.04564e-07	0.0304579
ENSMUSG00000025154.14	Arhgap19	6.79772e-07	0.475805
ENSMUSG00000028175.15	Depdc1a	8.89118e-07	0.531686
ENSMUSG00000020439.17	Smtn	9.17174e-07	0.454202
ENSMUSG00000078812.10	Eif5a	9.2213e-07	0.0924986
ENSMUSG00000050953.9	Gja1	9.41325e-07	0.410427
ENSMUSG00000011179.7	Odc1	9.43166e-07	0.13634
ENSMUSG00000048922.18	Cdca2	9.81009e-07	0.343034
ENSMUSG00000012443.3	Kif11	1.04924e-06	0.30036
ENSMUSG00000023940.14	Sgol1	1.08996e-06	0.26741
ENSMUSG00000026683.14	Nuf2	1.17588e-06	0.285152
ENSMUSG00000024795.10	Kif20b	1.39037e-06	0.349708
ENSMUSG00000021485.13	Mxd3	1.46048e-06	0.238517
ENSMUSG00000034317.14	Trim59	1.60244e-06	0.289553
ENSMUSG00000046719.7	Nxph3	2.18087e-06	0.376435
ENSMUSG00000069910.2	Spdl1	2.34061e-06	0.41394
ENSMUSG00000023072.14	Cep89	2.49495e-06	0.426146
ENSMUSG00000060143.6	Gm10076	2.52912e-06	0.167212
ENSMUSG00000024989.14	Cep55	3.27717e-06	0.461265
ENSMUSG00000049124.3	Gm8186	3.31772e-06	0.183804
ENSMUSG00000024217.9	Snrpc	3.50311e-06	0.123462
ENSMUSG00000062083.1	Rpl13a-ps1	3.68362e-06	0.193819
ENSMUSG00000061315.13	Naca	4.00306e-06	0.0825871
ENSMUSG00000053128.14	Rnf26	4.1758e-06	0.49993
ENSMUSG00000040610.7	Tlx3	5.68552e-06	0.376557
ENSMUSG00000031167.16	Rbm3	7.05916e-06	0.0495984
ENSMUSG00000036768.5	Kif15	7.91443e-06	0.285238
ENSMUSG00000036781.13	Rps27l	8.16813e-06	0.0991865
ENSMUSG00000002477.4	Snrpd1	8.35317e-06	0.097616
ENSMUSG00000020493.8	Prr11	1.04629e-05	0.41281
ENSMUSG00000068240.5	Gm11808	1.50798e-05	0.0549115
ENSMUSG00000032399.7	Rpl4	1.53852e-05	0.0493229
ENSMUSG00000020949.8	Fkbp3	1.98124e-05	0.0619995
ENSMUSG00000028367.5	Txn1	2.15043e-05	0.0892763
ENSMUSG00000050288.6	Fzd2	2.34564e-05	0.24634
ENSMUSG00000027699.19	Ect2	2.65404e-05	0.317843
ENSMUSG00000041219.14	Arhgap11a	2.90708e-05	0.291974
ENSMUSG00000058173.11	Smco4	3.06153e-05	0.367967
ENSMUSG00000068101.10	Cenpm	3.14947e-05	0.210184
ENSMUSG00000003038.15	Hmgn2	3.31327e-05	0.129049
ENSMUSG00000031320.9	Rps4x	3.32046e-05	0.0302419
ENSMUSG00000022033.9	Pbk	3.41881e-05	0.17752
ENSMUSG00000032330.6	Cox7a2	4.13033e-05	0.0568441
ENSMUSG00000091732.1	Gm17541	4.13471e-05	0.360127
ENSMUSG00000033589.3	Reep4	4.80946e-05	0.435209
ENSMUSG00000035293.13	G2e3	5.76339e-05	0.33264
ENSMUSG00000042606.9	Hirip3	5.84422e-05	0.193978
ENSMUSG00000026708.16	Cenpl	6.1964e-05	0.299293
ENSMUSG00000005732.14	Ranbp1	6.48466e-05	0.0732207
ENSMUSG00000028495.14	Rps6	6.52088e-05	0.162135
ENSMUSG00000045128.8	Rpl18a	7.16938e-05	0.0694327
ENSMUSG00000027326.13	Casc5	8.67329e-05	0.273892
ENSMUSG00000025794.8	Rpl14	9.60929e-05	0.0503492
ENSMUSG00000019773.7	Fbxo5	0.000113251	0.203707
ENSMUSG00000001525.10	Tubb5	0.000113934	0.0233873
ENSMUSG00000022587.14	Ly6e	0.000115469	0.127262
ENSMUSG00000020048.13	Hsp90b1	0.000115469	0.0751548
ENSMUSG00000028693.15	Nasp	0.00016917	0.0932905
ENSMUSG00000025219.13	Fgf8	0.000177211	0.699422
ENSMUSG00000036223.15	Ska1	0.000190855	0.27161
ENSMUSG00000042804.13	Gpr153	0.000191443	0.566148
ENSMUSG00000050621.6	Rps27rt	0.000200041	0.170512
ENSMUSG00000034311.3	Kif4	0.000228111	0.326186
ENSMUSG00000031754.9	Nudt21	0.000250167	0.160747
ENSMUSG00000028936.15	Rpl22	0.000281731	0.0511636
ENSMUSG00000035365.15	Parpbp	0.000283278	0.636069
ENSMUSG00000027115.14	Kif18a	0.000283525	0.428806
ENSMUSG00000038374.10	Rbm8a	0.000301765	0.10172
ENSMUSG00000067367.9	Lyar	0.000315698	0.17022
ENSMUSG00000060019.5	Gm10073	0.000319141	0.29469
ENSMUSG00000026039.9	Sgol2a	0.000324277	0.288263
ENSMUSG00000041548.4	Hspb8	0.000362255	1.11505
ENSMUSG00000079641.3	Rpl39	0.000367339	0.0613053
ENSMUSG00000071415.6	Rpl23	0.000373626	0.0759716
ENSMUSG00000035683.13	Melk	0.000388302	0.279989
ENSMUSG00000020022.16	Ndufa12	0.00041594	0.0769772
ENSMUSG00000016559.14	H3f3b	0.000480269	0.00781872
ENSMUSG00000004980.16	Hnrnpa2b1	0.000489202	0.0248408
ENSMUSG00000083649.5	Rasl2-9	0.000564889	0.535525
ENSMUSG00000056708.5	Ier5	0.000612588	0.166593
ENSMUSG00000069439.2	Gm8444	0.000721306	0.33065
ENSMUSG00000037563.15	Rps16	0.000738323	0.0794404
ENSMUSG00000104043.1	Gm6525	0.000773118	0.342702
ENSMUSG00000021965.2	Ska3	0.000776413	0.298199
ENSMUSG00000004897.16	Hdgf	0.000786879	0.104853
ENSMUSG00000036777.7	Anln	0.000844381	0.297127
ENSMUSG00000029836.15	Cbx3	0.000859431	0.0611566
ENSMUSG00000007892.7	Rplp1	0.00104297	0.0324266
ENSMUSG00000069919.7	Hba-a1	0.0014804	0.536296
ENSMUSG00000045690.8	Wdr89	0.0014804	0.100362
ENSMUSG00000024097.10	Srsf7	0.00161418	0.0900525
ENSMUSG00000033031.13	C330027C09Rik	0.00161669	0.27007
ENSMUSG00000057841.5	Rpl32	0.00174842	0.0245365
ENSMUSG00000020180.9	Snrpd3	0.00181032	0.0764905
ENSMUSG00000059005.13	Hnrnpa3	0.00181032	0.0480004
ENSMUSG00000093674.7	Rpl41	0.00181032	0.0238876
ENSMUSG00000037628.9	Cdkn3	0.00191716	0.349242
ENSMUSG00000075266.4	Cenpw	0.00201187	0.188246
ENSMUSG00000028560.11	Usp1	0.00205819	0.143374
ENSMUSG00000060036.13	Rpl3	0.00223121	0.0912864
ENSMUSG00000066551.12	Hmgb1	0.00228091	0.0988434
ENSMUSG00000023942.15	Slc29a1	0.00243342	0.104282
ENSMUSG00000042541.10	Shfm1	0.00250125	0.0620086
ENSMUSG00000034485.9	Uaca	0.00275128	0.368403
ENSMUSG00000022322.8	Shcbp1	0.00284128	0.246607
ENSMUSG00000027404.15	Snrpb	0.00284128	0.0739957
ENSMUSG00000012848.15	Rps5	0.00284128	0.0184379
ENSMUSG00000025351.13	Cd63	0.00291312	0.0434765
ENSMUSG00000046330.9	Rpl37a	0.00291312	0.0320984
ENSMUSG00000031962.5	Cdh15	0.00320082	0.802125
ENSMUSG00000020105.8	Lrig3	0.00324222	0.315033
ENSMUSG00000020460.15	Rps27a	0.00325007	0.0928506
ENSMUSG00000031848.15	Lsm4	0.0032777	0.0878193
ENSMUSG00000028234.6	Rps20	0.00328978	0.0482635
ENSMUSG00000020358.17	Hnrnpab	0.00346133	0.0499706
ENSMUSG00000026020.9	Nop58	0.00385599	0.111505
ENSMUSG00000004105.8	Angptl2	0.00401689	0.294926
ENSMUSG00000031609.3	Sap30	0.004078	0.227135
ENSMUSG00000026786.14	Apbb1ip	0.00418855	0.397735
ENSMUSG00000059835.1	Rpl13-ps3	0.0046779	0.285095
ENSMUSG00000043079.17	Synpo	0.0053316	0.744817
ENSMUSG00000025362.5	Rps26	0.00536404	0.0407938
ENSMUSG00000067288.12	Rps28	0.00622602	0.0695942
ENSMUSG00000022385.10	Gtse1	0.00677143	0.358446
ENSMUSG00000008668.14	Rps18	0.00727094	0.103883
ENSMUSG00000018666.13	Cbx1	0.00751953	0.0865804
ENSMUSG00000006728.12	Cdk4	0.00832535	0.0390934
ENSMUSG00000056008.1	Gm11541	0.0094233	0.347098
ENSMUSG00000024056.9	Ndc80	0.00968433	0.269324
ENSMUSG00000098274.7	Rpl24	0.00968433	0.09303
ENSMUSG00000030177.14	Ccdc77	0.00971443	0.346862
ENSMUSG00000024925.10	Rnaseh2c	0.0121449	0.13593
ENSMUSG00000090553.8	Snrpe	0.0125182	0.0567003
ENSMUSG00000026779.6	Mastl	0.0134537	0.432175
ENSMUSG00000057666.18	Gapdh	0.0134563	0.0620009
ENSMUSG00000033307.6	Mif	0.0135415	0.0682832
ENSMUSG00000039001.12	Rps21	0.0138493	0.0414752
ENSMUSG00000020328.10	Nudcd2	0.0146502	0.164612
ENSMUSG00000044627.11	Swi5	0.0161559	0.0806083
ENSMUSG00000031683.16	Lsm6	0.0163554	0.0992609
ENSMUSG00000005917.15	Otx1	0.0163769	0.368131
ENSMUSG00000040549.16	Ckap5	0.0165476	0.174632
ENSMUSG00000060126.14	Tpt1	0.0189993	0.0279397
ENSMUSG00000022215.5	Fitm1	0.0191264	1.09183
ENSMUSG00000037169.14	Mycn	0.0193334	0.132552
ENSMUSG00000052419.7	2610001J05Rik	0.0197104	0.178253
ENSMUSG00000059775.4	Rps26-ps1	0.0197104	0.131594
ENSMUSG00000034906.15	Ncaph	0.0224418	0.212833
ENSMUSG00000025290.16	Rps24	0.0240136	0.0251456
ENSMUSG00000044352.6	Sowaha	0.0266209	0.385647
ENSMUSG00000072476.6	Gm9008	0.0266209	0.36414
ENSMUSG00000021131.13	Erh	0.028497	0.0880185
ENSMUSG00000026281.15	Dtymk	0.0311439	0.088699
ENSMUSG00000055795.5	Gm5160	0.0321902	0.325376
ENSMUSG00000026385.16	Dbi	0.0334046	0.0693437
ENSMUSG00000052146.15	Rps10	0.0361356	0.057454
ENSMUSG00000054766.13	Set	0.0363134	0.0635542
ENSMUSG00000032028.15	Nxpe2	0.0386376	3.40303
ENSMUSG00000078184.1	Rbm8a2	0.0403836	0.263579
ENSMUSG00000014633.15	Cmc2	0.0423597	0.18597
ENSMUSG00000006932.16	Ctnnb1	0.0443464	0.0685765
ENSMUSG00000003970.8	Rpl8	0.0470311	0.0210559
ENSMUSG00000022338.6	Eny2	0.0473608	0.0915604
ENSMUSG00000030796.17	Tead2	0.0476558	0.11586
ENSMUSG00000010362.9	Rdm1	0.0558929	0.259516
ENSMUSG00000079434.8	Neu2	0.0581666	1.58496
ENSMUSG00000078193.2	Gm2000	0.0581666	0.116943
ENSMUSG00000071172.12	Srsf3	0.06141	0.0504355
ENSMUSG00000070544.6	Top1	0.0632961	0.0832016
ENSMUSG00000026429.8	Ube2t	0.0637779	0.273588
ENSMUSG00000037188.7	Grhl3	0.0644916	2.72496
ENSMUSG00000029687.16	Ezh2	0.0644916	0.0964513
ENSMUSG00000049327.17	Kmt5a	0.0671137	0.154762
ENSMUSG00000021697.12	Depdc1b	0.0689537	0.35119
ENSMUSG00000021391.9	Cenpp	0.072647	0.211175
ENSMUSG00000044424.3	Gm9493	0.0728468	0.228952
ENSMUSG00000003868.14	Ruvbl2	0.0793147	0.202889
ENSMUSG00000007050.17	Lsm2	0.0860216	0.105129
ENSMUSG00000038812.16	Trmt112	0.0905023	0.116441
ENSMUSG00000030744.13	Rps3	0.091351	0.0207399
ENSMUSG00000056130.9	Ticam2	0.0914848	0.710353
ENSMUSG00000078154.3	Gm12184	0.096078	0.297234
ENSMUSG00000050299.7	Gm9843	0.099007	0.0870275
ENSMUSG00000036606.16	Plxnb2	0.10046	0.0916932
ENSMUSG00000032249.14	Anp32a	0.101484	0.0609907
ENSMUSG00000064063.5	BC048507	0.105581	0.431318
ENSMUSG00000008683.16	Rps15a	0.113058	0.0320063
ENSMUSG00000020372.15	Rack1	0.119179	0.0306111
ENSMUSG00000028998.6	Tomm7	0.119574	0.056595
ENSMUSG00000030432.12	Rpl28	0.119631	0.0942435
ENSMUSG00000090544.2	Gm6576	0.119957	0.231538
ENSMUSG00000022391.15	Rangap1	0.121298	0.115752
ENSMUSG00000003429.11	Rps11	0.126643	0.0233406
ENSMUSG00000029120.10	Ppp2r2c	0.128095	0.0621064
ENSMUSG00000028609.6	Magoh	0.134395	0.0900811
ENSMUSG00000027752.15	Exosc8	0.138913	0.134242
ENSMUSG00000092116.1	Gm10320	0.142681	0.187702
ENSMUSG00000072235.5	Tuba1a	0.146999	0.00721095
ENSMUSG00000074884.12	Serf2	0.155666	0.0547138
ENSMUSG00000052833.9	Sae1	0.161072	0.0959742
ENSMUSG00000058267.13	Mrps14	0.161072	0.0947137
ENSMUSG00000022034.9	Esco2	0.161296	0.154434
ENSMUSG00000025144.17	Stra13	0.161643	0.168564
ENSMUSG00000067578.3	Cbln4	0.16344	0.749025
ENSMUSG00000015656.16	Hspa8	0.16344	0.0499033
ENSMUSG00000029516.19	Cit	0.166691	0.217063
ENSMUSG00000041498.13	Kif14	0.174377	0.288136
ENSMUSG00000000120.6	Ngfr	0.17678	0.198485
ENSMUSG00000040824.3	Snrpd2	0.17678	0.0491671
ENSMUSG00000026999.14	Nup35	0.178589	0.18925
ENSMUSG00000033752.7	Mnd1	0.181712	0.281337
ENSMUSG00000031756.4	Cenpn	0.190432	0.219369
ENSMUSG00000029521.7	Chek2	0.197147	0.255779
ENSMUSG00000039396.11	Neil3	0.200625	0.170368
ENSMUSG00000031403.14	Dkc1	0.203416	0.111378
ENSMUSG00000063543.4	Gm5616	0.205297	1.0071
ENSMUSG00000067274.10	Rplp0	0.208008	0.0317254
ENSMUSG00000019432.15	Ddx39b	0.219957	0.0577083
ENSMUSG00000021508.10	Cxcl14	0.220009	0.154526
ENSMUSG00000007039.12	Ddah2	0.220009	0.0345919
ENSMUSG00000027405.16	Nop56	0.245002	0.0760988
ENSMUSG00000054342.8	Kcnn4	0.247415	0.978531
ENSMUSG00000036022.15	Fam122b	0.254322	0.43454
ENSMUSG00000078240.2	Gm3550	0.26954	0.189638
ENSMUSG00000025135.12	Anapc11	0.26954	0.0726511
ENSMUSG00000063457.14	Rps15	0.270518	0.0255568
ENSMUSG00000052957.7	Gas1	0.272705	0.197967
ENSMUSG00000027559.5	Car3	0.281393	0.305418
ENSMUSG00000000088.6	Cox5a	0.284907	0.0428746
ENSMUSG00000072082.6	Ccnf	0.285563	0.257793
ENSMUSG00000020492.11	Ska2	0.286818	0.141795
ENSMUSG00000068105.10	Tnfrsf13c	0.287998	1.59567
ENSMUSG00000028081.6	Rps3a1	0.288825	0.0298887
ENSMUSG00000098640.1	Gm14214	0.295049	0.52856
ENSMUSG00000038379.15	Ttk	0.295049	0.195843
ENSMUSG00000055302.5	Mrfap1	0.303446	0.0364723
ENSMUSG00000028010.16	Gar1	0.31152	0.109252
ENSMUSG00000096210.1	H1f0	0.312983	0.0461785
ENSMUSG00000071229.3	Timm8a2	0.326369	2.98799
ENSMUSG00000022400.8	Rbx1	0.333904	0.0478978
ENSMUSG00000041841.7	Rpl37	0.333904	0.0441223
ENSMUSG00000027379.13	Bub1	0.34651	0.168475
ENSMUSG00000024791.10	Cdca5	0.356098	0.161443
ENSMUSG00000025407.6	Gli1	0.369347	0.139443
ENSMUSG00000032334.9	Loxl1	0.370285	0.215266
ENSMUSG00000021453.2	Gadd45g	0.374913	0.115644
ENSMUSG00000021123.12	Rdh12	0.376553	1.81807
ENSMUSG00000091460.2	Gm7808	0.383069	0.190749
ENSMUSG00000079157.4	Fam155a	0.392729	0.15443
ENSMUSG00000073043.5	Atoh1	0.402997	0.171101
ENSMUSG00000025508.13	Rplp2	0.414233	0.0310335
ENSMUSG00000054450.1	Gm9945	0.429051	0.423207
ENSMUSG00000018583.5	G3bp1	0.449867	0.0736637
ENSMUSG00000021714.14	Cenpk	0.465404	0.143586
ENSMUSG00000062981.4	Mrpl42	0.468759	0.071073
ENSMUSG00000056427.10	Slit3	0.475388	0.648141
ENSMUSG00000071072.12	Ptges3	0.475388	0.0488741
ENSMUSG00000036106.15	Prr5	0.4774	0.282241
ENSMUSG00000046182.8	Gsg1l	0.498393	0.149957
ENSMUSG00000073805.5	Fam196a	0.503075	0.430615
ENSMUSG00000022860.14	Chodl	0.5079	0.28213
ENSMUSG00000051378.10	Kif18b	0.513721	0.250415
ENSMUSG00000096730.7	Vmn2r122	0.515042	1.9176
ENSMUSG00000036992.10	Nxt1	0.527469	0.132346
ENSMUSG00000032076.18	Cadm1	0.531788	0.0965994
ENSMUSG00000026234.12	Ncl	0.534283	0.0369235
ENSMUSG00000061104.4	Gm10094	0.542173	0.21681
ENSMUSG00000063787.3	Chchd1	0.543519	0.0709609
ENSMUSG00000050628.6	Ubald2	0.546303	0.0900112
ENSMUSG00000062456.3	Rpl9-ps6	0.562021	0.129367
ENSMUSG00000021177.15	Tdp1	0.567731	0.15705
ENSMUSG00000030663.12	1110004F10Rik	0.572823	0.0597803
ENSMUSG00000026668.10	Ucma	0.575601	0.15491
ENSMUSG00000042436.12	Mfap4	0.583668	0.0562954
ENSMUSG00000068604.4	Gm8225	0.587426	0.380092
ENSMUSG00000042462.4	Dctpp1	0.60248	0.0742588
ENSMUSG00000052305.6	Hbb-bs	0.611894	0.211793
ENSMUSG00000079435.9	Rpl36a	0.625909	0.0344955
ENSMUSG00000046295.13	Ankle1	0.629945	0.240409
ENSMUSG00000018293.4	Pfn1	0.629945	0.0402068
ENSMUSG00000022485.3	Hoxc5	0.644266	3.40303
ENSMUSG00000028280.9	Gabrr1	0.644266	3.40303
ENSMUSG00000030468.12	Siglecg	0.644266	3.40303
ENSMUSG00000031842.13	Pde4c	0.644266	3.40303
ENSMUSG00000045648.15	Vwc2l	0.644266	3.40303
ENSMUSG00000048562.6	Sp8	0.644266	3.40303
ENSMUSG00000048699.4	Krt90	0.644266	3.40303
ENSMUSG00000049349.3	Gm5105	0.644266	3.40303
ENSMUSG00000058499.9	Pip	0.644266	3.40303
ENSMUSG00000058831.13	Opn1sw	0.644266	3.40303
ENSMUSG00000060967.6	Etd	0.644266	3.40303
ENSMUSG00000074300.4	BC030870	0.644266	3.40303
ENSMUSG00000078315.5	Fam47c	0.644266	3.40303
ENSMUSG00000091756.1	Gm3095	0.644266	3.40303
ENSMUSG00000006179.8	Prss16	0.644266	1
ENSMUSG00000026523.14	Wdr64	0.644266	1
ENSMUSG00000033634.7	Nat8f2	0.644266	1
ENSMUSG00000035057.7	Mgat4d	0.644266	1
ENSMUSG00000046016.2	Olfr1364	0.644266	1
ENSMUSG00000054753.9	AU018091	0.644266	1
ENSMUSG00000056426.3	Nat3	0.644266	1
ENSMUSG00000062874.5	Gm4978	0.644266	0.623419
ENSMUSG00000031231.4	Cox7b	0.644266	0.0382447
ENSMUSG00000070493.3	Chchd2	0.644266	0.0246899
ENSMUSG00000010825.17	Grid2ip	0.644375	0.229661
ENSMUSG00000043811.5	Rtn4r	0.65919	0.297234
ENSMUSG00000028551.14	Cdkn2c	0.684822	0.148916
ENSMUSG00000032564.15	Cpne4	0.689894	1.0338
ENSMUSG00000056870.9	Gulp1	0.712119	0.512653
ENSMUSG00000062328.7	Rpl17	0.74981	0.0933854
ENSMUSG00000020641.15	Rsad2	0.759534	0.924982
ENSMUSG00000034192.5	Lsm3	0.772794	0.0779956
ENSMUSG00000068154.5	Insm1	0.777331	0.0554624
ENSMUSG00000066629.1	Rpl36-ps3	0.778116	0.146081
ENSMUSG00000028707.15	Dmbx1	0.787787	2.40303
ENSMUSG00000034394.14	Lif	0.787787	2.40303
ENSMUSG00000041247.7	Lamp3	0.787787	2.40303
ENSMUSG00000027883.15	Gpsm2	0.787787	0.169848
ENSMUSG00000029253.12	Cenpc1	0.787787	0.14194
ENSMUSG00000060860.8	Ube2s	0.787787	0.141177
ENSMUSG00000022875.17	Kng1	0.801274	1.18064
ENSMUSG00000038622.7	Med30	0.801274	0.0902788
ENSMUSG00000095276.2	Gfy	0.859808	0.581999
ENSMUSG00000040034.15	Nup43	0.883222	0.173783
ENSMUSG00000020186.6	Csrp2	0.886604	0.0975186
ENSMUSG00000071151.3	Gm4799	0.905659	0.252087
ENSMUSG00000062742.3	Gm5239	0.913503	0.226319
ENSMUSG00000036315.13	Znrd1	0.925788	0.0951565
ENSMUSG00000047635.6	2810006K23Rik	0.940837	0.154164
ENSMUSG00000078348.4	Sf3b5	0.940837	0.0630226
ENSMUSG00000014294.4	Ndufa2	0.944674	0.0350535
ENSMUSG00000035704.17	Alg8	0.949665	0.245846
ENSMUSG00000025134.2	Alyref	0.961872	0.0718493
ENSMUSG00000021466.11	Ptch1	0.968124	0.0929425
ENSMUSG00000034951.10	Cog7	0.981265	0.0498461
ENSMUSG00000090602.2	Gm5611	0.99189	0.264424
ENSMUSG00000000204.15	Slfn4	1	2.40303
ENSMUSG00000000248.16	Clec2g	1	2.40303
ENSMUSG00000000394.15	Gcg	1	2.40303
ENSMUSG00000001497.18	Pax9	1	2.40303
ENSMUSG00000003227.4	Edar	1	2.40303
ENSMUSG00000005232.11	G6pc2	1	2.40303
ENSMUSG00000005364.11	Il5ra	1	2.40303
ENSMUSG00000006574.15	Slc4a1	1	2.40303
ENSMUSG00000009108.15	Gnat2	1	2.40303
ENSMUSG00000009900.7	Wnt3a	1	2.40303
ENSMUSG00000010601.13	Apol7a	1	2.40303
ENSMUSG00000018973.2	Hoxb1	1	2.40303
ENSMUSG00000019866.13	Aim1	1	2.40303
ENSMUSG00000020963.14	Tshr	1	2.40303
ENSMUSG00000021335.13	Slc17a1	1	2.40303
ENSMUSG00000023333.7	Gcm1	1	2.40303
ENSMUSG00000024922.1	Ovol1	1	2.40303
ENSMUSG00000025090.8	Ccdc172	1	2.40303
ENSMUSG00000025480.5	Syce1	1	2.40303
ENSMUSG00000026828.11	Galnt5	1	2.40303
ENSMUSG00000027719.15	Adad1	1	2.40303
ENSMUSG00000027790.14	Sis	1	2.40303
ENSMUSG00000027843.13	Ptpn22	1	2.40303
ENSMUSG00000028186.14	Uox	1	2.40303
ENSMUSG00000028750.12	Pla2g2c	1	2.40303
ENSMUSG00000030046.6	Bmp10	1	2.40303
ENSMUSG00000030160.7	Tmem52b	1	2.40303
ENSMUSG00000030762.11	Aqp8	1	2.40303
ENSMUSG00000032274.8	Cyp19a1	1	2.40303
ENSMUSG00000032484.8	Ngp	1	2.40303
ENSMUSG00000032726.12	Bmp8a	1	2.40303
ENSMUSG00000032948.10	Lipi	1	2.40303
ENSMUSG00000033825.9	Tpsb2	1	2.40303
ENSMUSG00000034645.13	Zyg11a	1	2.40303
ENSMUSG00000035191.15	Rfpl4	1	2.40303
ENSMUSG00000037171.6	Nodal	1	2.40303
ENSMUSG00000037185.8	Krt80	1	2.40303
ENSMUSG00000037451.7	Slc22a20	1	2.40303
ENSMUSG00000038259.4	Gdf5	1	2.40303
ENSMUSG00000038598.9	AI481877	1	2.40303
ENSMUSG00000038883.2	Prl3a1	1	2.40303
ENSMUSG00000039508.5	Fam26d	1	2.40303
ENSMUSG00000040013.11	Fkbp6	1	2.40303
ENSMUSG00000040627.14	Aicda	1	2.40303
ENSMUSG00000040629.8	Mael	1	2.40303
ENSMUSG00000041044.9	Lrit1	1	2.40303
ENSMUSG00000042477.7	Tfap2e	1	2.40303
ENSMUSG00000043286.11	Pnpla1	1	2.40303
ENSMUSG00000043366.14	Olfr78	1	2.40303
ENSMUSG00000043986.5	Spata31d1d	1	2.40303
ENSMUSG00000044378.12	Slc15a5	1	2.40303
ENSMUSG00000044405.4	Adig	1	2.40303
ENSMUSG00000044678.11	Ly6k	1	2.40303
ENSMUSG00000045291.8	E330021D16Rik	1	2.40303
ENSMUSG00000047444.2	Olfr139	1	2.40303
ENSMUSG00000048003.12	Catsper4	1	2.40303
ENSMUSG00000050100.14	Hmx2	1	2.40303
ENSMUSG00000050350.7	Gpr18	1	2.40303
ENSMUSG00000051207.7	Mrgprd	1	2.40303
ENSMUSG00000051509.5	Olfr414	1	2.40303
ENSMUSG00000052013.14	Btla	1	2.40303
ENSMUSG00000052595.6	A1cf	1	2.40303
ENSMUSG00000054116.1	E130116L18Rik	1	2.40303
ENSMUSG00000056035.8	Cyp3a11	1	2.40303
ENSMUSG00000056380.13	Gpr50	1	2.40303
ENSMUSG00000056912.11	1700017N19Rik	1	2.40303
ENSMUSG00000057899.6	Adgrf2	1	2.40303
ENSMUSG00000061039.3	Olfr920	1	2.40303
ENSMUSG00000061584.6	Lyg2	1	2.40303
ENSMUSG00000064194.10	Zfp936	1	2.40303
ENSMUSG00000068289.5	Cma2	1	2.40303
ENSMUSG00000068452.7	Duox2	1	2.40303
ENSMUSG00000070495.11	Ctcfl	1	2.40303
ENSMUSG00000072423.4	Psmb11	1	2.40303
ENSMUSG00000072664.10	Ugt3a1	1	2.40303
ENSMUSG00000073804.5	Nps	1	2.40303
ENSMUSG00000074199.7	Krtdap	1	2.40303
ENSMUSG00000074939.3	Chrm5	1	2.40303
ENSMUSG00000075217.1	4833423E24Rik	1	2.40303
ENSMUSG00000075402.1	Krt76	1	2.40303
ENSMUSG00000078624.3	Olfr613	1	2.40303
ENSMUSG00000079025.8	Gsdmc	1	2.40303
ENSMUSG00000079170.3	Gm13941	1	2.40303
ENSMUSG00000079492.2	Gm11127	1	2.40303
ENSMUSG00000084902.1	Gm281	1	2.40303
ENSMUSG00000086228.1	Ubap1l	1	2.40303
ENSMUSG00000090588.2	Gm9573	1	2.40303
ENSMUSG00000090853.1	Gm17364	1	2.40303
ENSMUSG00000091204.8	Gm7271	1	2.40303
ENSMUSG00000094620.1	Cldn34c3	1	2.40303
ENSMUSG00000094733.1	Gm5416	1	2.40303
ENSMUSG00000096546.2	Smlr1	1	2.40303
ENSMUSG00000100200.1	1700012L04Rik	1	2.40303
ENSMUSG00000101716.1	Gm12057	1	2.40303
ENSMUSG00000102141.1	Gm3952	1	2.40303
ENSMUSG00000106447.1	Gm42957	1	2.40303
ENSMUSG00000109482.1	Gm4756	1	2.40303
ENSMUSG00000039209.12	Rpl39l	1	1.98799
ENSMUSG00000070980.4	Actl7b	1	1.98799
ENSMUSG00000018168.8	Ikzf3	1	1.81807
ENSMUSG00000028841.14	Cnksr1	1	1.81807
ENSMUSG00000029811.14	Aoc1	1	1.81807
ENSMUSG00000030800.10	Prss8	1	1.81807
ENSMUSG00000047880.14	Cxcr5	1	1.81807
ENSMUSG00000075425.10	Gm13547	1	1.81807
ENSMUSG00000079537.3	C030048H21Rik	1	1.81807
ENSMUSG00000046942.17	Mageb16	1	1.66606
ENSMUSG00000061298.14	Agbl4	1	1.66606
ENSMUSG00000063130.3	Calml3	1	1.66606
ENSMUSG00000074650.2	Gm10735	1	1.66606
ENSMUSG00000078868.3	Gm14412	1	1.66606
ENSMUSG00000037542.13	Aldh8a1	1	1.59567
ENSMUSG00000050395.8	Tnfsf15	1	1.59567
ENSMUSG00000048933.7	Olfr722	1	1.55503
ENSMUSG00000000617.14	Grm6	1	1.40303
ENSMUSG00000000766.18	Oprm1	1	1.40303
ENSMUSG00000001103.7	Sebox	1	1.40303
ENSMUSG00000002076.11	Hsf2bp	1	1.40303
ENSMUSG00000006724.12	Cyp27b1	1	1.40303
ENSMUSG00000009654.4	Oit3	1	1.40303
ENSMUSG00000013083.8	2200002J24Rik	1	1.40303
ENSMUSG00000020481.15	Ankrd36	1	1.40303
ENSMUSG00000020622.15	Nt5c1b	1	1.40303
ENSMUSG00000021416.11	Eci3	1	1.40303
ENSMUSG00000021751.13	Acox2	1	1.40303
ENSMUSG00000021872.7	Rnase10	1	1.40303
ENSMUSG00000022857.13	Tmprss15	1	1.40303
ENSMUSG00000024747.3	Aldh1a7	1	1.40303
ENSMUSG00000024786.9	1700123I01Rik	1	1.40303
ENSMUSG00000024793.14	Tnfrsf25	1	1.40303
ENSMUSG00000024798.15	Htr7	1	1.40303
ENSMUSG00000026413.12	Pkp1	1	1.40303
ENSMUSG00000026592.13	Tex35	1	1.40303
ENSMUSG00000026616.15	Cr2	1	1.40303
ENSMUSG00000027880.6	Slc25a54	1	1.40303
ENSMUSG00000028071.12	Sh2d2a	1	1.40303
ENSMUSG00000028327.14	Stra6l	1	1.40303
ENSMUSG00000028738.14	Tas1r2	1	1.40303
ENSMUSG00000029074.14	Ttll10	1	1.40303
ENSMUSG00000029269.11	Sult1b1	1	1.40303
ENSMUSG00000029307.7	Dmp1	1	1.40303
ENSMUSG00000029788.13	Cpa5	1	1.40303
ENSMUSG00000030054.4	Gp9	1	1.40303
ENSMUSG00000030165.16	Klrd1	1	1.40303
ENSMUSG00000030607.7	Acan	1	1.40303
ENSMUSG00000030909.6	Anks4b	1	1.40303
ENSMUSG00000030994.15	D7Ertd443e	1	1.40303
ENSMUSG00000031142.17	Cacna1f	1	1.40303
ENSMUSG00000031173.13	Otc	1	1.40303
ENSMUSG00000032105.4	Pdzd3	1	1.40303
ENSMUSG00000032807.5	Alox12b	1	1.40303
ENSMUSG00000032889.6	Gm6685	1	1.40303
ENSMUSG00000032900.14	Tex43	1	1.40303
ENSMUSG00000033210.16	Slc9c1	1	1.40303
ENSMUSG00000034209.4	Rasl10a	1	1.40303
ENSMUSG00000034416.18	Pkd1l2	1	1.40303
ENSMUSG00000035435.15	Abca17	1	1.40303
ENSMUSG00000036110.14	Slc17a2	1	1.40303
ENSMUSG00000036251.16	Trpm8	1	1.40303
ENSMUSG00000037086.3	Prr32	1	1.40303
ENSMUSG00000037159.11	Wee2	1	1.40303
ENSMUSG00000037358.6	4930578C19Rik	1	1.40303
ENSMUSG00000037477.7	Tbx10	1	1.40303
ENSMUSG00000038567.5	Cyp24a1	1	1.40303
ENSMUSG00000038599.14	Capn8	1	1.40303
ENSMUSG00000038624.11	Nepn	1	1.40303
ENSMUSG00000038725.12	Pkhd1l1	1	1.40303
ENSMUSG00000038968.3	Klk1b16	1	1.40303
ENSMUSG00000039092.9	Sptlc3	1	1.40303
ENSMUSG00000039224.1	D1Pas1	1	1.40303
ENSMUSG00000039865.8	Slc44a3	1	1.40303
ENSMUSG00000040663.8	Clcf1	1	1.40303
ENSMUSG00000042377.8	Fam83g	1	1.40303
ENSMUSG00000042501.12	Cpa6	1	1.40303
ENSMUSG00000044092.8	C130050O18Rik	1	1.40303
ENSMUSG00000044556.3	Tex38	1	1.40303
ENSMUSG00000044951.13	Mylk4	1	1.40303
ENSMUSG00000045094.7	Arhgef37	1	1.40303
ENSMUSG00000045350.14	Fam186a	1	1.40303
ENSMUSG00000047150.8	1700001C19Rik	1	1.40303
ENSMUSG00000047182.6	Irs3	1	1.40303
ENSMUSG00000048065.8	Cyb5r2	1	1.40303
ENSMUSG00000048096.7	Lmod1	1	1.40303
ENSMUSG00000048138.9	Dmrt2	1	1.40303
ENSMUSG00000049565.16	Aknad1	1	1.40303
ENSMUSG00000049902.5	4921517D22Rik	1	1.40303
ENSMUSG00000050241.8	Klre1	1	1.40303
ENSMUSG00000050511.1	Oprd1	1	1.40303
ENSMUSG00000051490.2	Foxd4	1	1.40303
ENSMUSG00000051984.13	Sec31b	1	1.40303
ENSMUSG00000051985.12	Igfn1	1	1.40303
ENSMUSG00000052909.7	Gm9894	1	1.40303
ENSMUSG00000053368.13	Rxfp2	1	1.40303
ENSMUSG00000053603.4	4930442H23Rik	1	1.40303
ENSMUSG00000053729.3	Spinkl	1	1.40303
ENSMUSG00000054204.6	Fam150b	1	1.40303
ENSMUSG00000054385.14	Ceacam2	1	1.40303
ENSMUSG00000055210.4	Foxd2	1	1.40303
ENSMUSG00000056350.6	Krtap13-1	1	1.40303
ENSMUSG00000057719.10	Sh3rf2	1	1.40303
ENSMUSG00000061923.4	Odf1	1	1.40303
ENSMUSG00000062310.7	Glrp1	1	1.40303
ENSMUSG00000067768.12	Xlr4b	1	1.40303
ENSMUSG00000069276.1	Gm10264	1	1.40303
ENSMUSG00000069785.4	Gm11444	1	1.40303
ENSMUSG00000072584.2	Gm7489	1	1.40303
ENSMUSG00000072878.4	1700123L14Rik	1	1.40303
ENSMUSG00000072945.3	Ripply1	1	1.40303
ENSMUSG00000073000.2	Gm10451	1	1.40303
ENSMUSG00000073752.1	Gm10570	1	1.40303
ENSMUSG00000073995.2	Gm10604	1	1.40303
ENSMUSG00000074061.4	Fbxw19	1	1.40303
ENSMUSG00000074577.9	Fam65c	1	1.40303
ENSMUSG00000074832.10	2410141K09Rik	1	1.40303
ENSMUSG00000074847.2	Gm10775	1	1.40303
ENSMUSG00000075023.11	Accsl	1	1.40303
ENSMUSG00000078144.4	Capns2	1	1.40303
ENSMUSG00000078500.3	Gm13235	1	1.40303
ENSMUSG00000078719.2	Msmp	1	1.40303
ENSMUSG00000078921.3	Tgtp2	1	1.40303
ENSMUSG00000078937.8	Cpt1b	1	1.40303
ENSMUSG00000081512.1	Gm15821	1	1.40303
ENSMUSG00000085925.2	Rtl1	1	1.40303
ENSMUSG00000090286.1	Gm17615	1	1.40303
ENSMUSG00000090840.2	1700092M07Rik	1	1.40303
ENSMUSG00000091556.8	Gm14569	1	1.40303
ENSMUSG00000094030.1	Gm21833	1	1.40303
ENSMUSG00000094443.2	Sgol2b	1	1.40303
ENSMUSG00000094706.7	Gm10338	1	1.40303
ENSMUSG00000094929.1	Gm3526	1	1.40303
ENSMUSG00000095186.1	Gm10718	1	1.40303
ENSMUSG00000096257.2	Ccer2	1	1.40303
ENSMUSG00000099353.6	1700031M16Rik	1	1.40303
ENSMUSG00000099703.6	Gm28285	1	1.40303
ENSMUSG00000101605.1	Ace3	1	1.40303
ENSMUSG00000101750.1	Olfr1392	1	1.40303
ENSMUSG00000102692.1	Dchs2	1	1.40303
ENSMUSG00000109561.1	Ankrd31	1	1.40303
ENSMUSG00000030249.15	Abcc9	1	1.28755
ENSMUSG00000056509.10	Gm9999	1	1.2331
ENSMUSG00000026567.16	Adcy10	1	1.18064
ENSMUSG00000028287.4	1700009N14Rik	1	1.18064
ENSMUSG00000032083.8	Apoa1	1	1.18064
ENSMUSG00000035875.14	AI182371	1	1.18064
ENSMUSG00000063683.12	Glyat	1	1.18064
ENSMUSG00000075272.4	Ttc30a2	1	1.18064
ENSMUSG00000079363.7	Gbp4	1	1.18064
ENSMUSG00000096003.7	Gm3500	1	1.18064
ENSMUSG00000059305.10	Vpreb1	1	1.13999
ENSMUSG00000074115.5	Saa1	1	1.12292
ENSMUSG00000005696.11	Sh2d1a	1	1.0811
ENSMUSG00000006221.7	Hspb7	1	1.0811
ENSMUSG00000009941.10	Nxf2	1	1.0811
ENSMUSG00000024066.8	Xdh	1	1.0811
ENSMUSG00000025056.4	Nr0b1	1	1.0811
ENSMUSG00000025500.12	Lmntd2	1	1.0811
ENSMUSG00000025905.13	Oprk1	1	1.0811
ENSMUSG00000028730.14	Cfap57	1	1.0811
ENSMUSG00000030068.4	Gm20696	1	1.0811
ENSMUSG00000030365.11	Clec2i	1	1.0811
ENSMUSG00000030877.10	4933427G17Rik	1	1.0811
ENSMUSG00000030981.9	Mmp21	1	1.0811
ENSMUSG00000034117.3	Ptgdr2	1	1.0811
ENSMUSG00000043556.9	Fbxl7	1	1.0811
ENSMUSG00000044393.15	Dsg2	1	1.0811
ENSMUSG00000048368.8	Omd	1	1.0811
ENSMUSG00000060268.11	Gm1661	1	1.0811
ENSMUSG00000067235.14	H2-Q10	1	1.0811
ENSMUSG00000087303.2	Lipo2	1	1.0811
ENSMUSG00000091744.1	Gm17732	1	1.0811
ENSMUSG00000030353.15	Tead4	1	0.987991
ENSMUSG00000030491.16	Tdrd12	1	0.987991
ENSMUSG00000032269.7	Htr3a	1	0.987991
ENSMUSG00000046961.7	Gpr156	1	0.987991
ENSMUSG00000067356.5	B430203G13Rik	1	0.987991
ENSMUSG00000071203.6	Naip5	1	0.987991
ENSMUSG00000072625.1	Gdf2	1	0.987991
ENSMUSG00000074071.11	Fam169b	1	0.987991
ENSMUSG00000096361.1	Gm5814	1	0.987991
ENSMUSG00000020806.15	Rhbdf2	1	0.943597
ENSMUSG00000079415.2	Cntf	1	0.943597
ENSMUSG00000095266.1	Gm5225	1	0.943597
ENSMUSG00000046934.4	Csl	1	0.929098
ENSMUSG00000048938.12	Nr1h5	1	0.900529
ENSMUSG00000054161.12	Fam83e	1	0.900529
ENSMUSG00000093922.1	Rpl36-ps4	1	0.900529
ENSMUSG00000023577.14	Iqcf3	1	0.879467
ENSMUSG00000001510.8	Dlx3	1	0.818066
ENSMUSG00000002204.9	Napsa	1	0.818066
ENSMUSG00000005124.9	Wisp1	1	0.818066
ENSMUSG00000011305.11	Plin5	1	0.818066
ENSMUSG00000014603.2	Alx3	1	0.818066
ENSMUSG00000020213.6	Glipr1l1	1	0.818066
ENSMUSG00000020395.13	Itk	1	0.818066
ENSMUSG00000020429.7	Igfbp1	1	0.818066
ENSMUSG00000020836.15	Coro6	1	0.818066
ENSMUSG00000020887.3	A230052G05Rik	1	0.818066
ENSMUSG00000021095.5	Gsc	1	0.818066
ENSMUSG00000021239.12	Vsx2	1	0.818066
ENSMUSG00000022206.6	Npr3	1	0.818066
ENSMUSG00000022330.4	Osr2	1	0.818066
ENSMUSG00000023267.10	Gabrr2	1	0.818066
ENSMUSG00000025955.13	Akr1cl	1	0.818066
ENSMUSG00000026023.16	Cdk15	1	0.818066
ENSMUSG00000026182.6	Tnp1	1	0.818066
ENSMUSG00000026589.14	Sec16b	1	0.818066
ENSMUSG00000027202.12	Slc12a1	1	0.818066
ENSMUSG00000027249.15	F2	1	0.818066
ENSMUSG00000028174.12	Rpe65	1	0.818066
ENSMUSG00000028946.6	Hes3	1	0.818066
ENSMUSG00000029530.15	Ccr9	1	0.818066
ENSMUSG00000029697.6	Fezf1	1	0.818066
ENSMUSG00000030898.15	Cckbr	1	0.818066
ENSMUSG00000030976.3	Tex36	1	0.818066
ENSMUSG00000031481.8	Tpte	1	0.818066
ENSMUSG00000031876.16	Cmtm1	1	0.818066
ENSMUSG00000031986.5	Sprtn	1	0.818066
ENSMUSG00000032110.4	Acrv1	1	0.818066
ENSMUSG00000032456.13	Nmnat3	1	0.818066
ENSMUSG00000032511.17	Scn5a	1	0.818066
ENSMUSG00000032690.16	Oas2	1	0.818066
ENSMUSG00000033498.14	Strc	1	0.818066
ENSMUSG00000034387.12	Ssu2	1	0.818066
ENSMUSG00000034391.10	Fbxo15	1	0.818066
ENSMUSG00000034552.8	Zswim2	1	0.818066
ENSMUSG00000034689.1	4921530L21Rik	1	0.818066
ENSMUSG00000035540.12	Gc	1	0.818066
ENSMUSG00000036962.12	Cfap221	1	0.818066
ENSMUSG00000037005.16	Xpnpep2	1	0.818066
ENSMUSG00000038192.5	Cer1	1	0.818066
ENSMUSG00000038527.9	C1rl	1	0.818066
ENSMUSG00000038775.14	Vill	1	0.818066
ENSMUSG00000038997.4	Asb17	1	0.818066
ENSMUSG00000039616.9	Mocos	1	0.818066
ENSMUSG00000040283.14	Btnl9	1	0.818066
ENSMUSG00000040569.13	Slc26a7	1	0.818066
ENSMUSG00000041143.16	Tmco4	1	0.818066
ENSMUSG00000041481.16	Serpina3g	1	0.818066
ENSMUSG00000042041.6	2010003K11Rik	1	0.818066
ENSMUSG00000042045.5	Sln	1	0.818066
ENSMUSG00000042567.19	Nek10	1	0.818066
ENSMUSG00000042808.7	Gpx2	1	0.818066
ENSMUSG00000043549.13	Fam90a1b	1	0.818066
ENSMUSG00000044937.14	Ttc41	1	0.818066
ENSMUSG00000046337.17	Fam178b	1	0.818066
ENSMUSG00000046991.9	Wdr27	1	0.818066
ENSMUSG00000047642.14	D930020B18Rik	1	0.818066
ENSMUSG00000047692.5	4930533K18Rik	1	0.818066
ENSMUSG00000047696.16	Ccdc144b	1	0.818066
ENSMUSG00000049109.14	Themis	1	0.818066
ENSMUSG00000049353.17	Rd3	1	0.818066
ENSMUSG00000050251.3	Olfr809	1	0.818066
ENSMUSG00000051000.17	Fam160a1	1	0.818066
ENSMUSG00000051401.6	Kctd16	1	0.818066
ENSMUSG00000051650.10	B3gnt2	1	0.818066
ENSMUSG00000052496.4	Pkdrej	1	0.818066
ENSMUSG00000053121.3	Gm5129	1	0.818066
ENSMUSG00000053367.15	Gm6792	1	0.818066
ENSMUSG00000053375.7	Atp6v1e2	1	0.818066
ENSMUSG00000053461.9	Hhipl2	1	0.818066
ENSMUSG00000053980.4	Gm9930	1	0.818066
ENSMUSG00000054589.1	Gm9949	1	0.818066
ENSMUSG00000056257.2	Gm5447	1	0.818066
ENSMUSG00000056300.14	Gm13247	1	0.818066
ENSMUSG00000057072.11	Spata45	1	0.818066
ENSMUSG00000057967.12	Fgf18	1	0.818066
ENSMUSG00000059459.3	Gm10065	1	0.818066
ENSMUSG00000060332.9	Tmc2	1	0.818066
ENSMUSG00000061414.7	Cracr2a	1	0.818066
ENSMUSG00000062713.7	Sim2	1	0.818066
ENSMUSG00000063672.7	Nkx6-3	1	0.818066
ENSMUSG00000064308.10	2410137M14Rik	1	0.818066
ENSMUSG00000064330.9	Pde6h	1	0.818066
ENSMUSG00000067085.1	Gm10197	1	0.818066
ENSMUSG00000068037.10	Mas1	1	0.818066
ENSMUSG00000068745.6	Mybphl	1	0.818066
ENSMUSG00000071490.3	Vmn1r212	1	0.818066
ENSMUSG00000071537.6	Klrg2	1	0.818066
ENSMUSG00000073400.6	Trim10	1	0.818066
ENSMUSG00000074207.10	Adh1	1	0.818066
ENSMUSG00000074261.2	Erich4	1	0.818066
ENSMUSG00000074529.10	C330013J21Rik	1	0.818066
ENSMUSG00000078632.3	Lrrc37a	1	0.818066
ENSMUSG00000079042.10	Apela	1	0.818066
ENSMUSG00000091618.2	H60c	1	0.818066
ENSMUSG00000094374.1	Gm5435	1	0.818066
ENSMUSG00000094487.1	Gm21958	1	0.818066
ENSMUSG00000094856.1	Gm21962	1	0.818066
ENSMUSG00000094973.2	Gm8994	1	0.818066
ENSMUSG00000095547.1	Gm10719	1	0.818066
ENSMUSG00000096808.1	AC132444.6	1	0.818066
ENSMUSG00000097025.1	Gm26558	1	0.818066
ENSMUSG00000106892.1	Gm42791	1	0.818066
ENSMUSG00000091775.1	Gm16494	1	0.774998
ENSMUSG00000098374.1	Gm28043	1	0.724957
ENSMUSG00000078949.2	R3hdml	1	0.718531
ENSMUSG00000029337.2	Fgf5	1	0.714973
ENSMUSG00000023979.14	Guca1b	1	0.702589
ENSMUSG00000031802.8	Phxr4	1	0.702589
ENSMUSG00000046056.15	Sbsn	1	0.702589
ENSMUSG00000072845.3	Tmprss11a	1	0.702589
ENSMUSG00000091844.1	Gm8251	1	0.702589
ENSMUSG00000095193.1	Gm20939	1	0.692536
ENSMUSG00000037716.14	Ccdc33	1	0.690311
ENSMUSG00000005540.10	Fcer2a	1	0.666063
ENSMUSG00000021118.7	Plek2	1	0.666063
ENSMUSG00000022286.15	Grhl2	1	0.666063
ENSMUSG00000030771.16	Micalcl	1	0.666063
ENSMUSG00000032942.14	Ucp3	1	0.666063
ENSMUSG00000036655.7	Colec11	1	0.666063
ENSMUSG00000039376.13	Synpo2l	1	0.666063
ENSMUSG00000061462.15	Obscn	1	0.666063
ENSMUSG00000063447.7	Ube2d2b	1	0.666063
ENSMUSG00000097298.1	A130057D12Rik	1	0.666063
ENSMUSG00000103677.1	Pcdhga4	1	0.666063
ENSMUSG00000034555.14	Tex16	1	0.637494
ENSMUSG00000062151.13	Unc13c	1	0.611616
ENSMUSG00000100210.1	Hist1h3f	1	0.611616
ENSMUSG00000000093.6	Tbx2	1	0.595674
ENSMUSG00000025229.15	Pitx3	1	0.595674
ENSMUSG00000027596.10	a	1	0.595674
ENSMUSG00000027855.13	Sycp1	1	0.595674
ENSMUSG00000029517.13	Ankrd7	1	0.595674
ENSMUSG00000032023.7	Jhy	1	0.595674
ENSMUSG00000032318.12	Isl2	1	0.595674
ENSMUSG00000038048.7	Cntnap5c	1	0.595674
ENSMUSG00000038276.12	Asic3	1	0.595674
ENSMUSG00000039153.16	Runx2	1	0.595674
ENSMUSG00000043122.6	A530016L24Rik	1	0.595674
ENSMUSG00000046168.8	Kcnrg	1	0.595674
ENSMUSG00000046974.6	BC053393	1	0.595674
ENSMUSG00000047443.14	Fam132b	1	0.595674
ENSMUSG00000048012.19	Zfp473	1	0.595674
ENSMUSG00000051920.6	Rspo2	1	0.595674
ENSMUSG00000063935.3	Zar1	1	0.595674
ENSMUSG00000069268.4	Hist1h2bf	1	0.595674
ENSMUSG00000073486.2	Gm10518	1	0.595674
ENSMUSG00000078611.3	Gm5901	1	0.595674
ENSMUSG00000078872.9	Gm14401	1	0.595674
ENSMUSG00000079371.9	Gm3476	1	0.595674
ENSMUSG00000082766.1	1700064H15Rik	1	0.595674
ENSMUSG00000086598.9	Btbd18	1	0.595674
ENSMUSG00000094248.1	Hist1h2ao	1	0.595674
ENSMUSG00000094634.7	Gm3468	1	0.595674
ENSMUSG00000099583.1	Hist1h3d	1	0.595674
ENSMUSG00000091198.1	Gm5218	1	0.579907
ENSMUSG00000031847.7	1700030J22Rik	1	0.577058
ENSMUSG00000094686.1	Ccl21a	1	0.577058
ENSMUSG00000020303.2	Stc2	1	0.57521
ENSMUSG00000091754.8	Gm3636	1	0.57521
ENSMUSG00000078380.1	Gm6096	1	0.56431
ENSMUSG00000071052.3	Rpl7a-ps5	1	0.561727
ENSMUSG00000073514.3	Dok6	1	0.555032
ENSMUSG00000035383.7	Pmch	1	0.545048
ENSMUSG00000065999.13	Gm13154	1	0.540533
ENSMUSG00000069308.7	Hist1h2bp	1	0.534274
ENSMUSG00000039878.12	Slc39a5	1	0.52856
ENSMUSG00000039981.5	Zc3h12d	1	0.52856
ENSMUSG00000050370.4	Ch25h	1	0.52856
ENSMUSG00000099294.1	Gm11214	1	0.515504
ENSMUSG00000007480.3	Mc5r	1	0.496138
ENSMUSG00000009214.9	Tmem8c	1	0.496138
ENSMUSG00000091086.1	Rpl6l	1	0.496138
ENSMUSG00000020268.13	Lyrm7	1	0.488759
ENSMUSG00000105827.1	Hist2h2bb	1	0.488759
ENSMUSG00000022543.8	4930451G09Rik	1	0.47703
ENSMUSG00000026180.8	Cxcr2	1	0.46443
ENSMUSG00000068893.5	Sprr2a2	1	0.459613
ENSMUSG00000019772.4	Vip	1	0.455496
ENSMUSG00000071113.4	Mboat4	1	0.448833
ENSMUSG00000078249.5	Hmga1-rs1	1	0.448833
ENSMUSG00000064168.4	Hist1h2bh	1	0.42812
ENSMUSG00000057762.4	Gm6169	1	0.422138
ENSMUSG00000000365.8	Rnf17	1	0.403029
ENSMUSG00000001943.7	Vsig2	1	0.403029
ENSMUSG00000004939.6	Nmrk2	1	0.403029
ENSMUSG00000009350.13	Mpo	1	0.403029
ENSMUSG00000013611.14	Snx31	1	0.403029
ENSMUSG00000018919.10	Tm4sf5	1	0.403029
ENSMUSG00000020609.14	Apob	1	0.403029
ENSMUSG00000020734.13	Grin2c	1	0.403029
ENSMUSG00000020793.5	Galr2	1	0.403029
ENSMUSG00000021499.12	Catsper3	1	0.403029
ENSMUSG00000023070.6	Rgn	1	0.403029
ENSMUSG00000023247.2	Guca2a	1	0.403029
ENSMUSG00000024670.16	Cd6	1	0.403029
ENSMUSG00000025194.5	Abcc2	1	0.403029
ENSMUSG00000025876.15	Unc5a	1	0.403029
ENSMUSG00000025977.15	Boll	1	0.403029
ENSMUSG00000026348.7	Acmsd	1	0.403029
ENSMUSG00000026697.10	Myoc	1	0.403029
ENSMUSG00000027456.8	Sdcbp2	1	0.403029
ENSMUSG00000027801.7	Tm4sf4	1	0.403029
ENSMUSG00000027863.8	Cd2	1	0.403029
ENSMUSG00000028023.16	Pitx2	1	0.403029
ENSMUSG00000028116.13	Myoz2	1	0.403029
ENSMUSG00000028182.14	Lrriq3	1	0.403029
ENSMUSG00000028584.3	Lrrc38	1	0.403029
ENSMUSG00000028699.9	Tspan1	1	0.403029
ENSMUSG00000029831.7	Npvf	1	0.403029
ENSMUSG00000030048.5	Gkn3	1	0.403029
ENSMUSG00000030149.15	Klrk1	1	0.403029
ENSMUSG00000030159.15	Clec1b	1	0.403029
ENSMUSG00000030470.15	Csrp3	1	0.403029
ENSMUSG00000030486.9	Zfp108	1	0.403029
ENSMUSG00000031258.4	Xkrx	1	0.403029
ENSMUSG00000031364.2	Grpr	1	0.403029
ENSMUSG00000031519.3	Asb5	1	0.403029
ENSMUSG00000032313.11	Tmem266	1	0.403029
ENSMUSG00000032776.9	Mctp2	1	0.403029
ENSMUSG00000035472.13	Slc25a21	1	0.403029
ENSMUSG00000035818.13	Plekhs1	1	0.403029
ENSMUSG00000036412.5	Arsi	1	0.403029
ENSMUSG00000036872.16	Abcc12	1	0.403029
ENSMUSG00000036944.5	Tmem71	1	0.403029
ENSMUSG00000037432.15	Fer1l5	1	0.403029
ENSMUSG00000037437.18	Adam32	1	0.403029
ENSMUSG00000038522.6	Mfsd4b1	1	0.403029
ENSMUSG00000038528.14	Mfsd4b5	1	0.403029
ENSMUSG00000038751.5	Ptk6	1	0.403029
ENSMUSG00000038793.8	Lefty1	1	0.403029
ENSMUSG00000041202.12	Pla2g2d	1	0.403029
ENSMUSG00000041347.5	Bdkrb1	1	0.403029
ENSMUSG00000041578.15	Crx	1	0.403029
ENSMUSG00000042677.7	Zc3h12a	1	0.403029
ENSMUSG00000043282.3	Teddm1b	1	0.403029
ENSMUSG00000044703.5	Phf11a	1	0.403029
ENSMUSG00000045362.8	Tnfrsf26	1	0.403029
ENSMUSG00000046345.4	Smco1	1	0.403029
ENSMUSG00000047061.6	Gm9817	1	0.403029
ENSMUSG00000047730.17	Fcgbp	1	0.403029
ENSMUSG00000048652.12	Samd13	1	0.403029
ENSMUSG00000050050.16	Ccdc158	1	0.403029
ENSMUSG00000050106.17	Tmc8	1	0.403029
ENSMUSG00000050195.8	Scd4	1	0.403029
ENSMUSG00000052187.4	Hbb-y	1	0.403029
ENSMUSG00000053749.12	Gm9920	1	0.403029
ENSMUSG00000054128.16	H2-T3	1	0.403029
ENSMUSG00000056617.12	4931429L15Rik	1	0.403029
ENSMUSG00000057000.12	Nxf3	1	0.403029
ENSMUSG00000057058.16	Skap1	1	0.403029
ENSMUSG00000058620.5	Adra2b	1	0.403029
ENSMUSG00000061068.6	Mcpt4	1	0.403029
ENSMUSG00000062168.12	Ppef1	1	0.403029
ENSMUSG00000063590.3	Slc22a28	1	0.403029
ENSMUSG00000063611.4	Gm10134	1	0.403029
ENSMUSG00000066258.13	Trim12a	1	0.403029
ENSMUSG00000067219.9	Nipal1	1	0.403029
ENSMUSG00000068428.6	Gmnc	1	0.403029
ENSMUSG00000068696.6	Gpr88	1	0.403029
ENSMUSG00000068860.5	Gm128	1	0.403029
ENSMUSG00000069305.3	Hist1h4n	1	0.403029
ENSMUSG00000069306.5	Hist1h4m	1	0.403029
ENSMUSG00000070690.7	5830473C10Rik	1	0.403029
ENSMUSG00000071679.4	Zcchc16	1	0.403029
ENSMUSG00000073608.4	Gm6086	1	0.403029
ENSMUSG00000073730.2	4933415F23Rik	1	0.403029
ENSMUSG00000074734.2	4933416C03Rik	1	0.403029
ENSMUSG00000075405.3	9430097D07Rik	1	0.403029
ENSMUSG00000089951.8	Gm14435	1	0.403029
ENSMUSG00000091318.2	Gm5415	1	0.403029
ENSMUSG00000091476.6	Gm16432	1	0.403029
ENSMUSG00000092622.8	Khdc3	1	0.403029
ENSMUSG00000095295.8	Gm3488	1	0.403029
ENSMUSG00000095638.1	Gm8888	1	0.403029
ENSMUSG00000098692.1	Gm28041	1	0.403029
ENSMUSG00000100448.1	Gm14501	1	0.403029
ENSMUSG00000109378.1	U2af1l4	1	0.403029
ENSMUSG00000068614.7	Actc1	1	0.395833
ENSMUSG00000025257.5	Ribc1	1	0.382565
ENSMUSG00000040613.14	Apobec1	1	0.379182
ENSMUSG00000051225.9	Fam83a	1	0.377494
ENSMUSG00000075297.10	H60b	1	0.370608
ENSMUSG00000039639.6	Kcne1	1	0.368095
ENSMUSG00000028167.15	Bdh2	1	0.367405
ENSMUSG00000061619.3	Vma21-ps	1	0.367405
ENSMUSG00000023882.15	Zfp54	1	0.363501
ENSMUSG00000094942.7	Gm3604	1	0.352403
ENSMUSG00000094886.1	Gm10784	1	0.350288
ENSMUSG00000063600.14	Egfem1	1	0.346445
ENSMUSG00000029716.13	Tfr2	1	0.344135
ENSMUSG00000039021.15	Ttc16	1	0.344135
ENSMUSG00000059901.12	Adamts14	1	0.342333
ENSMUSG00000079559.3	Gm684	1	0.338899
ENSMUSG00000025479.9	Cyp2e1	1	0.33264
ENSMUSG00000043458.5	Pcdhb12	1	0.33264
ENSMUSG00000101972.1	Hist1h3i	1	0.326678
ENSMUSG00000044966.4	Fbxo48	1	0.320567
ENSMUSG00000045591.5	Olig3	1	0.317637
ENSMUSG00000021590.6	Spata9	1	0.315566
ENSMUSG00000022652.6	Morc1	1	0.315566
ENSMUSG00000045587.9	BC049730	1	0.315566
ENSMUSG00000073158.3	9030624G23Rik	1	0.315566
ENSMUSG00000040483.15	Xaf1	1	0.312831
ENSMUSG00000022525.13	Hrasls	1	0.311106
ENSMUSG00000040877.15	Wdr25	1	0.308702
ENSMUSG00000043639.14	Rbm20	1	0.306167
ENSMUSG00000036395.14	Glb1l2	1	0.303493
ENSMUSG00000036928.14	Stag3	1	0.303493
ENSMUSG00000039164.2	Naif1	1	0.303493
ENSMUSG00000057396.6	Zfp759	1	0.300667
ENSMUSG00000025582.4	Nptx1	1	0.292605
ENSMUSG00000051373.5	Plpp7	1	0.288733
ENSMUSG00000021997.4	Lrrc63	1	0.287552
ENSMUSG00000023249.14	Parp3	1	0.287552
ENSMUSG00000048677.9	Tpcn2	1	0.287552
ENSMUSG00000049115.14	Agtr1a	1	0.287552
ENSMUSG00000054409.4	Tmem74	1	0.287552
ENSMUSG00000055078.7	Gabra5	1	0.287552
ENSMUSG00000091900.2	Gm4353	1	0.287552
ENSMUSG00000098022.7	Zfp82	1	0.287552
ENSMUSG00000100937.1	1700020D05Rik	1	0.287552
ENSMUSG00000028438.16	Kif24	1	0.281565
ENSMUSG00000034463.3	Scara3	1	0.279647
ENSMUSG00000055900.14	Tmem69	1	0.27692
ENSMUSG00000044461.5	Shisa2	1	0.276652
ENSMUSG00000028121.8	Bcar3	1	0.274705
ENSMUSG00000019732.14	Calr3	1	0.273746
ENSMUSG00000036091.8	Hyal3	1	0.273746
ENSMUSG00000047230.6	Cldn2	1	0.273746
ENSMUSG00000062687.6	Cks1brt	1	0.273746
ENSMUSG00000044469.7	Tnfaip8l1	1	0.270274
ENSMUSG00000026407.17	Cacna1s	1	0.268379
ENSMUSG00000068854.7	Hist2h2be	1	0.267051
ENSMUSG00000002980.14	Bcam	1	0.265525
ENSMUSG00000048251.15	Bcl11b	1	0.262757
ENSMUSG00000030255.13	Sspn	1	0.259193
ENSMUSG00000032346.7	Ooep	1	0.256188
ENSMUSG00000073940.3	Hbb-bt	1	0.251617
ENSMUSG00000042821.7	Snai1	1	0.251026
ENSMUSG00000045030.7	Olfr1443	1	0.251026
ENSMUSG00000071691.10	Gm960	1	0.251026
ENSMUSG00000063180.4	Gm10126	1	0.248558
ENSMUSG00000078768.2	Zfp566	1	0.245253
ENSMUSG00000091695.1	Gm17669	1	0.244881
ENSMUSG00000090957.1	Gm7535	1	0.2446
ENSMUSG00000037813.13	D630003M21Rik	1	0.243068
ENSMUSG00000009545.14	Kcnq1	1	0.233104
ENSMUSG00000022097.3	Sftpc	1	0.233104
ENSMUSG00000024008.15	Cpne5	1	0.233104
ENSMUSG00000024600.8	Slc27a6	1	0.233104
ENSMUSG00000027762.6	Sucnr1	1	0.233104
ENSMUSG00000027820.12	Mme	1	0.233104
ENSMUSG00000028262.13	Clca3a2	1	0.233104
ENSMUSG00000029762.6	Akr1b8	1	0.233104
ENSMUSG00000030553.3	Pgpep1l	1	0.233104
ENSMUSG00000032021.13	Crtam	1	0.233104
ENSMUSG00000033963.16	Fancd2os	1	0.233104
ENSMUSG00000042269.15	Fam92b	1	0.233104
ENSMUSG00000046085.7	4931422A03Rik	1	0.233104
ENSMUSG00000047977.3	Synb	1	0.233104
ENSMUSG00000051246.2	Msantd1	1	0.233104
ENSMUSG00000061816.15	Myl1	1	0.233104
ENSMUSG00000073489.5	Ifi204	1	0.233104
ENSMUSG00000074607.11	Tox2	1	0.233104
ENSMUSG00000090538.1	Gm4775	1	0.233104
ENSMUSG00000069270.5	Hist1h2ac	1	0.226151
ENSMUSG00000055184.4	Fam72a	1	0.223518
ENSMUSG00000021418.15	Rpp40	1	0.222631
ENSMUSG00000030823.6	9130019O22Rik	1	0.222457
ENSMUSG00000042165.8	Gm9774	1	0.216696
ENSMUSG00000095406.1	Gm18025	1	0.215402
ENSMUSG00000029757.16	Dync1i1	1	0.210384
ENSMUSG00000037025.11	Foxa2	1	0.210384
ENSMUSG00000059060.13	Rad51b	1	0.210384
ENSMUSG00000110404.1	Rnf223	1	0.210384
ENSMUSG00000044702.13	Palb2	1	0.209549
ENSMUSG00000030051.10	Aplf	1	0.206228
ENSMUSG00000031255.14	Sytl4	1	0.201395
ENSMUSG00000032577.16	Mapkapk3	1	0.201395
ENSMUSG00000041616.9	Nppa	1	0.201395
ENSMUSG00000046731.4	Kctd11	1	0.201395
ENSMUSG00000063166.4	Gm5449	1	0.19756
ENSMUSG00000079429.9	Mroh2a	1	0.196578
ENSMUSG00000068263.11	Efcc1	1	0.195985
ENSMUSG00000035337.3	Uchl4	1	0.193278
ENSMUSG00000050490.7	Gm8394	1	0.193147
ENSMUSG00000050107.2	Gsg2	1	0.191952
ENSMUSG00000027217.13	Tspan18	1	0.190832
ENSMUSG00000071516.2	Hist1h2ai	1	0.190484
ENSMUSG00000078128.1	Gm2178	1	0.188016
ENSMUSG00000035842.9	Ddx11	1	0.184683
ENSMUSG00000023345.15	Poc1a	1	0.183965
ENSMUSG00000064080.12	Fbln2	1	0.183922
ENSMUSG00000014791.9	Elmo3	1	0.180637
ENSMUSG00000017718.15	Afmid	1	0.180637
ENSMUSG00000020059.9	Sycp3	1	0.180637
ENSMUSG00000029134.14	Plb1	1	0.180637
ENSMUSG00000030218.2	Mgp	1	0.180637
ENSMUSG00000033170.14	Card10	1	0.180637
ENSMUSG00000033737.14	Fndc3c1	1	0.180637
ENSMUSG00000038560.7	Sp6	1	0.180637
ENSMUSG00000038663.7	Fsd2	1	0.180637
ENSMUSG00000061615.2	Hist1h2ab	1	0.180637
ENSMUSG00000073197.8	5730507C01Rik	1	0.180637
ENSMUSG00000099102.1	Gm11983	1	0.180637
ENSMUSG00000102748.1	Pcdhgb2	1	0.180637
ENSMUSG00000024301.9	Kifc5b	1	0.178535
ENSMUSG00000033207.6	Mamdc2	1	0.176753
ENSMUSG00000083780.8	Gm12728	1	0.17567
ENSMUSG00000051517.14	Arhgef39	1	0.17375
ENSMUSG00000047415.11	Gpr68	1	0.173547
ENSMUSG00000015846.14	Rxra	1	0.173332
ENSMUSG00000043262.16	Uevld	1	0.172463
ENSMUSG00000029189.10	Sel1l3	1	0.169072
ENSMUSG00000033149.16	Phldb2	1	0.168323
ENSMUSG00000021763.16	BC067074	1	0.167813
ENSMUSG00000055809.7	Dnaaf3	1	0.167813
ENSMUSG00000068270.15	Shroom4	1	0.167813
ENSMUSG00000081906.2	Rpl9-ps1	1	0.167401
ENSMUSG00000027552.14	E2f5	1	0.16632
ENSMUSG00000005947.11	Itgae	1	0.16599
ENSMUSG00000016918.15	Sulf1	1	0.16599
ENSMUSG00000028971.4	Cort	1	0.16599
ENSMUSG00000079162.8	Trim43b	1	0.16599
ENSMUSG00000030493.13	Faap24	1	0.163738
ENSMUSG00000022676.6	Snai2	1	0.163563
ENSMUSG00000078452.10	Raet1d	1	0.162021
ENSMUSG00000032327.14	Stra6	1	0.160954
ENSMUSG00000027287.14	Snap23	1	0.158003
ENSMUSG00000046711.15	Hmga1	1	0.157916
ENSMUSG00000045382.6	Cxcr4	1	0.157273
ENSMUSG00000056267.14	Cep70	1	0.155395
ENSMUSG00000001665.10	Gstt3	1	0.155101
ENSMUSG00000025227.14	Tmem180	1	0.155101
ENSMUSG00000027568.9	Ntsr1	1	0.155101
ENSMUSG00000032773.9	Chrm1	1	0.155101
ENSMUSG00000047259.2	Mc4r	1	0.155101
ENSMUSG00000056436.4	Cyct	1	0.155101
ENSMUSG00000058897.17	Col25a1	1	0.155101
ENSMUSG00000059857.15	Ntng1	1	0.154474
ENSMUSG00000010048.10	Ifrd2	1	0.154319
ENSMUSG00000039662.16	Icmt	1	0.154116
ENSMUSG00000030380.17	Mzf1	1	0.152067
ENSMUSG00000081058.5	Hist2h3c2	1	0.151804
ENSMUSG00000091285.1	Gm17430	1	0.150179
ENSMUSG00000061808.3	Ttr	1	0.149743
ENSMUSG00000069372.3	Ctxn3	1	0.149272
ENSMUSG00000028647.13	Mycbp	1	0.148983
ENSMUSG00000069301.5	Hist1h2ag	1	0.148215
ENSMUSG00000069309.2	Hist1h2an	1	0.148215
ENSMUSG00000071497.3	Nutf2-ps1	1	0.147956
ENSMUSG00000074219.2	Gm10644	1	0.146689
ENSMUSG00000101523.1	Gm10031	1	0.144433
ENSMUSG00000008601.12	Rab25	1	0.144295
ENSMUSG00000030670.16	Cyp2r1	1	0.139995
ENSMUSG00000030735.5	Gm9755	1	0.139995
ENSMUSG00000040280.9	Ndufa4l2	1	0.139995
ENSMUSG00000003190.12	Bcl2l12	1	0.13975
ENSMUSG00000069272.5	Hist1h2ae	1	0.139465
ENSMUSG00000005320.9	Fgfr4	1	0.138326
ENSMUSG00000066637.1	Ttc32	1	0.137399
ENSMUSG00000037206.14	Islr	1	0.135849
ENSMUSG00000055660.8	Mettl4	1	0.135549
ENSMUSG00000069274.3	Hist1h4f	1	0.13454
ENSMUSG00000037846.18	Rtkn2	1	0.133022
ENSMUSG00000039254.16	Pomt1	1	0.132448
ENSMUSG00000060639.5	Hist1h4i	1	0.131779
ENSMUSG00000032783.8	Troap	1	0.131727
ENSMUSG00000047407.17	Tgif1	1	0.1307
ENSMUSG00000078498.5	Gm13151	1	0.13001
ENSMUSG00000034177.15	Rnf43	1	0.126397
ENSMUSG00000021809.9	Nudt13	1	0.126189
ENSMUSG00000038967.13	Pdk2	1	0.124851
ENSMUSG00000024666.5	Tmem138	1	0.124792
ENSMUSG00000029022.18	Miip	1	0.12305
ENSMUSG00000015133.17	Lrrk1	1	0.122921
ENSMUSG00000044362.8	Ccdc89	1	0.122921
ENSMUSG00000091007.1	D630036H23Rik	1	0.122921
ENSMUSG00000050555.9	Hyls1	1	0.122177
ENSMUSG00000033985.17	Tesk2	1	0.121935
ENSMUSG00000041779.5	Tram2	1	0.120095
ENSMUSG00000002055.9	Spag5	1	0.119408
ENSMUSG00000059939.13	9430015G10Rik	1	0.11909
ENSMUSG00000021176.5	Efcab11	1	0.118576
ENSMUSG00000095427.1	Rps2-ps6	1	0.118576
ENSMUSG00000033446.7	Lpar6	1	0.11717
ENSMUSG00000024174.8	Pot1b	1	0.116148
ENSMUSG00000027778.15	Ift80	1	0.112732
ENSMUSG00000028007.13	Snx7	1	0.112636
ENSMUSG00000098456.1	Gm12117	1	0.111798
ENSMUSG00000022377.16	Asap1	1	0.11165
ENSMUSG00000050567.16	Maml1	1	0.111113
ENSMUSG00000027498.14	Cstf1	1	0.110848
ENSMUSG00000036273.15	Lrrk2	1	0.110247
ENSMUSG00000042729.10	Wdr74	1	0.10907
ENSMUSG00000054400.15	Cklf	1	0.109047
ENSMUSG00000028549.17	Itgb3bp	1	0.10848
ENSMUSG00000100622.1	Gm20379	1	0.107096
ENSMUSG00000021732.14	Fgf10	1	0.105348
ENSMUSG00000029675.12	Eln	1	0.104062
ENSMUSG00000026525.9	Opn3	1	0.101859
ENSMUSG00000046152.16	Fut10	1	0.101239
ENSMUSG00000021187.14	Tc2n	1	0.100466
ENSMUSG00000031224.6	Magee2	1	0.100466
ENSMUSG00000050114.7	Prdx6b	1	0.100466
ENSMUSG00000037166.5	Ppp1r14a	1	0.0986463
ENSMUSG00000028176.11	Lrrc7	1	0.0985883
ENSMUSG00000057093.14	C030039L03Rik	1	0.0985883
ENSMUSG00000031145.15	Prickle3	1	0.0981744
ENSMUSG00000061607.14	Mdc1	1	0.0970299
ENSMUSG00000048668.15	Rhno1	1	0.0969052
ENSMUSG00000025353.4	Ormdl2	1	0.095874
ENSMUSG00000034773.16	BC030867	1	0.0954206
ENSMUSG00000028068.14	Iqgap3	1	0.0951304
ENSMUSG00000074635.2	3110070M22Rik	1	0.0949067
ENSMUSG00000005470.8	Asf1b	1	0.0937009
ENSMUSG00000025727.8	A930017K11Rik	1	0.0930735
ENSMUSG00000032400.17	Zwilch	1	0.091085
ENSMUSG00000037143.17	Cfap61	1	0.091085
ENSMUSG00000059493.13	Nhs	1	0.0898711
ENSMUSG00000005716.16	Pvalb	1	0.0890278
ENSMUSG00000024206.14	Rfx2	1	0.0887141
ENSMUSG00000035834.11	Polr3g	1	0.0887141
ENSMUSG00000027860.15	Vangl1	1	0.0868832
ENSMUSG00000025823.9	Pdia4	1	0.0868354
ENSMUSG00000072980.3	Oip5	1	0.0862626
ENSMUSG00000062510.12	Nsl1	1	0.0848368
ENSMUSG00000049233.6	Apoo-ps	1	0.083878
ENSMUSG00000030079.15	Ruvbl1	1	0.0835482
ENSMUSG00000028614.14	Ndc1	1	0.0824477
ENSMUSG00000025856.15	Pdgfa	1	0.0822068
ENSMUSG00000000263.15	Glra1	1	0.0811009
ENSMUSG00000000440.12	Pparg	1	0.0811009
ENSMUSG00000002831.13	Plin4	1	0.0811009
ENSMUSG00000003476.15	Crhr2	1	0.0811009
ENSMUSG00000007805.4	Twist2	1	0.0811009
ENSMUSG00000007877.2	Tcap	1	0.0811009
ENSMUSG00000015890.2	Amdhd1	1	0.0811009
ENSMUSG00000017607.9	Tns4	1	0.0811009
ENSMUSG00000018822.7	Sfrp5	1	0.0811009
ENSMUSG00000019987.8	Arg1	1	0.0811009
ENSMUSG00000020548.10	1700086D15Rik	1	0.0811009
ENSMUSG00000020672.13	Sntg2	1	0.0811009
ENSMUSG00000021185.15	9030617O03Rik	1	0.0811009
ENSMUSG00000021403.2	Serpinb9b	1	0.0811009
ENSMUSG00000021685.11	Otp	1	0.0811009
ENSMUSG00000021798.13	Ldb3	1	0.0811009
ENSMUSG00000023206.16	Il15ra	1	0.0811009
ENSMUSG00000023243.8	Kcnk5	1	0.0811009
ENSMUSG00000024518.3	Rax	1	0.0811009
ENSMUSG00000024578.2	Il17b	1	0.0811009
ENSMUSG00000025038.7	Efhc2	1	0.0811009
ENSMUSG00000025081.13	Tdrd1	1	0.0811009
ENSMUSG00000025386.2	Pde6g	1	0.0811009
ENSMUSG00000025839.3	Pramel7	1	0.0811009
ENSMUSG00000026114.14	Cnga3	1	0.0811009
ENSMUSG00000026368.6	F13b	1	0.0811009
ENSMUSG00000026621.13	2021-03-01	1	0.0811009
ENSMUSG00000026785.14	Pkn3	1	0.0811009
ENSMUSG00000026875.14	Traf1	1	0.0811009
ENSMUSG00000028036.6	Ptgfr	1	0.0811009
ENSMUSG00000028197.4	Col24a1	1	0.0811009
ENSMUSG00000028716.15	Pdzk1ip1	1	0.0811009
ENSMUSG00000028736.13	Pax7	1	0.0811009
ENSMUSG00000028871.7	Rspo1	1	0.0811009
ENSMUSG00000028965.13	Tnfrsf9	1	0.0811009
ENSMUSG00000028996.9	Rbp7	1	0.0811009
ENSMUSG00000029314.14	Agpat9	1	0.0811009
ENSMUSG00000029994.17	Anxa4	1	0.0811009
ENSMUSG00000030107.10	Usp18	1	0.0811009
ENSMUSG00000030117.5	Gdf3	1	0.0811009
ENSMUSG00000030214.6	Plbd1	1	0.0811009
ENSMUSG00000030324.8	Rho	1	0.0811009
ENSMUSG00000030669.13	Calca	1	0.0811009
ENSMUSG00000031220.14	Awat2	1	0.0811009
ENSMUSG00000031445.5	Proz	1	0.0811009
ENSMUSG00000032226.5	Gcnt3	1	0.0811009
ENSMUSG00000032719.4	Sbspon	1	0.0811009
ENSMUSG00000033268.8	Duox1	1	0.0811009
ENSMUSG00000034445.7	Cyb561a3	1	0.0811009
ENSMUSG00000034918.8	Cdhr2	1	0.0811009
ENSMUSG00000035933.4	Cog5	1	0.0811009
ENSMUSG00000035983.4	Gm7008	1	0.0811009
ENSMUSG00000036864.15	Proser3	1	0.0811009
ENSMUSG00000039193.7	Nlrc4	1	0.0811009
ENSMUSG00000039410.16	Prdm16	1	0.0811009
ENSMUSG00000039462.4	Col10a1	1	0.0811009
ENSMUSG00000039496.8	Cdnf	1	0.0811009
ENSMUSG00000040706.4	Agmat	1	0.0811009
ENSMUSG00000040728.15	Esrp1	1	0.0811009
ENSMUSG00000043659.11	Npsr1	1	0.0811009
ENSMUSG00000044216.6	Kcnj4	1	0.0811009
ENSMUSG00000046480.5	Scn4b	1	0.0811009
ENSMUSG00000046694.6	Fam46b	1	0.0811009
ENSMUSG00000047518.3	Slfnl1	1	0.0811009
ENSMUSG00000047773.13	4932411E22Rik	1	0.0811009
ENSMUSG00000048174.2	Tmem81	1	0.0811009
ENSMUSG00000048655.17	Ccdc169	1	0.0811009
ENSMUSG00000050772.1	Olfr1124	1	0.0811009
ENSMUSG00000052014.6	A330070K13Rik	1	0.0811009
ENSMUSG00000052316.9	Lrrc15	1	0.0811009
ENSMUSG00000053216.14	Btn2a2	1	0.0811009
ENSMUSG00000053291.15	Rab4b	1	0.0811009
ENSMUSG00000054764.9	Mtnr1a	1	0.0811009
ENSMUSG00000055102.15	Zfp819	1	0.0811009
ENSMUSG00000055555.1	4930502E18Rik	1	0.0811009
ENSMUSG00000056290.15	Ms4a4b	1	0.0811009
ENSMUSG00000057068.15	Fam47e	1	0.0811009
ENSMUSG00000057173.8	Rfx8	1	0.0811009
ENSMUSG00000058932.6	Gm2174	1	0.0811009
ENSMUSG00000062694.7	Cav3	1	0.0811009
ENSMUSG00000064177.8	Ghrl	1	0.0811009
ENSMUSG00000067455.5	Hist1h4j	1	0.0811009
ENSMUSG00000068877.12	Selenbp2	1	0.0811009
ENSMUSG00000070337.4	Gpr179	1	0.0811009
ENSMUSG00000070902.5	Zfp352	1	0.0811009
ENSMUSG00000072720.9	Myo18b	1	0.0811009
ENSMUSG00000072722.2	Gm6588	1	0.0811009
ENSMUSG00000072919.3	Noxred1	1	0.0811009
ENSMUSG00000073565.4	Prr16	1	0.0811009
ENSMUSG00000073771.11	Btbd19	1	0.0811009
ENSMUSG00000074342.3	I830077J02Rik	1	0.0811009
ENSMUSG00000074872.2	Ctxn2	1	0.0811009
ENSMUSG00000075330.3	A930003A15Rik	1	0.0811009
ENSMUSG00000075394.4	Hoxc4	1	0.0811009
ENSMUSG00000078920.2	Ifi47	1	0.0811009
ENSMUSG00000079076.1	Gm3086	1	0.0811009
ENSMUSG00000079235.10	Ccdc13	1	0.0811009
ENSMUSG00000079436.3	Kcnj13	1	0.0811009
ENSMUSG00000081769.8	Gm12216	1	0.0811009
ENSMUSG00000091568.7	Gm8206	1	0.0811009
ENSMUSG00000091604.2	Gm17349	1	0.0811009
ENSMUSG00000091617.8	Gm3752	1	0.0811009
ENSMUSG00000091705.8	H2-Q2	1	0.0811009
ENSMUSG00000094132.7	Gm3264	1	0.0811009
ENSMUSG00000096775.1	Gm5796	1	0.0811009
ENSMUSG00000097386.1	9130213A22Rik	1	0.0811009
ENSMUSG00000102037.1	Bcl2a1a	1	0.0811009
ENSMUSG00000103037.1	Pcdhgb1	1	0.0811009
ENSMUSG00000104158.2	Gm38100	1	0.0811009
ENSMUSG00000026094.14	Stk17b	1	0.0788484
ENSMUSG00000040749.11	Siah1b	1	0.0786156
ENSMUSG00000026646.16	Suv39h2	1	0.0785647
ENSMUSG00000033222.16	Ttf2	1	0.0783023
ENSMUSG00000037325.10	Bbs7	1	0.0774531
ENSMUSG00000037278.9	Tmem97	1	0.0771919
ENSMUSG00000063320.11	1190007I07Rik	1	0.0767357
ENSMUSG00000023330.12	Dtwd1	1	0.0767024
ENSMUSG00000030316.13	Tamm41	1	0.076499
ENSMUSG00000047719.2	Ubiad1	1	0.0763785
ENSMUSG00000096141.2	Dnah7a	1	0.0760477
ENSMUSG00000020652.17	Cenpo	1	0.0751639
ENSMUSG00000060288.13	Ppih	1	0.0751229
ENSMUSG00000019988.6	Nedd1	1	0.0747031
ENSMUSG00000046169.9	Adamts6	1	0.0747031
ENSMUSG00000056531.11	Ccdc18	1	0.0746746
ENSMUSG00000042700.15	Sipa1l1	1	0.074558
ENSMUSG00000064317.4	Gm10146	1	0.0739054
ENSMUSG00000030335.6	Mrpl51	1	0.0735376
ENSMUSG00000059291.15	Rpl11	1	0.0735096
ENSMUSG00000037892.13	Pcdh18	1	0.0734608
ENSMUSG00000020513.15	Tubd1	1	0.0728804
ENSMUSG00000061838.7	Suclg2	1	0.0716198
ENSMUSG00000020435.17	Osbp2	1	0.0706293
ENSMUSG00000042670.5	Immp1l	1	0.0706138
ENSMUSG00000021496.12	Pcbd2	1	0.0705187
ENSMUSG00000074934.3	Grem1	1	0.0700457
ENSMUSG00000055980.2	Irs1	1	0.069095
ENSMUSG00000003778.14	Brd8	1	0.0689095
ENSMUSG00000096807.1	Hist1h2bm	1	0.0688746
ENSMUSG00000002718.14	Cse1l	1	0.0686801
ENSMUSG00000055760.12	Gemin6	1	0.0683079
ENSMUSG00000039114.15	Nrn1	1	0.0681286
ENSMUSG00000053916.4	Nanp	1	0.0667456
ENSMUSG00000070972.13	Dnajc25	1	0.0666256
ENSMUSG00000022978.11	Mis18a	1	0.0662985
ENSMUSG00000069379.2	Gm4950	1	0.0658945
ENSMUSG00000004880.11	Lbr	1	0.0657086
ENSMUSG00000030555.16	Ttc23	1	0.0651593
ENSMUSG00000035455.12	Fignl1	1	0.0647727
ENSMUSG00000055069.3	Rab39	1	0.0642271
ENSMUSG00000045672.15	Col27a1	1	0.0628001
ENSMUSG00000021986.7	Amer2	1	0.0624048
ENSMUSG00000051234.6	Rnf7	1	0.0621008
ENSMUSG00000025925.14	Terf1	1	0.0617518
ENSMUSG00000034327.17	Kctd9	1	0.0617066
ENSMUSG00000078864.10	Gm14322	1	0.0606368
ENSMUSG00000055762.15	Eef1d	1	0.0602594
ENSMUSG00000047832.8	Cdca4	1	0.0596789
ENSMUSG00000079555.2	Haus3	1	0.0592828
ENSMUSG00000000278.10	Scpep1	1	0.0590012
ENSMUSG00000019888.15	Mgat4c	1	0.0578935
ENSMUSG00000017144.8	Rnd3	1	0.0574865
ENSMUSG00000029075.6	Tnfrsf4	1	0.0572541
ENSMUSG00000059355.13	Wdr83os	1	0.0568873
ENSMUSG00000009114.17	2610028H24Rik	1	0.0565786
ENSMUSG00000052056.14	Zfp217	1	0.0563785
ENSMUSG00000045954.7	Sdpr	1	0.056333
ENSMUSG00000021223.13	Papln	1	0.0562262
ENSMUSG00000028851.6	Nudc	1	0.0562262
ENSMUSG00000040195.11	Tmem194	1	0.0561065
ENSMUSG00000109324.1	Prmt1	1	0.0558398
ENSMUSG00000053746.8	Ptrh1	1	0.0556783
ENSMUSG00000024883.6	Rin1	1	0.0551057
ENSMUSG00000038932.13	Tcfl5	1	0.0551057
ENSMUSG00000031226.13	Pbdc1	1	0.0546561
ENSMUSG00000028266.17	Lmo4	1	0.0540518
ENSMUSG00000101355.1	Hist1h3h	1	0.0534445
ENSMUSG00000026790.19	Odf2	1	0.0532375
ENSMUSG00000006705.12	Pknox1	1	0.0529604
ENSMUSG00000078954.9	Arhgap8	1	0.0525317
ENSMUSG00000046111.16	Cep295	1	0.0523005
ENSMUSG00000021061.15	Sptb	1	0.0522139
ENSMUSG00000004268.11	Emg1	1	0.0514808
ENSMUSG00000036819.14	Jmjd4	1	0.0513535
ENSMUSG00000025364.12	Pa2g4	1	0.0511477
ENSMUSG00000063412.4	Gm10131	1	0.050838
ENSMUSG00000090451.1	Gm6133	1	0.0503574
ENSMUSG00000022820.3	Ndufb4	1	0.0497716
ENSMUSG00000035234.18	Fam175a	1	0.0497367
ENSMUSG00000040725.13	Hnrnpul1	1	0.0496746
ENSMUSG00000033036.9	Gm7879	1	0.0494491
ENSMUSG00000029298.15	Gbp9	1	0.049392
ENSMUSG00000045509.5	Gpr150	1	0.049392
ENSMUSG00000046532.7	Ar	1	0.049392
ENSMUSG00000050957.4	Insl6	1	0.049392
ENSMUSG00000027133.3	Nop10	1	0.0492479
ENSMUSG00000047721.8	Bola2	1	0.0483273
ENSMUSG00000022687.11	Boc	1	0.0475483
ENSMUSG00000014551.8	Mrps25	1	0.0471751
ENSMUSG00000015120.15	Ube2i	1	0.0469389
ENSMUSG00000039239.14	Tgfb2	1	0.0468852
ENSMUSG00000039246.8	Lyplal1	1	0.0468852
ENSMUSG00000069273.2	Hist1h3e	1	0.0468852
ENSMUSG00000041840.7	Haus1	1	0.0466375
ENSMUSG00000063021.3	Hist1h2ak	1	0.0465437
ENSMUSG00000021645.16	Smn1	1	0.0463267
ENSMUSG00000096472.1	Cdkn2d	1	0.045538
ENSMUSG00000079038.2	D130040H23Rik	1	0.045477
ENSMUSG00000031266.6	Gla	1	0.0450726
ENSMUSG00000028850.2	Gpatch3	1	0.044575
ENSMUSG00000053453.8	Thoc7	1	0.0444289
ENSMUSG00000021537.8	Cetn3	1	0.0442597
ENSMUSG00000050138.7	Kcnk12	1	0.0439479
ENSMUSG00000025869.11	Nop16	1	0.0437877
ENSMUSG00000024247.14	Pkdcc	1	0.0430011
ENSMUSG00000032044.4	Rpusd4	1	0.042464
ENSMUSG00000063406.11	Tmed5	1	0.0423186
ENSMUSG00000028378.6	Ptgr1	1	0.0422023
ENSMUSG00000030978.10	Rrm1	1	0.0419222
ENSMUSG00000028629.9	Exo5	1	0.0418994
ENSMUSG00000000568.15	Hnrnpd	1	0.0412034
ENSMUSG00000042515.13	Mum1l1	1	0.0411089
ENSMUSG00000062647.16	Rpl7a	1	0.0405958
ENSMUSG00000038717.7	Atp5l	1	0.0405773
ENSMUSG00000032925.16	Itgbl1	1	0.0404589
ENSMUSG00000066983.6	Gm16519	1	0.0404589
ENSMUSG00000019718.8	L3hypdh	1	0.0396982
ENSMUSG00000024251.9	Thada	1	0.0396243
ENSMUSG00000044155.11	Lsm8	1	0.0388903
ENSMUSG00000024726.9	Carnmt1	1	0.0382647
ENSMUSG00000015937.14	H2afy	1	0.0379045
ENSMUSG00000030583.16	Sipa1l3	1	0.0377984
ENSMUSG00000022354.3	Ndufb9	1	0.0376727
ENSMUSG00000007836.6	Hnrnpa0	1	0.0376439
ENSMUSG00000055228.7	Zfp935	1	0.0373795
ENSMUSG00000002728.14	Naa20	1	0.0370634
ENSMUSG00000062867.13	Impdh2	1	0.0368265
ENSMUSG00000029911.14	Ssbp1	1	0.0368065
ENSMUSG00000051255.5	Gm6563	1	0.0361588
ENSMUSG00000098559.1	Gm15013	1	0.0357769
ENSMUSG00000068706.2	Gm10250	1	0.035525
ENSMUSG00000048310.8	Pskh1	1	0.0355199
ENSMUSG00000021668.14	Polk	1	0.0352972
ENSMUSG00000032123.4	Dpagt1	1	0.0352412
ENSMUSG00000057265.12	Bbof1	1	0.0348779
ENSMUSG00000075229.10	Ccdc58	1	0.0344417
ENSMUSG00000021115.14	Vrk1	1	0.0341451
ENSMUSG00000030521.11	Mphosph10	1	0.0339012
ENSMUSG00000078427.2	Sarnp	1	0.0338831
ENSMUSG00000020056.16	Ccdc53	1	0.0337952
ENSMUSG00000038292.14	Ccdc155	1	0.0337952
ENSMUSG00000046519.15	Golph3l	1	0.0337952
ENSMUSG00000091277.1	Gm1818	1	0.0337952
ENSMUSG00000078453.2	Abracl	1	0.0337547
ENSMUSG00000056851.13	Pcbp2	1	0.033748
ENSMUSG00000071659.3	Hnrnpul2	1	0.0336169
ENSMUSG00000024909.14	Efemp2	1	0.0327893
ENSMUSG00000021040.15	Slirp	1	0.0323837
ENSMUSG00000039057.10	Myo16	1	0.0322617
ENSMUSG00000068523.12	Gng5	1	0.0321463
ENSMUSG00000005687.14	Bcas2	1	0.0320533
ENSMUSG00000020267.6	Hint1	1	0.0319382
ENSMUSG00000024538.7	Ppic	1	0.0314852
ENSMUSG00000030431.8	Tmem238	1	0.0311452
ENSMUSG00000025504.13	Eps8l2	1	0.0310602
ENSMUSG00000006362.15	Cbfa2t3	1	0.0308749
ENSMUSG00000046865.7	Fbl	1	0.0307842
ENSMUSG00000020514.8	Mrpl22	1	0.0306662
ENSMUSG00000046432.12	Ngfrap1	1	0.0302761
ENSMUSG00000074516.5	Gm10709	1	0.0300962
ENSMUSG00000020321.15	Mdh1	1	0.0300769
ENSMUSG00000079941.1	Gm11273	1	0.0287544
ENSMUSG00000004667.18	Polr2e	1	0.0286335
ENSMUSG00000044573.14	Acp1	1	0.0277154
ENSMUSG00000030519.14	Apba2	1	0.0275198
ENSMUSG00000063694.5	Cycs	1	0.0268856
ENSMUSG00000028883.17	Sema3a	1	0.0268805
ENSMUSG00000005698.15	Ctcf	1	0.0268645
ENSMUSG00000000567.5	Sox9	1	0.0268213
ENSMUSG00000034211.14	Mrps17	1	0.0265157
ENSMUSG00000021660.14	Btf3	1	0.0264573
ENSMUSG00000022021.13	Diaph3	1	0.026217
ENSMUSG00000053398.11	Phgdh	1	0.0261796
ENSMUSG00000014313.14	Cox6c	1	0.0261109
ENSMUSG00000074656.12	Eif2s2	1	0.0257682
ENSMUSG00000057657.3	Rps18-ps3	1	0.0255086
ENSMUSG00000035242.15	Oaz1	1	0.0254522
ENSMUSG00000026388.15	3110009E18Rik	1	0.0254031
ENSMUSG00000039055.4	Eme1	1	0.0252477
ENSMUSG00000042079.13	Hnrnpf	1	0.0252263
ENSMUSG00000021760.3	Gpx8	1	0.0252111
ENSMUSG00000071014.10	Ndufb6	1	0.0251933
ENSMUSG00000021572.8	Cep72	1	0.0251627
ENSMUSG00000028964.14	Park7	1	0.024869
ENSMUSG00000028639.14	Ybx1	1	0.0247645
ENSMUSG00000024430.13	Cabyr	1	0.0245174
ENSMUSG00000027896.15	Slc16a4	1	0.0245174
ENSMUSG00000043126.4	D830039M14Rik	1	0.0245174
ENSMUSG00000053687.14	Dpep2	1	0.0245174
ENSMUSG00000053706.2	B430305J03Rik	1	0.0245174
ENSMUSG00000028896.13	Rcc1	1	0.0237574
ENSMUSG00000031353.13	Rbbp7	1	0.0237134
ENSMUSG00000048109.10	Rbm15	1	0.023608
ENSMUSG00000054405.14	Dnajc8	1	0.0234135
ENSMUSG00000017778.14	Cox7c	1	0.0229702
ENSMUSG00000020599.13	Rgs9	1	0.0226052
ENSMUSG00000045160.14	Bola3	1	0.0225244
ENSMUSG00000016252.7	Atp5e	1	0.0223684
ENSMUSG00000039630.10	Hnrnpu	1	0.0222616
ENSMUSG00000060073.9	Psma3	1	0.0219465
ENSMUSG00000043140.9	Tmem186	1	0.0218037
ENSMUSG00000033475.15	Tomm6	1	0.0215999
ENSMUSG00000036983.6	Tfb1m	1	0.0215999
ENSMUSG00000074825.4	Itpripl1	1	0.0215999
ENSMUSG00000107906.1	Gm5580	1	0.0215999
ENSMUSG00000090122.3	Kcne1l	1	0.0214006
ENSMUSG00000019817.18	Plagl1	1	0.0212976
ENSMUSG00000028860.13	Sytl1	1	0.0211583
ENSMUSG00000042225.3	Ammecr1	1	0.0205593
ENSMUSG00000096010.2	Hist4h4	1	0.0205593
ENSMUSG00000055839.5	Tceb2	1	0.0205406
ENSMUSG00000025630.8	Hprt	1	0.0205043
ENSMUSG00000020309.6	Chac2	1	0.020396
ENSMUSG00000060373.14	Hnrnpc	1	0.0202098
ENSMUSG00000032816.14	Igdcc4	1	0.0199482
ENSMUSG00000021248.8	Tmed10	1	0.019647
ENSMUSG00000009079.16	Ewsr1	1	0.019412
ENSMUSG00000047907.11	Tshz2	1	0.0190825
ENSMUSG00000028675.12	Pnrc2	1	0.0189613
ENSMUSG00000036977.8	Anapc10	1	0.0188603
ENSMUSG00000074358.9	Ccdc61	1	0.0187221
ENSMUSG00000030541.16	Idh2	1	0.0184466
ENSMUSG00000044052.3	Ccr10	1	0.0183651
ENSMUSG00000071083.1	Gm10311	1	0.0183651
ENSMUSG00000032264.8	Zw10	1	0.0182061
ENSMUSG00000026723.10	Trdmt1	1	0.017836
ENSMUSG00000046561.9	Arsj	1	0.017836
ENSMUSG00000053317.11	Sec61b	1	0.0177327
ENSMUSG00000032221.14	Mns1	1	0.0174147
ENSMUSG00000056629.15	Fkbp2	1	0.017398
ENSMUSG00000051355.18	Commd1	1	0.0173264
ENSMUSG00000034120.18	Srsf2	1	0.0173106
ENSMUSG00000039682.12	Lap3	1	0.0170943
ENSMUSG00000025764.14	Jade1	1	0.0169705
ENSMUSG00000038070.15	Cntln	1	0.0167662
ENSMUSG00000029394.11	Cdk2ap1	1	0.0166805
ENSMUSG00000030512.13	Snrpa1	1	0.0164949
ENSMUSG00000067071.8	Hes6	1	0.0164939
ENSMUSG00000022881.14	Rfc4	1	0.0164113
ENSMUSG00000030342.8	Cd9	1	0.0162694
ENSMUSG00000071661.6	Zbtb3	1	0.0160059
ENSMUSG00000079523.8	Tmsb10	1	0.015856
ENSMUSG00000025967.16	Eef1b2	1	0.0158504
ENSMUSG00000026147.16	Col9a1	1	0.0151645
ENSMUSG00000042750.7	Bex2	1	0.0147999
ENSMUSG00000028409.11	Smu1	1	0.0147353
ENSMUSG00000022722.18	Arl6	1	0.0146168
ENSMUSG00000044906.4	4930503L19Rik	1	0.0145333
ENSMUSG00000026471.14	Mr1	1	0.0144637
ENSMUSG00000030057.15	Cnbp	1	0.0143384
ENSMUSG00000027864.9	Ptgfrn	1	0.0143066
ENSMUSG00000049751.6	Rpl36al	1	0.0142633
ENSMUSG00000030652.11	Coq7	1	0.0141854
ENSMUSG00000026087.11	Mrpl30	1	0.0141471
ENSMUSG00000051184.7	Zfp524	1	0.0141166
ENSMUSG00000036214.14	Znrd1as	1	0.0139867
ENSMUSG00000028124.15	Gclm	1	0.0137717
ENSMUSG00000024608.10	Rps14	1	0.0137503
ENSMUSG00000026893.4	Gca	1	0.0130825
ENSMUSG00000027968.11	Larp7	1	0.0129584
ENSMUSG00000004791.6	Pgf	1	0.0128735
ENSMUSG00000024048.14	Myl12a	1	0.0128014
ENSMUSG00000022858.15	Tra2b	1	0.0126692
ENSMUSG00000034932.4	Mrpl54	1	0.0124276
ENSMUSG00000057236.10	Rbbp4	1	0.0122535
ENSMUSG00000026662.13	Sephs1	1	0.0118634
ENSMUSG00000001416.13	Cct3	1	0.011807
ENSMUSG00000001517.14	Foxm1	1	0.0116741
ENSMUSG00000024387.13	Csnk2b	1	0.0114167
ENSMUSG00000000378.15	Ccm2	1	0.0112543
ENSMUSG00000006333.14	Rps9	1	0.0111256
ENSMUSG00000014226.10	Cacybp	1	0.010829
ENSMUSG00000023935.9	Spats1	1	0.0107116
ENSMUSG00000024236.18	Svil	1	0.0107116
ENSMUSG00000028148.11	Them5	1	0.0107116
ENSMUSG00000031497.9	Tnfsf13b	1	0.0107116
ENSMUSG00000047021.14	Ccdc108	1	0.0107116
ENSMUSG00000055937.1	Krt28	1	0.0107116
ENSMUSG00000057842.13	Zfp595	1	0.0107116
ENSMUSG00000094338.1	Hist1h2bl	1	0.0107116
ENSMUSG00000100235.6	Gm28557	1	0.0107116
ENSMUSG00000043716.13	Rpl7	1	0.0104278
ENSMUSG00000028837.8	Psmb2	1	0.0104127
ENSMUSG00000029328.15	Hnrnpdl	1	0.0101486
ENSMUSG00000068749.9	Psma5	1	0.0100988
ENSMUSG00000029402.8	Snrnp35	1	0.00979585
ENSMUSG00000035885.4	Cox8a	1	0.00976467
ENSMUSG00000063200.3	Nol7	1	0.00974664
ENSMUSG00000028565.18	Nfia	1	0.00967151
ENSMUSG00000010406.11	Mrpl52	1	0.00965503
ENSMUSG00000032586.9	Traip	1	0.00965503
ENSMUSG00000046364.14	Rpl27a	1	0.00958945
ENSMUSG00000053604.5	Rpia	1	0.00952072
ENSMUSG00000050721.8	Plekho2	1	0.00951519
ENSMUSG00000069135.11	Fgfr1op	1	0.0094853
ENSMUSG00000037742.14	Eef1a1	1	0.00904621
ENSMUSG00000004096.8	Cwc15	1	0.00899951
ENSMUSG00000022450.5	Ndufa6	1	0.00881203
ENSMUSG00000067194.6	Eif1ax	1	0.00867241
ENSMUSG00000036114.3	Rpp25l	1	0.00860176
ENSMUSG00000022205.15	Sub1	1	0.0084584
ENSMUSG00000037773.14	Pced1a	1	0.00839769
ENSMUSG00000020849.13	Ywhae	1	0.00821238
ENSMUSG00000041697.8	Cox6a1	1	0.00813201
ENSMUSG00000068039.12	Tcp1	1	0.00804913
ENSMUSG00000031198.4	Fundc2	1	0.00778579
ENSMUSG00000021807.5	2700060E02Rik	1	0.00744384
ENSMUSG00000008348.9	Ubc	1	0.00741348
ENSMUSG00000000563.17	Atp5f1	1	0.00731831
ENSMUSG00000024135.9	Srbd1	1	0.00726742
ENSMUSG00000062210.13	Tnfaip8	1	0.00715374
ENSMUSG00000010095.13	Slc3a2	1	0.0071003
ENSMUSG00000030795.18	Fus	1	0.00690634
ENSMUSG00000026750.6	Psmb7	1	0.00674709
ENSMUSG00000030647.8	Ndufc2	1	0.00665737
ENSMUSG00000021848.15	Otx2	1	0.00664619
ENSMUSG00000025613.13	Cct8	1	0.00622417
ENSMUSG00000070709.12	1700049G17Rik	1	0.00613883
ENSMUSG00000036109.17	Mbnl3	1	0.0059265
ENSMUSG00000026991.20	Pkp4	1	0.00550327
ENSMUSG00000025204.10	Ndufb8	1	0.00543102
ENSMUSG00000059534.8	Uqcr10	1	0.00531288
ENSMUSG00000070394.10	Tmem256	1	0.0052644
ENSMUSG00000069662.5	Marcks	1	0.00506015
ENSMUSG00000001056.3	Nhp2	1	0.0050492
ENSMUSG00000024370.16	Cdc23	1	0.00454355
ENSMUSG00000029456.12	Acad10	1	0.0044796
ENSMUSG00000022982.9	Sod1	1	0.00421947
ENSMUSG00000007850.16	Hnrnph1	1	0.00407847
ENSMUSG00000003072.15	Atp5d	1	0.00396496
ENSMUSG00000035674.13	Ndufa3	1	0.00386592
ENSMUSG00000040043.15	Rbms2	1	0.003812
ENSMUSG00000026047.13	Kdelc1	1	0.00346882
ENSMUSG00000068882.13	Ssb	1	0.00342152
ENSMUSG00000047844.3	Bex4	1	0.00313008
ENSMUSG00000028328.13	Tmod1	1	0.00309837
ENSMUSG00000007656.13	Arpp19	1	0.00291453
ENSMUSG00000021270.13	Hsp90aa1	1	0.00260858
ENSMUSG00000040147.14	Maob	1	0.00249105
ENSMUSG00000025049.5	Taf5	1	0.002431
ENSMUSG00000031479.9	Vps36	1	0.00227861
ENSMUSG00000047044.7	D030056L22Rik	1	0.00214954
ENSMUSG00000016921.14	Srsf6	1	0.00195252
ENSMUSG00000061533.15	Cep128	1	0.00134104
ENSMUSG00000070526.2	Peg12	1	0.00115725
ENSMUSG00000044645.7	Gm7334	1	0.000930538
ENSMUSG00000028820.13	Sfpq	1	0.000519194
ENSMUSG00000021569.9	Trip13	1	0.000443223
ENSMUSG00000029580.14	Actb	1	0.000346752
ENSMUSG00000037965.14	Zc3h7a	1	0.000309479
ENSMUSG00000041995.7	Zbed3	1	0.000208649
ENSMUSG00000061477.3	Rps7	1	0.000102365
ENSMUSG00000056310.14	Tyw1	1	6.43142e-05
ENSMUSG00000025813.14	Homer2	1	4.46333e-05
ENSMUSG00000023963.9	Cyp39a1	1	1.69576e-05
ENSMUSG00000000182.9	Fgf23	1	0
ENSMUSG00000000183.6	Fgf6	1	0
ENSMUSG00000000435.1	Myf5	1	0
ENSMUSG00000000606.15	Vmn2r88	1	0
ENSMUSG00000000673.8	Haao	1	0
ENSMUSG00000000690.5	Hoxb6	1	0
ENSMUSG00000000731.15	Aire	1	0
ENSMUSG00000001027.7	Scn4a	1	0
ENSMUSG00000001076.6	C1ql4	1	0
ENSMUSG00000001496.15	Nkx2-1	1	0
ENSMUSG00000001670.13	Tat	1	0
ENSMUSG00000001823.5	Hoxd12	1	0
ENSMUSG00000002033.13	Cd3g	1	0
ENSMUSG00000002057.4	Foxn1	1	0
ENSMUSG00000002664.2	Pspn	1	0
ENSMUSG00000003477.5	Inmt	1	0
ENSMUSG00000003555.7	Cyp17a1	1	0
ENSMUSG00000004296.14	Il12b	1	0
ENSMUSG00000004341.7	Gpx6	1	0
ENSMUSG00000004709.14	Cd244	1	0
ENSMUSG00000004842.18	Pou1f1	1	0
ENSMUSG00000005503.8	Evx1	1	0
ENSMUSG00000005649.17	Cabp5	1	0
ENSMUSG00000005883.15	Spo11	1	0
ENSMUSG00000005892.4	Trh	1	0
ENSMUSG00000005952.15	Trpv1	1	0
ENSMUSG00000006269.7	Atp6v1b1	1	0
ENSMUSG00000006777.7	Krt23	1	0
ENSMUSG00000007034.15	Slc44a4	1	0
ENSMUSG00000008813.12	Tppp2	1	0
ENSMUSG00000008843.4	Cldn13	1	0
ENSMUSG00000009093.7	Gstt4	1	0
ENSMUSG00000009487.10	Otog	1	0
ENSMUSG00000009646.13	Pla2g12b	1	0
ENSMUSG00000009670.11	Tex11	1	0
ENSMUSG00000010796.11	Asz1	1	0
ENSMUSG00000011263.16	Exoc3l2	1	0
ENSMUSG00000011349.5	Dmrtc2	1	0
ENSMUSG00000011632.7	Pinlyp	1	0
ENSMUSG00000012042.8	4930579F01Rik	1	0
ENSMUSG00000012350.15	Ehf	1	0
ENSMUSG00000012428.9	Steap4	1	0
ENSMUSG00000013158.5	4933405L10Rik	1	0
ENSMUSG00000013338.16	Fer1l4	1	0
ENSMUSG00000013418.8	B4galnt2	1	0
ENSMUSG00000013974.3	Mcemp1	1	0
ENSMUSG00000014542.3	Clec4f	1	0
ENSMUSG00000015242.14	Nipsnap3a	1	0
ENSMUSG00000015405.15	Ace2	1	0
ENSMUSG00000015443.8	Gzmn	1	0
ENSMUSG00000015627.5	Gata5	1	0
ENSMUSG00000015854.7	Cd5l	1	0
ENSMUSG00000016626.10	Nlrp14	1	0
ENSMUSG00000016942.5	Tmprss6	1	0
ENSMUSG00000016998.2	Svs4	1	0
ENSMUSG00000017064.4	Prl5a1	1	0
ENSMUSG00000017165.1	Gast	1	0
ENSMUSG00000017195.15	Zpbp2	1	0
ENSMUSG00000017309.11	Cd300lg	1	0
ENSMUSG00000017316.13	Ppy	1	0
ENSMUSG00000017446.14	C1qtnf1	1	0
ENSMUSG00000017588.2	Krt27	1	0
ENSMUSG00000017688.14	Hnf4g	1	0
ENSMUSG00000018259.12	Prl8a2	1	0
ENSMUSG00000018862.11	Otop3	1	0
ENSMUSG00000019232.14	Etnppl	1	0
ENSMUSG00000019756.10	Prl8a1	1	0
ENSMUSG00000019787.8	Trdn	1	0
ENSMUSG00000019867.4	Gje1	1	0
ENSMUSG00000019913.3	Sim1	1	0
ENSMUSG00000019936.10	Epyc	1	0
ENSMUSG00000020051.15	Pah	1	0
ENSMUSG00000020125.6	Elane	1	0
ENSMUSG00000020159.8	Gabrp	1	0
ENSMUSG00000020229.4	Slc5a4a	1	0
ENSMUSG00000020279.10	Il9r	1	0
ENSMUSG00000020299.6	4930524B15Rik	1	0
ENSMUSG00000020323.14	Prss57	1	0
ENSMUSG00000020332.7	Meikin	1	0
ENSMUSG00000020383.1	Il13	1	0
ENSMUSG00000020419.11	Hormad2	1	0
ENSMUSG00000020428.13	Gabra6	1	0
ENSMUSG00000020469.8	Myl7	1	0
ENSMUSG00000020545.11	Lrrc72	1	0
ENSMUSG00000020583.4	Matn3	1	0
ENSMUSG00000020617.13	1700012B07Rik	1	0
ENSMUSG00000020651.7	Slc26a4	1	0
ENSMUSG00000020679.11	Hnf1b	1	0
ENSMUSG00000020690.12	Efcab3	1	0
ENSMUSG00000020702.13	Ccl1	1	0
ENSMUSG00000020804.12	Aanat	1	0
ENSMUSG00000020875.9	Hoxb9	1	0
ENSMUSG00000020901.13	Pik3r5	1	0
ENSMUSG00000020916.8	Krt36	1	0
ENSMUSG00000020945.13	Lyzl6	1	0
ENSMUSG00000021056.7	Tex21	1	0
ENSMUSG00000021099.6	Six6	1	0
ENSMUSG00000021207.8	Akr1c21	1	0
ENSMUSG00000021336.16	Slc17a4	1	0
ENSMUSG00000021337.7	Scgn	1	0
ENSMUSG00000021345.15	Prl8a6	1	0
ENSMUSG00000021346.13	Prl8a8	1	0
ENSMUSG00000021381.4	Barx1	1	0
ENSMUSG00000021441.4	Cts6	1	0
ENSMUSG00000021539.8	Lect2	1	0
ENSMUSG00000021545.4	1700067P10Rik	1	0
ENSMUSG00000021600.3	8030423J24Rik	1	0
ENSMUSG00000021604.15	Irx4	1	0
ENSMUSG00000021612.14	Slc6a18	1	0
ENSMUSG00000021678.8	F2rl1	1	0
ENSMUSG00000021680.7	Crhbp	1	0
ENSMUSG00000021797.1	9230112D13Rik	1	0
ENSMUSG00000021898.14	Asb14	1	0
ENSMUSG00000021919.7	Chat	1	0
ENSMUSG00000021961.5	4930578I06Rik	1	0
ENSMUSG00000021966.7	Prss52	1	0
ENSMUSG00000021977.11	1700129C05Rik	1	0
ENSMUSG00000021999.8	Cpb2	1	0
ENSMUSG00000022002.1	Erich6b	1	0
ENSMUSG00000022015.8	Tnfsf11	1	0
ENSMUSG00000022026.6	Olfm4	1	0
ENSMUSG00000022039.5	Adam2	1	0
ENSMUSG00000022041.10	Chrna2	1	0
ENSMUSG00000022101.5	Fgf17	1	0
ENSMUSG00000022227.4	Mcpt1	1	0
ENSMUSG00000022229.2	Atp12a	1	0
ENSMUSG00000022303.8	Dcstamp	1	0
ENSMUSG00000022315.3	Slc30a8	1	0
ENSMUSG00000022347.7	A1bg	1	0
ENSMUSG00000022357.2	Klhl38	1	0
ENSMUSG00000022366.12	Slc22a22	1	0
ENSMUSG00000022408.6	Fam83f	1	0
ENSMUSG00000022484.7	Hoxc10	1	0
ENSMUSG00000022518.15	4930562C15Rik	1	0
ENSMUSG00000022582.4	Ly6g	1	0
ENSMUSG00000022584.14	Ly6c2	1	0
ENSMUSG00000022596.3	Slurp1	1	0
ENSMUSG00000022657.9	Cd96	1	0
ENSMUSG00000022938.7	Fam3b	1	0
ENSMUSG00000023093.7	Gm7257	1	0
ENSMUSG00000023120.9	Gm853	1	0
ENSMUSG00000023165.13	Ssxb2	1	0
ENSMUSG00000023176.8	Cpn2	1	0
ENSMUSG00000023403.14	Stk31	1	0
ENSMUSG00000023802.4	Nox3	1	0
ENSMUSG00000023906.2	Cldn6	1	0
ENSMUSG00000023930.13	Crisp2	1	0
ENSMUSG00000023995.11	Tspo2	1	0
ENSMUSG00000024028.7	Tff2	1	0
ENSMUSG00000024088.3	4930583I09Rik	1	0
ENSMUSG00000024124.9	Prss30	1	0
ENSMUSG00000024125.1	Sbpl	1	0
ENSMUSG00000024207.8	Acsbg2	1	0
ENSMUSG00000024313.7	Mep1b	1	0
ENSMUSG00000024386.8	Proc	1	0
ENSMUSG00000024497.3	Pou4f3	1	0
ENSMUSG00000024519.5	Cplx4	1	0
ENSMUSG00000024532.13	1700034E13Rik	1	0
ENSMUSG00000024619.8	Cdx1	1	0
ENSMUSG00000024803.8	Ankrd1	1	0
ENSMUSG00000024806.3	Mlana	1	0
ENSMUSG00000024912.5	Fosl1	1	0
ENSMUSG00000024972.16	Lgals12	1	0
ENSMUSG00000024973.16	Hrasls5	1	0
ENSMUSG00000024979.13	Tectb	1	0
ENSMUSG00000024992.12	Pde6c	1	0
ENSMUSG00000025013.14	Tll2	1	0
ENSMUSG00000025014.12	Dntt	1	0
ENSMUSG00000025017.9	Pik3ap1	1	0
ENSMUSG00000025058.4	5430427O19Rik	1	0
ENSMUSG00000025129.2	Ppp1r27	1	0
ENSMUSG00000025185.14	Loxl4	1	0
ENSMUSG00000025197.8	Cyp2c44	1	0
ENSMUSG00000025347.3	Mettl7b	1	0
ENSMUSG00000025418.7	Bsnd	1	0
ENSMUSG00000025433.7	Crisp3	1	0
ENSMUSG00000025482.11	Odf3	1	0
ENSMUSG00000025497.15	Cdhr5	1	0
ENSMUSG00000025519.5	Tktl2	1	0
ENSMUSG00000025557.9	Slc15a1	1	0
ENSMUSG00000025808.16	Ccdc7a	1	0
ENSMUSG00000026062.12	Slc9a2	1	0
ENSMUSG00000026063.4	Pih1d3	1	0
ENSMUSG00000026069.15	Il1rl1	1	0
ENSMUSG00000026272.6	Agxt	1	0
ENSMUSG00000026304.13	Rab17	1	0
ENSMUSG00000026331.13	Slco6c1	1	0
ENSMUSG00000026390.7	Marco	1	0
ENSMUSG00000026416.12	Il20	1	0
ENSMUSG00000026432.7	Avpr1b	1	0
ENSMUSG00000026532.7	Spta1	1	0
ENSMUSG00000026572.11	Tbx19	1	0
ENSMUSG00000026573.7	Xcl1	1	0
ENSMUSG00000026582.6	Sele	1	0
ENSMUSG00000026691.10	Fmo3	1	0
ENSMUSG00000026700.4	Tnfsf4	1	0
ENSMUSG00000026770.5	Il2ra	1	0
ENSMUSG00000026866.16	Kynu	1	0
ENSMUSG00000026890.19	Lhx6	1	0
ENSMUSG00000026940.3	Ccdc183	1	0
ENSMUSG00000026961.6	Lrrc26	1	0
ENSMUSG00000026981.15	Il1rn	1	0
ENSMUSG00000027048.15	Abcb11	1	0
ENSMUSG00000027068.6	Dhrs9	1	0
ENSMUSG00000027102.4	Hoxd8	1	0
ENSMUSG00000027219.13	Slc28a2	1	0
ENSMUSG00000027229.5	4933406J08Rik	1	0
ENSMUSG00000027233.4	Patl2	1	0
ENSMUSG00000027338.16	Prnd	1	0
ENSMUSG00000027412.12	Lpin3	1	0
ENSMUSG00000027468.2	Defb22	1	0
ENSMUSG00000027481.2	Bpifb2	1	0
ENSMUSG00000027556.15	Car1	1	0
ENSMUSG00000027579.6	Srms	1	0
ENSMUSG00000027869.14	Hsd3b6	1	0
ENSMUSG00000027871.16	Hsd3b1	1	0
ENSMUSG00000027913.5	Crct1	1	0
ENSMUSG00000028001.16	Fga	1	0
ENSMUSG00000028109.14	Hormad1	1	0
ENSMUSG00000028255.6	Clca1	1	0
ENSMUSG00000028314.6	Toporsl	1	0
ENSMUSG00000028332.13	Hemgn	1	0
ENSMUSG00000028359.4	Orm3	1	0
ENSMUSG00000028396.5	2310002L09Rik	1	0
ENSMUSG00000028415.4	Spink4	1	0
ENSMUSG00000028427.13	Aqp7	1	0
ENSMUSG00000028533.10	Izumo3	1	0
ENSMUSG00000028544.14	Slc5a9	1	0
ENSMUSG00000028715.2	Cyp4a14	1	0
ENSMUSG00000028747.10	Htr6	1	0
ENSMUSG00000028778.15	Hcrtr1	1	0
ENSMUSG00000028836.14	Slc30a2	1	0
ENSMUSG00000028864.7	Hgf	1	0
ENSMUSG00000029019.8	Nppb	1	0
ENSMUSG00000029205.12	Chrna9	1	0
ENSMUSG00000029236.4	Nmu	1	0
ENSMUSG00000029273.10	Sult1d1	1	0
ENSMUSG00000029372.7	Ppbp	1	0
ENSMUSG00000029437.12	Il31	1	0
ENSMUSG00000029556.12	Hnf1a	1	0
ENSMUSG00000029646.3	Cdx2	1	0
ENSMUSG00000029656.13	C8b	1	0
ENSMUSG00000029663.10	Gngt1	1	0
[truncated: 15,856 more rows]

## Sheet: C5
ensg	gene	fdr	log2_effect
ENSMUSG00000001403.13	Ube2c	5.18532e-214	0.728985
ENSMUSG00000062248.5	Cks2	4.42095e-153	0.568707
ENSMUSG00000020415.16	Pttg1	3.62489e-120	0.626697
ENSMUSG00000026605.14	Cenpf	1.08809e-118	0.733547
ENSMUSG00000030654.9	Arl6ip1	2.81917e-85	0.401465
ENSMUSG00000043091.8	Tuba1c	1.46061e-81	0.677162
ENSMUSG00000054717.7	Hmgb2	7.69149e-77	0.206135
ENSMUSG00000020914.17	Top2a	2.97468e-66	0.449093
ENSMUSG00000062380.3	Tubb3	3.38564e-66	0.42414
ENSMUSG00000029177.9	Cenpa	2.91777e-58	0.515639
ENSMUSG00000001270.8	Ckb	6.48246e-54	0.31624
ENSMUSG00000049932.3	H2afx	2.71675e-46	0.370471
ENSMUSG00000041431.16	Ccnb1	8.65963e-45	0.521455
ENSMUSG00000028873.16	Cdca8	3.49935e-41	0.430959
ENSMUSG00000017716.15	Birc5	4.3542e-40	0.397678
ENSMUSG00000038943.16	Prc1	9.021e-38	0.559723
ENSMUSG00000047261.9	Gap43	1.11766e-37	0.326274
ENSMUSG00000034349.14	Smc4	2.03373e-37	0.303053
ENSMUSG00000006398.15	Cdc20	1.3066e-36	0.468486
ENSMUSG00000027500.10	Stmn2	1.11492e-34	0.250815
ENSMUSG00000027469.16	Tpx2	1.72453e-33	0.491332
ENSMUSG00000015749.12	Anp32e	3.95258e-32	0.25402
ENSMUSG00000036752.4	Tubb4b	1.63144e-31	0.279425
ENSMUSG00000027306.15	Nusap1	3.76102e-30	0.447697
ENSMUSG00000005233.16	Spc25	1.33794e-28	0.483519
ENSMUSG00000023505.13	Cdca3	2.14472e-28	0.435356
ENSMUSG00000034701.9	Neurod1	3.50025e-28	0.191518
ENSMUSG00000036438.12	Calm2	1.00317e-26	0.121281
ENSMUSG00000020330.16	Hmmr	1.35089e-26	0.618268
ENSMUSG00000037894.13	H2afz	1.35089e-26	0.0596254
ENSMUSG00000031004.8	Mki67	3.30439e-24	0.321864
ENSMUSG00000019942.12	Cdk1	3.00508e-23	0.375092
ENSMUSG00000027715.9	Ccna2	3.00508e-23	0.370439
ENSMUSG00000022033.9	Pbk	3.12615e-23	0.402254
ENSMUSG00000045328.11	Cenpe	7.26637e-23	0.557574
ENSMUSG00000020737.12	Hn1	1.09263e-22	0.164451
ENSMUSG00000032218.6	Ccnb2	1.30116e-22	0.371663
ENSMUSG00000048327.6	Ckap2l	5.62782e-22	0.464633
ENSMUSG00000028312.19	Smc2	2.64116e-21	0.290836
ENSMUSG00000020808.3	Fam64a	1.85932e-20	0.487055
ENSMUSG00000007039.12	Ddah2	2.70562e-20	0.137574
ENSMUSG00000028832.11	Stmn1	5.02781e-18	0.0465089
ENSMUSG00000063632.6	Sox11	2.12055e-17	0.161532
ENSMUSG00000028044.6	Cks1b	3.725e-17	0.245408
ENSMUSG00000015217.11	Hmgb3	4.07203e-17	0.182685
ENSMUSG00000019505.7	Ubb	6.20906e-16	0.0975962
ENSMUSG00000021485.13	Mxd3	2.6274e-15	0.399049
ENSMUSG00000096472.1	Cdkn2d	4.60144e-15	0.48087
ENSMUSG00000032254.9	Kif23	7.84337e-15	0.446518
ENSMUSG00000041126.16	H2afv	1.99954e-14	0.11397
ENSMUSG00000037313.16	Tacc3	2.01235e-14	0.382413
ENSMUSG00000040204.6	2810417H13Rik	8.01943e-14	0.187725
ENSMUSG00000026039.9	Sgol2a	8.58923e-14	0.559446
ENSMUSG00000035551.6	Igfbpl1	2.68501e-13	0.131117
ENSMUSG00000023004.8	Tuba1b	7.6392e-13	0.0578735
ENSMUSG00000044201.9	Cdc25c	8.36984e-13	0.503135
ENSMUSG00000048540.8	Nhlh2	1.79895e-12	0.315383
ENSMUSG00000023015.13	Racgap1	4.22009e-12	0.308829
ENSMUSG00000050628.6	Ubald2	5.05578e-12	0.32592
ENSMUSG00000096210.1	H1f0	7.13514e-12	0.152502
ENSMUSG00000026434.12	Nucks1	7.87783e-12	0.159574
ENSMUSG00000030867.7	Plk1	2.12023e-11	0.447858
ENSMUSG00000024268.15	Celf4	1.1301e-10	0.368741
ENSMUSG00000038255.6	Neurod2	1.2661e-10	0.389514
ENSMUSG00000024660.8	Incenp	1.65223e-10	0.330619
ENSMUSG00000068154.5	Insm1	1.65691e-10	0.206947
ENSMUSG00000074476.5	Spc24	2.62297e-10	0.233684
ENSMUSG00000027160.16	Ccdc34	2.62297e-10	0.219394
ENSMUSG00000026955.13	Sapcd2	4.31733e-10	0.409297
ENSMUSG00000029385.14	Ccng2	1.01704e-09	0.342952
ENSMUSG00000051517.14	Arhgef39	1.80871e-09	0.688321
ENSMUSG00000076437.10	2700094K13Rik	1.87173e-09	0.127791
ENSMUSG00000066979.6	Bub3	2.24634e-09	0.237228
ENSMUSG00000030677.8	Kif22	2.3224e-09	0.389725
ENSMUSG00000029430.13	Ran	5.34466e-09	0.061239
ENSMUSG00000034951.10	Cog7	1.21465e-08	0.180195
ENSMUSG00000019961.16	Tmpo	1.21465e-08	0.165826
ENSMUSG00000022314.9	Rad21	1.58117e-08	0.226363
ENSMUSG00000007041.9	Clic1	2.36488e-08	0.210019
ENSMUSG00000041219.14	Arhgap11a	3.03834e-08	0.407291
ENSMUSG00000032782.19	Cntrob	3.45354e-08	0.509833
ENSMUSG00000001525.10	Tubb5	3.71909e-08	0.0338762
ENSMUSG00000027496.15	Aurka	4.27455e-08	0.397217
ENSMUSG00000021087.17	Rtn1	4.83631e-08	0.115286
ENSMUSG00000033031.13	C330027C09Rik	8.23205e-08	0.442701
ENSMUSG00000024590.8	Lmnb1	1.3769e-07	0.176647
ENSMUSG00000079523.8	Tmsb10	1.57313e-07	0.0627355
ENSMUSG00000038252.13	Ncapd2	4.73933e-07	0.297351
ENSMUSG00000037725.8	Ckap2	6.85849e-07	0.348433
ENSMUSG00000026683.14	Nuf2	7.18111e-07	0.329355
ENSMUSG00000026238.14	Ptma	9.32141e-07	0.0255202
ENSMUSG00000057098.14	Ebf1	9.65954e-07	0.261543
ENSMUSG00000027459.16	Fam110a	1.38071e-06	0.336142
ENSMUSG00000022391.15	Rangap1	1.93852e-06	0.250721
ENSMUSG00000003031.14	Cdkn1b	2.43967e-06	0.218141
ENSMUSG00000026622.15	Nek2	2.69766e-06	0.43051
ENSMUSG00000020897.12	Aurkb	3.22996e-06	0.272177
ENSMUSG00000052727.5	Map1b	3.22996e-06	0.148729
ENSMUSG00000003410.7	Elavl3	3.56094e-06	0.18315
ENSMUSG00000029836.15	Cbx3	4.57998e-06	0.0876824
ENSMUSG00000094500.2	Smim18	5.02619e-06	0.524635
ENSMUSG00000026708.16	Cenpl	6.03818e-06	0.37178
ENSMUSG00000024109.18	Nrxn1	6.17289e-06	0.197867
ENSMUSG00000004980.16	Hnrnpa2b1	6.59329e-06	0.0336646
ENSMUSG00000012443.3	Kif11	7.41768e-06	0.321227
ENSMUSG00000023940.14	Sgol1	1.3811e-05	0.280734
ENSMUSG00000040681.14	Hmgn1	1.50095e-05	0.0672031
ENSMUSG00000032783.8	Troap	1.61194e-05	0.482493
ENSMUSG00000072235.5	Tuba1a	2.58688e-05	0.0133915
ENSMUSG00000003779.15	Kif20a	3.57793e-05	0.361293
ENSMUSG00000079553.10	Kifc1	6.79732e-05	0.371093
ENSMUSG00000007944.8	Ttc9b	0.000142876	0.233264
ENSMUSG00000068744.12	Psrc1	0.000164517	0.375943
ENSMUSG00000003038.15	Hmgn2	0.000189855	0.138312
ENSMUSG00000071658.4	Gng3	0.000194935	0.163003
ENSMUSG00000027793.6	Ccna1	0.000196875	0.557113
ENSMUSG00000027699.19	Ect2	0.000201858	0.33532
ENSMUSG00000033952.14	Aspm	0.000218389	0.333985
ENSMUSG00000019773.7	Fbxo5	0.000218442	0.227774
ENSMUSG00000044783.16	Hjurp	0.000218981	0.236747
ENSMUSG00000027326.13	Casc5	0.000223827	0.301767
ENSMUSG00000024844.14	Banf1	0.000273702	0.0717208
ENSMUSG00000021270.13	Hsp90aa1	0.000293463	0.060371
ENSMUSG00000020044.13	Timp3	0.000308887	0.292402
ENSMUSG00000049775.16	Tmsb4x	0.00031087	0.0282013
ENSMUSG00000027331.15	Knstrn	0.000318358	0.258246
ENSMUSG00000029595.9	Lhx5	0.000349998	0.606703
ENSMUSG00000040549.16	Ckap5	0.000364678	0.25516
ENSMUSG00000059005.13	Hnrnpa3	0.00037633	0.0602912
ENSMUSG00000027654.2	Fam83d	0.000396847	0.492005
ENSMUSG00000041498.13	Kif14	0.000498434	0.515155
ENSMUSG00000028678.13	Kif2c	0.00050408	0.352654
ENSMUSG00000029838.11	Ptn	0.000552951	0.0586511
ENSMUSG00000046434.15	Hnrnpa1	0.00062181	0.0458614
ENSMUSG00000001175.13	Calm1	0.000623755	0.0467173
ENSMUSG00000067786.16	Nnat	0.000642774	0.0821442
ENSMUSG00000025927.13	Tfap2b	0.000709006	0.513446
ENSMUSG00000024301.9	Kifc5b	0.000881634	0.550493
ENSMUSG00000016559.14	H3f3b	0.000902589	0.00842773
ENSMUSG00000008489.18	Elavl2	0.000932597	0.193624
ENSMUSG00000008575.17	Nfib	0.00095697	0.0513965
ENSMUSG00000022322.8	Shcbp1	0.00101168	0.301475
ENSMUSG00000027581.12	Stmn3	0.001042	0.0860295
ENSMUSG00000020358.17	Hnrnpab	0.00146987	0.0610655
ENSMUSG00000060860.8	Ube2s	0.00167819	0.314324
ENSMUSG00000041064.13	Pif1	0.00170321	0.36626
ENSMUSG00000024795.10	Kif20b	0.00186881	0.298398
ENSMUSG00000032024.10	Clmp	0.00188182	0.189817
ENSMUSG00000027201.16	Myef2	0.00190842	0.16934
ENSMUSG00000028546.17	Elavl4	0.00247826	0.201718
ENSMUSG00000053024.14	Cntn2	0.00276787	0.210509
ENSMUSG00000031167.16	Rbm3	0.0032937	0.043148
ENSMUSG00000066705.6	Fxyd6	0.00343167	0.0870757
ENSMUSG00000047534.16	Mis18bp1	0.00345746	0.263832
ENSMUSG00000045763.7	Basp1	0.00369251	0.103783
ENSMUSG00000037544.13	Dlgap5	0.00383995	0.308216
ENSMUSG00000009013.5	Dynll1	0.00451986	0.0510568
ENSMUSG00000022978.11	Mis18a	0.00483414	0.245283
ENSMUSG00000074480.4	Mex3a	0.00538851	0.112423
ENSMUSG00000032368.14	Zic1	0.00629796	0.0712531
ENSMUSG00000022658.10	Tagln3	0.00704451	0.169469
ENSMUSG00000048904.4	Neurog1	0.00726033	0.939711
ENSMUSG00000018698.15	Lhx1	0.00829351	0.117223
ENSMUSG00000002055.9	Spag5	0.00912087	0.295156
ENSMUSG00000022108.7	Itm2b	0.00931181	0.0689888
ENSMUSG00000060743.12	H3f3a	0.00931181	0.0230191
ENSMUSG00000022034.9	Esco2	0.0103548	0.233888
ENSMUSG00000022385.10	Gtse1	0.0104245	0.402415
ENSMUSG00000021965.2	Ska3	0.010948	0.293527
ENSMUSG00000061666.6	Gdpd1	0.0117407	0.201084
ENSMUSG00000062825.15	Actg1	0.0140781	0.021226
ENSMUSG00000093661.1	Eif4e3	0.0146496	0.265099
ENSMUSG00000004880.11	Lbr	0.0150164	0.166027
ENSMUSG00000044254.6	Pcsk9	0.0151618	0.135517
ENSMUSG00000018362.14	Kpna2	0.0162121	0.360486
ENSMUSG00000037965.14	Zc3h7a	0.0166976	0.170781
ENSMUSG00000023236.7	Scg5	0.0169774	0.131528
ENSMUSG00000048922.18	Cdca2	0.0176293	0.250412
ENSMUSG00000007850.16	Hnrnph1	0.0184356	0.0655565
ENSMUSG00000027012.15	Dync1i2	0.0190595	0.100554
ENSMUSG00000020492.11	Ska2	0.0209677	0.221047
ENSMUSG00000025576.17	Rbfox3	0.0213705	0.140229
ENSMUSG00000035530.13	Eif1	0.0214967	0.0454794
ENSMUSG00000047904.6	Sstr2	0.0245481	0.201856
ENSMUSG00000028759.13	Hp1bp3	0.024561	0.144379
ENSMUSG00000029910.14	Mad2l1	0.027435	0.193845
ENSMUSG00000021377.14	Dek	0.0300032	0.0635987
ENSMUSG00000103034.1	Gm8797	0.0311146	0.0386763
ENSMUSG00000025427.14	Rnf165	0.0318077	0.204334
ENSMUSG00000032330.6	Cox7a2	0.0318077	0.0448617
ENSMUSG00000003269.16	Cyth2	0.0357194	0.148837
ENSMUSG00000028484.16	Psip1	0.0363147	0.0899944
ENSMUSG00000015880.13	Ncapg	0.036609	0.183817
ENSMUSG00000069307.5	Hist1h2bq	0.0379517	4.42034
ENSMUSG00000074802.10	Gas2l3	0.0414385	0.287395
ENSMUSG00000027379.13	Bub1	0.0414753	0.254777
ENSMUSG00000021671.8	Poc5	0.0461783	0.303027
ENSMUSG00000071866.11	Ppia	0.0480581	0.0229588
ENSMUSG00000037466.13	4930427A07Rik	0.0487233	0.35774
ENSMUSG00000044469.7	Tnfaip8l1	0.0499515	0.570779
ENSMUSG00000053477.16	Tcf4	0.0514768	0.0536711
ENSMUSG00000066551.12	Hmgb1	0.0529793	0.090862
ENSMUSG00000020738.16	Sumo2	0.0542328	0.0449515
ENSMUSG00000037846.18	Rtkn2	0.0722393	0.334681
ENSMUSG00000029673.17	Auts2	0.0739404	0.14631
ENSMUSG00000040653.5	Ppp1r14c	0.0892248	0.0964757
ENSMUSG00000033256.14	Shf	0.0948721	0.202664
ENSMUSG00000039542.15	Ncam1	0.0948721	0.116145
ENSMUSG00000038379.15	Ttk	0.0958863	0.266837
ENSMUSG00000042524.13	Sun2	0.103994	0.284875
ENSMUSG00000022070.6	Bora	0.114181	0.214567
ENSMUSG00000042834.14	Nrep	0.115325	0.0708435
ENSMUSG00000070713.4	Gm10282	0.130523	0.179171
ENSMUSG00000096847.1	Tmem151b	0.131564	0.234982
ENSMUSG00000027533.10	Fabp5	0.137139	0.0560196
ENSMUSG00000024056.9	Ndc80	0.141055	0.247829
ENSMUSG00000031197.11	Vbp1	0.142086	0.124508
ENSMUSG00000021546.17	Hnrnpk	0.146615	0.0396792
ENSMUSG00000025316.16	Banp	0.147345	0.152741
ENSMUSG00000029022.18	Miip	0.152247	0.247782
ENSMUSG00000034906.15	Ncaph	0.152247	0.207
ENSMUSG00000048706.3	Lurap1l	0.169559	0.263441
ENSMUSG00000042750.7	Bex2	0.170661	0.0630566
ENSMUSG00000020048.13	Hsp90b1	0.179624	0.052054
ENSMUSG00000027330.16	Cdc25b	0.192623	0.182393
ENSMUSG00000025789.9	St8sia2	0.202125	0.299321
ENSMUSG00000034317.14	Trim59	0.202339	0.169582
ENSMUSG00000040084.9	Bub1b	0.217652	0.208028
ENSMUSG00000035683.13	Melk	0.217652	0.201681
ENSMUSG00000000184.12	Ccnd2	0.217652	0.0405188
ENSMUSG00000031840.12	Rab3a	0.225026	0.16156
ENSMUSG00000035298.8	Klhl35	0.267981	0.373683
ENSMUSG00000021359.15	Tfap2a	0.26994	0.388138
ENSMUSG00000026790.19	Odf2	0.271527	0.191985
ENSMUSG00000032291.8	Crabp1	0.273422	0.835374
ENSMUSG00000033589.3	Reep4	0.283884	0.27794
ENSMUSG00000063659.11	Zbtb18	0.294537	0.101702
ENSMUSG00000038034.15	Igsf8	0.310813	0.156133
ENSMUSG00000036223.15	Ska1	0.318832	0.179677
ENSMUSG00000010342.16	Tex14	0.440548	0.168177
ENSMUSG00000069910.2	Spdl1	0.442461	0.223323
ENSMUSG00000029291.11	Rufy3	0.537993	0.109192
ENSMUSG00000034413.14	Neurl1b	0.53976	0.297607
ENSMUSG00000021391.9	Cenpp	0.53976	0.194341
ENSMUSG00000001517.14	Foxm1	0.541255	0.193768
ENSMUSG00000044927.6	H1fx	0.557132	0.117261
ENSMUSG00000020490.16	Btnl10	0.628565	3.83537
ENSMUSG00000033210.16	Slc9c1	0.628565	3.83537
ENSMUSG00000078253.3	Krtap16-1	0.628565	3.83537
ENSMUSG00000079222.2	AC132444.1	0.628565	3.83537
ENSMUSG00000020317.14	Theg	0.628565	1
ENSMUSG00000020600.13	Slc7a15	0.628565	1
ENSMUSG00000056271.13	Lman1l	0.628565	1
ENSMUSG00000057540.2	Olfr310	0.628565	1
ENSMUSG00000096370.8	Gm21992	0.653808	1.01434
ENSMUSG00000009575.14	Cbx5	0.656266	0.0652127
ENSMUSG00000058290.3	Espl1	0.66203	0.180871
ENSMUSG00000027834.15	Serpini1	0.715904	0.216609
ENSMUSG00000068735.14	Trp53i11	0.715904	0.0875789
ENSMUSG00000068893.5	Sprr2a2	0.748182	1.02802
ENSMUSG00000033740.17	St18	0.75867	0.129149
ENSMUSG00000054555.11	Adam12	0.774899	0.467804
ENSMUSG00000064128.6	Cenpj	0.792537	0.25326
ENSMUSG00000036672.4	Cenpt	0.792537	0.196774
ENSMUSG00000024500.18	Ppp2r2b	0.792537	0.148974
ENSMUSG00000029580.14	Actb	0.792537	0.00422498
ENSMUSG00000023072.14	Cep89	0.793218	0.208592
ENSMUSG00000005610.17	Eif4g2	0.816021	0.0456483
ENSMUSG00000020297.10	Nsg2	0.842894	0.0723266
ENSMUSG00000020486.18	2021-09-04	0.846426	0.0989792
ENSMUSG00000042401.6	Crtac1	0.901003	0.456863
ENSMUSG00000022245.15	Skor1	0.901003	0.344916
ENSMUSG00000071547.3	Nt5dc2	0.908579	0.0729018
ENSMUSG00000040478.14	Prdm13	0.959074	0.328551
ENSMUSG00000063446.4	Plppr1	0.959074	0.13105
ENSMUSG00000000204.15	Slfn4	1	2.83537
ENSMUSG00000004344.11	Gpx5	1	2.83537
ENSMUSG00000010122.14	Slc47a1	1	2.83537
ENSMUSG00000016458.13	Wt1	1	2.83537
ENSMUSG00000020155.2	Kcnmb1	1	2.83537
ENSMUSG00000021611.8	Tert	1	2.83537
ENSMUSG00000022113.6	Trim52	1	2.83537
ENSMUSG00000022603.9	Mroh4	1	2.83537
ENSMUSG00000023926.7	Rhag	1	2.83537
ENSMUSG00000024471.12	Myot	1	2.83537
ENSMUSG00000026205.8	Slc23a3	1	2.83537
ENSMUSG00000026976.15	Pax8	1	2.83537
ENSMUSG00000027718.8	Il21	1	2.83537
ENSMUSG00000028004.12	Npy2r	1	2.83537
ENSMUSG00000028520.12	4921539E11Rik	1	2.83537
ENSMUSG00000029368.10	Alb	1	2.83537
ENSMUSG00000029445.13	Hpd	1	2.83537
ENSMUSG00000029564.12	4930519G04Rik	1	2.83537
ENSMUSG00000029586.9	Spdye4b	1	2.83537
ENSMUSG00000029697.6	Fezf1	1	2.83537
ENSMUSG00000030046.6	Bmp10	1	2.83537
ENSMUSG00000030236.10	Slco1b2	1	2.83537
ENSMUSG00000030364.6	Clec2h	1	2.83537
ENSMUSG00000030680.6	Pagr1a	1	2.83537
ENSMUSG00000032034.5	Kcnj5	1	2.83537
ENSMUSG00000032274.8	Cyp19a1	1	2.83537
ENSMUSG00000033726.8	Emx1	1	2.83537
ENSMUSG00000034009.14	Rxfp1	1	2.83537
ENSMUSG00000036480.9	Prss56	1	2.83537
ENSMUSG00000036731.7	Cysrt1	1	2.83537
ENSMUSG00000040919.13	4930505A04Rik	1	2.83537
ENSMUSG00000042367.12	Gjb3	1	2.83537
ENSMUSG00000042845.7	Wfdc12	1	2.83537
ENSMUSG00000043897.12	Vmn2r2	1	2.83537
ENSMUSG00000045802.13	Hsf3	1	2.83537
ENSMUSG00000047746.14	Fbxo40	1	2.83537
ENSMUSG00000047861.2	Foxi1	1	2.83537
ENSMUSG00000049708.7	Olfr27	1	2.83537
ENSMUSG00000050074.12	Spink8	1	2.83537
ENSMUSG00000050100.14	Hmx2	1	2.83537
ENSMUSG00000050966.9	Lin28a	1	2.83537
ENSMUSG00000051650.10	B3gnt2	1	2.83537
ENSMUSG00000052276.8	Ostn	1	2.83537
ENSMUSG00000052631.14	Sh2d6	1	2.83537
ENSMUSG00000054545.17	Ugt1a6a	1	2.83537
ENSMUSG00000055416.5	Fam136b-ps	1	2.83537
ENSMUSG00000057346.11	Apol9a	1	2.83537
ENSMUSG00000057446.2	Cts8	1	2.83537
ENSMUSG00000058019.12	Ces5a	1	2.83537
ENSMUSG00000058669.7	Nkx2-9	1	2.83537
ENSMUSG00000061531.8	Tmem236	1	2.83537
ENSMUSG00000069248.11	Serpinb6e	1	2.83537
ENSMUSG00000069867.2	Pabpn1l	1	2.83537
ENSMUSG00000070823.5	Gm1043	1	2.83537
ENSMUSG00000073991.4	Cnbd1	1	2.83537
ENSMUSG00000074359.2	Psg23	1	2.83537
ENSMUSG00000074939.3	Chrm5	1	2.83537
ENSMUSG00000078487.8	Ankrd65	1	2.83537
ENSMUSG00000079324.11	4932414N04Rik	1	2.83537
ENSMUSG00000079444.9	Gm21981	1	2.83537
ENSMUSG00000079852.4	Klra4	1	2.83537
ENSMUSG00000091114.1	Gm3138	1	2.83537
ENSMUSG00000091175.2	9130204L05Rik	1	2.83537
ENSMUSG00000094204.1	Gm21915	1	2.83537
ENSMUSG00000094460.7	Gm21560	1	2.83537
ENSMUSG00000094733.1	Gm5416	1	2.83537
ENSMUSG00000095653.1	Gm21818	1	2.83537
ENSMUSG00000095686.7	Gm3099	1	2.83537
ENSMUSG00000096144.1	B020004C17Rik	1	2.83537
ENSMUSG00000096854.1	Ifnz	1	2.83537
ENSMUSG00000097886.2	Gsg1l2	1	2.83537
ENSMUSG00000102439.2	Flg	1	2.83537
ENSMUSG00000041534.8	Rbp3	1	2.42034
ENSMUSG00000051716.5	Apon	1	2.42034
ENSMUSG00000012187.13	Mogat1	1	2.25041
ENSMUSG00000019326.14	Aoc3	1	2.25041
ENSMUSG00000022504.9	Ciita	1	2.25041
ENSMUSG00000027186.14	Elf5	1	2.25041
ENSMUSG00000028307.9	Aldob	1	2.25041
ENSMUSG00000036198.12	Arhgap36	1	2.25041
ENSMUSG00000047819.3	Tigd4	1	2.25041
ENSMUSG00000048703.9	Speer4b	1	2.25041
ENSMUSG00000054065.12	Pkp3	1	2.25041
ENSMUSG00000069306.5	Hist1h4m	1	2.25041
ENSMUSG00000071679.4	Zcchc16	1	2.25041
ENSMUSG00000080115.3	Mettl21b	1	2.25041
ENSMUSG00000062518.7	Zfp534	1	2.09841
ENSMUSG00000075605.3	Slurp2	1	2.09841
ENSMUSG00000001095.5	Slc13a2	1	1.83537
ENSMUSG00000001249.14	Hpn	1	1.83537
ENSMUSG00000001622.15	Csn3	1	1.83537
ENSMUSG00000004651.6	Tyr	1	1.83537
ENSMUSG00000008193.13	Spib	1	1.83537
ENSMUSG00000009115.5	Spatc1l	1	1.83537
ENSMUSG00000013091.5	Tmem190	1	1.83537
ENSMUSG00000020481.15	Ankrd36	1	1.83537
ENSMUSG00000020548.10	1700086D15Rik	1	1.83537
ENSMUSG00000021613.8	Hapln1	1	1.83537
ENSMUSG00000021685.11	Otp	1	1.83537
ENSMUSG00000022832.10	Ropn1	1	1.83537
ENSMUSG00000022986.5	Krt75	1	1.83537
ENSMUSG00000023918.12	Adgrf4	1	1.83537
ENSMUSG00000024406.16	Pou5f1	1	1.83537
ENSMUSG00000024868.8	Dkk1	1	1.83537
ENSMUSG00000025610.7	Map3k7cl	1	1.83537
ENSMUSG00000027249.15	F2	1	1.83537
ENSMUSG00000029074.14	Ttll10	1	1.83537
ENSMUSG00000030909.6	Anks4b	1	1.83537
ENSMUSG00000031965.14	Tbx20	1	1.83537
ENSMUSG00000032494.12	Tdgf1	1	1.83537
ENSMUSG00000032807.5	Alox12b	1	1.83537
ENSMUSG00000033576.11	Apol6	1	1.83537
ENSMUSG00000035861.6	Tmprss11b	1	1.83537
ENSMUSG00000037159.11	Wee2	1	1.83537
ENSMUSG00000038199.12	4931409K22Rik	1	1.83537
ENSMUSG00000038216.7	Pnmt	1	1.83537
ENSMUSG00000038973.2	Cldnd2	1	1.83537
ENSMUSG00000039224.1	D1Pas1	1	1.83537
ENSMUSG00000039956.8	Mrap	1	1.83537
ENSMUSG00000040340.13	1700019B03Rik	1	1.83537
ENSMUSG00000040441.8	Slc26a10	1	1.83537
ENSMUSG00000040706.4	Agmat	1	1.83537
ENSMUSG00000041237.12	Pklr	1	1.83537
ENSMUSG00000041827.15	Oasl1	1	1.83537
ENSMUSG00000042433.2	Pih1h3b	1	1.83537
ENSMUSG00000042501.12	Cpa6	1	1.83537
ENSMUSG00000043013.10	Onecut1	1	1.83537
ENSMUSG00000044485.4	Klk1b11	1	1.83537
ENSMUSG00000045648.15	Vwc2l	1	1.83537
ENSMUSG00000047108.4	Dnajb7	1	1.83537
ENSMUSG00000047390.6	Defb9	1	1.83537
ENSMUSG00000047586.3	Nccrp1	1	1.83537
ENSMUSG00000047854.5	Stx19	1	1.83537
ENSMUSG00000048982.2	Gphb5	1	1.83537
ENSMUSG00000049349.3	Gm5105	1	1.83537
ENSMUSG00000049723.14	Mmp12	1	1.83537
ENSMUSG00000052736.15	Klrc2	1	1.83537
ENSMUSG00000053615.1	Gm9913	1	1.83537
ENSMUSG00000055926.2	Gm14137	1	1.83537
ENSMUSG00000057719.10	Sh3rf2	1	1.83537
ENSMUSG00000058260.2	Serpina9	1	1.83537
ENSMUSG00000061259.11	Tmprss11d	1	1.83537
ENSMUSG00000062372.13	Otof	1	1.83537
ENSMUSG00000062400.2	Krtap6-5	1	1.83537
ENSMUSG00000062609.13	Kcnj15	1	1.83537
ENSMUSG00000064294.12	Aox3	1	1.83537
ENSMUSG00000066090.5	Insl5	1	1.83537
ENSMUSG00000067049.7	Unc93a	1	1.83537
ENSMUSG00000068246.5	Apol9b	1	1.83537
ENSMUSG00000069873.4	4930438A08Rik	1	1.83537
ENSMUSG00000070385.12	Ampd1	1	1.83537
ENSMUSG00000070691.10	Runx3	1	1.83537
ENSMUSG00000070844.10	Vmn2r42	1	1.83537
ENSMUSG00000072295.5	Als2cr11	1	1.83537
ENSMUSG00000072595.2	4930503E14Rik	1	1.83537
ENSMUSG00000073491.10	Pydc4	1	1.83537
ENSMUSG00000074832.10	2410141K09Rik	1	1.83537
ENSMUSG00000075122.4	Cd80	1	1.83537
ENSMUSG00000078931.4	Pdf	1	1.83537
ENSMUSG00000079105.3	C7	1	1.83537
ENSMUSG00000079183.2	C030005K15Rik	1	1.83537
ENSMUSG00000079333.3	Gm11096	1	1.83537
ENSMUSG00000079606.1	Gm595	1	1.83537
ENSMUSG00000082101.3	Slfn14	1	1.83537
ENSMUSG00000087279.10	4930544D05Rik	1	1.83537
ENSMUSG00000090486.2	BC035947	1	1.83537
ENSMUSG00000094030.1	Gm21833	1	1.83537
ENSMUSG00000094706.7	Gm10338	1	1.83537
ENSMUSG00000096107.1	Gm16505	1	1.83537
ENSMUSG00000096278.7	Dcpp2	1	1.83537
ENSMUSG00000096445.1	Dcpp1	1	1.83537
ENSMUSG00000101605.1	Ace3	1	1.83537
ENSMUSG00000102692.1	Dchs2	1	1.83537
ENSMUSG00000107252.1	Gm43786	1	1.83537
ENSMUSG00000036151.15	Tm6sf2	1	1.66545
ENSMUSG00000024402.5	Lta	1	1.61298
ENSMUSG00000047733.10	BC048609	1	1.61298
ENSMUSG00000059456.13	Ptk2b	1	1.61298
ENSMUSG00000071714.5	Csf2rb2	1	1.61298
ENSMUSG00000087444.1	Gm5475	1	1.61298
ENSMUSG00000024729.7	1700017D01Rik	1	1.51345
ENSMUSG00000030895.9	Hpx	1	1.51345
ENSMUSG00000037362.8	Nov	1	1.51345
ENSMUSG00000049676.14	Catsperg1	1	1.51345
ENSMUSG00000051503.2	Gm6583	1	1.51345
ENSMUSG00000060268.11	Gm1661	1	1.51345
ENSMUSG00000062393.13	Dgkk	1	1.51345
ENSMUSG00000063011.6	Msln	1	1.51345
ENSMUSG00000074766.10	Ism1	1	1.51345
ENSMUSG00000079410.4	Gm2897	1	1.51345
ENSMUSG00000095620.7	2010005H15Rik	1	1.51345
ENSMUSG00000097100.1	9230104M06Rik	1	1.51345
ENSMUSG00000051732.2	Pabpc2	1	1.45686
ENSMUSG00000030730.12	Atp2a1	1	1.42034
ENSMUSG00000037661.14	Gpr160	1	1.42034
ENSMUSG00000041957.15	Pkp2	1	1.42034
ENSMUSG00000046460.14	Sh2d7	1	1.42034
ENSMUSG00000056656.5	Apol8	1	1.42034
ENSMUSG00000107108.1	Gm9936	1	1.33287
ENSMUSG00000000817.10	Fasl	1	1.25041
ENSMUSG00000001510.8	Dlx3	1	1.25041
ENSMUSG00000002324.7	Rec8	1	1.25041
ENSMUSG00000004988.9	Fxyd4	1	1.25041
ENSMUSG00000012889.8	Podnl1	1	1.25041
ENSMUSG00000014603.2	Alx3	1	1.25041
ENSMUSG00000018822.7	Sfrp5	1	1.25041
ENSMUSG00000020429.7	Igfbp1	1	1.25041
ENSMUSG00000021478.5	Drd1	1	1.25041
ENSMUSG00000024131.7	Slc3a1	1	1.25041
ENSMUSG00000024154.10	Gtf2a1l	1	1.25041
ENSMUSG00000024306.12	Ccdc178	1	1.25041
ENSMUSG00000025389.7	Mip	1	1.25041
ENSMUSG00000026322.8	Htr4	1	1.25041
ENSMUSG00000027261.2	Hao1	1	1.25041
ENSMUSG00000027530.15	Fabp12	1	1.25041
ENSMUSG00000028575.11	Eqtn	1	1.25041
ENSMUSG00000028750.12	Pla2g2c	1	1.25041
ENSMUSG00000029015.9	Slc26a5	1	1.25041
ENSMUSG00000029844.9	Hoxa1	1	1.25041
ENSMUSG00000030336.14	Cd27	1	1.25041
ENSMUSG00000030361.16	Klrb1a	1	1.25041
ENSMUSG00000030976.3	Tex36	1	1.25041
ENSMUSG00000031026.15	Trim66	1	1.25041
ENSMUSG00000031682.5	1700011L22Rik	1	1.25041
ENSMUSG00000032110.4	Acrv1	1	1.25041
ENSMUSG00000032769.4	Trpa1	1	1.25041
ENSMUSG00000033044.12	Dhrs7c	1	1.25041
ENSMUSG00000033730.3	Egr3	1	1.25041
ENSMUSG00000034391.10	Fbxo15	1	1.25041
ENSMUSG00000034435.5	Tmem30b	1	1.25041
ENSMUSG00000034677.9	Gpr142	1	1.25041
ENSMUSG00000034837.12	Gnat1	1	1.25041
ENSMUSG00000037801.13	Iqch	1	1.25041
ENSMUSG00000039457.3	Ppl	1	1.25041
ENSMUSG00000042268.10	Slc26a9	1	1.25041
ENSMUSG00000042567.19	Nek10	1	1.25041
ENSMUSG00000043102.2	Qrfp	1	1.25041
ENSMUSG00000043549.13	Fam90a1b	1	1.25041
ENSMUSG00000044814.5	Olfr543	1	1.25041
ENSMUSG00000045725.5	Prr15	1	1.25041
ENSMUSG00000045776.2	Lrtm1	1	1.25041
ENSMUSG00000045942.12	BC049762	1	1.25041
ENSMUSG00000046733.7	Gprc5a	1	1.25041
ENSMUSG00000047161.12	Chst9	1	1.25041
ENSMUSG00000047257.13	Prss45	1	1.25041
ENSMUSG00000048399.4	Tprg	1	1.25041
ENSMUSG00000049103.13	Ccr2	1	1.25041
ENSMUSG00000049109.14	Themis	1	1.25041
ENSMUSG00000049799.13	Lrrc19	1	1.25041
ENSMUSG00000049848.7	Ceacam19	1	1.25041
ENSMUSG00000050075.8	Gpr171	1	1.25041
ENSMUSG00000052271.7	Bhlha15	1	1.25041
ENSMUSG00000053121.3	Gm5129	1	1.25041
ENSMUSG00000057967.12	Fgf18	1	1.25041
ENSMUSG00000058624.12	Gda	1	1.25041
ENSMUSG00000058932.6	Gm2174	1	1.25041
ENSMUSG00000060034.5	Ctf2	1	1.25041
ENSMUSG00000060332.9	Tmc2	1	1.25041
ENSMUSG00000060890.11	Arr3	1	1.25041
ENSMUSG00000062327.10	T	1	1.25041
ENSMUSG00000064330.9	Pde6h	1	1.25041
ENSMUSG00000068745.6	Mybphl	1	1.25041
ENSMUSG00000074731.3	Zfp345	1	1.25041
ENSMUSG00000078365.5	Mos	1	1.25041
ENSMUSG00000078621.2	Hbb-bh2	1	1.25041
ENSMUSG00000078796.4	Zfp541	1	1.25041
ENSMUSG00000094856.1	Gm21962	1	1.25041
ENSMUSG00000095724.1	Gm21319	1	1.25041
ENSMUSG00000096730.7	Vmn2r122	1	1.25041
ENSMUSG00000096808.1	AC132444.6	1	1.25041
ENSMUSG00000102805.5	Gm37240	1	1.25041
ENSMUSG00000042514.11	Klhl14	1	1.13493
ENSMUSG00000032942.14	Ucp3	1	1.09841
ENSMUSG00000047485.6	Klhl34	1	1.09841
ENSMUSG00000056643.5	Chst13	1	1.09841
ENSMUSG00000063447.7	Ube2d2b	1	1.09841
ENSMUSG00000020234.10	4930404N11Rik	1	1.05777
ENSMUSG00000000766.18	Oprm1	1	1.02802
ENSMUSG00000002076.11	Hsf2bp	1	1.02802
ENSMUSG00000002100.15	Mybpc3	1	1.02802
ENSMUSG00000011463.5	Cpb1	1	1.02802
ENSMUSG00000030157.5	Clec2d	1	1.02802
ENSMUSG00000042672.15	Dcst1	1	1.02802
ENSMUSG00000055424.3	Gm9970	1	1.02802
ENSMUSG00000057160.2	Gm16372	1	1.02802
ENSMUSG00000078160.2	Gm16503	1	1.02802
ENSMUSG00000089876.3	Tmem102	1	1.02802
ENSMUSG00000094947.1	Gm3944	1	1.02802
ENSMUSG00000099913.1	Gm28551	1	1.02802
ENSMUSG00000074768.5	Bhmt	1	0.994072
ENSMUSG00000001558.5	Klhl10	1	0.960905
ENSMUSG00000018479.12	1700125H20Rik	1	0.960905
ENSMUSG00000023393.15	Slc17a9	1	0.960905
ENSMUSG00000078179.1	Rnf148	1	0.960905
ENSMUSG00000079681.2	Zglp1	1	0.947849
ENSMUSG00000025400.10	Tac2	1	0.94229
ENSMUSG00000037636.6	Slc25a43	1	0.928484
ENSMUSG00000031112.10	Stk26	1	0.917837
ENSMUSG00000065952.13	C330021F23Rik	1	0.902489
ENSMUSG00000069268.4	Hist1h2bf	1	0.868541
ENSMUSG00000000049.11	Apoh	1	0.835374
ENSMUSG00000001672.14	Marveld3	1	0.835374
ENSMUSG00000009350.13	Mpo	1	0.835374
ENSMUSG00000011008.13	Mcoln2	1	0.835374
ENSMUSG00000014852.16	Adamts13	1	0.835374
ENSMUSG00000015957.12	Wnt11	1	0.835374
ENSMUSG00000020017.14	Hal	1	0.835374
ENSMUSG00000020732.13	Rab37	1	0.835374
ENSMUSG00000021798.13	Ldb3	1	0.835374
ENSMUSG00000022615.7	Tymp	1	0.835374
ENSMUSG00000023070.6	Rgn	1	0.835374
ENSMUSG00000025002.5	Cyp2c55	1	0.835374
ENSMUSG00000025977.15	Boll	1	0.835374
ENSMUSG00000026228.6	Htr2b	1	0.835374
ENSMUSG00000026253.14	Chrng	1	0.835374
ENSMUSG00000026479.13	Lamc2	1	0.835374
ENSMUSG00000027744.4	Stoml3	1	0.835374
ENSMUSG00000027801.7	Tm4sf4	1	0.835374
ENSMUSG00000028023.16	Pitx2	1	0.835374
ENSMUSG00000028635.7	Edn2	1	0.835374
ENSMUSG00000029378.5	Areg	1	0.835374
ENSMUSG00000030470.15	Csrp3	1	0.835374
ENSMUSG00000030775.9	Trat1	1	0.835374
ENSMUSG00000030800.10	Prss8	1	0.835374
ENSMUSG00000032053.7	Pou2af1	1	0.835374
ENSMUSG00000032776.9	Mctp2	1	0.835374
ENSMUSG00000035916.7	Ptprq	1	0.835374
ENSMUSG00000037432.15	Fer1l5	1	0.835374
ENSMUSG00000037437.18	Adam32	1	0.835374
ENSMUSG00000041347.5	Bdkrb1	1	0.835374
ENSMUSG00000041750.13	Cd1d2	1	0.835374
ENSMUSG00000043282.3	Teddm1b	1	0.835374
ENSMUSG00000044086.8	Lmod3	1	0.835374
ENSMUSG00000045699.3	Gm21411	1	0.835374
ENSMUSG00000046518.3	Ferd3l	1	0.835374
ENSMUSG00000046922.6	Gpr6	1	0.835374
ENSMUSG00000047730.17	Fcgbp	1	0.835374
ENSMUSG00000047911.5	Npm2	1	0.835374
ENSMUSG00000048230.5	Fbxo43	1	0.835374
ENSMUSG00000048652.12	Samd13	1	0.835374
ENSMUSG00000049241.5	Hcar1	1	0.835374
ENSMUSG00000049598.9	Vsig8	1	0.835374
ENSMUSG00000050296.14	Abca12	1	0.835374
ENSMUSG00000050612.5	Txndc2	1	0.835374
ENSMUSG00000050974.3	Gm9847	1	0.835374
ENSMUSG00000052180.14	Serpinb6c	1	0.835374
ENSMUSG00000057000.12	Nxf3	1	0.835374
ENSMUSG00000062168.12	Ppef1	1	0.835374
ENSMUSG00000063590.3	Slc22a28	1	0.835374
ENSMUSG00000063683.12	Glyat	1	0.835374
ENSMUSG00000067219.9	Nipal1	1	0.835374
ENSMUSG00000068860.5	Gm128	1	0.835374
ENSMUSG00000069305.3	Hist1h4n	1	0.835374
ENSMUSG00000071068.6	Treml2	1	0.835374
ENSMUSG00000078926.8	Cdc20b	1	0.835374
ENSMUSG00000079355.3	Ackr4	1	0.835374
ENSMUSG00000079465.8	Col4a3	1	0.835374
ENSMUSG00000085272.7	Sbk3	1	0.835374
ENSMUSG00000089951.8	Gm14435	1	0.835374
ENSMUSG00000091318.2	Gm5415	1	0.835374
ENSMUSG00000095266.1	Gm5225	1	0.835374
ENSMUSG00000095440.1	Fignl2	1	0.835374
ENSMUSG00000095909.1	Gm10324	1	0.835374
ENSMUSG00000096001.2	2610528A11Rik	1	0.835374
ENSMUSG00000096003.7	Gm3500	1	0.835374
ENSMUSG00000096237.1	CT868723.1	1	0.835374
ENSMUSG00000100231.1	Gm29554	1	0.835374
ENSMUSG00000109372.1	Gm19410	1	0.835374
ENSMUSG00000060093.6	Hist1h4a	1	0.805627
ENSMUSG00000020434.4	4921536K21Rik	1	0.784748
ENSMUSG00000038195.6	Rilp	1	0.776481
ENSMUSG00000021720.10	Rnf180	1	0.747912
ENSMUSG00000025401.8	Myo1a	1	0.735839
ENSMUSG00000028794.13	A3galt2	1	0.735839
ENSMUSG00000004366.3	Sst	1	0.731038
ENSMUSG00000025787.5	Tgm4	1	0.719897
ENSMUSG00000044017.16	Adgrd1	1	0.719897
ENSMUSG00000072968.4	Gm17728	1	0.719897
ENSMUSG00000091212.1	Krtap11-1	1	0.719897
ENSMUSG00000068855.3	Hist2h2ac	1	0.706091
ENSMUSG00000042190.12	Cmklr1	1	0.697871
ENSMUSG00000026928.14	Card9	1	0.688533
ENSMUSG00000001901.15	Kcnh6	1	0.665449
ENSMUSG00000018986.9	Slfn3	1	0.665449
ENSMUSG00000023047.10	Amhr2	1	0.665449
ENSMUSG00000031390.8	Avpr2	1	0.665449
ENSMUSG00000036760.6	Kcnk9	1	0.665449
ENSMUSG00000050164.10	Mchr1	1	0.665449
ENSMUSG00000050395.8	Tnfsf15	1	0.665449
ENSMUSG00000060586.10	H2-Eb1	1	0.665449
ENSMUSG00000063568.11	Jazf1	1	0.665449
ENSMUSG00000068762.11	Gstm6	1	0.665449
ENSMUSG00000070407.5	Hs3st3b1	1	0.665449
ENSMUSG00000074277.4	Phldb3	1	0.665449
ENSMUSG00000076430.1	Hus1b	1	0.665449
ENSMUSG00000020620.14	Abca8b	1	0.647747
ENSMUSG00000015812.7	Gnrh1	1	0.633741
ENSMUSG00000056972.6	Magel2	1	0.633741
ENSMUSG00000095294.1	Gm21119	1	0.633741
ENSMUSG00000028976.10	Slc2a5	1	0.612982
ENSMUSG00000029254.16	Stap1	1	0.612982
ENSMUSG00000030732.13	Chrdl2	1	0.612982
ENSMUSG00000033327.16	Tnxb	1	0.612982
ENSMUSG00000033737.14	Fndc3c1	1	0.612982
ENSMUSG00000037686.5	Aspg	1	0.612982
ENSMUSG00000038578.15	Susd1	1	0.612982
ENSMUSG00000044313.13	Mab21l3	1	0.612982
ENSMUSG00000046934.4	Csl	1	0.612982
ENSMUSG00000049744.15	Arhgap15	1	0.612982
ENSMUSG00000101959.1	Ldhal6b	1	0.612982
ENSMUSG00000031981.7	Capn9	1	0.598335
ENSMUSG00000036912.17	Piwil4	1	0.594366
ENSMUSG00000029072.3	Tas1r3	1	0.587447
ENSMUSG00000037610.15	Kcnmb2	1	0.587447
ENSMUSG00000039813.14	Tbc1d2	1	0.587447
ENSMUSG00000055137.6	Sugct	1	0.587447
ENSMUSG00000091089.1	A930018M24Rik	1	0.587447
ENSMUSG00000093922.1	Rpl36-ps4	1	0.587447
ENSMUSG00000026180.8	Cxcr2	1	0.57234
ENSMUSG00000091306.2	Gm17606	1	0.57234
ENSMUSG00000023036.14	Pcdhga8	1	0.566886
ENSMUSG00000074651.2	Mcidas	1	0.55974
ENSMUSG00000040424.15	Hipk4	1	0.542593
ENSMUSG00000000094.12	Tbx4	1	0.513446
ENSMUSG00000000216.8	Scnn1g	1	0.513446
ENSMUSG00000000359.3	Rem1	1	0.513446
ENSMUSG00000000440.12	Pparg	1	0.513446
ENSMUSG00000002831.13	Plin4	1	0.513446
ENSMUSG00000003341.8	Atp8b3	1	0.513446
ENSMUSG00000017830.15	Dhx58	1	0.513446
ENSMUSG00000020672.13	Sntg2	1	0.513446
ENSMUSG00000020830.3	Vmo1	1	0.513446
ENSMUSG00000021743.5	Fezf2	1	0.513446
ENSMUSG00000025141.2	Myadml2	1	0.513446
ENSMUSG00000026417.13	Pigr	1	0.513446
ENSMUSG00000026616.15	Cr2	1	0.513446
ENSMUSG00000026686.14	Lmx1a	1	0.513446
ENSMUSG00000026832.12	Cytip	1	0.513446
ENSMUSG00000028036.6	Ptgfr	1	0.513446
ENSMUSG00000028716.15	Pdzk1ip1	1	0.513446
ENSMUSG00000028965.13	Tnfrsf9	1	0.513446
ENSMUSG00000029410.11	Ppef2	1	0.513446
ENSMUSG00000030117.5	Gdf3	1	0.513446
ENSMUSG00000030219.13	Erp27	1	0.513446
ENSMUSG00000031443.7	F7	1	0.513446
ENSMUSG00000032401.15	Lctl	1	0.513446
ENSMUSG00000033788.15	Dysf	1	0.513446
ENSMUSG00000034459.8	Ifit1	1	0.513446
ENSMUSG00000035576.13	L3mbtl1	1	0.513446
ENSMUSG00000035946.7	Gsx2	1	0.513446
ENSMUSG00000036304.13	Zdhhc23	1	0.513446
ENSMUSG00000040812.14	Agbl2	1	0.513446
ENSMUSG00000040966.9	Slc22a2	1	0.513446
ENSMUSG00000044303.6	Cdkn2a	1	0.513446
ENSMUSG00000045555.3	Mettl24	1	0.513446
ENSMUSG00000045613.9	Chrm2	1	0.513446
ENSMUSG00000047773.13	4932411E22Rik	1	0.513446
ENSMUSG00000052673.1	Gm9887	1	0.513446
ENSMUSG00000054966.13	Lmntd1	1	0.513446
ENSMUSG00000055560.7	Zfp459	1	0.513446
ENSMUSG00000056978.7	Hamp2	1	0.513446
ENSMUSG00000060445.11	Sycp2	1	0.513446
ENSMUSG00000060678.4	Hist1h4c	1	0.513446
ENSMUSG00000061311.6	Rag1	1	0.513446
ENSMUSG00000066867.8	Oas1e	1	0.513446
ENSMUSG00000070806.5	Zmynd12	1	0.513446
ENSMUSG00000070902.5	Zfp352	1	0.513446
ENSMUSG00000072919.3	Noxred1	1	0.513446
ENSMUSG00000074472.9	Zfp872	1	0.513446
ENSMUSG00000074896.3	Ifit3	1	0.513446
ENSMUSG00000079076.1	Gm3086	1	0.513446
ENSMUSG00000085925.2	Rtl1	1	0.513446
ENSMUSG00000086596.1	Susd5	1	0.513446
ENSMUSG00000091561.2	Gm6665	1	0.513446
ENSMUSG00000091568.7	Gm8206	1	0.513446
ENSMUSG00000091705.8	H2-Q2	1	0.513446
ENSMUSG00000094443.2	Sgol2b	1	0.513446
ENSMUSG00000095056.7	Gm3159	1	0.513446
ENSMUSG00000096887.2	Gm20594	1	0.513446
ENSMUSG00000104158.2	Gm38100	1	0.513446
ENSMUSG00000105383.4	Gm42641	1	0.513446
ENSMUSG00000107877.1	Gm43951	1	0.513446
ENSMUSG00000010311.15	Optc	1	0.493455
ENSMUSG00000054057.2	A930004D18Rik	1	0.490546
ENSMUSG00000025983.11	Ccdc150	1	0.487451
ENSMUSG00000030525.8	Chrna7	1	0.477822
ENSMUSG00000035711.4	Dok3	1	0.472804
ENSMUSG00000037337.11	Map4k1	1	0.472804
ENSMUSG00000024749.8	Tmc1	1	0.466141
ENSMUSG00000025176.14	Hoga1	1	0.466141
ENSMUSG00000049420.8	Tmem200a	1	0.466141
ENSMUSG00000079685.9	Ulbp1	1	0.466141
ENSMUSG00000090551.1	A730015C16Rik	1	0.466141
ENSMUSG00000005125.12	Ndrg1	1	0.458405
ENSMUSG00000029384.5	2010109A12Rik	1	0.456863
ENSMUSG00000063488.5	Zkscan7	1	0.456863
ENSMUSG00000066878.4	Gm10184	1	0.449943
ENSMUSG00000027313.3	Chac1	1	0.433276
ENSMUSG00000022441.17	Efcab6	1	0.420337
ENSMUSG00000034427.16	Myo15b	1	0.420337
ENSMUSG00000044156.14	Hepacam2	1	0.420337
ENSMUSG00000072572.8	Slc39a2	1	0.420337
ENSMUSG00000078903.10	Gm14391	1	0.420337
ENSMUSG00000096449.1	Gm4076	1	0.420337
ENSMUSG00000103144.1	Pcdhga1	1	0.420337
ENSMUSG00000025216.9	Lbx1	1	0.417763
ENSMUSG00000069270.5	Hist1h2ac	1	0.415836
ENSMUSG00000044966.4	Fbxo48	1	0.413911
ENSMUSG00000024136.14	Dnase1l2	1	0.412163
ENSMUSG00000044770.14	Scml4	1	0.40911
ENSMUSG00000069274.3	Hist1h4f	1	0.402415
ENSMUSG00000071648.3	Rom1	1	0.397969
ENSMUSG00000079304.5	4933413G19Rik	1	0.397969
ENSMUSG00000091775.1	Gm16494	1	0.394802
ENSMUSG00000038782.6	1700028J19Rik	1	0.39059
ENSMUSG00000100210.1	Hist1h3f	1	0.39059
ENSMUSG00000047810.8	Ccdc88b	1	0.385341
ENSMUSG00000000724.10	Cryba1	1	0.375943
ENSMUSG00000005540.10	Fcer2a	1	0.375943
ENSMUSG00000005580.11	Adcy9	1	0.375943
ENSMUSG00000021579.4	Lrrc14b	1	0.375943
ENSMUSG00000022286.15	Grhl2	1	0.375943
ENSMUSG00000023886.9	Smoc2	1	0.375943
ENSMUSG00000023931.4	Efhb	1	0.375943
ENSMUSG00000024227.14	Pdzph1	1	0.375943
ENSMUSG00000029830.15	Svopl	1	0.375943
ENSMUSG00000033633.13	Clec18a	1	0.375943
ENSMUSG00000034472.13	Rasd2	1	0.375943
ENSMUSG00000036196.15	Slc26a8	1	0.375943
ENSMUSG00000037613.16	Tnfrsf23	1	0.375943
ENSMUSG00000038508.7	Gdf15	1	0.375943
ENSMUSG00000039539.13	Sgcz	1	0.375943
ENSMUSG00000040287.9	Stac3	1	0.375943
ENSMUSG00000043924.16	Ncmap	1	0.375943
ENSMUSG00000046794.9	Ppp1r3b	1	0.375943
ENSMUSG00000053030.11	Spink2	1	0.375943
ENSMUSG00000054293.10	A630033H20Rik	1	0.375943
ENSMUSG00000064016.4	Gm648	1	0.375943
ENSMUSG00000064262.7	Gimap8	1	0.375943
ENSMUSG00000072974.4	Gm4787	1	0.375943
ENSMUSG00000074006.3	Omp	1	0.375943
ENSMUSG00000089992.3	G6pd2	1	0.375943
ENSMUSG00000009772.15	Nuak2	1	0.370252
ENSMUSG00000004231.15	Pax2	1	0.365054
ENSMUSG00000033857.12	Engase	1	0.362887
ENSMUSG00000035365.15	Parpbp	1	0.362887
ENSMUSG00000024669.7	Cd5	1	0.357327
ENSMUSG00000055368.14	Slc6a2	1	0.357327
ENSMUSG00000027314.6	Dll4	1	0.349948
ENSMUSG00000030742.7	Lat	1	0.349948
ENSMUSG00000090121.10	Abhd12b	1	0.349948
ENSMUSG00000028971.4	Cort	1	0.332874
ENSMUSG00000030124.2	Lag3	1	0.332874
ENSMUSG00000041380.13	Htr2c	1	0.332874
ENSMUSG00000041911.3	Dlx1	1	0.332874
ENSMUSG00000046173.2	Pabpc6	1	0.332874
ENSMUSG00000048038.6	Ccdc187	1	0.332874
ENSMUSG00000062859.14	Tcp11	1	0.332874
ENSMUSG00000019876.15	Pkib	1	0.32758
ENSMUSG00000070866.4	Zfp804a	1	0.32518
ENSMUSG00000044250.7	Pced1b	1	0.324412
ENSMUSG00000040420.14	Cdh18	1	0.320801
ENSMUSG00000051457.7	Spn	1	0.320801
ENSMUSG00000002908.15	Kcnn1	1	0.311812
ENSMUSG00000007030.8	Vwa7	1	0.311812
ENSMUSG00000031351.15	Zfp185	1	0.311812
ENSMUSG00000044933.2	Sstr3	1	0.311812
ENSMUSG00000072571.2	Tmem253	1	0.311812
ENSMUSG00000051527.11	Usp29	1	0.309913
ENSMUSG00000048787.13	Dcun1d3	1	0.302879
ENSMUSG00000062687.6	Cks1brt	1	0.301942
ENSMUSG00000044468.14	Fam46c	1	0.301038
ENSMUSG00000020682.17	Mmp28	1	0.299321
ENSMUSG00000021086.4	Ccdc175	1	0.299321
ENSMUSG00000064168.4	Hist1h2bh	1	0.296954
ENSMUSG00000033114.10	Slc35d2	1	0.295641
ENSMUSG00000074934.3	Grem1	1	0.292847
ENSMUSG00000021903.11	Galnt15	1	0.291054
ENSMUSG00000022269.13	2021-03-11	1	0.291054
ENSMUSG00000027420.13	Bfsp1	1	0.291054
ENSMUSG00000030446.17	Zfp273	1	0.283579
ENSMUSG00000046159.15	Chrm3	1	0.280786
ENSMUSG00000026672.11	Optn	1	0.277852
ENSMUSG00000067242.11	Lgi1	1	0.272438
ENSMUSG00000055184.4	Fam72a	1	0.271606
ENSMUSG00000063535.7	Zfp773	1	0.27059
ENSMUSG00000009551.2	6330409D20Rik	1	0.266009
ENSMUSG00000094338.1	Hist1h2bl	1	0.263832
ENSMUSG00000018470.8	Kcnab3	1	0.263123
ENSMUSG00000034327.17	Kctd9	1	0.260813
ENSMUSG00000051029.7	Serpinb1b	1	0.260466
ENSMUSG00000021904.5	Sema3g	1	0.257107
ENSMUSG00000000792.2	Slc5a5	1	0.250412
ENSMUSG00000001444.2	Tbx21	1	0.250412
ENSMUSG00000002020.15	Ltbp2	1	0.250412
ENSMUSG00000008129.14	4930432K21Rik	1	0.250412
ENSMUSG00000009941.10	Nxf2	1	0.250412
ENSMUSG00000010760.5	Phlda2	1	0.250412
ENSMUSG00000014782.15	Plekhg4	1	0.250412
ENSMUSG00000017211.14	Gsdma2	1	0.250412
ENSMUSG00000019762.4	Iyd	1	0.250412
ENSMUSG00000020703.3	5530401A14Rik	1	0.250412
ENSMUSG00000021322.7	Aoah	1	0.250412
ENSMUSG00000021590.6	Spata9	1	0.250412
ENSMUSG00000023391.8	Dlx2	1	0.250412
ENSMUSG00000024041.8	Cryaa	1	0.250412
ENSMUSG00000024211.15	Grm8	1	0.250412
ENSMUSG00000025489.5	Ifitm5	1	0.250412
ENSMUSG00000025500.12	Lmntd2	1	0.250412
ENSMUSG00000027107.3	Chrna1	1	0.250412
ENSMUSG00000027938.11	Creb3l4	1	0.250412
ENSMUSG00000027967.8	Neurog2	1	0.250412
ENSMUSG00000028571.15	Cyp2j13	1	0.250412
ENSMUSG00000028730.14	Cfap57	1	0.250412
ENSMUSG00000028753.12	Vwa5b1	1	0.250412
ENSMUSG00000029452.18	Tmem116	1	0.250412
ENSMUSG00000029784.13	Ssmem1	1	0.250412
ENSMUSG00000029868.12	Trpv6	1	0.250412
ENSMUSG00000030068.4	Gm20696	1	0.250412
ENSMUSG00000030365.11	Clec2i	1	0.250412
ENSMUSG00000030981.9	Mmp21	1	0.250412
ENSMUSG00000031698.14	Mylk3	1	0.250412
ENSMUSG00000032656.14	2021-03-03	1	0.250412
ENSMUSG00000032860.5	P2ry2	1	0.250412
ENSMUSG00000035296.13	Sgcg	1	0.250412
ENSMUSG00000036587.13	Fut7	1	0.250412
ENSMUSG00000039200.15	Atf7ip2	1	0.250412
ENSMUSG00000039728.15	Slc6a5	1	0.250412
ENSMUSG00000040026.8	Saa3	1	0.250412
ENSMUSG00000040247.5	Tbc1d10c	1	0.250412
ENSMUSG00000041771.13	Slc24a4	1	0.250412
ENSMUSG00000042874.1	D930007J09Rik	1	0.250412
ENSMUSG00000043556.9	Fbxl7	1	0.250412
ENSMUSG00000043832.13	Clec4a3	1	0.250412
ENSMUSG00000044014.8	Npy5r	1	0.250412
ENSMUSG00000045246.11	Kcng4	1	0.250412
ENSMUSG00000046585.8	Cfap58	1	0.250412
ENSMUSG00000047129.11	1700113H08Rik	1	0.250412
ENSMUSG00000047798.15	Cd300lf	1	0.250412
ENSMUSG00000047953.6	Gp5	1	0.250412
ENSMUSG00000048185.4	Gm7075	1	0.250412
ENSMUSG00000048191.15	Muc6	1	0.250412
ENSMUSG00000048368.8	Omd	1	0.250412
ENSMUSG00000048373.8	Fgfbp1	1	0.250412
ENSMUSG00000048647.9	Exd1	1	0.250412
ENSMUSG00000048905.4	4930539E08Rik	1	0.250412
ENSMUSG00000048933.7	Olfr722	1	0.250412
ENSMUSG00000050504.1	Olfr1323	1	0.250412
ENSMUSG00000050558.13	Prokr2	1	0.250412
ENSMUSG00000051228.5	Nyx	1	0.250412
ENSMUSG00000056569.10	Mpz	1	0.250412
ENSMUSG00000059891.14	Tsks	1	0.250412
ENSMUSG00000062939.11	Stat4	1	0.250412
ENSMUSG00000063354.6	Slc39a4	1	0.250412
ENSMUSG00000066378.3	Gm10160	1	0.250412
ENSMUSG00000067235.14	H2-Q10	1	0.250412
ENSMUSG00000067370.3	B3galt4	1	0.250412
ENSMUSG00000074591.7	Ankub1	1	0.250412
ENSMUSG00000078591.1	Hs3st4	1	0.250412
ENSMUSG00000078923.10	Ube2v1	1	0.250412
ENSMUSG00000090291.2	Lrrc10b	1	0.250412
ENSMUSG00000090441.2	Gm17651	1	0.250412
ENSMUSG00000090764.8	Gm3127	1	0.250412
ENSMUSG00000091490.3	Triml2	1	0.250412
ENSMUSG00000094076.7	Gm4767	1	0.250412
ENSMUSG00000103472.1	Pcdhga7	1	0.250412
ENSMUSG00000104346.1	Pcdhga3	1	0.250412
ENSMUSG00000072082.6	Ccnf	1	0.247352
ENSMUSG00000069300.3	Hist1h2bj	1	0.239843
ENSMUSG00000036913.14	Trim67	1	0.23508
ENSMUSG00000050107.2	Gsg2	1	0.234781
ENSMUSG00000051378.10	Kif18b	1	0.22935
ENSMUSG00000042115.4	Klhdc8a	1	0.228717
ENSMUSG00000021732.14	Fgf10	1	0.226565
ENSMUSG00000033871.14	Ppargc1b	1	0.226565
ENSMUSG00000020251.13	Glt8d2	1	0.22394
ENSMUSG00000109739.1	RP24-116C19.5	1	0.22394
ENSMUSG00000022364.14	Tbc1d31	1	0.222629
ENSMUSG00000029544.16	Cabp1	1	0.221843
ENSMUSG00000044456.16	Rin3	1	0.220665
ENSMUSG00000110218.1	TINCR	1	0.220665
ENSMUSG00000032297.11	Celf6	1	0.213886
ENSMUSG00000055313.14	Pgbd1	1	0.213886
ENSMUSG00000006586.15	Runx1t1	1	0.213753
ENSMUSG00000070462.4	Mesdc1	1	0.212834
ENSMUSG00000025154.14	Arhgap19	1	0.212759
ENSMUSG00000081058.5	Hist2h3c2	1	0.211938
ENSMUSG00000019732.14	Calr3	1	0.210884
ENSMUSG00000022836.10	Mylk	1	0.210884
ENSMUSG00000036422.10	Pcdh8	1	0.210884
ENSMUSG00000044595.10	Dnd1	1	0.210884
ENSMUSG00000095681.7	Gm8281	1	0.210884
ENSMUSG00000061991.2	Hist1h2af	1	0.207343
ENSMUSG00000053113.3	Socs3	1	0.20694
ENSMUSG00000051235.8	Gen1	1	0.20691
ENSMUSG00000031155.14	Pim2	1	0.205464
ENSMUSG00000029055.17	Plch2	1	0.205324
ENSMUSG00000009628.14	Tex15	1	0.203106
ENSMUSG00000054383.2	Pnma1	1	0.203106
ENSMUSG00000054931.6	Zkscan4	1	0.203106
ENSMUSG00000094942.7	Gm3604	1	0.203106
ENSMUSG00000040195.11	Tmem194	1	0.201502
ENSMUSG00000029026.16	Trp73	1	0.199786
ENSMUSG00000005705.10	Agrp	1	0.191518
ENSMUSG00000007379.15	Dennd2c	1	0.191518
ENSMUSG00000030670.16	Cyp2r1	1	0.191518
ENSMUSG00000033355.6	Rtp4	1	0.191518
ENSMUSG00000037341.13	Slc9a7	1	0.191518
ENSMUSG00000068245.14	Phf11d	1	0.191518
ENSMUSG00000072672.10	Duxbl3	1	0.191518
ENSMUSG00000074170.5	Plekhf1	1	0.191518
ENSMUSG00000096923.1	A730071L15Rik	1	0.191518
ENSMUSG00000056531.11	Ccdc18	1	0.190898
ENSMUSG00000028718.16	Stil	1	0.189716
ENSMUSG00000020847.15	Rph3al	1	0.188128
ENSMUSG00000027883.15	Gpsm2	1	0.184292
ENSMUSG00000033233.17	Trim45	1	0.183844
ENSMUSG00000040037.13	Negr1	1	0.183298
ENSMUSG00000044505.5	Lingo4	1	0.183298
ENSMUSG00000057457.11	Phex	1	0.183298
ENSMUSG00000092586.8	Ly6g6c	1	0.183298
ENSMUSG00000052373.14	Mpp3	1	0.183044
ENSMUSG00000028175.15	Depdc1a	1	0.181873
ENSMUSG00000023232.17	Serinc2	1	0.18125
ENSMUSG00000053414.7	Hunk	1	0.181168
ENSMUSG00000022941.8	Ripply3	1	0.179329
ENSMUSG00000015599.8	Ttbk1	1	0.179027
ENSMUSG00000026705.16	Klhl20	1	0.178751
ENSMUSG00000026819.15	Slc25a25	1	0.178416
ENSMUSG00000034110.8	Kctd7	1	0.178262
ENSMUSG00000045822.4	Zswim3	1	0.178262
ENSMUSG00000022212.15	Cpne6	1	0.176289
ENSMUSG00000046169.9	Adamts6	1	0.174463
ENSMUSG00000008658.15	Rbfox1	1	0.172409
ENSMUSG00000022887.8	Masp1	1	0.172409
ENSMUSG00000026834.13	Acvr1c	1	0.172409
ENSMUSG00000027762.6	Sucnr1	1	0.172409
ENSMUSG00000047415.11	Gpr68	1	0.172409
ENSMUSG00000056824.15	Zfp663	1	0.172409
ENSMUSG00000074228.2	Gm10645	1	0.172409
ENSMUSG00000090273.3	Prr22	1	0.172409
ENSMUSG00000027612.7	Mmp24	1	0.171017
ENSMUSG00000063021.3	Hist1h2ak	1	0.169651
ENSMUSG00000023949.6	Tcte1	1	0.169112
ENSMUSG00000069302.5	Hist1h2ah	1	0.16795
ENSMUSG00000020493.8	Prr11	1	0.166348
ENSMUSG00000071661.6	Zbtb3	1	0.165523
ENSMUSG00000051373.5	Plpp7	1	0.164614
ENSMUSG00000020099.7	Unc5b	1	0.163997
ENSMUSG00000055240.16	Zfp101	1	0.159725
ENSMUSG00000036777.7	Anln	1	0.158693
ENSMUSG00000022105.6	Rb1	1	0.157302
ENSMUSG00000038292.14	Ccdc155	1	0.157302
ENSMUSG00000102222.1	Pcdhga10	1	0.157302
ENSMUSG00000037628.9	Cdkn3	1	0.157074
ENSMUSG00000031971.15	Ccsap	1	0.155255
ENSMUSG00000032363.15	Adamts7	1	0.15355
ENSMUSG00000059602.14	Syn3	1	0.152801
ENSMUSG00000072476.6	Gm9008	1	0.152658
ENSMUSG00000025912.16	Mybl1	1	0.15147
ENSMUSG00000074219.2	Gm10644	1	0.150876
ENSMUSG00000030672.12	Mylpf	1	0.149808
ENSMUSG00000035183.14	Slc24a5	1	0.14805
ENSMUSG00000023274.14	Cd4	1	0.147318
ENSMUSG00000032593.5	Amigo3	1	0.146075
ENSMUSG00000041734.15	Kirrel	1	0.144212
ENSMUSG00000050711.7	Scg2	1	0.142883
ENSMUSG00000002006.12	Pdzd4	1	0.141848
ENSMUSG00000039396.11	Neil3	1	0.14159
ENSMUSG00000015476.6	Prrt1	1	0.14123
ENSMUSG00000026934.15	Lhx3	1	0.140787
ENSMUSG00000058656.12	Samd12	1	0.137403
ENSMUSG00000019992.7	Mtfr2	1	0.134935
ENSMUSG00000021416.11	Eci3	1	0.134935
ENSMUSG00000022429.10	Dmc1	1	0.134935
ENSMUSG00000026167.14	Wnt10a	1	0.134935
ENSMUSG00000030048.5	Gkn3	1	0.134935
ENSMUSG00000030098.15	Grip2	1	0.134935
ENSMUSG00000030170.14	Wnt5b	1	0.134935
ENSMUSG00000045005.9	Fzd5	1	0.134935
ENSMUSG00000047963.7	Stbd1	1	0.134935
ENSMUSG00000053626.5	Tll1	1	0.134935
ENSMUSG00000054128.16	H2-T3	1	0.134935
ENSMUSG00000057534.13	Gm15698	1	0.134935
ENSMUSG00000060204.5	Gm5868	1	0.134935
ENSMUSG00000063689.4	Hist2h2ab	1	0.134935
ENSMUSG00000067158.9	Col4a4	1	0.134935
ENSMUSG00000073608.4	Gm6086	1	0.134935
ENSMUSG00000078485.2	Plekhn1	1	0.134935
ENSMUSG00000090691.3	Gm3667	1	0.134935
ENSMUSG00000093908.1	Gm5784	1	0.134935
ENSMUSG00000097129.1	4930507D05Rik	1	0.134935
ENSMUSG00000026797.16	Stxbp1	1	0.133842
ENSMUSG00000026824.11	Kcnj3	1	0.132128
ENSMUSG00000062727.4	Hist1h2bk	1	0.132017
ENSMUSG00000035293.13	G2e3	1	0.131165
ENSMUSG00000075502.1	Kbtbd6	1	0.131113
ENSMUSG00000028291.7	Akirin2	1	0.130764
ENSMUSG00000028017.7	Egf	1	0.128421
ENSMUSG00000033849.3	B3galt2	1	0.128357
ENSMUSG00000075031.3	Hist1h2bb	1	0.126423
ENSMUSG00000073940.3	Hbb-bt	1	0.124881
ENSMUSG00000071516.2	Hist1h2ai	1	0.123177
ENSMUSG00000050035.6	Fhl4	1	0.122656
ENSMUSG00000095276.2	Gfy	1	0.122656
ENSMUSG00000034151.13	Zbbx	1	0.121679
ENSMUSG00000038704.11	Aspdh	1	0.121129
ENSMUSG00000025089.15	Gfra1	1	0.120532
ENSMUSG00000024989.14	Cep55	1	0.119828
ENSMUSG00000042655.4	Fam159b	1	0.118384
ENSMUSG00000036975.5	Tmem177	1	0.117518
ENSMUSG00000017929.13	B4galt5	1	0.116981
ENSMUSG00000073791.11	Efcab7	1	0.115643
ENSMUSG00000062510.12	Nsl1	1	0.11506
ENSMUSG00000030852.16	Tacc2	1	0.113159
ENSMUSG00000022949.9	Clic6	1	0.112908
ENSMUSG00000027270.14	Lamp5	1	0.112908
ENSMUSG00000060639.5	Hist1h4i	1	0.112329
ENSMUSG00000089862.8	Umad1	1	0.111514
ENSMUSG00000046591.10	Ticrr	1	0.111275
ENSMUSG00000038916.6	Soga3	1	0.110422
ENSMUSG00000069919.7	Hba-a1	1	0.109751
ENSMUSG00000052889.11	Prkcb	1	0.1094
ENSMUSG00000034575.11	Papd7	1	0.108519
ENSMUSG00000034311.3	Kif4	1	0.107555
ENSMUSG00000027356.8	Fermt1	1	0.107454
ENSMUSG00000103906.1	Tigd5	1	0.106676
ENSMUSG00000020235.16	Fzr1	1	0.106224
ENSMUSG00000034936.2	Arl4d	1	0.106022
ENSMUSG00000054381.5	Zfp747	1	0.106022
ENSMUSG00000038622.7	Med30	1	0.10529
ENSMUSG00000035983.4	Gm7008	1	0.104981
ENSMUSG00000069308.7	Hist1h2bp	1	0.103571
ENSMUSG00000031756.4	Cenpn	1	0.103358
ENSMUSG00000041073.10	Nacad	1	0.103021
ENSMUSG00000022335.16	Zfat	1	0.102658
ENSMUSG00000069273.2	Hist1h3e	1	0.10202
ENSMUSG00000019146.2	Cacng2	1	0.100449
ENSMUSG00000053046.15	Brsk2	1	0.100133
ENSMUSG00000048668.15	Rhno1	1	0.100037
ENSMUSG00000001333.9	Sync	1	0.0984088
ENSMUSG00000024517.16	Grp	1	0.0984088
ENSMUSG00000025420.13	Katnal2	1	0.0984088
ENSMUSG00000027398.13	Il1b	1	0.0984088
ENSMUSG00000030037.9	Mrpl53	1	0.0984088
ENSMUSG00000035745.8	Grin3b	1	0.0984088
ENSMUSG00000040146.8	Rgl3	1	0.0984088
ENSMUSG00000054161.12	Fam83e	1	0.0984088
ENSMUSG00000056436.4	Cyct	1	0.0984088
ENSMUSG00000091423.1	Gm17509	1	0.0984088
ENSMUSG00000047044.7	D030056L22Rik	1	0.0979743
ENSMUSG00000045591.5	Olig3	1	0.0958349
ENSMUSG00000036768.5	Kif15	1	0.0947484
ENSMUSG00000033998.8	Kcnk1	1	0.0925082
ENSMUSG00000020032.14	Nuak1	1	0.0923086
ENSMUSG00000041216.15	Clvs1	1	0.0920673
ENSMUSG00000021176.5	Efcab11	1	0.0917562
ENSMUSG00000100622.1	Gm20379	1	0.0917142
ENSMUSG00000056214.8	Pard6g	1	0.0915421
ENSMUSG00000024256.6	Adcyap1	1	0.0912133
ENSMUSG00000029231.15	Pdgfra	1	0.0912133
ENSMUSG00000048388.3	Fam171b	1	0.0905475
ENSMUSG00000054763.9	Defb42	1	0.0902349
ENSMUSG00000030493.13	Faap24	1	0.08942
ENSMUSG00000038463.8	Olfml2b	1	0.0889485
ENSMUSG00000024121.13	Atp6v0c	1	0.0881405
ENSMUSG00000020328.10	Nudcd2	1	0.0877051
ENSMUSG00000025323.9	Sp4	1	0.0874733
ENSMUSG00000023067.13	Cdkn1a	1	0.0866472
ENSMUSG00000067702.5	Tuba3a	1	0.0864362
ENSMUSG00000027799.12	Nbea	1	0.0862925
ENSMUSG00000062209.15	Erbb4	1	0.0855751
ENSMUSG00000042606.9	Hirip3	1	0.0854907
ENSMUSG00000064065.15	Ipcef1	1	0.0853527
ENSMUSG00000022176.11	Rem2	1	0.0831172
ENSMUSG00000029516.19	Cit	1	0.082363
ENSMUSG00000031799.9	Tpm4	1	0.0821713
ENSMUSG00000039234.11	Sec24d	1	0.0818576
ENSMUSG00000030729.17	Pgm2l1	1	0.0807309
ENSMUSG00000007035.15	Msh5	1	0.0804869
ENSMUSG00000019734.16	Tmc4	1	0.0804869
ENSMUSG00000031196.13	F8	1	0.0804869
ENSMUSG00000045667.14	Smtnl2	1	0.0804869
ENSMUSG00000050534.8	Htr5b	1	0.0804869
ENSMUSG00000053687.14	Dpep2	1	0.0804869
ENSMUSG00000057092.12	Fxyd3	1	0.0804869
ENSMUSG00000073234.4	Gm8773	1	0.0804869
ENSMUSG00000014633.15	Cmc2	1	0.0800811
ENSMUSG00000022678.16	Nde1	1	0.0792675
ENSMUSG00000026779.6	Mastl	1	0.0765551
ENSMUSG00000031145.15	Prickle3	1	0.0763825
ENSMUSG00000069301.5	Hist1h2ag	1	0.0750448
ENSMUSG00000069565.12	Dazap1	1	0.0731767
ENSMUSG00000029521.7	Chek2	1	0.0727782
ENSMUSG00000032890.17	Rims3	1	0.0726712
ENSMUSG00000045991.18	Onecut2	1	0.0726248
ENSMUSG00000048911.15	Rnf24	1	0.0710026
ENSMUSG00000025959.13	Klf7	1	0.0700958
ENSMUSG00000024589.15	Nedd4l	1	0.0698397
ENSMUSG00000027965.15	Olfm3	1	0.0698397
ENSMUSG00000103793.1	Pcdhga6	1	0.0698397
ENSMUSG00000110404.1	Rnf223	1	0.0698397
ENSMUSG00000025791.18	Pgm2	1	0.0697364
ENSMUSG00000030269.14	Mtmr14	1	0.0687379
ENSMUSG00000074282.10	Zfp94	1	0.0686615
ENSMUSG00000026315.13	Serpinb8	1	0.0683516
ENSMUSG00000014846.12	Tppp3	1	0.0677934
ENSMUSG00000032446.14	Eomes	1	0.0676928
ENSMUSG00000029861.17	Fam131b	1	0.0667808
ENSMUSG00000023963.9	Cyp39a1	1	0.0665477
ENSMUSG00000057777.4	Mab21l2	1	0.0659873
ENSMUSG00000033186.8	Mzt1	1	0.0658877
ENSMUSG00000029761.16	Cald1	1	0.065312
ENSMUSG00000075266.4	Cenpw	1	0.0642991
ENSMUSG00000036882.7	Arhgap33	1	0.0639988
ENSMUSG00000003778.14	Brd8	1	0.063674
ENSMUSG00000045441.5	Gprin3	1	0.0636034
ENSMUSG00000035456.9	Prdm8	1	0.0630418
ENSMUSG00000029138.4	4930548H24Rik	1	0.0627849
ENSMUSG00000099294.1	Gm11214	1	0.0627849
ENSMUSG00000022723.15	Crybg3	1	0.0624433
ENSMUSG00000022892.10	App	1	0.0618062
ENSMUSG00000026429.8	Ube2t	1	0.0618023
ENSMUSG00000048895.13	Cdk5r1	1	0.0601115
ENSMUSG00000040632.15	Nrl	1	0.0600807
ENSMUSG00000030346.16	Rad51ap1	1	0.0595896
ENSMUSG00000020649.11	Rrm2	1	0.0592704
ENSMUSG00000049939.6	Lrrc4	1	0.0587526
ENSMUSG00000030122.12	Ptms	1	0.0585926
ENSMUSG00000006705.12	Pknox1	1	0.0585001
ENSMUSG00000026504.17	Sdccag8	1	0.0583783
ENSMUSG00000020212.13	Mdm1	1	0.0582177
ENSMUSG00000031189.12	Aff2	1	0.0577668
ENSMUSG00000020374.16	Rasgef1c	1	0.056983
ENSMUSG00000058729.13	Lin9	1	0.0569709
ENSMUSG00000029546.12	Uncx	1	0.0561738
ENSMUSG00000040710.10	St8sia4	1	0.0551556
ENSMUSG00000032578.7	Cish	1	0.0537443
ENSMUSG00000052565.6	Hist1h1d	1	0.0529658
ENSMUSG00000069266.5	Hist1h4b	1	0.0529658
ENSMUSG00000026657.16	Frmd4a	1	0.0527365
ENSMUSG00000046152.16	Fut10	1	0.0526348
ENSMUSG00000056629.15	Fkbp2	1	0.052007
ENSMUSG00000010362.9	Rdm1	1	0.0516792
ENSMUSG00000020930.9	Ccdc103	1	0.0511031
ENSMUSG00000030935.15	Acsm3	1	0.0511031
ENSMUSG00000034947.13	Tmem106a	1	0.0511031
ENSMUSG00000058183.14	Mmel1	1	0.0511031
ENSMUSG00000096807.1	Hist1h2bm	1	0.0511031
ENSMUSG00000044647.16	Csrnp3	1	0.0503009
ENSMUSG00000024420.8	Zfp521	1	0.0494694
ENSMUSG00000059810.18	Rgs3	1	0.0490427
ENSMUSG00000071708.11	Sms	1	0.0488071
ENSMUSG00000034538.8	Zfp418	1	0.048778
ENSMUSG00000042066.15	Tmcc2	1	0.048778
ENSMUSG00000035198.9	Tubg1	1	0.0486508
ENSMUSG00000042712.10	Wbp5	1	0.0473968
ENSMUSG00000002297.15	Dbf4	1	0.0467642
ENSMUSG00000095217.1	Hist1h2bn	1	0.0452975
ENSMUSG00000069601.13	Ank3	1	0.0452768
ENSMUSG00000030924.16	2610020H08Rik	1	0.0448278
ENSMUSG00000028820.13	Sfpq	1	0.0442452
ENSMUSG00000031906.8	Smpd3	1	0.0440853
ENSMUSG00000041115.16	Iqsec2	1	0.0428165
ENSMUSG00000068615.4	Gjd2	1	0.0428165
ENSMUSG00000001151.9	Pcnt	1	0.0417286
ENSMUSG00000051499.7	Zfp786	1	0.0409585
ENSMUSG00000027011.14	Ube2e3	1	0.0407646
ENSMUSG00000037977.6	6430571L13Rik	1	0.0406416
ENSMUSG00000032120.10	C2cd2l	1	0.0405647
ENSMUSG00000027115.14	Kif18a	1	0.0405224
ENSMUSG00000033543.17	Gtf2a2	1	0.0404957
ENSMUSG00000070283.4	Ndufaf3	1	0.0398449
ENSMUSG00000034023.16	Fancd2	1	0.0389078
ENSMUSG00000051951.5	Xkr4	1	0.0383614
ENSMUSG00000027489.15	Necab3	1	0.0375928
ENSMUSG00000035835.14	Plppr3	1	0.0370646
ENSMUSG00000037860.15	Aim2	1	0.0370083
ENSMUSG00000049327.17	Kmt5a	1	0.0369711
ENSMUSG00000024097.10	Srsf7	1	0.0362451
ENSMUSG00000027361.15	Gabpb1	1	0.0358923
ENSMUSG00000015478.13	Rnf5	1	0.0355904
ENSMUSG00000004897.16	Hdgf	1	0.0354761
ENSMUSG00000025758.10	Plk4	1	0.0353787
ENSMUSG00000099104.1	Gm17087	1	0.0352692
ENSMUSG00000030685.5	Kctd13	1	0.0350829
ENSMUSG00000028565.18	Nfia	1	0.0334565
ENSMUSG00000026655.14	Fam107b	1	0.0322899
ENSMUSG00000025104.13	Hdgfrp3	1	0.0320487
ENSMUSG00000045136.5	Tubb2b	1	0.0318842
ENSMUSG00000022186.14	Oxct1	1	0.0315268
ENSMUSG00000028782.14	Adgrb2	1	0.0312434
ENSMUSG00000045193.13	Cirbp	1	0.0309638
ENSMUSG00000056947.5	Mab21l1	1	0.0308417
ENSMUSG00000035863.13	Palm	1	0.0304898
ENSMUSG00000031479.9	Vps36	1	0.0302861
ENSMUSG00000029463.5	Fam216a	1	0.0302493
ENSMUSG00000029094.11	Afap1	1	0.0296057
ENSMUSG00000019370.10	Calm3	1	0.0295226
ENSMUSG00000031511.15	Arhgef7	1	0.0294924
ENSMUSG00000005698.15	Ctcf	1	0.0287378
ENSMUSG00000022285.16	Ywhaz	1	0.0284882
ENSMUSG00000020719.14	Ddx5	1	0.0283334
ENSMUSG00000000869.12	Il4	1	0.0280195
ENSMUSG00000004894.10	Hapln2	1	0.0280195
ENSMUSG00000012396.12	Nanog	1	0.0280195
ENSMUSG00000015340.10	Cybb	1	0.0280195
ENSMUSG00000016356.17	Col20a1	1	0.0280195
ENSMUSG00000017300.9	Tnnc2	1	0.0280195
ENSMUSG00000017692.8	Rhbdl3	1	0.0280195
ENSMUSG00000019301.5	Hsd17b1	1	0.0280195
ENSMUSG00000020407.13	Upp1	1	0.0280195
ENSMUSG00000021879.12	Dnah12	1	0.0280195
ENSMUSG00000022512.2	Cldn1	1	0.0280195
ENSMUSG00000022622.4	Acr	1	0.0280195
ENSMUSG00000022900.14	Ildr1	1	0.0280195
ENSMUSG00000023132.7	Gzma	1	0.0280195
ENSMUSG00000024112.16	Cacna1h	1	0.0280195
ENSMUSG00000025020.11	Slit1	1	0.0280195
ENSMUSG00000026182.6	Tnp1	1	0.0280195
ENSMUSG00000026357.3	Rgs18	1	0.0280195
ENSMUSG00000026380.10	Tfcp2l1	1	0.0280195
ENSMUSG00000026774.11	4931423N10Rik	1	0.0280195
ENSMUSG00000026994.9	Galnt3	1	0.0280195
ENSMUSG00000027656.7	Wisp2	1	0.0280195
ENSMUSG00000027950.7	Chrnb2	1	0.0280195
ENSMUSG00000028758.12	Kif17	1	0.0280195
ENSMUSG00000029149.14	Krtcap3	1	0.0280195
ENSMUSG00000029436.9	Mmp17	1	0.0280195
ENSMUSG00000029553.10	Tfec	1	0.0280195
ENSMUSG00000031444.16	F10	1	0.0280195
ENSMUSG00000031509.10	1700016D06Rik	1	0.0280195
ENSMUSG00000032062.1	2310030G06Rik	1	0.0280195
ENSMUSG00000036144.6	Meox2	1	0.0280195
ENSMUSG00000037005.16	Xpnpep2	1	0.0280195
ENSMUSG00000037593.11	BC030499	1	0.0280195
ENSMUSG00000038045.14	Sult6b1	1	0.0280195
ENSMUSG00000038859.7	Baiap2l1	1	0.0280195
ENSMUSG00000039238.6	Zfp750	1	0.0280195
ENSMUSG00000043301.15	Kcnj6	1	0.0280195
ENSMUSG00000044938.8	Klhl31	1	0.0280195
ENSMUSG00000048442.15	Smim5	1	0.0280195
ENSMUSG00000048544.8	5930422O12Rik	1	0.0280195
ENSMUSG00000050944.14	Efcab5	1	0.0280195
ENSMUSG00000051599.4	Pcdhb2	1	0.0280195
ENSMUSG00000052477.15	C130026I21Rik	1	0.0280195
ENSMUSG00000053465.5	Hs6st3	1	0.0280195
ENSMUSG00000054191.8	Klf1	1	0.0280195
ENSMUSG00000054203.7	Ifi205	1	0.0280195
ENSMUSG00000055078.7	Gabra5	1	0.0280195
ENSMUSG00000055228.7	Zfp935	1	0.0280195
ENSMUSG00000056313.5	1810011O10Rik	1	0.0280195
ENSMUSG00000058046.1	4933430I17Rik	1	0.0280195
ENSMUSG00000058741.4	Prr19	1	0.0280195
ENSMUSG00000060275.11	Nrg2	1	0.0280195
ENSMUSG00000062488.9	Ifit3b	1	0.0280195
ENSMUSG00000063130.3	Calml3	1	0.0280195
ENSMUSG00000063558.4	Aox1	1	0.0280195
ENSMUSG00000067085.1	Gm10197	1	0.0280195
ENSMUSG00000070469.12	Adamtsl3	1	0.0280195
ENSMUSG00000071178.11	Serpina1b	1	0.0280195
ENSMUSG00000073294.4	AU022751	1	0.0280195
ENSMUSG00000073427.4	Gm4924	1	0.0280195
ENSMUSG00000073598.3	1700066B19Rik	1	0.0280195
ENSMUSG00000074650.2	Gm10735	1	0.0280195
ENSMUSG00000075270.11	Pde11a	1	0.0280195
ENSMUSG00000075598.5	Smok3c	1	0.0280195
ENSMUSG00000078497.9	Gm13145	1	0.0280195
ENSMUSG00000078612.9	1700024P16Rik	1	0.0280195
ENSMUSG00000078901.8	Gm14440	1	0.0280195
ENSMUSG00000079259.2	Trim71	1	0.0280195
ENSMUSG00000079428.8	Tceal7	1	0.0280195
ENSMUSG00000079564.2	Gm11149	1	0.0280195
ENSMUSG00000086022.1	Rad51ap2	1	0.0280195
ENSMUSG00000087408.10	Cers1	1	0.0280195
ENSMUSG00000090666.1	Gm17567	1	0.0280195
ENSMUSG00000090799.1	Klhl33	1	0.0280195
ENSMUSG00000091400.1	Gm6356	1	0.0280195
ENSMUSG00000093866.2	Olfr802	1	0.0280195
ENSMUSG00000095547.1	Gm10719	1	0.0280195
ENSMUSG00000105875.1	Gm43518	1	0.0280195
ENSMUSG00000108596.1	Itgam	1	0.0280195
ENSMUSG00000071172.12	Srsf3	1	0.0274127
ENSMUSG00000029121.15	Crmp1	1	0.0272255
ENSMUSG00000020248.18	Nfyb	1	0.0269059
ENSMUSG00000038374.10	Rbm8a	1	0.0267859
ENSMUSG00000031878.17	Nae1	1	0.0266229
ENSMUSG00000033767.14	D930015E06Rik	1	0.0264471
ENSMUSG00000042548.13	Asxl1	1	0.0264227
ENSMUSG00000022044.14	Stmn4	1	0.0258471
ENSMUSG00000021848.15	Otx2	1	0.0246048
ENSMUSG00000020019.4	Ntn4	1	0.0242771
ENSMUSG00000039735.15	Fnbp1l	1	0.0242657
ENSMUSG00000028790.13	Khdrbs1	1	0.0238954
ENSMUSG00000029313.18	Aff1	1	0.023641
ENSMUSG00000019775.17	Rgs17	1	0.023546
ENSMUSG00000056851.13	Pcbp2	1	0.0235401
ENSMUSG00000034341.17	Wbp2	1	0.0235352
ENSMUSG00000002477.4	Snrpd1	1	0.0233701
ENSMUSG00000015605.5	Srf	1	0.0232961
ENSMUSG00000026826.13	Nr4a2	1	0.0232344
ENSMUSG00000057706.7	Mex3b	1	0.0230125
ENSMUSG00000038349.10	Plcl1	1	0.0228762
ENSMUSG00000024014.7	Pim1	1	0.0228364
ENSMUSG00000039630.10	Hnrnpu	1	0.0225521
ENSMUSG00000053128.14	Rnf26	1	0.0225339
ENSMUSG00000027273.13	Snap25	1	0.0222914
ENSMUSG00000018666.13	Cbx1	1	0.022152
ENSMUSG00000038518.15	Jarid2	1	0.0220969
ENSMUSG00000054814.14	Usp46	1	0.0216765
ENSMUSG00000033904.16	Ccp110	1	0.0214799
ENSMUSG00000005470.8	Asf1b	1	0.0213217
ENSMUSG00000046295.13	Ankle1	1	0.0211658
ENSMUSG00000013236.16	Ptprs	1	0.0210606
ENSMUSG00000031311.17	Nono	1	0.0206775
ENSMUSG00000063382.5	Bcl9l	1	0.0205893
ENSMUSG00000028560.11	Usp1	1	0.0201338
ENSMUSG00000046179.17	E2f8	1	0.019656
ENSMUSG00000027168.21	Pax6	1	0.0184132
ENSMUSG00000020849.13	Ywhae	1	0.0181801
ENSMUSG00000014402.15	Tsg101	1	0.017721
ENSMUSG00000031059.9	Ndufb11	1	0.0168914
ENSMUSG00000001016.12	Ilf2	1	0.016534
ENSMUSG00000031626.17	Sorbs2	1	0.016373
ENSMUSG00000023473.11	Celsr3	1	0.0162061
ENSMUSG00000032412.8	Atp1b3	1	0.0161659
ENSMUSG00000017677.11	Wsb1	1	0.0160739
ENSMUSG00000020273.13	Papolg	1	0.0159466
ENSMUSG00000029253.12	Cenpc1	1	0.0159466
ENSMUSG00000031910.14	Has3	1	0.0159466
ENSMUSG00000047945.6	Marcksl1	1	0.0159072
ENSMUSG00000000563.17	Atp5f1	1	0.015805
ENSMUSG00000036854.14	Hspb6	1	0.0155824
ENSMUSG00000051977.14	Prdm9	1	0.0151954
ENSMUSG00000090553.8	Snrpe	1	0.0151655
ENSMUSG00000027203.15	Dut	1	0.0151489
ENSMUSG00000070858.11	Gm1673	1	0.014599
ENSMUSG00000004535.12	Tax1bp1	1	0.0145638
ENSMUSG00000051251.3	Nhlh1	1	0.0143445
ENSMUSG00000037032.16	Apbb1	1	0.0140083
ENSMUSG00000023932.8	Cdc5l	1	0.0139209
ENSMUSG00000031134.16	Rbmx	1	0.0136888
ENSMUSG00000029223.12	Uchl1	1	0.0134978
ENSMUSG00000035242.15	Oaz1	1	0.013061
ENSMUSG00000057234.9	Mettl15	1	0.0127203
ENSMUSG00000056316.2	Gm9996	1	0.0122522
ENSMUSG00000073678.4	Pgap1	1	0.0118396
ENSMUSG00000024592.15	C330018D20Rik	1	0.0117544
ENSMUSG00000029101.14	Rgs12	1	0.0113407
ENSMUSG00000039375.16	Wdr17	1	0.010946
ENSMUSG00000032383.6	Ppib	1	0.0109089
ENSMUSG00000041703.7	Zic5	1	0.0108147
ENSMUSG00000026764.15	Kif5c	1	0.0106084
ENSMUSG00000064125.14	Prr36	1	0.0104254
ENSMUSG00000057236.10	Rbbp4	1	0.0101676
ENSMUSG00000029632.7	Ndufa4	1	0.010016
ENSMUSG00000023495.12	Pcbp4	1	0.0100033
ENSMUSG00000027977.15	Ndst3	1	0.00927355
ENSMUSG00000069662.5	Marcks	1	0.00922415
ENSMUSG00000030536.10	Iqgap1	1	0.00901136
ENSMUSG00000018648.15	Dusp14	1	0.00872609
ENSMUSG00000020069.16	Hnrnph3	1	0.00826683
ENSMUSG00000038375.15	Trp53inp2	1	0.008211
ENSMUSG00000031922.12	Cep57	1	0.00816556
ENSMUSG00000052305.6	Hbb-bs	1	0.00808325
ENSMUSG00000020608.6	Smc6	1	0.00793118
ENSMUSG00000025351.13	Cd63	1	0.00779107
ENSMUSG00000019179.10	Mdh2	1	0.007569
ENSMUSG00000006728.12	Cdk4	1	0.00697725
ENSMUSG00000037979.13	Ccdc92	1	0.00661058
ENSMUSG00000032528.4	Vipr1	1	0.00656105
ENSMUSG00000031860.17	Pbx4	1	0.00605605
ENSMUSG00000028551.14	Cdkn2c	1	0.00602675
ENSMUSG00000022858.15	Tra2b	1	0.00592071
ENSMUSG00000022890.13	Atp5j	1	0.00589641
ENSMUSG00000078607.5	1810010H24Rik	1	0.0052994
ENSMUSG00000026004.15	Kansl1l	1	0.00443266
ENSMUSG00000046668.8	Cxxc5	1	0.00434627
ENSMUSG00000027583.13	Zbtb46	1	0.00412886
ENSMUSG00000034192.5	Lsm3	1	0.00395823
ENSMUSG00000062075.13	Lmnb2	1	0.00386126
ENSMUSG00000034156.16	Bzrap1	1	0.0038458
ENSMUSG00000041870.16	Ankrd13a	1	0.00346237
ENSMUSG00000090641.1	Zfp712	1	0.00248439
ENSMUSG00000054428.12	Atpif1	1	0.00186588
ENSMUSG00000025574.13	Tk1	1	0.00177047
ENSMUSG00000030795.18	Fus	1	0.00173934
ENSMUSG00000005534.10	Insr	1	0.00173279
ENSMUSG00000014601.13	Strip1	1	0.00162798
ENSMUSG00000032221.14	Mns1	1	0.000875948
ENSMUSG00000020577.15	Tspan13	1	0.000424175
ENSMUSG00000000182.9	Fgf23	1	0
ENSMUSG00000000183.6	Fgf6	1	0
ENSMUSG00000000435.1	Myf5	1	0
ENSMUSG00000000606.15	Vmn2r88	1	0
ENSMUSG00000000673.8	Haao	1	0
ENSMUSG00000000690.5	Hoxb6	1	0
ENSMUSG00000000731.15	Aire	1	0
ENSMUSG00000001027.7	Scn4a	1	0
ENSMUSG00000001076.6	C1ql4	1	0
ENSMUSG00000001496.15	Nkx2-1	1	0
ENSMUSG00000001670.13	Tat	1	0
ENSMUSG00000001823.5	Hoxd12	1	0
ENSMUSG00000002033.13	Cd3g	1	0
ENSMUSG00000002057.4	Foxn1	1	0
ENSMUSG00000002664.2	Pspn	1	0
ENSMUSG00000003477.5	Inmt	1	0
ENSMUSG00000003555.7	Cyp17a1	1	0
ENSMUSG00000004296.14	Il12b	1	0
ENSMUSG00000004341.7	Gpx6	1	0
ENSMUSG00000004709.14	Cd244	1	0
ENSMUSG00000004842.18	Pou1f1	1	0
ENSMUSG00000005503.8	Evx1	1	0
ENSMUSG00000005649.17	Cabp5	1	0
ENSMUSG00000005883.15	Spo11	1	0
ENSMUSG00000005892.4	Trh	1	0
ENSMUSG00000005952.15	Trpv1	1	0
ENSMUSG00000006269.7	Atp6v1b1	1	0
ENSMUSG00000006777.7	Krt23	1	0
ENSMUSG00000007034.15	Slc44a4	1	0
ENSMUSG00000008813.12	Tppp2	1	0
ENSMUSG00000008843.4	Cldn13	1	0
ENSMUSG00000009093.7	Gstt4	1	0
ENSMUSG00000009487.10	Otog	1	0
ENSMUSG00000009646.13	Pla2g12b	1	0
ENSMUSG00000009670.11	Tex11	1	0
ENSMUSG00000010796.11	Asz1	1	0
ENSMUSG00000011263.16	Exoc3l2	1	0
ENSMUSG00000011349.5	Dmrtc2	1	0
ENSMUSG00000011632.7	Pinlyp	1	0
ENSMUSG00000012042.8	4930579F01Rik	1	0
ENSMUSG00000012350.15	Ehf	1	0
ENSMUSG00000012428.9	Steap4	1	0
ENSMUSG00000013158.5	4933405L10Rik	1	0
ENSMUSG00000013338.16	Fer1l4	1	0
ENSMUSG00000013418.8	B4galnt2	1	0
ENSMUSG00000013974.3	Mcemp1	1	0
ENSMUSG00000014542.3	Clec4f	1	0
ENSMUSG00000015242.14	Nipsnap3a	1	0
ENSMUSG00000015405.15	Ace2	1	0
ENSMUSG00000015443.8	Gzmn	1	0
ENSMUSG00000015627.5	Gata5	1	0
ENSMUSG00000015854.7	Cd5l	1	0
ENSMUSG00000016626.10	Nlrp14	1	0
ENSMUSG00000016942.5	Tmprss6	1	0
ENSMUSG00000016998.2	Svs4	1	0
ENSMUSG00000017064.4	Prl5a1	1	0
ENSMUSG00000017165.1	Gast	1	0
ENSMUSG00000017195.15	Zpbp2	1	0
ENSMUSG00000017309.11	Cd300lg	1	0
ENSMUSG00000017316.13	Ppy	1	0
ENSMUSG00000017446.14	C1qtnf1	1	0
ENSMUSG00000017588.2	Krt27	1	0
ENSMUSG00000017688.14	Hnf4g	1	0
ENSMUSG00000018259.12	Prl8a2	1	0
ENSMUSG00000018862.11	Otop3	1	0
ENSMUSG00000019232.14	Etnppl	1	0
ENSMUSG00000019756.10	Prl8a1	1	0
ENSMUSG00000019787.8	Trdn	1	0
ENSMUSG00000019867.4	Gje1	1	0
ENSMUSG00000019913.3	Sim1	1	0
ENSMUSG00000019936.10	Epyc	1	0
ENSMUSG00000020051.15	Pah	1	0
ENSMUSG00000020125.6	Elane	1	0
ENSMUSG00000020159.8	Gabrp	1	0
ENSMUSG00000020229.4	Slc5a4a	1	0
ENSMUSG00000020279.10	Il9r	1	0
ENSMUSG00000020299.6	4930524B15Rik	1	0
ENSMUSG00000020323.14	Prss57	1	0
ENSMUSG00000020332.7	Meikin	1	0
ENSMUSG00000020383.1	Il13	1	0
ENSMUSG00000020419.11	Hormad2	1	0
ENSMUSG00000020428.13	Gabra6	1	0
ENSMUSG00000020469.8	Myl7	1	0
ENSMUSG00000020545.11	Lrrc72	1	0
ENSMUSG00000020583.4	Matn3	1	0
ENSMUSG00000020617.13	1700012B07Rik	1	0
ENSMUSG00000020651.7	Slc26a4	1	0
ENSMUSG00000020679.11	Hnf1b	1	0
ENSMUSG00000020690.12	Efcab3	1	0
ENSMUSG00000020702.13	Ccl1	1	0
ENSMUSG00000020804.12	Aanat	1	0
ENSMUSG00000020875.9	Hoxb9	1	0
ENSMUSG00000020901.13	Pik3r5	1	0
ENSMUSG00000020916.8	Krt36	1	0
ENSMUSG00000020945.13	Lyzl6	1	0
ENSMUSG00000021056.7	Tex21	1	0
ENSMUSG00000021099.6	Six6	1	0
ENSMUSG00000021207.8	Akr1c21	1	0
ENSMUSG00000021336.16	Slc17a4	1	0
ENSMUSG00000021337.7	Scgn	1	0
ENSMUSG00000021345.15	Prl8a6	1	0
ENSMUSG00000021346.13	Prl8a8	1	0
ENSMUSG00000021381.4	Barx1	1	0
ENSMUSG00000021441.4	Cts6	1	0
ENSMUSG00000021539.8	Lect2	1	0
ENSMUSG00000021545.4	1700067P10Rik	1	0
ENSMUSG00000021600.3	8030423J24Rik	1	0
ENSMUSG00000021604.15	Irx4	1	0
ENSMUSG00000021612.14	Slc6a18	1	0
ENSMUSG00000021678.8	F2rl1	1	0
ENSMUSG00000021680.7	Crhbp	1	0
ENSMUSG00000021797.1	9230112D13Rik	1	0
ENSMUSG00000021898.14	Asb14	1	0
ENSMUSG00000021919.7	Chat	1	0
ENSMUSG00000021961.5	4930578I06Rik	1	0
ENSMUSG00000021966.7	Prss52	1	0
ENSMUSG00000021977.11	1700129C05Rik	1	0
ENSMUSG00000021999.8	Cpb2	1	0
ENSMUSG00000022002.1	Erich6b	1	0
ENSMUSG00000022015.8	Tnfsf11	1	0
ENSMUSG00000022026.6	Olfm4	1	0
ENSMUSG00000022039.5	Adam2	1	0
ENSMUSG00000022041.10	Chrna2	1	0
ENSMUSG00000022101.5	Fgf17	1	0
ENSMUSG00000022227.4	Mcpt1	1	0
ENSMUSG00000022229.2	Atp12a	1	0
ENSMUSG00000022303.8	Dcstamp	1	0
ENSMUSG00000022315.3	Slc30a8	1	0
ENSMUSG00000022347.7	A1bg	1	0
ENSMUSG00000022357.2	Klhl38	1	0
ENSMUSG00000022366.12	Slc22a22	1	0
ENSMUSG00000022408.6	Fam83f	1	0
ENSMUSG00000022484.7	Hoxc10	1	0
ENSMUSG00000022518.15	4930562C15Rik	1	0
ENSMUSG00000022582.4	Ly6g	1	0
ENSMUSG00000022584.14	Ly6c2	1	0
ENSMUSG00000022596.3	Slurp1	1	0
ENSMUSG00000022657.9	Cd96	1	0
ENSMUSG00000022938.7	Fam3b	1	0
ENSMUSG00000023093.7	Gm7257	1	0
ENSMUSG00000023120.9	Gm853	1	0
ENSMUSG00000023165.13	Ssxb2	1	0
ENSMUSG00000023176.8	Cpn2	1	0
ENSMUSG00000023403.14	Stk31	1	0
ENSMUSG00000023802.4	Nox3	1	0
ENSMUSG00000023906.2	Cldn6	1	0
ENSMUSG00000023930.13	Crisp2	1	0
ENSMUSG00000023995.11	Tspo2	1	0
ENSMUSG00000024028.7	Tff2	1	0
ENSMUSG00000024088.3	4930583I09Rik	1	0
ENSMUSG00000024124.9	Prss30	1	0
ENSMUSG00000024125.1	Sbpl	1	0
ENSMUSG00000024207.8	Acsbg2	1	0
ENSMUSG00000024313.7	Mep1b	1	0
ENSMUSG00000024386.8	Proc	1	0
ENSMUSG00000024497.3	Pou4f3	1	0
ENSMUSG00000024519.5	Cplx4	1	0
ENSMUSG00000024532.13	1700034E13Rik	1	0
ENSMUSG00000024619.8	Cdx1	1	0
ENSMUSG00000024803.8	Ankrd1	1	0
ENSMUSG00000024806.3	Mlana	1	0
ENSMUSG00000024912.5	Fosl1	1	0
ENSMUSG00000024972.16	Lgals12	1	0
ENSMUSG00000024973.16	Hrasls5	1	0
ENSMUSG00000024979.13	Tectb	1	0
ENSMUSG00000024992.12	Pde6c	1	0
ENSMUSG00000025013.14	Tll2	1	0
ENSMUSG00000025014.12	Dntt	1	0
ENSMUSG00000025017.9	Pik3ap1	1	0
ENSMUSG00000025058.4	5430427O19Rik	1	0
ENSMUSG00000025129.2	Ppp1r27	1	0
ENSMUSG00000025185.14	Loxl4	1	0
ENSMUSG00000025197.8	Cyp2c44	1	0
ENSMUSG00000025347.3	Mettl7b	1	0
ENSMUSG00000025418.7	Bsnd	1	0
ENSMUSG00000025433.7	Crisp3	1	0
ENSMUSG00000025482.11	Odf3	1	0
ENSMUSG00000025497.15	Cdhr5	1	0
ENSMUSG00000025519.5	Tktl2	1	0
ENSMUSG00000025557.9	Slc15a1	1	0
ENSMUSG00000025808.16	Ccdc7a	1	0
ENSMUSG00000026062.12	Slc9a2	1	0
ENSMUSG00000026063.4	Pih1d3	1	0
ENSMUSG00000026069.15	Il1rl1	1	0
ENSMUSG00000026272.6	Agxt	1	0
ENSMUSG00000026304.13	Rab17	1	0
ENSMUSG00000026331.13	Slco6c1	1	0
ENSMUSG00000026390.7	Marco	1	0
ENSMUSG00000026416.12	Il20	1	0
ENSMUSG00000026432.7	Avpr1b	1	0
ENSMUSG00000026532.7	Spta1	1	0
ENSMUSG00000026572.11	Tbx19	1	0
ENSMUSG00000026573.7	Xcl1	1	0
ENSMUSG00000026582.6	Sele	1	0
ENSMUSG00000026691.10	Fmo3	1	0
ENSMUSG00000026700.4	Tnfsf4	1	0
ENSMUSG00000026770.5	Il2ra	1	0
ENSMUSG00000026866.16	Kynu	1	0
ENSMUSG00000026890.19	Lhx6	1	0
ENSMUSG00000026940.3	Ccdc183	1	0
ENSMUSG00000026961.6	Lrrc26	1	0
ENSMUSG00000026981.15	Il1rn	1	0
ENSMUSG00000027048.15	Abcb11	1	0
ENSMUSG00000027068.6	Dhrs9	1	0
ENSMUSG00000027102.4	Hoxd8	1	0
ENSMUSG00000027219.13	Slc28a2	1	0
ENSMUSG00000027229.5	4933406J08Rik	1	0
ENSMUSG00000027233.4	Patl2	1	0
ENSMUSG00000027338.16	Prnd	1	0
ENSMUSG00000027412.12	Lpin3	1	0
ENSMUSG00000027468.2	Defb22	1	0
ENSMUSG00000027481.2	Bpifb2	1	0
ENSMUSG00000027556.15	Car1	1	0
ENSMUSG00000027579.6	Srms	1	0
ENSMUSG00000027869.14	Hsd3b6	1	0
ENSMUSG00000027871.16	Hsd3b1	1	0
ENSMUSG00000027913.5	Crct1	1	0
ENSMUSG00000028001.16	Fga	1	0
ENSMUSG00000028109.14	Hormad1	1	0
ENSMUSG00000028255.6	Clca1	1	0
ENSMUSG00000028314.6	Toporsl	1	0
ENSMUSG00000028332.13	Hemgn	1	0
ENSMUSG00000028359.4	Orm3	1	0
ENSMUSG00000028396.5	2310002L09Rik	1	0
ENSMUSG00000028415.4	Spink4	1	0
ENSMUSG00000028427.13	Aqp7	1	0
ENSMUSG00000028533.10	Izumo3	1	0
ENSMUSG00000028544.14	Slc5a9	1	0
ENSMUSG00000028715.2	Cyp4a14	1	0
ENSMUSG00000028747.10	Htr6	1	0
ENSMUSG00000028778.15	Hcrtr1	1	0
ENSMUSG00000028836.14	Slc30a2	1	0
ENSMUSG00000028864.7	Hgf	1	0
ENSMUSG00000029019.8	Nppb	1	0
ENSMUSG00000029205.12	Chrna9	1	0
ENSMUSG00000029236.4	Nmu	1	0
ENSMUSG00000029273.10	Sult1d1	1	0
ENSMUSG00000029372.7	Ppbp	1	0
ENSMUSG00000029437.12	Il31	1	0
ENSMUSG00000029556.12	Hnf1a	1	0
ENSMUSG00000029646.3	Cdx2	1	0
ENSMUSG00000029656.13	C8b	1	0
ENSMUSG00000029663.10	Gngt1	1	0
ENSMUSG00000029679.7	Hyal6	1	0
ENSMUSG00000029680.2	Hyal4	1	0
ENSMUSG00000029683.7	Lmod2	1	0
ENSMUSG00000029706.15	Pax4	1	0
ENSMUSG00000029736.15	Nobox	1	0
ENSMUSG00000029755.10	Dlx5	1	0
ENSMUSG00000029848.11	Stra8	1	0
ENSMUSG00000029866.13	Kel	1	0
ENSMUSG00000030001.4	Figla	1	0
ENSMUSG00000030017.2	Reg3g	1	0
ENSMUSG00000030154.10	Klrb1f	1	0
ENSMUSG00000030155.7	Clec2e	1	0
ENSMUSG00000030173.15	Klra5	1	0
ENSMUSG00000030217.2	Art4	1	0
ENSMUSG00000030230.15	Plcz1	1	0
ENSMUSG00000030278.11	Cidec	1	0
ENSMUSG00000030344.11	Akap3	1	0
ENSMUSG00000030366.10	Ceacam12	1	0
ENSMUSG00000030378.15	Sult2a8	1	0
ENSMUSG00000030472.9	Ceacam18	1	0
ENSMUSG00000030617.13	Ccdc83	1	0
ENSMUSG00000030651.5	Art2b	1	0
ENSMUSG00000030693.10	Klk10	1	0
ENSMUSG00000030825.19	Hsd17b14	1	0
ENSMUSG00000030866.8	Ern2	1	0
ENSMUSG00000030954.10	Gp2	1	0
ENSMUSG00000031131.11	Vgll1	1	0
ENSMUSG00000031147.8	Magix	1	0
ENSMUSG00000031163.2	Glod5	1	0
ENSMUSG00000031181.2	Ctag2	1	0
ENSMUSG00000031204.3	Asb12	1	0
ENSMUSG00000031212.3	Pgr15l	1	0
ENSMUSG00000031326.2	Cdx4	1	0
ENSMUSG00000031330.8	Zcchc13	1	0
ENSMUSG00000031354.16	Amelx	1	0
ENSMUSG00000031372.7	Trex2	1	0
ENSMUSG00000031377.11	Bmx	1	0
ENSMUSG00000031410.14	Nxf7	1	0
ENSMUSG00000031430.8	Vsig1	1	0
ENSMUSG00000031489.15	Adrb3	1	0
ENSMUSG00000031495.8	Cd209d	1	0
ENSMUSG00000031535.7	Dkk4	1	0
ENSMUSG00000031620.15	1700007B14Rik	1	0
ENSMUSG00000031757.6	Mt4	1	0
ENSMUSG00000031766.3	Slc12a3	1	0
ENSMUSG00000031803.7	B3gnt3	1	0
ENSMUSG00000031845.15	Bco1	1	0
ENSMUSG00000031877.8	Ces2g	1	0
ENSMUSG00000031881.5	Cdh16	1	0
ENSMUSG00000031898.8	Dpep3	1	0
ENSMUSG00000031919.5	Tmed6	1	0
ENSMUSG00000031933.17	Izumo1r	1	0
ENSMUSG00000032013.5	Trim29	1	0
ENSMUSG00000032099.2	Pate4	1	0
ENSMUSG00000032257.5	Ankk1	1	0
ENSMUSG00000032259.7	Drd2	1	0
ENSMUSG00000032292.8	Nr2e3	1	0
ENSMUSG00000032343.15	Impg1	1	0
ENSMUSG00000032493.8	Prss44	1	0
ENSMUSG00000032496.7	Ltf	1	0
ENSMUSG00000032530.13	Lyzl4	1	0
ENSMUSG00000032591.15	Mst1	1	0
ENSMUSG00000032671.5	A930018P22Rik	1	0
ENSMUSG00000032739.16	Pram1	1	0
ENSMUSG00000032808.2	Cyp2c38	1	0
ENSMUSG00000032818.15	Loxhd1	1	0
ENSMUSG00000032864.4	Rag2	1	0
ENSMUSG00000032915.6	Adgre4	1	0
ENSMUSG00000032978.14	Guca2b	1	0
ENSMUSG00000032987.8	Olfr281	1	0
ENSMUSG00000032988.3	Slc16a8	1	0
ENSMUSG00000032999.9	Nlrp4f	1	0
ENSMUSG00000033122.13	Hsd17b3	1	0
ENSMUSG00000033187.7	BC016579	1	0
ENSMUSG00000033196.17	Myh2	1	0
ENSMUSG00000033200.16	Tpsg1	1	0
ENSMUSG00000033249.10	Hsf4	1	0
ENSMUSG00000033255.8	Gm5134	1	0
ENSMUSG00000033343.1	Magea4	1	0
ENSMUSG00000033368.8	Trim69	1	0
ENSMUSG00000033383.6	Rtp1	1	0
ENSMUSG00000033520.2	Idi2	1	0
ENSMUSG00000033533.14	Acsm1	1	0
ENSMUSG00000033688.9	1300017J02Rik	1	0
ENSMUSG00000033770.13	Clcnka	1	0
ENSMUSG00000033794.6	Lpcat2b	1	0
ENSMUSG00000033831.5	Fgb	1	0
ENSMUSG00000034028.15	Cd226	1	0
ENSMUSG00000034087.14	Nlrp4b	1	0
ENSMUSG00000034359.16	Skint2	1	0
[truncated: 16,056 more rows]

## Sheet: C6
ensg	gene	fdr	log2_effect
[truncated: 17,855 more rows]

[truncated: 19 more sheets: C7, C8, C9, C10, C11, C12, C13, C14, C15, C16, C17, C18, N1, N2, N3, N4, N5, N6, N7]
