# Supplementary material for: Injury-induced ASCL1 expression orchestrates a transitory cell state required for repair of the neonatal cerebellum
Source: Sci Adv. 2021 Dec 8;7(50):eabj1598. doi: 10.1126/sciadv.abj1598 (PMC8654303; doi:10.1126/sciadv.abj1598)
Supplement: Supplementary file 3 — Tables S1, S2 and S6 to S8 [file sciadv.abj1598_supplementary_tables.zip › sciadv.abj1598_table_s2.xlsx]

## Sheet: N1 vs N6
Differential expression analysis between N1 vs. N6 (negative values = upregulated in N1, positive values = upregulated in N6)
GID	gene	log2(fold-change)	pval	FDR
ENSMUSG00000022505.8	Emp2	-9.00057	1.02e-13	1.18e-11
ENSMUSG00000040759.8	Cmtm5	-8.76707	2.35e-23	6.56e-21
ENSMUSG00000030849.18	Fgfr2	-8.39921	1.07e-09	8.05e-08
ENSMUSG00000017734.15	Dbndd2	-8.02315	3.94e-13	4.34e-11
ENSMUSG00000029413.14	Naaa	-7.76452	0.000226	0.00494
ENSMUSG00000022440.8	C1qtnf6	-6.95487	1.01e-07	5.18e-06
ENSMUSG00000040260.7	Daam2	-6.69001	0.00205	0.0296
ENSMUSG00000035237.7	Lcat	-6.63463	1.52e-12	1.52e-10
ENSMUSG00000042429.8	Adora1	-6.56382	2.55e-13	2.86e-11
ENSMUSG00000038146.7	Notch3	-6.43835	3.72e-07	1.75e-05
ENSMUSG00000028344.12	Invs	-6.42117	0.000395	0.00783
ENSMUSG00000033208.7	S100b	-6.11673	1.57e-21	3.76e-19
ENSMUSG00000038156.16	Spon1	-6.09901	5.76e-17	9.05e-15
ENSMUSG00000075600.2	Zc3h3	-5.80166	0.00231	0.0326
ENSMUSG00000055963.12	Triqk	-5.77141	0.000395	0.00783
ENSMUSG00000026547.15	Tagln2	-5.69501	4.85e-13	5.18e-11
ENSMUSG00000049493.13	Pls1	-5.64764	0.000689	0.0124
ENSMUSG00000028364.15	Tnc	-5.61879	2.17e-68	3.7e-65
ENSMUSG00000023913.17	Pla2g7	-5.60144	4.97e-75	1.7e-71
ENSMUSG00000005397.7	Nid1	-5.55222	1.5e-34	6.02e-32
ENSMUSG00000030513.14	Pcsk6	-5.54577	3.55e-06	0.000135
ENSMUSG00000029819.6	Npy	-5.49576	3.97e-11	3.52e-09
ENSMUSG00000046999.2	1110032F04Rik	-5.34081	4.47e-05	0.00126
ENSMUSG00000028542.17	Slc6a9	-5.31119	6.06e-08	3.2e-06
ENSMUSG00000022483.16	Col2a1	-5.29497	1.59e-13	1.83e-11
ENSMUSG00000031760.8	Mt3	-5.27012	1.61e-19	3.34e-17
ENSMUSG00000027875.12	Hmgcs2	-5.23739	1.06e-07	5.43e-06
ENSMUSG00000049555.10	Tmie	-5.18452	9.64e-07	4.21e-05
ENSMUSG00000038370.6	Pcp4l1	-5.18375	1.76e-18	3.33e-16
ENSMUSG00000026255.15	Efhd1	-5.11514	1.78e-13	2.03e-11
ENSMUSG00000055322.14	Tns1	-5.063	0.00119	0.0192
ENSMUSG00000026424.8	Gpr37l1	-5.0473	2.71e-52	2.85e-49
ENSMUSG00000032717.14	Mdfi	-5.01815	0.00394	0.0495
ENSMUSG00000034353.14	Ramp1	-5.00716	3.99e-47	2.77e-44
ENSMUSG00000021943.6	Gdf10	-4.92118	1.22e-75	5.54e-72
ENSMUSG00000059325.14	Hopx	-4.89956	6.45e-66	8.81e-63
ENSMUSG00000022665.14	Ccdc80	-4.88056	1.28e-14	1.69e-12
ENSMUSG00000003585.13	Sec14l2	-4.78769	0.00137	0.0216
ENSMUSG00000024810.16	Il33	-4.77763	9.75e-07	4.24e-05
ENSMUSG00000034164.17	Emid1	-4.75589	7.28e-27	2.31e-24
ENSMUSG00000037370.13	Enpp1	-4.72362	4.5e-05	0.00127
ENSMUSG00000017390.15	Aldoc	-4.71689	2.04e-35	9.01e-33
ENSMUSG00000096753.7	Fam181a	-4.69978	5.5e-05	0.0015
ENSMUSG00000056966.7	Gjc3	-4.69833	6.38e-06	0.000224
ENSMUSG00000000794.9	Kcnn3	-4.63351	7.19e-07	3.19e-05
ENSMUSG00000030088.15	Aldh1l1	-4.55316	3.12e-53	3.55e-50
ENSMUSG00000047632.10	Fgfbp3	-4.54542	3.59e-05	0.00104
ENSMUSG00000020218.11	Wif1	-4.53919	4.02e-13	4.39e-11
ENSMUSG00000035095.11	Fam167a	-4.51941	1.54e-07	7.74e-06
ENSMUSG00000037523.13	Mavs	-4.46918	0.00393	0.0494
ENSMUSG00000020524.16	Gria1	-4.43076	1.89e-36	8.92e-34
ENSMUSG00000026227.11	2810459M11Rik	-4.36724	3.74e-06	0.00014
ENSMUSG00000039533.8	Mmd2	-4.36189	3.15e-38	1.59e-35
ENSMUSG00000025780.7	Itih5	-4.31921	2.73e-07	1.31e-05
ENSMUSG00000030103.11	Bhlhe40	-4.31338	4.59e-05	0.00129
ENSMUSG00000074892.9	B3galt5	-4.28201	7.96e-05	0.00208
ENSMUSG00000031980.9	Agt	-4.25317	7.73e-11	6.56e-09
ENSMUSG00000042312.9	S100a13	-4.20321	5.14e-08	2.75e-06
ENSMUSG00000054162.15	Spock3	-4.18913	3.29e-19	6.6e-17
ENSMUSG00000020932.14	Gfap	-4.17679	2.44e-06	9.73e-05
ENSMUSG00000020061.17	Mybpc1	-4.14237	9.03e-06	0.000305
ENSMUSG00000003849.8	Nqo1	-4.12232	9.95e-05	0.00247
ENSMUSG00000040998.18	Npnt	-4.1009	0.00121	0.0195
ENSMUSG00000022037.14	Clu	-4.10057	2.26e-06	9.1e-05
ENSMUSG00000002475.15	Abhd3	-4.10008	0.000176	0.004
ENSMUSG00000029095.17	Ablim2	-4.0871	0.000294	0.00614
ENSMUSG00000029108.14	Pcdh7	-4.08152	3.49e-05	0.00101
ENSMUSG00000030093.7	Wnt7a	-4.03158	0.000239	0.00515
ENSMUSG00000021838.16	Samd4	-4.01244	0.000492	0.0094
ENSMUSG00000060961.14	Slc4a4	-3.98476	2.79e-34	1.09e-31
ENSMUSG00000062257.12	Opcml	-3.94318	2.12e-09	1.49e-07
ENSMUSG00000022494.13	Shisa9	-3.91416	9.25e-05	0.00234
ENSMUSG00000025784.4	Clec3b	-3.91095	0.00139	0.0218
ENSMUSG00000030495.12	Slc7a10	-3.90435	3.63e-08	2.04e-06
ENSMUSG00000033720.12	Sfxn5	-3.89921	2.75e-17	4.47e-15
ENSMUSG00000026576.12	Atp1b1	-3.87861	1.43e-47	1.09e-44
ENSMUSG00000050022.16	Amz1	-3.8758	0.000824	0.0144
ENSMUSG00000049521.1	Cdc42ep1	-3.84869	2.78e-08	1.6e-06
ENSMUSG00000039217.12	Il18	-3.82244	7.34e-06	0.000253
ENSMUSG00000027188.8	Pamr1	-3.80845	0.00401	0.05
ENSMUSG00000015843.10	Rxrg	-3.77116	2.03e-09	1.43e-07
ENSMUSG00000030317.8	Timp4	-3.76185	1.2e-34	5.09e-32
ENSMUSG00000028804.19	Csmd2	-3.73223	0.00128	0.0204
ENSMUSG00000064036.15	Mro	-3.73118	6.19e-08	3.25e-06
ENSMUSG00000046768.13	Rhoj	-3.69254	0.00141	0.022
ENSMUSG00000031385.14	Plxnb3	-3.68189	0.00403	0.0502
ENSMUSG00000020205.8	Phlda1	-3.68148	6.02e-08	3.19e-06
ENSMUSG00000026586.16	Prrx1	-3.67829	2.76e-06	0.000109
ENSMUSG00000039194.15	Rlbp1	-3.67769	5.32e-32	1.97e-29
ENSMUSG00000047793.13	Sned1	-3.66935	1.91e-08	1.14e-06
ENSMUSG00000007872.3	Id3	-3.65898	1.64e-69	3.73e-66
ENSMUSG00000009614.16	Sardh	-3.6185	8.09e-05	0.00209
ENSMUSG00000025937.6	Lactb2	-3.61677	0.00112	0.0182
ENSMUSG00000008090.14	Fgfrl1	-3.6108	0.00332	0.0437
ENSMUSG00000031610.3	Scrg1	-3.60303	2.53e-14	3.17e-12
ENSMUSG00000032017.14	Grik4	-3.57387	0.000844	0.0146
ENSMUSG00000019359.14	Gdpd2	-3.54657	0.00142	0.0221
ENSMUSG00000003974.6	Grm3	-3.52655	5.05e-16	7.12e-14
ENSMUSG00000049313.8	Sorl1	-3.51536	1.13e-05	0.000373
ENSMUSG00000040717.5	Il17rd	-3.51417	5.78e-05	0.00157
ENSMUSG00000033488.11	BC026585	-3.51025	1.14e-05	0.000376
ENSMUSG00000031538.6	Plat	-3.49344	1.7e-23	4.83e-21
ENSMUSG00000022565.15	Plec	-3.49281	1.01e-06	4.38e-05
ENSMUSG00000068748.7	Ptprz1	-3.47539	1.1e-46	7.13e-44
ENSMUSG00000054196.6	Cthrc1	-3.46175	1.71e-08	1.04e-06
ENSMUSG00000029778.12	Adcyap1r1	-3.45899	7.81e-26	2.37e-23
ENSMUSG00000040181.14	Fmo1	-3.43314	0.00212	0.0306
ENSMUSG00000041556.8	Fbxo2	-3.42087	8.74e-10	6.63e-08
ENSMUSG00000057103.10	Nat8f1	-3.41299	4.57e-06	0.000169
ENSMUSG00000026385.16	Dbi	-3.39641	2.54e-92	3.47e-88
ENSMUSG00000038668.14	Lpar1	-3.38891	1.72e-10	1.39e-08
ENSMUSG00000041329.13	Atp1b2	-3.37781	1.66e-19	3.39e-17
ENSMUSG00000025083.17	Afap1l2	-3.37448	0.00143	0.0222
ENSMUSG00000041423.16	Paqr6	-3.3744	1.5e-10	1.22e-08
ENSMUSG00000028195.4	Cyr61	-3.34872	2.4e-12	2.38e-10
ENSMUSG00000048794.14	Cfap100	-3.34483	9.84e-11	8.25e-09
ENSMUSG00000102752.1	Gm7694	-3.34327	9.96e-06	0.000335
ENSMUSG00000024176.10	Sox8	-3.32548	5.44e-07	2.47e-05
ENSMUSG00000032812.17	Arap1	-3.31944	0.00414	0.0509
ENSMUSG00000029096.15	Htra3	-3.31663	7.85e-06	0.000269
ENSMUSG00000002289.15	Angptl4	-3.31252	1.5e-10	1.22e-08
ENSMUSG00000007097.14	Atp1a2	-3.31078	1.93e-38	1.02e-35
ENSMUSG00000004035.12	Gstm7	-3.3047	2.02e-05	0.000624
ENSMUSG00000036599.10	Chst12	-3.29203	1.2e-05	0.000393
ENSMUSG00000029212.11	Gabrb1	-3.28507	2.71e-12	2.66e-10
ENSMUSG00000060675.13	Pla2g16	-3.25552	1.16e-07	5.94e-06
ENSMUSG00000033066.15	Gas7	-3.24475	0.00416	0.0509
ENSMUSG00000005360.14	Slc1a3	-3.23821	5.37e-89	3.67e-85
ENSMUSG00000030605.15	Mfge8	-3.22845	1.23e-34	5.09e-32
ENSMUSG00000037902.18	Sirpa	-3.22781	8.96e-12	8.27e-10
ENSMUSG00000031734.13	Irx3	-3.21482	0.00407	0.0503
ENSMUSG00000015224.10	Cyp2j9	-3.20446	0.000107	0.00264
ENSMUSG00000038963.15	Slco4a1	-3.18011	0.00148	0.0226
ENSMUSG00000017765.16	Slc12a4	-3.17818	6.77e-06	0.000236
ENSMUSG00000046312.4	AI464131	-3.17364	2.06e-07	1e-05
ENSMUSG00000030428.16	Ttyh1	-3.16271	3.43e-48	2.93e-45
ENSMUSG00000021701.7	Plk2	-3.14354	1.06e-06	4.56e-05
ENSMUSG00000001240.13	Ramp2	-3.13847	3.14e-07	1.5e-05
ENSMUSG00000035805.13	Mlc1	-3.13454	1.02e-21	2.48e-19
ENSMUSG00000032503.17	Arpp21	-3.13257	0.000107	0.00263
ENSMUSG00000002346.16	Slc25a42	-3.11764	0.00245	0.0342
ENSMUSG00000031565.18	Fgfr1	-3.1144	8.91e-19	1.74e-16
ENSMUSG00000044164.2	Rnf182	-3.07105	1.02e-06	4.4e-05
ENSMUSG00000034687.8	Fras1	-3.05739	0.000497	0.00945
ENSMUSG00000049422.6	Chchd10	-3.05321	0.000109	0.00267
ENSMUSG00000044080.9	S100a1	-3.0506	6.07e-05	0.00164
ENSMUSG00000036570.14	Fxyd1	-3.0314	3e-06	0.000117
ENSMUSG00000023915.4	Tnfrsf21	-3.00138	4.59e-11	4.02e-09
ENSMUSG00000027488.12	Snta1	-2.98628	3.38e-05	0.000985
ENSMUSG00000027797.15	Dclk1	-2.98149	6.08e-49	5.53e-46
ENSMUSG00000028015.3	Ctso	-2.95676	2.35e-13	2.66e-11
ENSMUSG00000019872.13	Smpdl3a	-2.95247	1.69e-11	1.55e-09
ENSMUSG00000031765.7	Mt1	-2.95073	6.46e-26	2.01e-23
ENSMUSG00000020805.14	Slc13a5	-2.948	4.83e-07	2.24e-05
ENSMUSG00000044708.5	Kcnj10	-2.94234	2.64e-22	6.8e-20
ENSMUSG00000000305.12	Cdh4	-2.94076	1.87e-16	2.8e-14
ENSMUSG00000030087.11	Klf15	-2.938	3.05e-06	0.000119
ENSMUSG00000061740.7	Cyp2d22	-2.93637	5.72e-05	0.00155
ENSMUSG00000019055.15	Plod1	-2.93261	0.00011	0.00269
ENSMUSG00000079334.8	Nat6	-2.92935	0.000872	0.015
ENSMUSG00000066026.14	Dhrs3	-2.92366	2.31e-12	2.31e-10
ENSMUSG00000053166.14	Cdh22	-2.90907	0.000695	0.0125
ENSMUSG00000047712.7	Ust	-2.89471	2.41e-05	0.000729
ENSMUSG00000053093.15	Myh7	-2.88824	0.00144	0.0222
ENSMUSG00000027962.14	Vcam1	-2.88573	0.000173	0.00394
ENSMUSG00000020422.13	Tns3	-2.88458	4.27e-05	0.00121
ENSMUSG00000022122.14	Ednrb	-2.8487	2.25e-69	4.4e-66
ENSMUSG00000035181.5	Heatr5a	-2.83955	0.00416	0.0509
ENSMUSG00000029070.9	Mxra8	-2.83247	0.00411	0.0506
ENSMUSG00000033059.7	Pygb	-2.82161	9.92e-10	7.49e-08
ENSMUSG00000021238.10	Aldh6a1	-2.79797	0.000179	0.00404
ENSMUSG00000002602.16	Axl	-2.78548	0.000115	0.00279
ENSMUSG00000032281.11	Acsbg1	-2.78143	4.67e-12	4.49e-10
ENSMUSG00000024892.15	Pcx	-2.76991	1.17e-12	1.21e-10
ENSMUSG00000040373.12	Cacng5	-2.74529	1.68e-14	2.16e-12
ENSMUSG00000003279.16	Dlgap1	-2.72176	1.75e-07	8.65e-06
ENSMUSG00000031176.8	Dynlt3	-2.69453	7.55e-05	0.00199
ENSMUSG00000073876.3	Gm13305	-2.67611	5.17e-06	0.000187
ENSMUSG00000078307.2	AI593442	-2.66792	6.75e-05	0.0018
ENSMUSG00000017009.3	Sdc4	-2.66377	4.64e-06	0.00017
ENSMUSG00000058135.12	Gstm1	-2.66096	1.44e-27	4.69e-25
ENSMUSG00000040957.14	Cables1	-2.6452	0.00185	0.0272
ENSMUSG00000027907.4	S100a11	-2.63116	0.00113	0.0184
ENSMUSG00000030701.17	Plekhb1	-2.62356	0.00144	0.0222
ENSMUSG00000036256.13	Igfbp7	-2.61518	2.02e-06	8.21e-05
ENSMUSG00000019528.18	Gyg	-2.61174	0.000566	0.0105
ENSMUSG00000027253.15	Lrp4	-2.61064	3.2e-06	0.000123
ENSMUSG00000043850.15	Clrn1	-2.60893	1.42e-07	7.15e-06
ENSMUSG00000017724.14	Etv4	-2.60771	4.06e-05	0.00116
ENSMUSG00000019124.10	Scrn1	-2.60134	1.06e-10	8.85e-09
ENSMUSG00000044986.8	Tst	-2.59969	5.62e-12	5.33e-10
ENSMUSG00000063415.12	Cyp26b1	-2.58498	8.71e-20	1.89e-17
ENSMUSG00000027889.17	Ampd2	-2.58424	0.00409	0.0504
ENSMUSG00000053702.16	Nebl	-2.57875	5.26e-06	0.000189
ENSMUSG00000001260.10	Gabrg1	-2.56942	0.00418	0.0511
ENSMUSG00000060703.12	Cd302	-2.56377	2.96e-06	0.000115
ENSMUSG00000019966.17	Kitl	-2.55742	3.02e-09	2.08e-07
ENSMUSG00000028132.15	Tmem56	-2.55688	0.00351	0.0458
ENSMUSG00000028583.14	Pdpn	-2.55344	5.52e-11	4.77e-09
ENSMUSG00000049686.14	Orai1	-2.53898	2.48e-06	9.88e-05
ENSMUSG00000027309.18	4930402H24Rik	-2.53592	6.78e-12	6.39e-10
ENSMUSG00000045382.6	Cxcr4	-2.52565	5.4e-12	5.16e-10
ENSMUSG00000039405.7	Prss23	-2.52211	0.000922	0.0157
ENSMUSG00000020393.16	Kremen1	-2.51154	0.000758	0.0134
ENSMUSG00000039323.18	Igfbp2	-2.51144	1.33e-09	9.95e-08
ENSMUSG00000002985.16	Apoe	-2.51043	4.05e-47	2.77e-44
ENSMUSG00000051048.17	P4ha3	-2.49877	0.00223	0.0318
ENSMUSG00000028273.15	Pdlim5	-2.49708	3.83e-05	0.0011
ENSMUSG00000029723.16	Tsc22d4	-2.49338	3.59e-21	8.3e-19
ENSMUSG00000033910.13	Gucy1a3	-2.48482	6.42e-17	9.96e-15
ENSMUSG00000037031.9	Tspan15	-2.482	0.000176	0.004
ENSMUSG00000045092.8	S1pr1	-2.47971	2.79e-11	2.51e-09
ENSMUSG00000061080.11	Lsamp	-2.47872	6e-14	7.26e-12
ENSMUSG00000032702.16	Kank1	-2.47527	0.000228	0.00497
ENSMUSG00000018593.12	Sparc	-2.47166	6.93e-45	4.11e-42
ENSMUSG00000027822.16	Slc33a1	-2.46879	0.000673	0.0122
ENSMUSG00000106379.1	Lhfpl3	-2.4682	0.000887	0.0152
ENSMUSG00000053897.15	Slc39a8	-2.46238	0.00416	0.0509
ENSMUSG00000025059.16	Gk	-2.45433	0.0003	0.00624
ENSMUSG00000036402.13	Gng12	-2.44198	6.05e-14	7.26e-12
ENSMUSG00000019874.11	Fabp7	-2.43779	2.17e-70	5.94e-67
ENSMUSG00000001555.10	Fkbp10	-2.4361	4.37e-07	2.04e-05
ENSMUSG00000030022.14	Adamts9	-2.43434	0.00416	0.0509
ENSMUSG00000021379.1	Id4	-2.42013	1.09e-20	2.43e-18
ENSMUSG00000055799.13	Tcf7l1	-2.40409	6.94e-07	3.09e-05
ENSMUSG00000047090.13	Tmem198b	-2.37329	0.00129	0.0205
ENSMUSG00000072949.5	Acot1	-2.36758	3.39e-32	1.28e-29
ENSMUSG00000024593.15	Megf10	-2.35655	2.46e-07	1.19e-05
ENSMUSG00000006576.16	Slc4a3	-2.35611	0.00423	0.0515
ENSMUSG00000027570.15	Col9a3	-2.34216	2.17e-17	3.66e-15
ENSMUSG00000018217.12	Pmp22	-2.34162	2.1e-08	1.24e-06
ENSMUSG00000029309.7	Sparcl1	-2.33606	2.81e-67	4.27e-64
ENSMUSG00000055538.7	Zcchc24	-2.33492	1.11e-17	1.92e-15
ENSMUSG00000034168.6	Irf2bpl	-2.33363	0.000571	0.0106
ENSMUSG00000021469.9	Msx2	-2.32364	1e-15	1.35e-13
ENSMUSG00000003541.6	Ier3	-2.32134	2.48e-05	0.000745
ENSMUSG00000025743.14	Sdc3	-2.31889	3.91e-23	1.07e-20
ENSMUSG00000020023.17	Tmcc3	-2.31518	0.000485	0.00928
ENSMUSG00000014361.5	Mertk	-2.31516	0.00399	0.0499
ENSMUSG00000025892.15	Gria4	-2.31388	3.47e-11	3.1e-09
ENSMUSG00000026102.9	Inpp1	-2.30535	0.00454	0.0539
ENSMUSG00000042363.14	Lgalsl	-2.30406	4.21e-08	2.32e-06
ENSMUSG00000006519.10	Cyba	-2.28604	0.00319	0.0423
ENSMUSG00000027200.17	Sema6d	-2.28115	4.41e-14	5.43e-12
ENSMUSG00000022240.9	Ctnnd2	-2.27617	1.7e-09	1.24e-07
ENSMUSG00000018340.13	Anxa6	-2.25166	2.4e-05	0.000729
ENSMUSG00000029864.7	Gstk1	-2.25131	8.04e-06	0.000275
ENSMUSG00000020287.15	Mpg	-2.25049	9.51e-05	0.00239
ENSMUSG00000017754.13	Pltp	-2.2446	1.4e-16	2.15e-14
ENSMUSG00000031808.6	Slc27a1	-2.23678	0.000153	0.0036
ENSMUSG00000059588.13	Calcrl	-2.23559	3.83e-08	2.13e-06
ENSMUSG00000055652.14	Klhl25	-2.2342	7.45e-05	0.00198
ENSMUSG00000053062.15	Jam2	-2.20506	1.29e-07	6.52e-06
ENSMUSG00000071856.10	Mcc	-2.19491	0.00225	0.032
ENSMUSG00000038633.5	Degs1	-2.18292	5.65e-16	7.79e-14
ENSMUSG00000037656.9	Slc20a2	-2.18209	7.73e-05	0.00202
ENSMUSG00000013698.12	Pea15a	-2.18112	7.23e-24	2.15e-21
ENSMUSG00000022514.14	Il1rap	-2.17425	0.000101	0.0025
ENSMUSG00000000202.9	Btbd17	-2.17031	6.12e-18	1.1e-15
ENSMUSG00000028949.13	Smarcd3	-2.16934	9.47e-05	0.00239
ENSMUSG00000060512.7	0610040J01Rik	-2.16003	0.000543	0.0102
ENSMUSG00000065954.11	Tacc1	-2.15256	2.35e-08	1.37e-06
ENSMUSG00000050732.9	Vamp8	-2.14529	0.00227	0.0322
ENSMUSG00000026223.15	Itm2c	-2.14387	5.08e-11	4.42e-09
ENSMUSG00000041958.10	Pigs	-2.13709	3.72e-06	0.00014
ENSMUSG00000030643.14	Rab30	-2.13262	9.81e-05	0.00244
ENSMUSG00000004892.13	Bcan	-2.11697	3.11e-05	0.000912
ENSMUSG00000020142.12	Slc1a4	-2.1134	5.32e-07	2.44e-05
ENSMUSG00000026632.17	Tatdn3	-2.10028	0.00361	0.0468
ENSMUSG00000031790.7	Mmp15	-2.09487	0.000332	0.00677
ENSMUSG00000024308.14	Tapbp	-2.09348	0.0023	0.0325
ENSMUSG00000030256.11	Bhlhe41	-2.0896	0.00233	0.0329
ENSMUSG00000071424.10	Grid2	-2.08243	3.01e-08	1.72e-06
ENSMUSG00000044550.11	Tceal3	-2.08239	1.03e-08	6.52e-07
ENSMUSG00000020733.3	Slc9a3r1	-2.07345	4.21e-09	2.85e-07
ENSMUSG00000000567.5	Sox9	-2.07339	6.51e-22	1.62e-19
ENSMUSG00000066571.13	4931406P16Rik	-2.07254	0.000553	0.0103
ENSMUSG00000048616.4	Nog	-2.06382	0.000336	0.00683
ENSMUSG00000048960.13	Prex2	-2.05632	0.000135	0.0032
ENSMUSG00000078861.8	Zfp931	-2.05446	0.00089	0.0153
ENSMUSG00000046240.7	Hepacam	-2.05354	3.13e-10	2.48e-08
ENSMUSG00000036885.14	Arhgef26	-2.04175	7.93e-05	0.00207
ENSMUSG00000015305.5	Sash1	-2.03973	0.00017	0.0039
ENSMUSG00000020272.8	Stk10	-2.03692	0.00131	0.0207
ENSMUSG00000024998.17	Plce1	-2.03643	0.000173	0.00394
ENSMUSG00000039621.13	Prex1	-2.03542	1.19e-12	1.21e-10
ENSMUSG00000023951.16	Vegfa	-2.03148	0.00016	0.00373
ENSMUSG00000020777.16	Acox1	-2.03097	1.89e-10	1.51e-08
ENSMUSG00000005087.17	Cd44	-2.02945	2.71e-07	1.3e-05
ENSMUSG00000004558.14	Ndrg2	-2.02629	8.92e-30	3.05e-27
ENSMUSG00000049288.4	Lix1l	-2.02459	4.32e-10	3.32e-08
ENSMUSG00000022893.14	Adamts1	-2.02445	3.52e-10	2.76e-08
ENSMUSG00000027199.14	Gatm	-2.024	0.00289	0.0389
ENSMUSG00000058254.12	Tspan7	-2.02174	5.18e-16	7.22e-14
ENSMUSG00000033420.12	Antxr1	-2.01914	2.72e-05	0.000806
ENSMUSG00000027111.15	Itga6	-2.01906	5.47e-06	0.000196
ENSMUSG00000035064.17	Eef2k	-2.00486	0.000232	0.00503
ENSMUSG00000020486.18	2021-09-04	-1.99309	9.77e-14	1.14e-11
ENSMUSG00000019437.17	Tlcd1	-1.98579	7.93e-09	5.16e-07
ENSMUSG00000041688.16	Amot	-1.98311	0.00406	0.0503
ENSMUSG00000002059.18	Rab34	-1.97946	1.93e-08	1.14e-06
ENSMUSG00000043964.14	Orai3	-1.97722	0.00374	0.0477
ENSMUSG00000055675.6	Kbtbd11	-1.97313	7.99e-05	0.00208
ENSMUSG00000031791.7	Tmem38a	-1.96721	9.18e-05	0.00234
ENSMUSG00000020282.18	Rhbdf1	-1.96366	0.000319	0.00655
ENSMUSG00000026473.15	Glul	-1.95954	1.27e-19	2.71e-17
ENSMUSG00000058297.16	Spock2	-1.95855	0.00066	0.012
ENSMUSG00000010064.15	Slc38a3	-1.95794	3.17e-06	0.000122
ENSMUSG00000030342.8	Cd9	-1.95652	3.72e-49	3.63e-46
ENSMUSG00000006522.15	Itih3	-1.94915	2.57e-05	0.000768
ENSMUSG00000024654.8	Asrgl1	-1.94773	5.07e-07	2.34e-05
ENSMUSG00000024858.13	Adrbk1	-1.9469	0.000773	0.0137
ENSMUSG00000038365.8	Fbxo25	-1.94371	0.00149	0.0227
ENSMUSG00000029570.5	Lfng	-1.9303	8.59e-12	7.99e-10
ENSMUSG00000030934.9	Oat	-1.92877	2.59e-09	1.81e-07
ENSMUSG00000070003.7	Ssbp4	-1.92788	1.08e-05	0.00036
ENSMUSG00000055022.14	Cntn1	-1.91669	2.83e-08	1.62e-06
ENSMUSG00000044337.5	Ackr3	-1.90162	7.97e-08	4.12e-06
ENSMUSG00000098557.1	Kctd12	-1.89992	8.63e-11	7.28e-09
ENSMUSG00000026426.10	Arl8a	-1.89267	8.67e-05	0.00223
ENSMUSG00000030847.8	Bag3	-1.88463	0.00248	0.0345
ENSMUSG00000025931.15	Paqr8	-1.88132	3.9e-13	4.33e-11
ENSMUSG00000044768.16	D1Ertd622e	-1.88078	0.00105	0.0173
ENSMUSG00000056121.15	Fez2	-1.88069	3.71e-05	0.00107
ENSMUSG00000000125.5	Wnt3	-1.87738	3.12e-06	0.00012
ENSMUSG00000034730.16	Adgrb1	-1.87663	6.37e-06	0.000224
ENSMUSG00000026817.14	Ak1	-1.87577	0.00107	0.0176
ENSMUSG00000030207.15	Fam234b	-1.87197	7.59e-05	0.002
ENSMUSG00000047085.14	Lrrc4b	-1.87174	0.00371	0.0475
ENSMUSG00000020044.13	Timp3	-1.86935	6.85e-13	7.25e-11
ENSMUSG00000042684.8	Npl	-1.86651	0.000584	0.0108
ENSMUSG00000002233.13	Rhoc	-1.86228	1.8e-08	1.08e-06
ENSMUSG00000031636.7	Pdlim3	-1.85028	2.4e-17	4e-15
ENSMUSG00000033161.10	Atp1a1	-1.84995	1.5e-10	1.22e-08
ENSMUSG00000040010.10	Slc7a5	-1.84469	4.42e-08	2.43e-06
ENSMUSG00000035686.8	Thrsp	-1.84043	5.45e-07	2.47e-05
ENSMUSG00000022443.16	Myh9	-1.839	0.00413	0.0507
ENSMUSG00000020277.9	Pfkl	-1.82758	0.000286	0.006
ENSMUSG00000024039.14	Cbs	-1.82749	5.82e-05	0.00158
ENSMUSG00000029455.14	Aldh2	-1.81633	7.27e-08	3.77e-06
ENSMUSG00000042109.7	Csdc2	-1.80483	0.000926	0.0157
ENSMUSG00000021226.7	Acot2	-1.80307	9.25e-05	0.00234
ENSMUSG00000013089.15	Etv5	-1.7955	1.83e-06	7.48e-05
ENSMUSG00000040659.3	Efhd2	-1.79309	6.82e-06	0.000237
ENSMUSG00000035566.6	Pcdh17	-1.78365	0.000471	0.0091
ENSMUSG00000028525.16	Pde4b	-1.78319	0.000305	0.00634
ENSMUSG00000059146.12	Ntrk3	-1.77871	0.00446	0.0535
ENSMUSG00000022769.7	Sdf2l1	-1.77725	0.00182	0.0268
ENSMUSG00000031938.14	4931406C07Rik	-1.77528	0.00282	0.0382
ENSMUSG00000032377.8	Plscr4	-1.7747	0.00244	0.0342
ENSMUSG00000086815.4	3110082J24Rik	-1.77362	4.14e-05	0.00118
ENSMUSG00000021892.14	Sh3bp5	-1.77117	8.09e-12	7.57e-10
ENSMUSG00000027763.13	Mbnl1	-1.76909	0.00177	0.0262
ENSMUSG00000031748.15	Gnao1	-1.76878	1.97e-07	9.63e-06
ENSMUSG00000029446.14	Psph	-1.76812	2.01e-05	0.000622
ENSMUSG00000032766.9	Gng11	-1.76651	5.66e-05	0.00154
ENSMUSG00000032839.13	Trpc1	-1.76354	0.000611	0.0112
ENSMUSG00000065979.12	Cpped1	-1.75405	0.000427	0.00842
ENSMUSG00000028517.8	Plpp3	-1.75019	1.71e-17	2.92e-15
ENSMUSG00000003363.15	Pld3	-1.7392	0.00181	0.0267
ENSMUSG00000028552.13	Eps15	-1.73919	1.82e-08	1.09e-06
ENSMUSG00000027739.9	Rab33b	-1.73511	0.00246	0.0342
ENSMUSG00000041895.15	Wipi1	-1.73063	0.000317	0.00653
ENSMUSG00000000560.9	Gabra2	-1.72696	0.00204	0.0296
ENSMUSG00000018102.4	Hist1h2bc	-1.72315	0.00449	0.0535
ENSMUSG00000073889.10	Il11ra1	-1.72292	0.000952	0.0161
ENSMUSG00000021010.7	Npas3	-1.72242	3.48e-09	2.38e-07
ENSMUSG00000051910.13	Sox6	-1.72239	0.0011	0.018
ENSMUSG00000062753.13	AI413582	-1.72234	0.00124	0.0198
ENSMUSG00000033707.8	Lrrc24	-1.7168	0.00343	0.0448
ENSMUSG00000030272.15	Camk1	-1.71492	0.000473	0.00912
ENSMUSG00000028782.14	Adgrb2	-1.71441	0.0023	0.0325
ENSMUSG00000032482.9	Cspg5	-1.71335	2.99e-09	2.07e-07
ENSMUSG00000049612.10	Omg	-1.70618	1.67e-08	1.02e-06
ENSMUSG00000021794.15	Glud1	-1.70551	6.38e-16	8.71e-14
ENSMUSG00000053398.11	Phgdh	-1.70034	7.64e-23	2.05e-20
ENSMUSG00000028194.15	Ddah1	-1.69289	1.43e-20	3.14e-18
ENSMUSG00000029838.11	Ptn	-1.69114	1.62e-58	2.01e-55
ENSMUSG00000078570.10	1110065P20Rik	-1.6875	2.33e-06	9.32e-05
ENSMUSG00000035891.16	Cerk	-1.68329	0.000373	0.00746
ENSMUSG00000003032.8	Klf4	-1.67681	3.7e-05	0.00106
ENSMUSG00000021003.9	Galc	-1.67315	7.3e-05	0.00194
ENSMUSG00000035864.14	Syt1	-1.67295	4.58e-06	0.000169
ENSMUSG00000030310.10	Slc6a1	-1.67215	0.000132	0.00314
ENSMUSG00000017631.18	Abr	-1.66945	4.45e-08	2.43e-06
ENSMUSG00000040883.15	Tmem205	-1.66493	0.00263	0.0361
ENSMUSG00000043496.7	Tril	-1.663	9.73e-14	1.14e-11
ENSMUSG00000093930.1	Hmgcs1	-1.66259	3.25e-17	5.16e-15
ENSMUSG00000031673.6	Cdh11	-1.65314	3.37e-06	0.000129
ENSMUSG00000031555.15	Adam9	-1.65162	0.000172	0.00393
ENSMUSG00000032184.4	Lysmd2	-1.64594	0.00379	0.048
ENSMUSG00000030287.15	Itpr2	-1.64111	2.63e-06	0.000105
ENSMUSG00000029249.15	Rest	-1.63976	0.00378	0.0478
ENSMUSG00000049550.17	Clip1	-1.63605	0.00145	0.0224
ENSMUSG00000034361.9	Cpne2	-1.6303	1.55e-06	6.42e-05
ENSMUSG00000042870.14	Tom1	-1.61841	0.00374	0.0477
ENSMUSG00000027339.15	Rassf2	-1.59721	4.81e-05	0.00134
ENSMUSG00000015243.4	Abca1	-1.59114	0.000237	0.00511
ENSMUSG00000029661.16	Col1a2	-1.58498	0.00192	0.0281
ENSMUSG00000024302.15	Dtna	-1.57618	3.7e-06	0.00014
ENSMUSG00000092210.1	A930009A15Rik	-1.574	0.0015	0.0229
ENSMUSG00000032470.16	Mras	-1.57398	4.96e-06	0.000181
ENSMUSG00000040997.13	Abhd4	-1.56917	5.77e-09	3.82e-07
ENSMUSG00000031453.16	Rasa3	-1.56668	0.00331	0.0436
ENSMUSG00000031591.14	Asah1	-1.56211	5.59e-07	2.53e-05
ENSMUSG00000022490.6	Ppp1r1a	-1.56123	0.000253	0.00543
ENSMUSG00000020598.15	Nrcam	-1.55507	1.29e-08	7.91e-07
ENSMUSG00000044576.6	Gareml	-1.54716	0.00376	0.0478
ENSMUSG00000022323.11	Rida	-1.53974	0.000116	0.0028
ENSMUSG00000058690.14	Ccser2	-1.53933	2.76e-08	1.6e-06
ENSMUSG00000020263.14	Appl2	-1.53165	0.00013	0.00312
ENSMUSG00000072946.12	Ptgr2	-1.52687	0.000178	0.00403
ENSMUSG00000001467.5	Cyp51	-1.52597	7.39e-11	6.31e-09
ENSMUSG00000028617.10	Lrrc42	-1.52172	9.53e-05	0.00239
ENSMUSG00000026923.15	Notch1	-1.51747	4.97e-06	0.000181
ENSMUSG00000028080.15	Lrba	-1.51574	5.22e-08	2.78e-06
ENSMUSG00000057789.13	Bak1	-1.51067	0.00338	0.0443
ENSMUSG00000031447.7	Lamp1	-1.49307	3.32e-16	4.82e-14
ENSMUSG00000006782.16	Cnp	-1.49184	8.94e-09	5.74e-07
ENSMUSG00000021745.13	Ptprg	-1.48781	5.17e-06	0.000187
ENSMUSG00000037685.15	Atp8a1	-1.48657	0.000552	0.0103
ENSMUSG00000032816.14	Igdcc4	-1.4843	0.00122	0.0195
ENSMUSG00000017176.17	Nt5c3b	-1.47927	0.00199	0.0289
ENSMUSG00000048040.8	Arxes2	-1.47378	0.00152	0.0231
ENSMUSG00000022160.17	Mettl3	-1.46878	0.000153	0.0036
ENSMUSG00000079037.9	Prnp	-1.46558	1.58e-07	7.89e-06
ENSMUSG00000032402.12	Smad3	-1.45568	0.000823	0.0144
ENSMUSG00000031762.6	Mt2	-1.45528	2.67e-11	2.42e-09
ENSMUSG00000028127.10	Abcd3	-1.45474	1.96e-11	1.79e-09
ENSMUSG00000003518.13	Dusp3	-1.45197	0.000258	0.0055
ENSMUSG00000031792.14	Usb1	-1.4513	0.00438	0.0529
ENSMUSG00000062619.5	2310039H08Rik	-1.4483	8.91e-05	0.00228
ENSMUSG00000031349.4	Nsdhl	-1.4462	2.18e-05	0.000664
ENSMUSG00000029781.7	Fkbp9	-1.43934	0.000169	0.00388
ENSMUSG00000070348.5	Ccnd1	-1.43549	3.15e-14	3.91e-12
ENSMUSG00000032348.5	Gsta4	-1.42836	4.63e-06	0.00017
ENSMUSG00000073725.8	Lmbrd1	-1.42258	2.72e-06	0.000108
ENSMUSG00000028383.17	Hsdl2	-1.41486	0.000243	0.00521
ENSMUSG00000044786.6	Zfp36	-1.41478	0.00102	0.017
ENSMUSG00000062661.6	Ncs1	-1.41328	6.81e-06	0.000237
ENSMUSG00000036790.5	Slitrk2	-1.4132	0.00248	0.0345
ENSMUSG00000071180.4	Smim15	-1.40244	0.00311	0.0414
ENSMUSG00000029178.14	Klf3	-1.39906	7.69e-09	5.03e-07
ENSMUSG00000054091.9	1810037I17Rik	-1.39704	6.82e-14	8.1e-12
ENSMUSG00000060572.17	Mfap2	-1.3914	1.66e-06	6.85e-05
ENSMUSG00000032413.12	Rasa2	-1.39105	0.000241	0.00518
ENSMUSG00000020766.4	Galk1	-1.39026	0.00427	0.0517
ENSMUSG00000002808.6	Epdr1	-1.38878	0.000158	0.00369
ENSMUSG00000055373.8	Fut9	-1.38141	3.24e-05	0.000946
ENSMUSG00000053898.12	Ech1	-1.381	0.000181	0.00407
ENSMUSG00000004207.14	Psap	-1.37979	8.91e-18	1.58e-15
ENSMUSG00000022337.6	Emc2	-1.37928	1.29e-05	0.000422
ENSMUSG00000020538.15	Srebf1	-1.37886	1.64e-05	0.000526
ENSMUSG00000020621.5	Rdh14	-1.37687	0.00399	0.0499
ENSMUSG00000001300.16	Efnb2	-1.36801	0.00149	0.0227
ENSMUSG00000051515.9	Fam181b	-1.36511	1.68e-06	6.95e-05
ENSMUSG00000070047.13	Fat1	-1.36312	0.00107	0.0176
ENSMUSG00000045103.17	Dmd	-1.36103	0.000749	0.0133
ENSMUSG00000028207.18	Asph	-1.36068	0.0045	0.0535
ENSMUSG00000046709.16	Mapk10	-1.35201	0.00103	0.0171
ENSMUSG00000026179.14	Pnkd	-1.33645	0.000229	0.00498
ENSMUSG00000041540.16	Sox5	-1.32958	0.00156	0.0236
ENSMUSG00000018474.17	Chd3	-1.32892	0.00371	0.0475
ENSMUSG00000032562.13	Gnai2	-1.3209	1.04e-14	1.38e-12
ENSMUSG00000039278.10	Pcsk1n	-1.31991	0.00368	0.0474
ENSMUSG00000027669.14	Gnb4	-1.30835	1.51e-06	6.32e-05
ENSMUSG00000024646.13	Cyb5a	-1.30703	1.09e-06	4.64e-05
ENSMUSG00000026727.10	Rsu1	-1.30145	0.00293	0.0393
ENSMUSG00000025421.14	Hdhd2	-1.29598	1.7e-05	0.000542
ENSMUSG00000052911.9	Lamb2	-1.29412	0.00238	0.0334
ENSMUSG00000025353.4	Ormdl2	-1.28491	0.000447	0.00872
ENSMUSG00000031700.11	Gpt2	-1.27741	0.000558	0.0104
ENSMUSG00000031596.15	Slc7a2	-1.27659	0.0039	0.0491
ENSMUSG00000030695.14	Aldoa	-1.27423	1.52e-09	1.11e-07
ENSMUSG00000058454.15	Dhcr7	-1.2728	3.04e-05	0.000894
ENSMUSG00000027878.11	Notch2	-1.26981	0.00071	0.0127
ENSMUSG00000050552.8	Lamtor4	-1.26822	3.7e-06	0.00014
ENSMUSG00000037306.13	Man1c1	-1.26648	0.00063	0.0115
ENSMUSG00000002058.13	Unc119	-1.26058	0.00219	0.0313
ENSMUSG00000060803.5	Gstp1	-1.2604	0.00384	0.0484
ENSMUSG00000032422.17	Snx14	-1.25764	0.00436	0.0526
ENSMUSG00000026239.14	Pde6d	-1.25584	5.54e-05	0.00151
ENSMUSG00000024197.9	Plin3	-1.25155	0.00267	0.0366
ENSMUSG00000021127.6	Zfp36l1	-1.25041	1.66e-16	2.52e-14
ENSMUSG00000027803.14	Wwtr1	-1.24755	0.000218	0.00479
ENSMUSG00000025666.16	Tmem47	-1.24397	0.000862	0.0149
ENSMUSG00000024516.12	Sec11c	-1.2431	0.00014	0.00331
ENSMUSG00000025510.14	Cd151	-1.2429	5.31e-05	0.00146
ENSMUSG00000010047.12	Hyal2	-1.24232	0.000156	0.00365
ENSMUSG00000041483.14	Zfp281	-1.24067	0.000897	0.0153
ENSMUSG00000068874.13	Selenbp1	-1.23772	0.00273	0.0373
ENSMUSG00000022474.14	Pmm1	-1.23619	7.54e-05	0.00199
ENSMUSG00000036782.13	Klhl13	-1.23608	4.66e-05	0.0013
ENSMUSG00000064373.11	Sepp1	-1.2274	9.76e-09	6.23e-07
ENSMUSG00000063297.7	Luzp2	-1.22135	5.49e-09	3.66e-07
ENSMUSG00000018572.10	Phf23	-1.22022	0.000373	0.00746
ENSMUSG00000058258.14	Idi1	-1.21854	5.97e-06	0.000212
ENSMUSG00000021477.8	Ctsl	-1.21826	4.25e-10	3.3e-08
ENSMUSG00000042331.13	Specc1	-1.21562	9.63e-05	0.00241
ENSMUSG00000036565.7	Ttyh3	-1.21166	1.31e-06	5.54e-05
ENSMUSG00000061046.9	Haghl	-1.20982	0.000316	0.00653
ENSMUSG00000034926.3	Dhcr24	-1.20556	0.000196	0.00436
ENSMUSG00000032018.13	Sc5d	-1.20173	0.00165	0.0247
ENSMUSG00000027574.15	Nkain4	-1.20063	1.77e-09	1.29e-07
ENSMUSG00000017615.12	Tnfaip1	-1.19984	0.000206	0.00457
ENSMUSG00000038212.15	Mfsd14b	-1.19982	0.00284	0.0386
ENSMUSG00000018574.14	Acadvl	-1.19804	0.000575	0.0107
ENSMUSG00000063564.13	Col23a1	-1.19361	6.94e-09	4.56e-07
ENSMUSG00000054477.15	Kcnn2	-1.18979	0.00337	0.0443
ENSMUSG00000053646.13	Plxnb1	-1.185	8.11e-05	0.00209
ENSMUSG00000033429.10	Mcee	-1.18183	0.00112	0.0182
ENSMUSG00000032374.14	Plod2	-1.18049	0.00396	0.0496
ENSMUSG00000039680.9	Mrps6	-1.18048	4.9e-05	0.00136
ENSMUSG00000021497.9	Txndc15	-1.1718	0.00394	0.0494
ENSMUSG00000020003.15	Pex7	-1.16674	9.51e-05	0.00239
ENSMUSG00000031604.10	Msmo1	-1.16616	7.4e-05	0.00197
ENSMUSG00000033768.16	Nrxn2	-1.14326	0.00212	0.0306
ENSMUSG00000025495.15	Ptdss2	-1.13072	0.00294	0.0394
ENSMUSG00000020541.12	Tom1l1	-1.13062	0.000933	0.0158
ENSMUSG00000040249.15	Lrp1	-1.126	8.08e-05	0.00209
ENSMUSG00000021661.15	Ankra2	-1.12595	0.00369	0.0474
ENSMUSG00000031021.13	Tmem9b	-1.1247	0.000372	0.00745
ENSMUSG00000027452.11	Acss1	-1.12376	7.69e-05	0.00202
ENSMUSG00000033916.5	Chmp2a	-1.11911	3.69e-07	1.74e-05
ENSMUSG00000052837.6	Junb	-1.11631	0.00155	0.0235
ENSMUSG00000024052.17	Lpin2	-1.11625	0.00105	0.0174
ENSMUSG00000031342.17	Gpm6b	-1.1128	1.95e-16	2.86e-14
ENSMUSG00000053012.17	Krcc1	-1.11101	0.00138	0.0217
ENSMUSG00000026728.9	Vim	-1.10982	3.66e-19	7.25e-17
ENSMUSG00000073481.9	2021-03-02	-1.10921	0.000214	0.00472
ENSMUSG00000038803.7	Ost4	-1.10803	6.94e-08	3.62e-06
ENSMUSG00000000078.6	Klf6	-1.10764	0.000116	0.0028
ENSMUSG00000053819.16	Camk2d	-1.10466	0.00363	0.047
ENSMUSG00000032186.14	Tmod2	-1.10291	0.000119	0.00286
ENSMUSG00000031517.8	Gpm6a	-1.10195	1.9e-09	1.36e-07
ENSMUSG00000023861.17	Mpc1	-1.09655	4.54e-08	2.47e-06
ENSMUSG00000062031.13	Athl1	-1.0942	0.00439	0.0529
ENSMUSG00000048970.9	C1galt1c1	-1.09269	0.00279	0.038
ENSMUSG00000021493.15	Pdlim7	-1.07985	0.00168	0.0251
ENSMUSG00000020037.15	Rfx4	-1.07971	0.000168	0.00386
ENSMUSG00000039934.12	Gsap	-1.07652	0.00353	0.046
ENSMUSG00000000402.2	Egfl6	-1.07398	0.00374	0.0477
ENSMUSG00000052684.4	Jun	-1.07368	1.85e-09	1.34e-07
ENSMUSG00000075700.9	Selt	-1.07303	1.58e-05	0.000508
ENSMUSG00000003623.4	Crot	-1.06977	0.000967	0.0162
ENSMUSG00000027351.14	Spred1	-1.06906	0.00096	0.0162
ENSMUSG00000032398.6	Snapc5	-1.0684	0.00417	0.0509
ENSMUSG00000054226.13	Tprkb	-1.06382	0.00107	0.0176
ENSMUSG00000062382.7	Gm10116	-1.05814	2.94e-05	0.000866
ENSMUSG00000037736.18	Limch1	-1.05501	0.00012	0.00288
ENSMUSG00000019689.4	1110001J03Rik	-1.04454	2.43e-05	0.000733
ENSMUSG00000031274.16	Col4a5	-1.04309	0.000892	0.0153
ENSMUSG00000049401.10	Ogfr	-1.04262	0.00405	0.0503
ENSMUSG00000036504.6	Phpt1	-1.03613	1.76e-06	7.23e-05
ENSMUSG00000022199.10	Slc22a17	-1.03289	6.01e-05	0.00162
ENSMUSG00000062078.14	Qk	-1.02526	3.71e-16	5.33e-14
ENSMUSG00000030315.15	Vgll4	-1.01795	0.000946	0.016
ENSMUSG00000036503.13	Rnf13	-1.01476	0.0012	0.0194
ENSMUSG00000049299.14	Trappc1	-1.01393	0.00119	0.0192
ENSMUSG00000028603.15	Scp2	-1.01033	0.000477	0.00919
ENSMUSG00000026991.20	Pkp4	-1.00945	0.00401	0.05
ENSMUSG00000015994.10	Fnta	-1.00608	0.00218	0.0312
ENSMUSG00000021792.15	Fam213a	-1.00168	0.000397	0.00784
ENSMUSG00000022528.7	Hes1	-0.981417	6.24e-09	4.12e-07
ENSMUSG00000026003.5	Acadl	-0.980795	2.54e-05	0.000758
ENSMUSG00000037706.17	Cd81	-0.975135	3.28e-12	3.18e-10
ENSMUSG00000003062.12	Stard3nl	-0.974022	0.00172	0.0256
ENSMUSG00000003380.11	Rabac1	-0.967596	5.01e-05	0.00139
ENSMUSG00000023026.15	Dip2b	-0.959696	0.00276	0.0377
ENSMUSG00000028399.17	Ptprd	-0.959545	0.00233	0.0329
ENSMUSG00000002459.17	Rgs20	-0.954446	0.00431	0.0521
ENSMUSG00000075701.9	Vimp	-0.952093	0.000107	0.00263
ENSMUSG00000075012.4	Fjx1	-0.943702	0.00448	0.0535
ENSMUSG00000004610.4	Etfb	-0.941367	0.000957	0.0161
ENSMUSG00000028519.16	Dab1	-0.931817	0.00048	0.00924
ENSMUSG00000006818.4	Sod2	-0.921198	0.00143	0.0222
ENSMUSG00000021417.14	Eci2	-0.92116	5.29e-05	0.00146
ENSMUSG00000044674.6	Fzd1	-0.92017	0.00122	0.0195
ENSMUSG00000021614.16	Vcan	-0.917553	2.89e-06	0.000114
ENSMUSG00000022108.7	Itm2b	-0.913399	2.25e-18	4.21e-16
ENSMUSG00000022463.7	Srebf2	-0.908521	0.0018	0.0265
ENSMUSG00000063524.13	Eno1	-0.906845	1.19e-07	6.06e-06
ENSMUSG00000001270.8	Ckb	-0.9049	3.94e-21	8.97e-19
ENSMUSG00000020536.12	Llgl1	-0.902321	0.00351	0.0458
ENSMUSG00000038467.15	Chmp4b	-0.901438	0.000947	0.016
ENSMUSG00000027952.16	Pmvk	-0.90025	0.000173	0.00394
ENSMUSG00000021273.9	Fdft1	-0.898795	0.0011	0.018
ENSMUSG00000004032.10	Gstm5	-0.896288	5.24e-06	0.000189
ENSMUSG00000023456.14	Tpi1	-0.895009	4.82e-08	2.61e-06
ENSMUSG00000002015.5	Bcap31	-0.884072	0.00175	0.0259
ENSMUSG00000028062.15	Lamtor2	-0.883279	0.000172	0.00394
ENSMUSG00000022516.9	Nudt16l1	-0.879628	0.00353	0.046
ENSMUSG00000023010.14	Tmbim6	-0.860445	3.47e-06	0.000132
ENSMUSG00000055943.5	Emc7	-0.858133	0.000271	0.00576
ENSMUSG00000039952.15	Dag1	-0.85634	0.000164	0.00379
ENSMUSG00000027642.15	Rpn2	-0.854901	0.00102	0.017
ENSMUSG00000045503.16	Sys1	-0.853934	0.00141	0.022
ENSMUSG00000029156.11	Sgcb	-0.849452	0.000727	0.013
ENSMUSG00000067924.4	Cxx1b	-0.840391	0.00457	0.0543
ENSMUSG00000015149.14	Sirt2	-0.83829	0.002	0.0291
ENSMUSG00000004891.16	Nes	-0.838264	0.00213	0.0306
ENSMUSG00000050953.9	Gja1	-0.831103	0.000446	0.00872
ENSMUSG00000028657.14	Ppt1	-0.829529	0.000517	0.00976
ENSMUSG00000090841.1	Myl6	-0.812872	1.16e-10	9.64e-09
ENSMUSG00000070436.12	Serpinh1	-0.804607	0.00028	0.00589
ENSMUSG00000029432.12	Gbas	-0.803172	0.00406	0.0503
ENSMUSG00000069769.13	Msi2	-0.800566	4.79e-05	0.00134
ENSMUSG00000020671.8	Rab10	-0.796709	0.000138	0.00328
ENSMUSG00000049439.13	Cyp20a1	-0.795395	0.0034	0.0446
ENSMUSG00000032349.13	Elovl5	-0.784104	0.00288	0.0389
ENSMUSG00000031451.6	Gas6	-0.783882	0.00183	0.0269
ENSMUSG00000033917.15	Gde1	-0.783297	0.00138	0.0217
ENSMUSG00000006941.4	Eif1b	-0.77758	4.15e-05	0.00118
ENSMUSG00000020462.14	Cfap36	-0.775391	0.000496	0.00945
ENSMUSG00000020723.3	Cacng4	-0.770724	0.000331	0.00677
ENSMUSG00000030029.14	Lrig1	-0.764228	0.00228	0.0323
ENSMUSG00000015289.4	Lage3	-0.763629	0.00401	0.05
ENSMUSG00000049047.11	Armcx3	-0.755473	0.00288	0.0389
ENSMUSG00000032336.17	Nptn	-0.755055	0.00374	0.0477
ENSMUSG00000027805.16	Pfn2	-0.748113	0.000227	0.00495
ENSMUSG00000021939.7	Ctsb	-0.745768	0.00086	0.0149
ENSMUSG00000060923.5	Acyp2	-0.745346	0.000316	0.00653
ENSMUSG00000068923.14	Syt11	-0.738575	8.26e-06	0.000282
ENSMUSG00000032324.10	Tspan3	-0.719839	1.52e-06	6.34e-05
ENSMUSG00000030246.11	Ldhb	-0.716452	1.65e-05	0.000529
ENSMUSG00000055254.14	Ntrk2	-0.715714	0.00034	0.0069
ENSMUSG00000021048.6	Mthfd1	-0.700181	0.00202	0.0294
ENSMUSG00000075702.9	Selm	-0.69357	0.000463	0.00899
ENSMUSG00000021760.3	Gpx8	-0.692106	0.000254	0.00544
ENSMUSG00000063229.15	Ldha	-0.688257	4.66e-06	0.000171
ENSMUSG00000025465.13	Echs1	-0.687483	0.00414	0.0509
ENSMUSG00000059278.9	Naa38	-0.68065	0.000591	0.0109
ENSMUSG00000019054.13	Fis1	-0.677347	2.17e-05	0.000662
ENSMUSG00000021608.14	Lpcat1	-0.67645	0.00245	0.0342
ENSMUSG00000020402.11	Vdac1	-0.669174	0.000455	0.00885
ENSMUSG00000029461.16	Fam168a	-0.661765	0.000453	0.00883
ENSMUSG00000015536.14	Mocs2	-0.660738	0.000791	0.0139
ENSMUSG00000019873.7	Reep3	-0.65504	0.000275	0.00584
ENSMUSG00000053931.11	Cnn3	-0.645051	0.000112	0.00273
ENSMUSG00000079477.9	Rab7	-0.643489	0.000592	0.0109
ENSMUSG00000042436.12	Mfap4	-0.640822	0.0038	0.048
ENSMUSG00000022174.8	Dad1	-0.63768	1.9e-05	0.000592
ENSMUSG00000042682.8	Selk	-0.628253	0.000783	0.0138
ENSMUSG00000036199.8	Ndufa13	-0.623825	1.57e-05	0.000506
ENSMUSG00000002379.6	Ndufa11	-0.6148	0.000927	0.0157
ENSMUSG00000026276.17	2021-09-02	-0.614458	0.00204	0.0296
ENSMUSG00000073616.10	Myeov2	-0.609079	0.00104	0.0173
ENSMUSG00000006373.10	Pgrmc1	-0.607293	0.000886	0.0152
ENSMUSG00000009549.14	Srp14	-0.602984	0.000394	0.00783
ENSMUSG00000031839.6	Hsbp1	-0.596218	5.2e-05	0.00144
ENSMUSG00000030647.8	Ndufc2	-0.584798	9.41e-06	0.000318
ENSMUSG00000020483.14	Dynll2	-0.57524	0.000893	0.0153
ENSMUSG00000020163.12	Uqcr11	-0.572043	4.35e-05	0.00123
ENSMUSG00000058672.6	Tubb2a	-0.567748	0.00384	0.0484
ENSMUSG00000022114.4	Spry2	-0.562478	0.00135	0.0213
ENSMUSG00000027706.8	Sec62	-0.551667	0.000658	0.012
ENSMUSG00000020644.8	Id2	-0.549992	1.02e-05	0.000341
ENSMUSG00000033629.5	Hacd3	-0.537515	0.00354	0.0461
ENSMUSG00000016252.7	Atp5e	-0.517782	0.000189	0.00423
ENSMUSG00000002416.13	Ndufb2	-0.502456	0.00226	0.0322
ENSMUSG00000037072.15	2021-09-15	-0.498278	0.000509	0.00963
ENSMUSG00000062397.7	Zfp706	-0.488615	0.000368	0.00739
ENSMUSG00000024208.15	Uqcc2	-0.488503	0.000774	0.0137
ENSMUSG00000039542.15	Ncam1	-0.482786	0.000598	0.011
ENSMUSG00000022450.5	Ndufa6	-0.478139	0.000203	0.00451
ENSMUSG00000033307.6	Mif	-0.47357	0.00033	0.00675
ENSMUSG00000073676.4	Hspe1	-0.467953	3.54e-05	0.00103
ENSMUSG00000027447.6	Cst3	-0.459614	0.0037	0.0474
ENSMUSG00000010095.13	Slc3a2	-0.451705	0.00377	0.0478
ENSMUSG00000026864.13	Hspa5	-0.450931	0.00313	0.0417
ENSMUSG00000031683.16	Lsm6	-0.441305	0.00288	0.0389
ENSMUSG00000050856.16	Atp5k	-0.435808	0.000816	0.0143
ENSMUSG00000000740.11	Rpl13	-0.433884	0.000387	0.00771
ENSMUSG00000044627.11	Swi5	-0.419398	0.00277	0.0378
ENSMUSG00000006699.17	Cdc42	-0.41599	0.00104	0.0173
ENSMUSG00000061904.12	Slc25a3	-0.412054	0.00324	0.0427
ENSMUSG00000031818.12	Cox4i1	-0.401462	1.02e-06	4.4e-05
ENSMUSG00000059534.8	Uqcr10	-0.392199	0.000233	0.00505
ENSMUSG00000020849.13	Ywhae	-0.385218	6.47e-06	0.000227
ENSMUSG00000034892.8	Rps29	-0.379141	0.000105	0.00259
ENSMUSG00000014313.14	Cox6c	-0.375264	0.000858	0.0149
ENSMUSG00000035674.13	Ndufa3	-0.357683	0.00103	0.0172
ENSMUSG00000062270.13	Morf4l1	-0.347429	0.00366	0.0473
ENSMUSG00000056201.7	Cfl1	-0.328349	9.02e-05	0.00231
ENSMUSG00000009013.5	Dynll1	-0.324772	0.00349	0.0456
ENSMUSG00000079641.3	Rpl39	-0.30966	0.0012	0.0193
ENSMUSG00000036751.7	Cox6b1	-0.296761	0.000677	0.0122
ENSMUSG00000067288.12	Rps28	-0.279251	0.00431	0.0521
ENSMUSG00000060126.14	Tpt1	-0.260774	0.00367	0.0473
ENSMUSG00000020585.4	Laptm4a	-0.253327	0.00253	0.0349
ENSMUSG00000007892.7	Rplp1	-0.242244	0.00132	0.021
ENSMUSG00000040952.16	Rps19	-0.187181	0.0019	0.0279
ENSMUSG00000060743.12	H3f3a	0.211979	0.000181	0.00407
ENSMUSG00000055302.5	Mrfap1	0.253156	0.00137	0.0217
ENSMUSG00000029430.13	Ran	0.254751	0.000338	0.00686
ENSMUSG00000020949.8	Fkbp3	0.266995	0.000787	0.0139
ENSMUSG00000026234.12	Ncl	0.270533	0.00111	0.0181
ENSMUSG00000015165.16	Hnrnpl	0.302217	0.00425	0.0516
ENSMUSG00000034120.18	Srsf2	0.321477	0.0044	0.053
ENSMUSG00000028410.13	Dnaja1	0.32154	0.00157	0.0237
ENSMUSG00000040681.14	Hmgn1	0.325492	0.000759	0.0134
ENSMUSG00000037894.13	H2afz	0.32939	1.21e-06	5.13e-05
ENSMUSG00000042712.10	Wbp5	0.362298	0.00105	0.0173
ENSMUSG00000004980.16	Hnrnpa2b1	0.363902	1.13e-08	7.07e-07
ENSMUSG00000062248.5	Cks2	0.365883	0.00409	0.0504
ENSMUSG00000028484.16	Psip1	0.368358	0.00238	0.0334
ENSMUSG00000031167.16	Rbm3	0.372181	6.36e-06	0.000224
ENSMUSG00000032294.16	Pkm	0.374665	0.000511	0.00966
ENSMUSG00000021811.6	Dnajc9	0.384612	0.00321	0.0426
ENSMUSG00000005732.14	Ranbp1	0.390662	0.00228	0.0323
ENSMUSG00000029623.14	Pdap1	0.394443	0.00282	0.0382
ENSMUSG00000022185.18	Acin1	0.406312	0.00129	0.0205
ENSMUSG00000059208.14	Hnrnpm	0.410679	0.00111	0.018
ENSMUSG00000027203.15	Dut	0.41307	0.00322	0.0427
ENSMUSG00000031353.13	Rbbp7	0.413691	0.00377	0.0478
ENSMUSG00000023505.13	Cdca3	0.420539	0.00322	0.0427
ENSMUSG00000018377.10	Vezf1	0.421228	0.00323	0.0427
ENSMUSG00000029247.17	Paics	0.421817	0.00376	0.0478
ENSMUSG00000028034.15	Fubp1	0.428208	0.00366	0.0473
ENSMUSG00000032249.14	Anp32a	0.428781	0.000276	0.00586
ENSMUSG00000001525.10	Tubb5	0.438939	1.05e-08	6.58e-07
ENSMUSG00000028565.18	Nfia	0.440858	0.000581	0.0108
ENSMUSG00000036371.6	Serbp1	0.442781	8.41e-06	0.000286
ENSMUSG00000009575.14	Cbx5	0.446025	0.00186	0.0273
ENSMUSG00000039630.10	Hnrnpu	0.446788	8.96e-06	0.000304
ENSMUSG00000006728.12	Cdk4	0.448861	2.19e-08	1.28e-06
ENSMUSG00000032187.16	Smarca4	0.455351	0.000378	0.00754
ENSMUSG00000072235.5	Tuba1a	0.456335	1.92e-16	2.85e-14
ENSMUSG00000001016.12	Ilf2	0.456438	0.00144	0.0222
ENSMUSG00000021270.13	Hsp90aa1	0.457132	2.78e-08	1.6e-06
ENSMUSG00000027581.12	Stmn3	0.457177	0.00144	0.0222
ENSMUSG00000031715.14	Smarca5	0.461779	0.00119	0.0192
ENSMUSG00000029836.15	Cbx3	0.463857	5.13e-06	0.000186
ENSMUSG00000059005.13	Hnrnpa3	0.464879	1.39e-06	5.84e-05
ENSMUSG00000031229.16	Atrx	0.472407	0.000353	0.00712
ENSMUSG00000046434.15	Hnrnpa1	0.482052	1.8e-08	1.08e-06
ENSMUSG00000022858.15	Tra2b	0.484918	0.000208	0.0046
ENSMUSG00000038374.10	Rbm8a	0.490026	0.000632	0.0115
ENSMUSG00000041126.16	H2afv	0.496166	1.69e-08	1.03e-06
ENSMUSG00000022629.16	Kif21a	0.496774	0.0045	0.0536
ENSMUSG00000070544.6	Top1	0.49754	0.00105	0.0173
ENSMUSG00000005506.16	Celf1	0.502081	0.001	0.0168
ENSMUSG00000027011.14	Ube2e3	0.502394	0.00319	0.0423
ENSMUSG00000028693.15	Nasp	0.508138	0.000627	0.0115
ENSMUSG00000027067.16	Ssrp1	0.509389	0.00156	0.0236
ENSMUSG00000007850.16	Hnrnph1	0.512613	1.05e-05	0.000351
ENSMUSG00000022812.13	Gsk3b	0.514354	9.72e-05	0.00243
ENSMUSG00000068882.13	Ssb	0.517498	4.53e-05	0.00127
ENSMUSG00000026238.14	Ptma	0.522278	1.03e-14	1.38e-12
ENSMUSG00000020358.17	Hnrnpab	0.526086	4.83e-08	2.61e-06
ENSMUSG00000020719.14	Ddx5	0.52903	8.02e-08	4.14e-06
ENSMUSG00000016559.14	H3f3b	0.531821	1.3e-22	3.42e-20
ENSMUSG00000027829.15	Ccnl1	0.539407	0.00147	0.0225
ENSMUSG00000040204.6	2810417H13Rik	0.548208	0.000163	0.00378
ENSMUSG00000003039.8	Fam32a	0.550749	0.00319	0.0423
ENSMUSG00000020737.12	Hn1	0.559023	1.86e-09	1.34e-07
ENSMUSG00000066979.6	Bub3	0.560988	0.00145	0.0223
ENSMUSG00000029405.16	G3bp2	0.570951	0.004	0.05
ENSMUSG00000040407.17	Akap9	0.575609	0.00367	0.0473
ENSMUSG00000002835.8	Chaf1a	0.583012	0.000108	0.00264
ENSMUSG00000025982.13	Sf3b1	0.585129	0.000326	0.00668
ENSMUSG00000015749.12	Anp32e	0.586175	8.37e-07	3.67e-05
ENSMUSG00000008393.8	Carhsp1	0.587679	0.00421	0.0514
ENSMUSG00000025289.15	Prdx4	0.593491	1.84e-05	0.000576
ENSMUSG00000054717.7	Hmgb2	0.603273	1.4e-12	1.42e-10
ENSMUSG00000008604.11	Ubqln4	0.603645	0.00109	0.0179
ENSMUSG00000020086.6	H2afy2	0.603721	0.00269	0.0369
ENSMUSG00000027342.14	Pcna	0.604557	0.000446	0.00872
ENSMUSG00000029283.17	Cdc7	0.606894	0.0028	0.0381
ENSMUSG00000008373.16	Prpf31	0.608718	0.0006	0.011
ENSMUSG00000028873.16	Cdca8	0.616995	0.000851	0.0148
ENSMUSG00000031812.16	Map1lc3b	0.617979	0.000362	0.0073
ENSMUSG00000029290.12	Zfp326	0.618256	0.00304	0.0406
ENSMUSG00000001228.14	Uhrf1	0.62476	0.00297	0.0396
ENSMUSG00000040785.18	Ttc3	0.625256	2.01e-07	9.81e-06
ENSMUSG00000029328.15	Hnrnpdl	0.626147	5.99e-11	5.15e-09
ENSMUSG00000030541.16	Idh2	0.626719	1.84e-05	0.000576
ENSMUSG00000055612.15	Cdca7	0.632303	0.00408	0.0504
ENSMUSG00000002870.8	Mcm2	0.637439	0.00148	0.0226
ENSMUSG00000042978.10	Sbk1	0.63887	0.00278	0.0379
ENSMUSG00000050628.6	Ubald2	0.639288	0.000891	0.0153
ENSMUSG00000004897.16	Hdgf	0.639687	3.95e-05	0.00113
ENSMUSG00000005233.16	Spc25	0.648778	0.000132	0.00314
ENSMUSG00000024048.14	Myl12a	0.648995	0.00293	0.0394
ENSMUSG00000023015.13	Racgap1	0.659166	0.000227	0.00495
ENSMUSG00000031609.3	Sap30	0.661485	0.00293	0.0394
ENSMUSG00000037286.15	Stag1	0.663788	0.000239	0.00515
ENSMUSG00000020392.8	Cdkn2aipnl	0.666229	0.00424	0.0515
ENSMUSG00000040549.16	Ckap5	0.666445	0.00354	0.0461
ENSMUSG00000030122.12	Ptms	0.667928	5.81e-06	0.000207
ENSMUSG00000022033.9	Pbk	0.671442	1.95e-05	0.000605
ENSMUSG00000024188.15	Luc7l	0.671488	0.000463	0.00899
ENSMUSG00000001964.14	Emd	0.675377	0.00295	0.0394
ENSMUSG00000027715.9	Ccna2	0.676173	9.77e-05	0.00244
ENSMUSG00000021377.14	Dek	0.679643	1.95e-07	9.6e-06
ENSMUSG00000032254.9	Kif23	0.679781	0.0016	0.024
ENSMUSG00000047139.8	Cd24a	0.680325	2.49e-05	0.000747
ENSMUSG00000023150.14	Ivns1abp	0.681673	2.41e-05	0.000729
ENSMUSG00000053477.16	Tcf4	0.682473	4.26e-13	4.59e-11
ENSMUSG00000029394.11	Cdk2ap1	0.685222	0.00014	0.00331
ENSMUSG00000026918.16	Brd3	0.692988	0.00175	0.0259
ENSMUSG00000036438.12	Calm2	0.69791	2.86e-12	2.79e-10
ENSMUSG00000020914.17	Top2a	0.698826	2.47e-05	0.000744
ENSMUSG00000067367.9	Lyar	0.703161	0.00201	0.0293
ENSMUSG00000074480.4	Mex3a	0.704875	0.0019	0.0278
ENSMUSG00000020024.6	Cep83	0.708338	0.00165	0.0247
ENSMUSG00000018698.15	Lhx1	0.713971	1.4e-05	0.000454
ENSMUSG00000022314.9	Rad21	0.725224	3.78e-06	0.000141
ENSMUSG00000028560.11	Usp1	0.726315	3.16e-05	0.000923
ENSMUSG00000022708.16	Zbtb20	0.727164	0.000503	0.00954
ENSMUSG00000000787.12	Ddx3x	0.729166	2.11e-05	0.000648
ENSMUSG00000029101.14	Rgs12	0.730864	0.00144	0.0222
ENSMUSG00000029177.9	Cenpa	0.73125	3.5e-05	0.00101
ENSMUSG00000032481.16	Smarcc1	0.739825	0.000312	0.00646
ENSMUSG00000004530.12	Coro1c	0.748348	0.00151	0.0229
ENSMUSG00000004099.15	Dnmt1	0.751957	0.00355	0.0461
ENSMUSG00000029687.16	Ezh2	0.753039	0.000114	0.00276
ENSMUSG00000018196.18	Glrx2	0.755031	0.000932	0.0158
ENSMUSG00000057098.14	Ebf1	0.758488	0.000336	0.00683
ENSMUSG00000024054.13	Smchd1	0.763036	0.000893	0.0153
ENSMUSG00000057406.16	Whsc1	0.763161	2.62e-05	0.00078
ENSMUSG00000019773.7	Fbxo5	0.772578	0.00216	0.031
ENSMUSG00000015776.12	Med22	0.779658	0.000562	0.0105
ENSMUSG00000028312.19	Smc2	0.780727	5.38e-05	0.00147
ENSMUSG00000032253.13	Phip	0.781725	0.00342	0.0448
ENSMUSG00000004642.13	Slbp	0.790665	1.33e-05	0.000436
ENSMUSG00000019961.16	Tmpo	0.793345	2.12e-09	1.49e-07
ENSMUSG00000024795.10	Kif20b	0.793598	0.00267	0.0366
ENSMUSG00000020705.6	Ddx42	0.793926	0.00115	0.0187
ENSMUSG00000041133.11	Smc1a	0.794151	1.71e-05	0.000542
ENSMUSG00000055320.17	Tead1	0.798896	0.00424	0.0515
ENSMUSG00000059552.13	Trp53	0.802638	0.000155	0.00364
ENSMUSG00000037364.11	Srrt	0.814576	9.12e-05	0.00233
ENSMUSG00000015217.11	Hmgb3	0.816573	1.47e-09	1.09e-07
ENSMUSG00000037852.8	Cpe	0.818093	7.78e-07	3.43e-05
ENSMUSG00000029094.11	Afap1	0.826534	0.00148	0.0226
ENSMUSG00000028884.14	Rpa2	0.826804	0.00104	0.0173
ENSMUSG00000020547.4	Bzw2	0.83071	1.37e-05	0.000446
ENSMUSG00000043391.9	2510009E07Rik	0.831816	0.000469	0.0091
ENSMUSG00000008575.17	Nfib	0.834175	3.13e-22	7.93e-20
ENSMUSG00000026249.10	Serpine2	0.836422	0.0014	0.0219
ENSMUSG00000053080.10	2700081O15Rik	0.840377	0.00102	0.017
ENSMUSG00000056394.17	Lig1	0.841357	5.36e-05	0.00147
ENSMUSG00000024750.10	Zfand5	0.845193	2.67e-05	0.000794
ENSMUSG00000027998.11	Plrg1	0.851907	0.00237	0.0333
ENSMUSG00000040274.11	Cdk6	0.852042	0.000317	0.00653
ENSMUSG00000027671.14	Actl6a	0.855584	0.000548	0.0103
ENSMUSG00000029730.16	Mcm7	0.856694	1.19e-05	0.00039
ENSMUSG00000042675.15	Ypel3	0.860305	0.00277	0.0378
ENSMUSG00000029438.9	Bcl7a	0.864242	0.00444	0.0533
ENSMUSG00000044934.12	Zfp367	0.866554	0.00165	0.0247
ENSMUSG00000028906.15	Epb41	0.868636	0.000191	0.00427
ENSMUSG00000024968.13	Rcor2	0.874344	7.72e-05	0.00202
ENSMUSG00000028059.14	Arhgef2	0.876979	0.00106	0.0174
ENSMUSG00000039693.11	Msantd3	0.880431	0.00394	0.0494
ENSMUSG00000076431.4	Sox4	0.883045	3.78e-07	1.77e-05
ENSMUSG00000026049.11	Tex30	0.886797	0.000982	0.0165
ENSMUSG00000027288.16	Zfp106	0.892677	0.0029	0.039
ENSMUSG00000049932.3	H2afx	0.896639	1.99e-06	8.12e-05
ENSMUSG00000032637.15	Atxn2l	0.898846	0.00011	0.00269
ENSMUSG00000022070.6	Bora	0.902229	0.00211	0.0304
ENSMUSG00000028832.11	Stmn1	0.907398	2.2e-31	7.91e-29
ENSMUSG00000030188.12	Magohb	0.908559	0.00406	0.0503
ENSMUSG00000026470.14	Stx6	0.914893	0.00366	0.0473
ENSMUSG00000033565.16	Rbfox2	0.924436	0.0025	0.0347
ENSMUSG00000045095.16	Magi1	0.924457	0.00178	0.0264
ENSMUSG00000068154.5	Insm1	0.924544	6.51e-07	2.92e-05
ENSMUSG00000020423.6	Btg2	0.925462	0.000195	0.00434
ENSMUSG00000020492.11	Ska2	0.927507	0.00405	0.0503
ENSMUSG00000023353.13	Agap3	0.929927	1.43e-05	0.000462
ENSMUSG00000074476.5	Spc24	0.931362	1.76e-07	8.7e-06
ENSMUSG00000068036.14	Mllt4	0.937497	6.83e-06	0.000237
ENSMUSG00000024014.7	Pim1	0.939732	0.000471	0.0091
ENSMUSG00000024498.15	Tcerg1	0.948161	0.000121	0.0029
ENSMUSG00000020808.3	Fam64a	0.959532	0.000179	0.00404
ENSMUSG00000029673.17	Auts2	0.966401	2.92e-05	0.000862
ENSMUSG00000005533.10	Igf1r	0.967414	0.000289	0.00605
ENSMUSG00000029714.11	Gigyf1	0.967856	0.00361	0.0468
ENSMUSG00000021288.18	Klc1	0.969649	1.72e-06	7.08e-05
ENSMUSG00000046314.15	Stxbp6	0.971374	0.00218	0.0312
ENSMUSG00000026987.16	Baz2b	0.974604	0.00214	0.0307
ENSMUSG00000024370.16	Cdc23	0.974763	0.00137	0.0216
ENSMUSG00000033083.16	Tbc1d4	0.976444	0.000795	0.014
ENSMUSG00000063445.14	Nmral1	0.98014	0.000368	0.00739
ENSMUSG00000024589.15	Nedd4l	0.982204	0.000728	0.013
ENSMUSG00000025001.11	Hells	0.983933	0.00371	0.0475
ENSMUSG00000024501.19	Dpysl3	0.986963	3.24e-08	1.83e-06
ENSMUSG00000027770.5	Dhx36	0.992754	0.00103	0.0171
ENSMUSG00000040463.16	Mybbp1a	1.00481	0.000675	0.0122
ENSMUSG00000025912.16	Mybl1	1.02543	0.00359	0.0466
ENSMUSG00000028826.14	Tmem57	1.03032	0.00101	0.0169
ENSMUSG00000027330.16	Cdc25b	1.03871	1.75e-05	0.000554
ENSMUSG00000032582.14	Rbm6	1.04063	0.00011	0.00269
ENSMUSG00000059669.7	Taf1b	1.07306	0.00141	0.0221
ENSMUSG00000033970.15	Rfc3	1.07363	0.000113	0.00274
ENSMUSG00000045598.10	Zfp553	1.07438	0.000544	0.0102
ENSMUSG00000009394.13	Syn2	1.07583	0.00181	0.0267
ENSMUSG00000021485.13	Mxd3	1.07956	8.05e-05	0.00209
ENSMUSG00000049907.8	Rasl11b	1.0803	0.000729	0.013
ENSMUSG00000039735.15	Fnbp1l	1.08089	5.73e-07	2.57e-05
ENSMUSG00000030019.6	Fbxl14	1.08641	0.00254	0.0351
ENSMUSG00000020250.9	Txnrd1	1.08722	0.000195	0.00434
ENSMUSG00000063659.11	Zbtb18	1.0911	1.12e-12	1.17e-10
ENSMUSG00000018509.8	Cenpv	1.09156	0.00021	0.00465
ENSMUSG00000029223.12	Uchl1	1.10076	8.76e-09	5.65e-07
ENSMUSG00000030970.16	Ctbp2	1.10411	3.11e-06	0.00012
ENSMUSG00000068740.13	Celsr2	1.1047	4.46e-09	3e-07
ENSMUSG00000024151.13	Msh2	1.11458	0.000256	0.00547
ENSMUSG00000006356.10	Crip2	1.11661	1.13e-08	7.07e-07
ENSMUSG00000003410.7	Elavl3	1.12104	3.19e-08	1.81e-06
ENSMUSG00000026915.16	Strbp	1.123	2.11e-07	1.02e-05
ENSMUSG00000004018.9	Fancl	1.13017	0.00411	0.0506
ENSMUSG00000038916.6	Soga3	1.1334	0.000657	0.0119
ENSMUSG00000020288.13	Ahsa2	1.135	0.00329	0.0434
ENSMUSG00000015944.9	Gatsl2	1.13515	0.00187	0.0275
ENSMUSG00000024109.18	Nrxn1	1.14198	1.21e-08	7.49e-07
ENSMUSG00000045193.13	Cirbp	1.15949	1.27e-08	7.84e-07
ENSMUSG00000029385.14	Ccng2	1.16404	0.000603	0.0111
ENSMUSG00000058444.7	Map2k5	1.16658	0.000186	0.00417
ENSMUSG00000025867.8	Cplx2	1.16763	6.15e-06	0.000218
ENSMUSG00000038215.15	Cep44	1.17501	0.000757	0.0134
ENSMUSG00000026640.12	Plxna2	1.17983	0.000423	0.00836
ENSMUSG00000027459.16	Fam110a	1.18148	0.000218	0.00479
ENSMUSG00000009739.16	Pou6f1	1.18317	4.46e-06	0.000166
ENSMUSG00000063439.7	B9d2	1.18551	0.00324	0.0427
ENSMUSG00000039841.14	Zfp800	1.19791	0.00168	0.0251
ENSMUSG00000021391.9	Cenpp	1.19918	0.00335	0.044
ENSMUSG00000009418.15	Nav1	1.20285	3.07e-07	1.47e-05
ENSMUSG00000035151.12	Elmod2	1.22469	9.94e-07	4.31e-05
ENSMUSG00000060147.15	Serpinb6a	1.23346	0.000294	0.00614
ENSMUSG00000028322.11	Exosc3	1.24561	0.000659	0.012
ENSMUSG00000067071.8	Hes6	1.24744	6.4e-08	3.35e-06
ENSMUSG00000031137.17	Fgf13	1.26119	0.000309	0.00641
ENSMUSG00000063450.14	Syne2	1.27587	3.61e-05	0.00104
ENSMUSG00000020176.17	Grb10	1.28856	5.77e-06	0.000206
ENSMUSG00000052397.8	Ezr	1.2897	4.47e-11	3.94e-09
ENSMUSG00000039910.9	Cited2	1.29405	3.23e-06	0.000124
ENSMUSG00000025231.16	Sufu	1.30245	0.000496	0.00945
ENSMUSG00000031834.15	Pik3r2	1.3057	8.83e-05	0.00227
ENSMUSG00000022883.10	Robo1	1.31213	9.5e-05	0.00239
ENSMUSG00000004872.15	Pax3	1.31707	1.33e-19	2.79e-17
ENSMUSG00000034648.9	Lrrn1	1.32645	5.11e-08	2.75e-06
ENSMUSG00000068735.14	Trp53i11	1.3406	3.04e-17	4.88e-15
ENSMUSG00000022865.13	Cxadr	1.34655	0.00382	0.0482
ENSMUSG00000042197.13	Zfp451	1.3558	0.000354	0.00715
ENSMUSG00000033684.14	Qsox1	1.3656	0.00156	0.0235
ENSMUSG00000053046.15	Brsk2	1.37665	0.00289	0.0389
ENSMUSG00000048376.5	F2r	1.37749	0.0017	0.0254
ENSMUSG00000030852.16	Tacc2	1.3809	5.32e-07	2.44e-05
ENSMUSG00000030499.9	Kctd15	1.38473	1.14e-05	0.000376
ENSMUSG00000028986.12	Klhl7	1.39071	0.00286	0.0388
ENSMUSG00000006362.15	Cbfa2t3	1.39425	7.24e-07	3.2e-05
ENSMUSG00000035455.12	Fignl1	1.39648	0.00424	0.0515
ENSMUSG00000021287.12	Xrcc3	1.39908	0.00297	0.0396
ENSMUSG00000026463.17	Atp2b4	1.40558	0.00222	0.0317
ENSMUSG00000024268.15	Celf4	1.42058	0.000432	0.0085
ENSMUSG00000005338.13	Cadm3	1.4258	3.75e-08	2.1e-06
ENSMUSG00000026669.14	Mcm10	1.43866	0.0043	0.052
ENSMUSG00000043857.16	Mgat5b	1.4405	0.000674	0.0122
ENSMUSG00000042901.10	Aida	1.45332	0.000132	0.00314
ENSMUSG00000027273.13	Snap25	1.46418	0.00127	0.0202
ENSMUSG00000022957.19	Itsn1	1.46609	2.92e-06	0.000114
ENSMUSG00000001517.14	Foxm1	1.47421	0.00141	0.022
ENSMUSG00000007888.15	Crlf1	1.48579	0.00239	0.0335
ENSMUSG00000026641.13	Usf1	1.49364	0.00123	0.0196
ENSMUSG00000022983.15	Scaf4	1.49376	0.000164	0.00379
ENSMUSG00000038065.13	Mturn	1.50195	0.00171	0.0254
ENSMUSG00000056708.5	Ier5	1.50408	4.07e-13	4.41e-11
ENSMUSG00000036533.8	Cdc42ep3	1.50585	0.000282	0.00593
ENSMUSG00000039985.14	Fam60a	1.51319	4.8e-09	3.21e-07
ENSMUSG00000000184.12	Ccnd2	1.51348	8.77e-40	4.79e-37
ENSMUSG00000038463.8	Olfml2b	1.51351	0.00405	0.0503
ENSMUSG00000058729.13	Lin9	1.51533	0.00423	0.0515
ENSMUSG00000079553.10	Kifc1	1.52434	0.00227	0.0322
ENSMUSG00000032411.15	Tfdp2	1.53001	3.92e-09	2.67e-07
ENSMUSG00000025427.14	Rnf165	1.54713	4.59e-06	0.000169
ENSMUSG00000019906.14	Lin7a	1.55039	0.002	0.0291
ENSMUSG00000063632.6	Sox11	1.55625	5.54e-31	1.94e-28
ENSMUSG00000020122.16	Egfr	1.5581	1.02e-05	0.000341
ENSMUSG00000022422.13	Dscc1	1.56094	0.000519	0.00977
ENSMUSG00000016386.15	Mpped2	1.56123	7.59e-05	0.002
ENSMUSG00000035551.6	Igfbpl1	1.56271	2.13e-29	7.1e-27
ENSMUSG00000028654.13	Mycl	1.56996	1.77e-05	0.000558
ENSMUSG00000019143.15	Hars2	1.58325	0.00238	0.0334
ENSMUSG00000026335.16	Pam	1.58629	1.73e-10	1.39e-08
ENSMUSG00000040586.8	Ofd1	1.6115	0.00044	0.00863
ENSMUSG00000055044.12	Pdlim1	1.61445	5.57e-06	0.000199
ENSMUSG00000020032.14	Nuak1	1.61783	0.000132	0.00314
ENSMUSG00000036466.17	Megf11	1.62877	0.000164	0.00379
ENSMUSG00000095139.2	Pou3f2	1.63279	1.92e-09	1.37e-07
ENSMUSG00000048388.3	Fam171b	1.64169	3.42e-09	2.35e-07
ENSMUSG00000038712.16	Fam63a	1.64179	0.00192	0.0281
ENSMUSG00000031642.9	Sh3rf1	1.64574	0.00151	0.0229
ENSMUSG00000061024.8	Rrs1	1.65071	0.000105	0.00261
ENSMUSG00000061666.6	Gdpd1	1.65446	4.15e-08	2.3e-06
ENSMUSG00000020844.6	Nxn	1.66058	6.59e-07	2.94e-05
ENSMUSG00000043668.13	Tox3	1.66654	1.04e-08	6.58e-07
ENSMUSG00000027220.2	Syt13	1.66926	0.00249	0.0346
ENSMUSG00000067586.3	S1pr3	1.68023	0.000642	0.0117
ENSMUSG00000018849.6	Wwc1	1.6969	6.5e-05	0.00175
ENSMUSG00000031934.13	Panx1	1.69865	0.00294	0.0394
ENSMUSG00000030067.17	Foxp1	1.70381	1.75e-07	8.65e-06
ENSMUSG00000050332.7	Amer1	1.71659	0.00052	0.00978
ENSMUSG00000037664.13	Cdkn1c	1.73508	0.000349	0.00706
ENSMUSG00000066705.6	Fxyd6	1.7385	2.08e-46	1.29e-43
ENSMUSG00000054423.13	Cadps	1.74883	0.00223	0.0318
ENSMUSG00000022686.14	B3gnt5	1.76807	0.00241	0.0338
ENSMUSG00000035274.13	Tpbg	1.77162	0.000437	0.00857
ENSMUSG00000028926.15	Cdk14	1.77198	1.08e-05	0.00036
ENSMUSG00000010175.13	Prox1	1.81951	2.8e-05	0.000827
ENSMUSG00000038255.6	Neurod2	1.83663	2.17e-06	8.78e-05
ENSMUSG00000038034.15	Igsf8	1.84521	8.37e-09	5.42e-07
ENSMUSG00000066392.11	Nrxn3	1.85609	5.34e-07	2.44e-05
ENSMUSG00000058056.16	Palld	1.85982	7.35e-06	0.000253
ENSMUSG00000024424.14	Ttc39c	1.86358	0.000693	0.0124
ENSMUSG00000042129.8	Rassf4	1.86406	1.19e-12	1.21e-10
ENSMUSG00000061859.16	Inadl	1.86564	0.000364	0.00732
ENSMUSG00000039449.14	Prpf18	1.88668	0.00111	0.0181
ENSMUSG00000041439.15	Mfsd6	1.89214	0.00245	0.0342
ENSMUSG00000033722.9	BC034090	1.90054	0.000518	0.00977
ENSMUSG00000021453.2	Gadd45g	1.90272	2.3e-21	5.41e-19
ENSMUSG00000029475.17	Kdm2b	1.91756	0.00192	0.028
ENSMUSG00000042328.13	Hps4	1.92586	3.01e-08	1.72e-06
ENSMUSG00000053025.13	Sv2b	1.9451	5.38e-08	2.86e-06
ENSMUSG00000030350.8	Prmt8	1.9508	8.04e-05	0.00209
ENSMUSG00000039354.16	Smarcal1	1.96391	0.000278	0.00586
ENSMUSG00000048540.8	Nhlh2	1.97783	7.52e-13	7.9e-11
ENSMUSG00000004231.15	Pax2	1.99959	0.000506	0.0096
ENSMUSG00000022211.8	Lrrc16b	2.00122	0.00378	0.0478
ENSMUSG00000018417.14	Myo1b	2.02472	0.000662	0.012
ENSMUSG00000026193.15	Fn1	2.02816	0.000331	0.00677
ENSMUSG00000026283.13	Ing5	2.03517	0.0025	0.0346
ENSMUSG00000025810.8	Nrp1	2.04404	0.000307	0.00638
ENSMUSG00000022212.15	Cpne6	2.04694	0.00086	0.0149
ENSMUSG00000032403.8	2300009A05Rik	2.05971	6.09e-10	4.65e-08
ENSMUSG00000005125.12	Ndrg1	2.09597	2.2e-06	8.88e-05
ENSMUSG00000053965.10	Pde5a	2.11779	0.00167	0.0249
ENSMUSG00000022707.16	Gbe1	2.14773	4.65e-07	2.16e-05
ENSMUSG00000006649.17	Nphs1	2.15059	1.79e-05	0.000561
ENSMUSG00000060534.15	Dcc	2.15341	0.000257	0.0055
ENSMUSG00000064325.4	Hhip	2.15916	1.95e-08	1.16e-06
ENSMUSG00000016262.14	Sertad4	2.21368	0.00374	0.0477
ENSMUSG00000030000.10	Add2	2.23207	2.04e-05	0.000628
ENSMUSG00000030703.8	Gdpd3	2.23745	0.000194	0.00432
ENSMUSG00000050875.11	A730017C20Rik	2.24851	0.00153	0.0232
ENSMUSG00000037995.15	Igsf9	2.31326	0.00166	0.0248
ENSMUSG00000005686.16	Ampd3	2.3481	0.00118	0.0191
ENSMUSG00000059810.18	Rgs3	2.35357	0.000611	0.0112
ENSMUSG00000047777.9	Phf13	2.38237	0.00137	0.0216
ENSMUSG00000036915.17	Kirrel2	2.4473	1.16e-18	2.24e-16
ENSMUSG00000030930.14	Chst15	2.45002	5.66e-07	2.55e-05
ENSMUSG00000051111.15	Sv2c	2.47071	0.000914	0.0156
ENSMUSG00000029086.15	Prom1	2.58649	6.92e-06	0.000239
ENSMUSG00000035298.8	Klhl35	2.63959	5.6e-14	6.83e-12
ENSMUSG00000023224.12	Serping1	2.64757	2.02e-05	0.000624
ENSMUSG00000020027.18	Socs2	2.65131	9.77e-18	1.71e-15
ENSMUSG00000056296.16	Synpr	2.65973	1.71e-05	0.000542
ENSMUSG00000030905.5	Crym	2.66108	1.55e-07	7.74e-06
ENSMUSG00000036036.15	Zfp57	2.69723	0.00125	0.0199
ENSMUSG00000030844.11	Rgs10	2.70708	0.00248	0.0345
ENSMUSG00000061143.15	Maml3	2.7375	2.4e-05	0.000729
ENSMUSG00000039661.14	Dusp26	2.73888	1.4e-05	0.000456
ENSMUSG00000025789.9	St8sia2	2.76859	1.37e-06	5.76e-05
ENSMUSG00000037872.5	Ackr1	2.77187	4.36e-06	0.000163
ENSMUSG00000045608.6	Dbx2	2.77754	2.2e-06	8.88e-05
ENSMUSG00000005716.16	Pvalb	2.80974	0.00043	0.00847
ENSMUSG00000033377.14	Palmd	2.83118	6.62e-05	0.00177
ENSMUSG00000092035.8	Peg10	2.86191	0.0012	0.0193
ENSMUSG00000026787.3	Gad2	2.9151	6.85e-05	0.00183
ENSMUSG00000010311.15	Optc	2.97512	3.15e-10	2.49e-08
ENSMUSG00000070803.6	Cited4	2.98178	0.00214	0.0307
ENSMUSG00000014773.13	Dll1	3.0284	3.59e-07	1.7e-05
ENSMUSG00000021765.7	Fst	3.05463	0.000782	0.0138
ENSMUSG00000026735.2	Ptf1a	3.06246	4.05e-16	5.76e-14
ENSMUSG00000036422.10	Pcdh8	3.12855	2.92e-06	0.000114
ENSMUSG00000040666.17	Sh3bgr	3.1388	0.00252	0.0348
ENSMUSG00000037771.11	Slc32a1	3.22659	8.31e-06	0.000283
ENSMUSG00000039313.14	AF529169	3.29075	0.00424	0.0515
ENSMUSG00000027832.5	Ptx3	3.31499	1.5e-23	4.36e-21
ENSMUSG00000021359.15	Tfap2a	3.34124	4.78e-18	8.7e-16
ENSMUSG00000020407.13	Upp1	3.36385	6.62e-05	0.00177
ENSMUSG00000029595.9	Lhx5	3.41975	2.65e-17	4.36e-15
ENSMUSG00000021136.13	Smoc1	3.52832	1.61e-05	0.000517
ENSMUSG00000025216.9	Lbx1	3.66392	1.42e-09	1.06e-07
ENSMUSG00000047897.10	Ripply2	3.67819	0.000178	0.00403
ENSMUSG00000032289.15	Thsd4	3.73068	4.67e-05	0.0013
ENSMUSG00000026042.16	Col5a2	3.73186	1.76e-14	2.25e-12
ENSMUSG00000022309.8	Angpt1	3.74067	3.47e-38	1.69e-35
ENSMUSG00000018899.16	Irf1	3.7962	0.00369	0.0474
ENSMUSG00000020052.7	Ascl1	3.8054	1.49e-35	6.79e-33
ENSMUSG00000027967.8	Neurog2	3.89085	1.49e-14	1.95e-12
ENSMUSG00000048904.4	Neurog1	3.89595	3.99e-10	3.11e-08
ENSMUSG00000062184.11	Hs6st2	3.97581	2e-14	2.53e-12
ENSMUSG00000022245.15	Skor1	4.18221	2.45e-18	4.51e-16
ENSMUSG00000040478.14	Prdm13	4.35492	4.94e-41	2.81e-38
ENSMUSG00000066800.11	Rnasel	4.51453	0.00403	0.0501
ENSMUSG00000031772.17	Cntnap4	4.53203	2.15e-05	0.00066
ENSMUSG00000020591.10	Ntsr2	4.66247	0.000692	0.0124
ENSMUSG00000025425.17	St8sia5	4.70879	0.000161	0.00373
ENSMUSG00000032936.13	Camkv	4.74193	0.000497	0.00945
ENSMUSG00000025927.13	Tfap2b	4.80242	9.7e-48	7.79e-45
ENSMUSG00000056014.15	A430033K04Rik	4.80554	0.00208	0.0301
ENSMUSG00000025089.15	Gfra1	5.39103	1.96e-05	0.000608
ENSMUSG00000053129.5	Gsx1	5.58107	9.43e-07	4.13e-05
ENSMUSG00000048218.5	Amigo2	6.02957	0.000395	0.00783
ENSMUSG00000032291.8	Crabp1	6.34224	0.00205	0.0296
ENSMUSG00000036912.17	Piwil4	6.67083	0.000227	0.00495
ENSMUSG00000028640.11	Tfap2c	6.79847	4.3e-10	3.32e-08
ENSMUSG00000068794.6	Col28a1	7.5945	0.000226	0.00494
