# Supplementary material for: Injury-induced ASCL1 expression orchestrates a transitory cell state required for repair of the neonatal cerebellum
Source: Sci Adv. 2021 Dec 8;7(50):eabj1598. doi: 10.1126/sciadv.abj1598 (PMC8654303; doi:10.1126/sciadv.abj1598)
Supplement: Supplementary file 3 — Tables S1, S2 and S6 to S8 [file sciadv.abj1598_supplementary_tables.zip › sciadv.abj1598_table_s6.xlsx]

## Sheet: N1_GSEA up in nonIR
NAME	SIZE	ES	NES	NOM p-val	FDR q-val	FWER p-val
GO_POSITIVE_REGULATION_OF_GTPASE_ACTIVITY	283	-0.148116	-2.91574	0	0.0221549	0.018
GO_NEGATIVE_REGULATION_OF_AXONOGENESIS	61	-0.307028	-2.88549	0	0.0147177	0.024
GO_NEGATIVE_REGULATION_OF_CELLULAR_COMPONENT_ORGANIZATION	540	-0.107491	-2.86605	0	0.0110407	0.027
GO_REGULATION_OF_CELLULAR_COMPONENT_BIOGENESIS	720	-0.0905452	-2.80456	0	0.0140976	0.044
GO_CHROMOSOME_ORGANIZATION	913	-0.0841968	-2.77867	0	0.0132388	0.051
GO_CATION_CHANNEL_ACTIVITY	149	-0.187054	-2.7649	0	0.0122597	0.057
GO_NEGATIVE_REGULATION_OF_CELL_PROJECTION_ORGANIZATION	147	-0.190404	-2.69175	0	0.0213642	0.113
GO_INTERLEUKIN_1_BETA_PRODUCTION	37	-0.369792	-2.64799	0	0.0326169	0.188
HP_ABSENT_FINGERNAIL	26	-0.415992	-2.60501	0	0.0413604	0.257
HP_ANONYCHIA	39	-0.352169	-2.58967	0	0.0405197	0.276
GO_CELL_MORPHOGENESIS_INVOLVED_IN_NEURON_DIFFERENTIATION	480	-0.102883	-2.57613	0	0.0410671	0.303
GO_CELL_MORPHOGENESIS_INVOLVED_IN_DIFFERENTIATION	572	-0.0965804	-2.56524	0	0.0410078	0.327
GO_LIGAND_GATED_CATION_CHANNEL_ACTIVITY	48	-0.311816	-2.54954	0	0.0443402	0.365
GO_AXON_DEVELOPMENT	409	-0.110094	-2.52959	0	0.0470223	0.409
GO_REGULATION_OF_AXONOGENESIS	160	-0.175112	-2.51309	0	0.0511375	0.466
HP_ABNORMALITY_OF_THE_HEPATIC_VASCULATURE	33	-0.359493	-2.49878	0	0.0532824	0.505
GO_NEGATIVE_REGULATION_OF_TISSUE_REMODELING	14	-0.545117	-2.48888	0	0.0540359	0.529
GO_REGULATION_OF_CELL_PROJECTION_ORGANIZATION	545	-0.0919134	-2.45295	0	0.0695496	0.64
GO_INTRINSIC_COMPONENT_OF_PLASMA_MEMBRANE	782	-0.0783475	-2.44561	0	0.0693011	0.658
GO_CELL_MORPHOGENESIS	776	-0.078906	-2.43475	0.00446429	0.0725597	0.685
GO_NEGATIVE_REGULATION_OF_NEURON_PROJECTION_DEVELOPMENT	125	-0.184609	-2.41205	0	0.0808735	0.733
GO_PROTEIN_CATABOLIC_PROCESS	745	-0.0780567	-2.40611	0	0.0806417	0.748
GO_TAXIS	366	-0.111666	-2.40603	0	0.0771882	0.748
GO_CHROMATIN_ORGANIZATION	568	-0.0892208	-2.39955	0	0.0771397	0.759
GO_AMINE_TRANSPORT	51	-0.279014	-2.39341	0	0.0774873	0.777
GO_CYTOKINE_PRODUCTION	376	-0.10622	-2.39147	0	0.0757693	0.781
GO_NEGATIVE_REGULATION_OF_NERVOUS_SYSTEM_DEVELOPMENT	234	-0.137425	-2.38182	0	0.0792883	0.807
HP_ABNORMAL_PLACENTA_MORPHOLOGY	13	-0.536428	-2.36905	0	0.0830539	0.826
GO_REGULATION_OF_ION_TRANSPORT	390	-0.103414	-2.36641	0.00186567	0.0817925	0.836
GO_REGULATION_OF_CELL_MORPHOGENESIS_INVOLVED_IN_DIFFERENTIATION	256	-0.125455	-2.36583	0	0.0794327	0.836
GO_REGULATION_OF_EXTENT_OF_CELL_GROWTH	93	-0.208054	-2.36201	0.00196078	0.079126	0.842
GO_NEURON_PROJECTION_GUIDANCE	213	-0.139659	-2.36004	0	0.0782186	0.849
HP_ABNORMALITY_OF_HINDBRAIN_MORPHOLOGY	613	-0.0819829	-2.35851	0	0.0769232	0.853
GO_NEGATIVE_REGULATION_OF_CELL_MORPHOGENESIS_INVOLVED_IN_DIFFERENTIATION	81	-0.227871	-2.3558	0.00209644	0.0757404	0.858
GO_MONONUCLEAR_CELL_DIFFERENTIATION	23	-0.400359	-2.34618	0	0.0789638	0.877
GO_PROTEIN_MODIFICATION_BY_SMALL_PROTEIN_CONJUGATION	717	-0.0768416	-2.34187	0	0.0794934	0.89
GO_MOLECULAR_TRANSDUCER_ACTIVITY	394	-0.103339	-2.34165	0	0.0775102	0.892
GO_CALCIUM_ION_BINDING	384	-0.103829	-2.34104	0.00392927	0.07563	0.893
GO_AXON	494	-0.0908038	-2.33623	0	0.0763529	0.9
GO_REGULATION_OF_CELL_PROJECTION_ASSEMBLY	130	-0.174976	-2.33242	0	0.0761842	0.904
GO_REGULATION_OF_SYSTEM_PROCESS	346	-0.106508	-2.32526	0.00191205	0.078175	0.922
GO_REGULATION_OF_ORGANELLE_ORGANIZATION	995	-0.0662502	-2.32214	0	0.0780343	0.924
GO_HISTONE_BINDING	189	-0.145581	-2.31823	0	0.0782717	0.933
GO_INTERLEUKIN_1_PRODUCTION	41	-0.309061	-2.31744	0	0.0770213	0.933
GO_RECEPTOR_SIGNALING_PATHWAY_VIA_STAT	69	-0.238615	-2.31417	0	0.0767522	0.936
GO_NEGATIVE_REGULATION_OF_NEURON_DIFFERENTIATION	176	-0.150113	-2.30836	0	0.0780387	0.94
GO_MORPHOGENESIS_OF_A_BRANCHING_STRUCTURE	125	-0.179344	-2.30708	0	0.0775251	0.942
GO_VOLTAGE_GATED_ION_CHANNEL_ACTIVITY	99	-0.195043	-2.30701	0	0.0759355	0.942
GO_REGULATION_OF_GTPASE_ACTIVITY	343	-0.106952	-2.3014	0	0.0772359	0.947
GO_MODIFICATION_DEPENDENT_PROTEIN_BINDING	123	-0.181187	-2.2984	0	0.0777727	0.95
GO_NEURON_DEVELOPMENT	861	-0.0698555	-2.29828	0	0.0763672	0.951
GO_SITE_OF_POLARIZED_GROWTH	162	-0.155481	-2.28978	0.00204082	0.079275	0.961
GO_BRANCHING_MORPHOGENESIS_OF_AN_EPITHELIAL_TUBE	101	-0.197963	-2.28936	0	0.07801	0.961
GO_METHYLATED_HISTONE_BINDING	54	-0.267249	-2.28538	0	0.0781064	0.963
GO_NUCLEAR_SPECK	306	-0.112455	-2.27953	0	0.080024	0.966
GO_NEGATIVE_REGULATION_OF_PEPTIDYL_TYROSINE_PHOSPHORYLATION	37	-0.311674	-2.2733	0	0.0819759	0.972
GO_CELLULAR_PROTEIN_CATABOLIC_PROCESS	637	-0.079887	-2.2683	0	0.0838233	0.976
HP_RHIZOMELIA	46	-0.279974	-2.26148	0.00208768	0.0865992	0.977
GO_BASEMENT_MEMBRANE	68	-0.234721	-2.25768	0	0.0875995	0.98
GO_PROTEIN_KINASE_C_SIGNALING	19	-0.418599	-2.24979	0	0.0907655	0.986
HP_ABNORMAL_DERMATOGLYPHICS	182	-0.143372	-2.249	0	0.0898381	0.986
GO_ORGANONITROGEN_COMPOUND_CATABOLIC_PROCESS	984	-0.0640524	-2.24722	0	0.0896131	0.988
HP_LACRIMATION_ABNORMALITY	51	-0.269619	-2.24548	0	0.0890835	0.989
GO_PRESYNAPTIC_ACTIVE_ZONE_MEMBRANE	21	-0.40388	-2.23886	0.0019802	0.0920678	0.989
GO_NEGATIVE_REGULATION_OF_CELL_DEVELOPMENT	237	-0.127416	-2.23882	0	0.0906514	0.989
HP_SLEEP_DISTURBANCE	286	-0.113878	-2.2366	0.00190476	0.0908512	0.99
GO_GTPASE_REGULATOR_ACTIVITY	228	-0.129616	-2.2355	0.0019802	0.0901892	0.99
GO_REGULATION_OF_AMINO_ACID_TRANSPORT	21	-0.404584	-2.22553	0	0.094367	0.994
HP_FACIAL_CLEFT	12	-0.524215	-2.21642	0.00211864	0.0984628	0.997
HP_EEG_WITH_SPIKE_WAVE_COMPLEXES	48	-0.267518	-2.21336	0.004	0.0989947	0.997
HP_FLAT_FACE	75	-0.222734	-2.21215	0.00199203	0.0984129	0.997
GO_CELL_MOTILITY	980	-0.0630832	-2.20998	0.00200401	0.0983204	0.997
GO_REGULATION_OF_ANATOMICAL_STRUCTURE_SIZE	337	-0.10467	-2.20689	0	0.0990323	0.997
GO_PLASMA_MEMBRANE_PROTEIN_COMPLEX	320	-0.107118	-2.20624	0.00203666	0.09819	0.997
GO_MONOCYTE_CHEMOTAXIS	19	-0.418007	-2.2062	0.00617284	0.0968808	0.997
GO_TRANSFERASE_COMPLEX	644	-0.0770146	-2.20579	0.00204082	0.0958951	0.997
GO_PROTEIN_METHYLATION	135	-0.166121	-2.20413	0	0.0959516	0.997
GO_PROTEIN_MODIFICATION_BY_SMALL_PROTEIN_CONJUGATION_OR_REMOVAL	870	-0.0649465	-2.19656	0	0.0991922	0.998
GO_DETECTION_OF_STIMULUS_INVOLVED_IN_SENSORY_PERCEPTION_OF_PAIN	15	-0.465435	-2.19587	0.00189753	0.0983077	0.998
HP_CUTIS_MARMORATA	57	-0.24989	-2.19404	0.00204918	0.0981666	0.998
GO_EPITHELIAL_TO_MESENCHYMAL_TRANSITION_INVOLVED_IN_ENDOCARDIAL_CUSHION_FORMATION	15	-0.46107	-2.19295	0.00408998	0.0977257	0.998
GO_PASSIVE_TRANSMEMBRANE_TRANSPORTER_ACTIVITY	213	-0.129773	-2.19209	0.00386847	0.0971016	0.999
GO_LOCOMOTORY_BEHAVIOR	132	-0.164839	-2.18972	0	0.097202	0.999
GO_DISTAL_AXON	236	-0.123977	-2.18647	0	0.0980988	0.999
HP_ABNORMALITIES_OF_PLACENTA_OR_UMBILICAL_CORD	33	-0.310292	-2.18399	0.00202429	0.0983401	0.999
GO_CELL_CELL_ADHESION_VIA_PLASMA_MEMBRANE_ADHESION_MOLECULES	157	-0.147403	-2.18354	0.00200401	0.0975103	0.999
GO_CELL_PART_MORPHOGENESIS	564	-0.0805666	-2.18223	0.00573614	0.0970355	0.999
GO_POSITIVE_REGULATION_OF_INTERLEUKIN_1_PRODUCTION	23	-0.384923	-2.1806	0.00852879	0.0969872	0.999
GO_CHROMATIN_ASSEMBLY_OR_DISASSEMBLY	115	-0.173792	-2.17772	0.00204499	0.097945	0.999
GO_PHOSPHOLIPID_DEPHOSPHORYLATION	39	-0.292155	-2.17312	0.00384615	0.0998621	0.999
GO_EXTRACELLULAR_MATRIX	274	-0.112634	-2.16766	0.00614754	0.10249	0.999
HP_MUSCULAR_HYPOTONIA_OF_THE_TRUNK	126	-0.162616	-2.16628	0.00194932	0.102042	0.999
GO_CENTRAL_NERVOUS_SYSTEM_DEVELOPMENT	747	-0.0719697	-2.16563	0.00614754	0.101471	0.999
GO_CHROMOSOME_SEGREGATION	249	-0.118697	-2.16545	0.00201207	0.100495	0.999
GO_REGULATION_OF_ADAPTIVE_IMMUNE_RESPONSE	62	-0.235124	-2.16363	0	0.100519	0.999
HP_ABNORMALITY_OF_IRON_HOMEOSTASIS	10	-0.558526	-2.16243	0.00207039	0.10035	0.999
GO_CELLULAR_RESPONSE_TO_ENDOGENOUS_STIMULUS	898	-0.0635547	-2.1624	0.0037594	0.0993401	0.999
GO_MITOTIC_SPINDLE	107	-0.180338	-2.1486	0	0.107782	0.999

## Sheet: N1_GSEA up in IR
NAME	SIZE	ES	NES	NOM p-val	FDR q-val	FWER p-val
GO_STRUCTURAL_CONSTITUENT_OF_RIBOSOME	145	0.402049	5.59493	0	0	0
GO_RIBOSOMAL_SUBUNIT	167	0.350196	5.32143	0	0	0
GO_MITOCHONDRIAL_PROTEIN_COMPLEX	204	0.302374	4.99772	0	0	0
GO_RIBOSOME	205	0.298538	4.93926	0	0	0
GO_CYTOSOLIC_RIBOSOME	97	0.410177	4.86414	0	0	0
GO_RIBONUCLEOPROTEIN_COMPLEX	587	0.176279	4.79543	0	0	0
GO_INNER_MITOCHONDRIAL_MEMBRANE_PROTEIN_COMPLEX	88	0.403372	4.48129	0	0	0
GO_LARGE_RIBOSOMAL_SUBUNIT	103	0.367594	4.4581	0	0	0
GO_RESPIRATORY_CHAIN_COMPLEX	60	0.46967	4.34745	0	0	0
GO_ESTABLISHMENT_OF_PROTEIN_LOCALIZATION_TO_ENDOPLASMIC_RETICULUM	106	0.351121	4.27639	0	0	0
GO_RESPIRASOME	71	0.42264	4.27268	0	0	0
GO_COTRANSLATIONAL_PROTEIN_TARGETING_TO_MEMBRANE	94	0.371603	4.1893	0	0	0
GO_ATP_SYNTHESIS_COUPLED_ELECTRON_TRANSPORT	74	0.403595	4.05405	0	0	0
GO_MITOCHONDRIAL_ENVELOPE	571	0.145756	4.01811	0	0	0
GO_NUCLEAR_TRANSCRIBED_MRNA_CATABOLIC_PROCESS_NONSENSE_MEDIATED_DECAY	113	0.32167	3.95865	0	0	0
GO_OXIDATIVE_PHOSPHORYLATION	99	0.327093	3.76141	0	0	0
GO_NADH_DEHYDROGENASE_COMPLEX	38	0.51368	3.75861	0	0	0
GO_CYTOSOLIC_LARGE_RIBOSOMAL_SUBUNIT	52	0.431521	3.68523	0	0	0
GO_PEPTIDE_BIOSYNTHETIC_PROCESS	539	0.137579	3.68483	0	0	0
GO_NADH_DEHYDROGENASE_ACTIVITY	35	0.515622	3.64449	0	0	0
GO_CELLULAR_NITROGEN_COMPOUND_CATABOLIC_PROCESS	452	0.151522	3.64225	0	0	0
GO_MITOCHONDRIAL_ELECTRON_TRANSPORT_NADH_TO_UBIQUINONE	44	0.459913	3.6259	0	0	0
GO_OXIDOREDUCTASE_ACTIVITY_ACTING_ON_NAD_P_H_QUINONE_OR_SIMILAR_COMPOUND_AS_ACCEPTOR	44	0.46142	3.62406	0	0	0
GO_PROTEIN_LOCALIZATION_TO_ENDOPLASMIC_RETICULUM	131	0.273461	3.62046	0	0	0
GO_ORGANELLE_INNER_MEMBRANE	396	0.156783	3.60401	0	0	0
GO_RESPIRATORY_ELECTRON_TRANSPORT_CHAIN	91	0.323069	3.58142	0	0	0
GO_PEPTIDE_METABOLIC_PROCESS	640	0.127022	3.57452	0	0	0
GO_MRNA_METABOLIC_PROCESS	712	0.116172	3.504	0	0	0
GO_ELECTRON_TRANSPORT_CHAIN	131	0.261742	3.49376	0	0	0
GO_ORGANIC_CYCLIC_COMPOUND_CATABOLIC_PROCESS	474	0.136454	3.46354	0	0	0
GO_STRUCTURAL_MOLECULE_ACTIVITY	407	0.147885	3.45661	0	0	0
GO_NUCLEAR_TRANSCRIBED_MRNA_CATABOLIC_PROCESS	182	0.212386	3.41481	0	0	0
GO_VIRAL_GENE_EXPRESSION	173	0.221659	3.32529	0	0	0
GO_RNA_CATABOLIC_PROCESS	344	0.154877	3.31404	0	0	0
GO_TRANSLATIONAL_INITIATION	164	0.215435	3.26709	0	0	0
GO_ORGANELLAR_RIBOSOME	80	0.304111	3.25973	0	0	0
GO_NADH_DEHYDROGENASE_COMPLEX_ASSEMBLY	52	0.382115	3.25311	0	0	0
GO_MITOCHONDRIAL_MATRIX	383	0.147807	3.22667	0	0	0
GO_OXIDOREDUCTASE_ACTIVITY	462	0.131333	3.21418	0	0	0
GO_OXIDOREDUCTASE_ACTIVITY_ACTING_ON_NAD_P_H	75	0.319606	3.21362	0	0	0
GO_MITOCHONDRIAL_RESPIRATORY_CHAIN_COMPLEX_ASSEMBLY	82	0.305253	3.21056	0	0	0
GO_SMALL_RIBOSOMAL_SUBUNIT	67	0.330298	3.21021	0	0	0
GO_SYMBIOTIC_PROCESS	693	0.10232	3.05821	0	3.62381e-05	0.002
GO_OXIDOREDUCTASE_COMPLEX	82	0.276777	3.04925	0	3.54145e-05	0.002
GO_POLYSOMAL_RIBOSOME	31	0.457566	3.04912	0	3.46275e-05	0.002
GO_TRANSLATIONAL_ELONGATION	122	0.234801	2.99894	0	6.72831e-05	0.004
GO_MITOCHONDRIAL_TRANSLATIONAL_TERMINATION	83	0.271121	2.89464	0	0.000413211	0.025
GO_CELLULAR_AMIDE_METABOLIC_PROCESS	844	0.0896854	2.8856	0	0.000437068	0.027
GO_CYTOSOLIC_SMALL_RIBOSOMAL_SUBUNIT	40	0.393955	2.88299	0	0.000428149	0.027
GO_ELECTRON_TRANSFER_ACTIVITY	74	0.284224	2.88131	0	0.000450544	0.029
GO_AMIDE_BIOSYNTHETIC_PROCESS	649	0.0991729	2.8753	0	0.000472194	0.031
GO_CELLULAR_RESPIRATION	146	0.206645	2.86874	0	0.000552387	0.037
GO_MITOCHONDRIAL_LARGE_RIBOSOMAL_SUBUNIT	50	0.333469	2.76397	0	0.00117253	0.078
GO_RNA_PROCESSING	770	0.0886816	2.73653	0	0.00139588	0.094
GO_POLYSOME	63	0.293801	2.71765	0	0.00165192	0.113
GO_ENVELOPE	890	0.0817688	2.71388	0	0.00169187	0.117
GO_ESTABLISHMENT_OF_PROTEIN_LOCALIZATION_TO_ORGANELLE	468	0.109484	2.69881	0	0.00181173	0.126
GO_TRANSLATIONAL_TERMINATION	96	0.234309	2.68634	0	0.00195463	0.138
HP_DECREASED_ACTIVITY_OF_MITOCHONDRIAL_COMPLEX_I	34	0.384158	2.68286	0	0.00206548	0.149
GO_POSITIVE_REGULATION_OF_LYASE_ACTIVITY	15	0.561649	2.66432	0	0.00250966	0.184
GO_CYTOPLASMIC_TRANSLATION	89	0.236969	2.66033	0	0.00262101	0.193
GO_OXIDATION_REDUCTION_PROCESS	654	0.0932974	2.65565	0	0.00260395	0.195
HP_ABNORMALITY_OF_THE_MITOCHONDRION	121	0.206255	2.62917	0	0.0032007	0.235
GO_PROTEIN_TARGETING_TO_MEMBRANE	170	0.179992	2.62601	0	0.00329556	0.242
GO_ANAPHASE_PROMOTING_COMPLEX_DEPENDENT_CATABOLIC_PROCESS	78	0.251251	2.62429	0	0.00328094	0.245
GO_RNA_SPLICING	380	0.117698	2.61919	0	0.00336043	0.254
GO_RNA_SPLICING_VIA_TRANSESTERIFICATION_REACTIONS	310	0.128827	2.58661	0	0.00439055	0.325
GO_PROTEIN_STABILIZATION	150	0.178777	2.57858	0.00207039	0.00459932	0.339
GO_RIBONUCLEOPROTEIN_COMPLEX_BIOGENESIS	379	0.116599	2.57094	0	0.00475714	0.354
HP_MACROCYTIC_ANEMIA	41	0.333464	2.56499	0	0.00484482	0.364
GO_ENERGY_DERIVATION_BY_OXIDATION_OF_ORGANIC_COMPOUNDS	198	0.153159	2.53861	0.00210526	0.00592473	0.424
GO_PEPTIDASE_COMPLEX	79	0.240262	2.53401	0	0.006036	0.433
GO_ENDOPEPTIDASE_COMPLEX	64	0.268749	2.52609	0	0.00634699	0.454
HP_ABNORMAL_BRAINSTEM_MRI_SIGNAL_INTENSITY	32	0.373035	2.52604	0	0.00626122	0.454
GO_MRNA_PROCESSING	428	0.106192	2.49065	0	0.00804136	0.546
HP_ABNORMAL_ACTIVITY_OF_MITOCHONDRIAL_RESPIRATORY_CHAIN	61	0.265811	2.47917	0.00210084	0.00854723	0.573
GO_MITOCHONDRIAL_TRANSLATION	126	0.187065	2.44044	0	0.0112701	0.683
GO_EXTRACELLULAR_MATRIX_STRUCTURAL_CONSTITUENT	79	0.232124	2.43973	0	0.0111659	0.684
GO_PROTEIN_TARGETING	371	0.108198	2.43179	0	0.0117328	0.704
GO_FICOLIN_1_RICH_GRANULE	97	0.208798	2.42363	0	0.0122861	0.723
HP_SUDDEN_DEATH	16	0.49872	2.42004	0	0.0124994	0.732
GO_OLIGOSACCHARIDE_LIPID_INTERMEDIATE_BIOSYNTHETIC_PROCESS	20	0.444599	2.41787	0	0.0125555	0.741
GO_ESTABLISHMENT_OF_PROTEIN_LOCALIZATION_TO_MEMBRANE	275	0.122938	2.40236	0	0.0139315	0.781
HP_ABNORMAL_MITOCHONDRIA_IN_MUSCLE_TISSUE	28	0.381859	2.40201	0.00191939	0.0137934	0.782
GO_RIBOSOME_BIOGENESIS	259	0.129918	2.39157	0	0.0147725	0.809
HP_PROXIMAL_TUBULOPATHY	33	0.348377	2.38253	0	0.0156393	0.833
HP_FOCAL_T2_HYPERINTENSE_BRAINSTEM_LESION	27	0.375198	2.35468	0	0.0191233	0.891
GO_RIBOSOMAL_LARGE_SUBUNIT_BIOGENESIS	65	0.248019	2.35258	0	0.0192232	0.895
GO_MRNA_BINDING	247	0.129554	2.3468	0	0.0196885	0.9
GO_CELLULAR_PROTEIN_CONTAINING_COMPLEX_ASSEMBLY	782	0.0725667	2.30481	0	0.0260094	0.954
GO_REGULATION_OF_RNA_SPLICING	131	0.170806	2.25591	0	0.0359699	0.986
GO_ATP_METABOLIC_PROCESS	219	0.133561	2.25563	0	0.0356382	0.986
GO_PROTEIN_LOCALIZATION_TO_ORGANELLE	784	0.0718569	2.2474	0.00204082	0.0372753	0.988
GO_GLUTATHIONE_METABOLIC_PROCESS	35	0.312428	2.2022	0.00199203	0.0501617	0.997
GO_RIBONUCLEOPROTEIN_COMPLEX_SUBUNIT_ORGANIZATION	178	0.142663	2.19901	0	0.050853	0.997
GO_MITOCHONDRIAL_ELECTRON_TRANSPORT_UBIQUINOL_TO_CYTOCHROME_C	11	0.533682	2.17377	0	0.0596289	0.999
GO_ANTIOXIDANT_ACTIVITY	41	0.281948	2.17362	0.0020284	0.0590943	0.999
GO_REGULATION_OF_MRNA_SPLICING_VIA_SPLICEOSOME	98	0.188158	2.16812	0	0.0608278	0.999
GO_OXIDOREDUCTASE_ACTIVITY_ACTING_ON_A_SULFUR_GROUP_OF_DONORS	44	0.271109	2.15838	0.0020202	0.0641195	0.999
GO_GENERATION_OF_PRECURSOR_METABOLITES_AND_ENERGY	360	0.0980441	2.15422	0.00406504	0.0653645	0.999
GO_MITOCHONDRION_ORGANIZATION	426	0.0931084	2.15374	0.00190114	0.0649403	1
GO_U2_TYPE_CATALYTIC_STEP_2_SPLICEOSOME	29	0.334225	2.15293	0.00198413	0.0646699	1
HP_MITOCHONDRIAL_MYOPATHY	38	0.297323	2.15039	0.0040568	0.0651935	1
HP_OPTIC_NEUROPATHY	35	0.303913	2.1488	0	0.065252	1
GO_REGULATION_OF_PROTEIN_STABILITY	241	0.118725	2.1474	0.00601202	0.065221	1
HP_ABNORMAL_RENAL_COLLECTING_SYSTEM_MORPHOLOGY	15	0.448633	2.14645	0.0020284	0.0651333	1
GO_TELOMERASE_RNA_LOCALIZATION	18	0.414968	2.1398	0.00394477	0.0672627	1
GO_SPLICEOSOMAL_COMPLEX	166	0.141886	2.13486	0	0.0687725	1
GO_CHAPERONE_MEDIATED_PROTEIN_FOLDING	49	0.25418	2.12502	0.00211416	0.0727082	1
HP_ABNORMAL_BASAL_GANGLIA_MRI_SIGNAL_INTENSITY	35	0.293502	2.11946	0	0.0745993	1
GO_RESPONSE_TO_OXYGEN_RADICAL	21	0.390044	2.11903	0	0.07408	1
GO_POSTTRANSCRIPTIONAL_REGULATION_OF_GENE_EXPRESSION	488	0.0847656	2.10324	0.00208333	0.0809498	1
GO_PROTEASOMAL_UBIQUITIN_INDEPENDENT_PROTEIN_CATABOLIC_PROCESS	20	0.390879	2.08756	0.00581395	0.0883084	1
GO_REGULATION_OF_LYASE_ACTIVITY	28	0.333153	2.08135	0.00198413	0.0911749	1
GO_REGULATION_OF_TRANSCRIPTION_FROM_RNA_POLYMERASE_II_PROMOTER_IN_RESPONSE_TO_HYPOXIA	68	0.215846	2.0804	0.004158	0.0909423	1
GO_THREONINE_TYPE_ENDOPEPTIDASE_ACTIVITY	18	0.424197	2.07914	0.0039604	0.0909009	1
GO_POSITIVE_REGULATION_OF_TELOMERASE_RNA_LOCALIZATION_TO_CAJAL_BODY	14	0.47045	2.07621	0.00559702	0.091742	1
GO_REGULATION_OF_CELLULAR_AMINE_METABOLIC_PROCESS	64	0.215773	2.06932	0	0.0948291	1
HP_ACNE	32	0.310724	2.06201	0.00395257	0.0984251	1
GO_NEGATIVE_REGULATION_OF_ADAPTIVE_IMMUNE_RESPONSE	17	0.417277	2.05889	0.00197628	0.0995144	1
GO_REGULATION_OF_ATPASE_ACTIVITY	59	0.22902	2.05852	0.00625	0.0988715	1
GO_GLUCOSE_IMPORT	44	0.263619	2.05689	0.00207039	0.0989896	1
GO_AEROBIC_ELECTRON_TRANSPORT_CHAIN	13	0.471657	2.05581	0.00824742	0.0989037	1
HP_CLUBBING	79	0.201967	2.05102	0	0.101055	1

## Sheet: N6_GSEA up in nonIR
NAME	SIZE	ES	NES	NOM p-val	FDR q-val	FWER p-val
GO_CHROMOSOME_SEGREGATION	241	-0.150643	-2.69145	0	0.124439	0.116
GO_CHROMOSOME_ORGANIZATION	872	-0.0790732	-2.64138	0	0.0940719	0.167
GO_PROTEIN_MODIFICATION_BY_SMALL_PROTEIN_CONJUGATION_OR_REMOVAL	820	-0.0832713	-2.63134	0	0.0704816	0.186
GO_MICROTUBULE	292	-0.130299	-2.60744	0	0.0634735	0.218
GO_SISTER_CHROMATID_SEGREGATION	154	-0.179834	-2.59337	0	0.057864	0.242
GO_PROTEIN_MODIFICATION_BY_SMALL_PROTEIN_CONJUGATION	675	-0.086969	-2.5274	0	0.0834254	0.385
GO_NUCLEAR_CHROMOSOME_SEGREGATION	190	-0.149546	-2.43418	0	0.154743	0.67
GO_AXON	433	-0.104133	-2.422	0	0.147773	0.7
GO_ENZYME_ACTIVATOR_ACTIVITY	329	-0.114672	-2.41371	0	0.139338	0.721
GO_CELL_DIVISION	449	-0.0991968	-2.40155	0	0.137318	0.745
GO_REGULATION_OF_CHROMOSOME_SEGREGATION	91	-0.211062	-2.38928	0.00204918	0.135677	0.779
GO_ENDOTHELIAL_CELL_APOPTOTIC_PROCESS	22	-0.424709	-2.36575	0.00193798	0.147641	0.836
GO_REGULATION_OF_EPITHELIAL_CELL_APOPTOTIC_PROCESS	39	-0.315762	-2.35447	0	0.148328	0.857
GO_MITOTIC_SISTER_CHROMATID_SEGREGATION	132	-0.173961	-2.35101	0	0.14185	0.87
GO_RAB_GTPASE_BINDING	122	-0.181583	-2.3509	0	0.13246	0.87
GO_NUCLEOSOME_BINDING	47	-0.279947	-2.34216	0	0.131838	0.893
GO_MITOTIC_CELL_CYCLE	788	-0.0732183	-2.31535	0	0.150685	0.935
GO_CELL_CYCLE_G2_M_PHASE_TRANSITION	222	-0.129331	-2.29347	0	0.167309	0.957
HP_ABNORMAL_HAND_MORPHOLOGY	229	-0.133104	-2.28536	0	0.166923	0.964
GO_CELL_CYCLE_PROCESS	994	-0.0655285	-2.27906	0	0.166161	0.969
GO_DEATH_RECEPTOR_BINDING	11	-0.571137	-2.27287	0	0.165757	0.972
GO_NEGATIVE_REGULATION_OF_ENDOTHELIAL_CELL_APOPTOTIC_PROCESS	13	-0.515472	-2.25697	0	0.175823	0.985
GO_CYTOSKELETAL_PROTEIN_BINDING	622	-0.0810843	-2.25525	0	0.170468	0.986
GO_REGULATION_OF_CELL_CYCLE_PROCESS	566	-0.0861494	-2.24166	0	0.179711	0.993
GO_CYTOSKELETON_ORGANIZATION	869	-0.067481	-2.23826	0.00198807	0.176692	0.993
HP_ADVANCED_ERUPTION_OF_TEETH	25	-0.371632	-2.2357	0	0.172393	0.994
GO_REGULATION_OF_GTPASE_ACTIVITY	294	-0.113158	-2.23566	0	0.166008	0.994
GO_SPINDLE_POLE	136	-0.164846	-2.23264	0.00199203	0.163224	0.995
HP_X_LINKED_RECESSIVE_INHERITANCE	110	-0.183928	-2.23101	0	0.159272	0.995
GO_ESTABLISHMENT_OF_ORGANELLE_LOCALIZATION	309	-0.109521	-2.22319	0.00211416	0.1629	0.996
GO_VESICLE_LOCALIZATION	171	-0.1477	-2.21101	0	0.171733	0.997
GO_KINESIN_BINDING	34	-0.317881	-2.20987	0.00200803	0.167534	0.997
GO_SPINDLE	284	-0.113669	-2.20944	0	0.162794	0.997
GO_REGULATION_OF_CELL_CYCLE	869	-0.0670212	-2.20796	0	0.15973	0.998
GO_INHIBITORY_SYNAPSE	11	-0.545463	-2.20746	0	0.155572	0.998

## Sheet: N6_GSEA up in IR
NAME	SIZE	ES	NES	NOM p-val	FDR q-val	FWER p-val
GO_STRUCTURAL_CONSTITUENT_OF_RIBOSOME	143	0.412426	5.596	0	0	0
GO_RIBOSOMAL_SUBUNIT	165	0.363573	5.37011	0	0	0
GO_RIBOSOME	200	0.320798	5.24093	0	0	0
GO_RIBONUCLEOPROTEIN_COMPLEX	572	0.174033	4.81417	0	0	0
GO_PEPTIDE_METABOLIC_PROCESS	604	0.167118	4.70029	0	0	0
GO_MITOCHONDRIAL_PROTEIN_COMPLEX	200	0.274858	4.56102	0	0	0
GO_CYTOSOLIC_RIBOSOME	94	0.409614	4.54743	0	0	0
GO_CELLULAR_AMIDE_METABOLIC_PROCESS	782	0.136841	4.26883	0	0	0
GO_COTRANSLATIONAL_PROTEIN_TARGETING_TO_MEMBRANE	93	0.374711	4.19663	0	0	0
GO_AMIDE_BIOSYNTHETIC_PROCESS	612	0.145465	4.17114	0	0	0
GO_ORGANELLE_INNER_MEMBRANE	372	0.187801	4.17039	0	0	0
GO_PEPTIDE_BIOSYNTHETIC_PROCESS	517	0.165587	4.16313	0	0	0
GO_ESTABLISHMENT_OF_PROTEIN_LOCALIZATION_TO_ENDOPLASMIC_RETICULUM	105	0.345977	4.1481	0	0	0
GO_STRUCTURAL_MOLECULE_ACTIVITY	345	0.196518	4.13104	0	0	0
GO_MITOCHONDRIAL_ENVELOPE	533	0.155311	4.08282	0	0	0
GO_LARGE_RIBOSOMAL_SUBUNIT	101	0.348957	4.05461	0	0	0
GO_PROTEIN_LOCALIZATION_TO_ENDOPLASMIC_RETICULUM	129	0.295789	3.94403	0	0	0
GO_MRNA_METABOLIC_PROCESS	687	0.130618	3.86699	0	0	0
GO_SMALL_RIBOSOMAL_SUBUNIT	67	0.404113	3.79088	0	0	0
GO_CELLULAR_NITROGEN_COMPOUND_CATABOLIC_PROCESS	427	0.156168	3.76904	0	0	0
GO_MITOCHONDRIAL_RESPIRATORY_CHAIN_COMPLEX_ASSEMBLY	80	0.357162	3.75684	0	0	0
GO_RNA_CATABOLIC_PROCESS	331	0.176818	3.65417	0	0	0
GO_MITOCHONDRIAL_MATRIX	360	0.168529	3.6418	0	0	0
GO_RESPIRASOME	69	0.377014	3.64149	0	0	0
GO_ORGANIC_CYCLIC_COMPOUND_CATABOLIC_PROCESS	441	0.150137	3.61314	0	0	0
GO_NUCLEAR_TRANSCRIBED_MRNA_CATABOLIC_PROCESS_NONSENSE_MEDIATED_DECAY	111	0.297521	3.5956	0	0	0
GO_ORGANELLAR_RIBOSOME	79	0.344835	3.56305	0	0	0
GO_TRANSLATIONAL_INITIATION	162	0.241763	3.54784	0	0	0
GO_INNER_MITOCHONDRIAL_MEMBRANE_PROTEIN_COMPLEX	87	0.32627	3.53118	0	0	0
GO_CYTOSOLIC_SMALL_RIBOSOMAL_SUBUNIT	40	0.4779	3.51563	0	0	0
GO_PROTEIN_TARGETING_TO_MEMBRANE	160	0.229857	3.45604	0	0	0
GO_RESPIRATORY_CHAIN_COMPLEX	58	0.377361	3.4558	0	0	0
GO_NADH_DEHYDROGENASE_COMPLEX_ASSEMBLY	52	0.404504	3.43985	0	0	0
GO_TRANSLATIONAL_ELONGATION	117	0.279036	3.43718	0	0	0
GO_PROTEIN_TARGETING	341	0.164808	3.40779	0	0	0
GO_ESTABLISHMENT_OF_PROTEIN_LOCALIZATION_TO_ORGANELLE	445	0.142637	3.39717	0	0	0
GO_RIBONUCLEOPROTEIN_COMPLEX_BIOGENESIS	369	0.151631	3.39098	0	0	0
GO_MITOCHONDRIAL_GENE_EXPRESSION	148	0.240618	3.3785	0	0	0
GO_MITOCHONDRIAL_TRANSLATION	124	0.262111	3.36236	0	0	0
GO_ESTABLISHMENT_OF_PROTEIN_LOCALIZATION_TO_MEMBRANE	260	0.171749	3.29013	0	0	0
GO_NUCLEAR_TRANSCRIBED_MRNA_CATABOLIC_PROCESS	180	0.202821	3.21439	0	0	0
GO_ANTIOXIDANT_ACTIVITY	37	0.436389	3.20085	0	0	0
GO_MITOCHONDRION_ORGANIZATION	391	0.139423	3.19975	0	0	0
GO_CYTOSOLIC_LARGE_RIBOSOMAL_SUBUNIT	51	0.368904	3.15443	0	0	0
GO_RNA_SPLICING	371	0.141443	3.10956	0	2.17703e-05	0.001
GO_ATP_SYNTHESIS_COUPLED_ELECTRON_TRANSPORT	72	0.311456	3.08329	0	6.37431e-05	0.003
GO_RNA_PROCESSING	744	0.0982394	3.08183	0	6.23869e-05	0.003
GO_RNA_SPLICING_VIA_TRANSESTERIFICATION_REACTIONS	304	0.153779	3.05018	0	0.000184218	0.009
GO_VIRAL_GENE_EXPRESSION	169	0.205979	3.01695	0	0.000200634	0.01
GO_ELECTRON_TRANSPORT_CHAIN	121	0.234923	3.0109	0	0.000196622	0.01
GO_ENVELOPE	832	0.0922361	2.99288	0	0.000212344	0.011
GO_RRNA_BINDING	53	0.344058	2.9905	0	0.000208261	0.011
GO_OXIDATIVE_PHOSPHORYLATION	94	0.258358	2.98757	0	0.00022282	0.012
GO_MITOCHONDRIAL_TRANSLATIONAL_TERMINATION	82	0.2874	2.97987	0	0.000218694	0.012
GO_RIBOSOME_BIOGENESIS	253	0.160973	2.94742	0	0.000286675	0.016
HP_MATERNAL_DIABETES	17	0.597629	2.93635	0	0.000316532	0.018
GO_RESPIRATORY_ELECTRON_TRANSPORT_CHAIN	87	0.276986	2.93495	0	0.000310979	0.018
GO_NADH_DEHYDROGENASE_COMPLEX	38	0.40691	2.9045	0	0.000406914	0.024
GO_MITOCHONDRIAL_LARGE_RIBOSOMAL_SUBUNIT	49	0.34873	2.89842	0	0.000416461	0.025
GO_CELLULAR_RESPIRATION	139	0.20967	2.88836	0	0.000426055	0.026
GO_PROTEIN_LOCALIZATION_TO_ORGANELLE	749	0.0943949	2.87992	0	0.000419071	0.026
GO_TRANSLATIONAL_TERMINATION	94	0.256315	2.87881	0	0.000412312	0.026
GO_POSTTRANSCRIPTIONAL_REGULATION_OF_GENE_EXPRESSION	465	0.119015	2.87737	0	0.000421559	0.027
HP_ABNORMAL_ACTIVITY_OF_MITOCHONDRIAL_RESPIRATORY_CHAIN	58	0.326048	2.86307	0	0.000507638	0.033
GO_NADH_DEHYDROGENASE_ACTIVITY	35	0.400294	2.86062	0	0.000499829	0.033
GO_SYMBIOTIC_PROCESS	647	0.100248	2.86047	0	0.000492255	0.033
GO_RIBOSOME_ASSEMBLY	57	0.324059	2.8539	0	0.000499769	0.034
GO_OXIDOREDUCTASE_COMPLEX	78	0.268577	2.80479	0	0.000680944	0.047
GO_POLYSOMAL_RIBOSOME	31	0.42079	2.77141	0	0.000928889	0.064
HP_ABNORMAL_CSF_METABOLITE_LEVEL	76	0.264937	2.74976	0	0.00104273	0.073
GO_MRNA_PROCESSING	417	0.120375	2.73128	0	0.00122329	0.086
GO_POSITIVE_REGULATION_OF_TRANSLATION	96	0.235875	2.72939	0	0.00123381	0.088
GO_OXIDATION_REDUCTION_PROCESS	575	0.103185	2.71366	0	0.00150124	0.108
GO_GENERATION_OF_PRECURSOR_METABOLITES_AND_ENERGY	325	0.13157	2.70523	0	0.00164218	0.12
GO_OXIDOREDUCTASE_ACTIVITY	401	0.117452	2.70044	0	0.00168601	0.124
GO_CELLULAR_OXIDANT_DETOXIFICATION	46	0.337622	2.68807	0	0.00176789	0.13
GO_NUCLEOLUS	691	0.091291	2.68039	0	0.00193788	0.142
GO_RRNA_METABOLIC_PROCESS	190	0.168884	2.67103	0	0.0020912	0.156
HP_ABNORMAL_CIRCULATING_CARBOHYDRATE_CONCENTRATION	42	0.342896	2.60997	0	0.00330181	0.236
GO_REGULATION_OF_STEM_CELL_DIFFERENTIATION	91	0.233986	2.60664	0	0.00335905	0.244
GO_POLYSOME	60	0.292333	2.59948	0	0.00353789	0.26
GO_MITOCHONDRIAL_ELECTRON_TRANSPORT_NADH_TO_UBIQUINONE	44	0.330891	2.59533	0	0.003567	0.265
HP_ABNORMALITY_OF_THE_MITOCHONDRION	114	0.209778	2.56963	0	0.00439448	0.318
GO_ORGANELLE_ENVELOPE_LUMEN	72	0.256683	2.5608	0	0.00467175	0.34
GO_ENERGY_DERIVATION_BY_OXIDATION_OF_ORGANIC_COMPOUNDS	186	0.165427	2.55028	0	0.00512859	0.372
GO_MRNA_BINDING	240	0.146426	2.54664	0.00214592	0.00526386	0.382
HP_INCREASED_CSF_LACTATE	64	0.267267	2.54453	0	0.00524874	0.386
GO_THREONINE_TYPE_ENDOPEPTIDASE_ACTIVITY	16	0.526614	2.54252	0	0.0052896	0.393
GO_POSITIVE_REGULATION_OF_CELLULAR_AMIDE_METABOLIC_PROCESS	119	0.200276	2.51046	0	0.00683057	0.477
GO_OXIDOREDUCTASE_ACTIVITY_ACTING_ON_NAD_P_H	67	0.260784	2.5096	0	0.00687544	0.482
GO_OXIDOREDUCTASE_ACTIVITY_ACTING_ON_NAD_P_H_QUINONE_OR_SIMILAR_COMPOUND_AS_ACCEPTOR	43	0.326681	2.50307	0	0.0071587	0.503
GO_POSITIVE_REGULATION_OF_BLOOD_VESSEL_DIAMETER	22	0.451472	2.50241	0	0.00711328	0.504
GO_INTRACELLULAR_PROTEIN_TRANSPORT	894	0.0759619	2.4967	0	0.00733411	0.513
HP_DECREASED_ACTIVITY_OF_MITOCHONDRIAL_COMPLEX_I	34	0.362932	2.49156	0	0.00761401	0.528
GO_SPLICEOSOMAL_COMPLEX	165	0.166552	2.4896	0	0.00763796	0.534
HP_ABNORMALITY_OF_VITAMIN_METABOLISM	25	0.414233	2.47993	0	0.00814623	0.565
HP_LACTIC_ACIDOSIS	119	0.195761	2.47094	0.0019305	0.00852084	0.581
GO_ATP_METABOLIC_PROCESS	198	0.151037	2.46903	0	0.00852499	0.583
HP_CYCLOPIA	11	0.624046	2.45612	0	0.00926713	0.619
GO_SUPEROXIDE_METABOLIC_PROCESS	26	0.402713	2.43493	0	0.0106198	0.68
GO_OXIDOREDUCTASE_ACTIVITY_ACTING_ON_PEROXIDE_AS_ACCEPTOR	26	0.405698	2.4266	0	0.0111406	0.704
GO_RIBONUCLEOPROTEIN_COMPLEX_SUBUNIT_ORGANIZATION	172	0.157888	2.41655	0	0.0118652	0.722
HP_ABNORMALITY_OF_ACID_BASE_HOMEOSTASIS	224	0.142153	2.40314	0.00199601	0.0130647	0.754
GO_RIBONUCLEOPROTEIN_COMPLEX_BINDING	110	0.195327	2.38649	0.00200803	0.01464	0.799
GO_REGULATION_OF_HEMATOPOIETIC_PROGENITOR_CELL_DIFFERENTIATION	71	0.237267	2.38223	0.004	0.0149711	0.808
GO_TRANSLATION_REGULATOR_ACTIVITY	105	0.194483	2.37388	0	0.0156514	0.826
HP_DECREASED_BODY_WEIGHT	756	0.0760119	2.3726	0	0.0156629	0.83
HP_LEUKODYSTROPHY	80	0.222899	2.36152	0	0.0167433	0.848
HP_ABNORMAL_METABOLISM	68	0.239865	2.34168	0.00194553	0.019013	0.872
HP_INCREASED_SERUM_PYRUVATE	36	0.318802	2.33992	0	0.019255	0.882
HP_ABNORMALITY_OF_VITAMIN_B_METABOLISM	15	0.493945	2.33048	0	0.0203826	0.897
GO_OXIDOREDUCTASE_ACTIVITY_ACTING_ON_A_HEME_GROUP_OF_DONORS	16	0.480912	2.32699	0	0.0206683	0.899
GO_REGULATION_OF_MRNA_METABOLIC_PROCESS	272	0.122783	2.32155	0	0.0211587	0.903
HP_INCREASED_SERUM_LACTATE	125	0.179305	2.32009	0.00382409	0.0212148	0.904
HP_ABNORMAL_MEAN_CORPUSCULAR_VOLUME	14	0.506347	2.30773	0.00210084	0.0227859	0.919
GO_TRANSLATION_REGULATOR_ACTIVITY_NUCLEIC_ACID_BINDING	84	0.218087	2.30602	0	0.0228199	0.924
GO_PROTEASOME_CORE_COMPLEX	17	0.467744	2.30586	0	0.0226587	0.924
GO_CATALYTIC_STEP_2_SPLICEOSOME	80	0.2132	2.27002	0	0.028953	0.955
GO_RNA_LOCALIZATION	194	0.142797	2.26262	0.00204082	0.030165	0.96
HP_FAILURE_TO_THRIVE	551	0.0854672	2.25543	0	0.0314627	0.961
HP_NEURODEGENERATION	55	0.249412	2.24397	0	0.0339902	0.974
HP_ABNORMAL_SACCADIC_EYE_MOVEMENTS	51	0.268428	2.24364	0	0.0337768	0.974
GO_PURINE_NUCLEOSIDE_METABOLIC_PROCESS	43	0.287421	2.23655	0	0.0351815	0.982
GO_VASODILATION	13	0.50709	2.21762	0	0.0398825	0.993
GO_VIRAL_GENOME_REPLICATION	69	0.226711	2.21665	0.00193798	0.0397527	0.993
GO_PHARYNGEAL_SYSTEM_DEVELOPMENT	13	0.507353	2.21438	0.0021097	0.0401374	0.993
GO_DNA_DAMAGE_RESPONSE_DETECTION_OF_DNA_DAMAGE	34	0.319259	2.20877	0.00369004	0.0413612	0.995
HP_ABNORMAL_LIVER_MORPHOLOGY	444	0.0916833	2.20788	0	0.0412857	0.995
HP_ABNORMAL_BRAINSTEM_MRI_SIGNAL_INTENSITY	31	0.324038	2.20279	0.00195312	0.042409	0.995
GO_FATTY_ACID_DERIVATIVE_TRANSPORT	10	0.555246	2.19131	0	0.0456281	0.997
GO_ASTROCYTE_DIFFERENTIATION	49	0.26847	2.18678	0	0.046557	0.997
HP_ABNORMAL_MITOCHONDRIA_IN_MUSCLE_TISSUE	28	0.355261	2.18592	0.00393701	0.0464363	0.997
GO_PROTEASOMAL_UBIQUITIN_INDEPENDENT_PROTEIN_CATABOLIC_PROCESS	19	0.42131	2.18122	0.00207039	0.047546	0.997
GO_RNA_EXPORT_FROM_NUCLEUS	116	0.173969	2.17868	0.0019802	0.0480175	0.997
GO_RIBOSOMAL_LARGE_SUBUNIT_BIOGENESIS	64	0.229754	2.17454	0.0040568	0.048966	0.998
GO_G_PROTEIN_COUPLED_RECEPTOR_ACTIVITY	82	0.205742	2.17288	0	0.0491953	0.998
GO_SULFUR_COMPOUND_METABOLIC_PROCESS	227	0.126507	2.16894	0.00414938	0.0501284	0.998
HP_LETHARGY	92	0.192599	2.16608	0.00217391	0.0507328	0.999
GO_NUCLEOBASE_CONTAINING_COMPOUND_TRANSPORT	195	0.132225	2.16047	0.00389105	0.0523888	0.999
GO_NUCLEOBASE_CONTAINING_SMALL_MOLECULE_METABOLIC_PROCESS	370	0.096719	2.1569	0.00197239	0.0531643	0.999
GO_MITOCHONDRIAL_SMALL_RIBOSOMAL_SUBUNIT	28	0.345091	2.15174	0.00408163	0.0545619	0.999
HP_PANHYPOPITUITARISM	11	0.533039	2.15118	0.00201207	0.054443	0.999
GO_REGULATION_OF_VIRAL_GENOME_REPLICATION	48	0.262843	2.15051	0.00576923	0.0543185	0.999
GO_SINGLE_STRANDED_DNA_BINDING	91	0.194169	2.14502	0.00386847	0.0559662	1
GO_GLUTATHIONE_TRANSFERASE_ACTIVITY	13	0.486331	2.1426	0.00199601	0.0564455	1
HP_HYPERINTENSITY_OF_CEREBRAL_WHITE_MATTER_ON_MRI	22	0.372081	2.14143	0.00203666	0.0564181	1
GO_REGULATION_OF_CELLULAR_AMINO_ACID_METABOLIC_PROCESS	52	0.246898	2.13466	0	0.0584636	1
GO_AMIDE_TRANSMEMBRANE_TRANSPORTER_ACTIVITY	33	0.309665	2.13462	0.00403226	0.0580753	1
GO_HAIR_CELL_DIFFERENTIATION	26	0.357532	2.1336	0	0.0581565	1
GO_NUCLEAR_EXPORT	163	0.144415	2.1248	0.00403226	0.061168	1
HP_BIRD_LIKE_FACIES	10	0.53919	2.12075	0	0.0623174	1
GO_PURINE_NUCLEOSIDE_TRIPHOSPHATE_METABOLIC_PROCESS	49	0.253506	2.1196	0.00394477	0.0624479	1
HP_MACROCYTIC_ANEMIA	39	0.283346	2.11806	0.00196464	0.0626474	1
GO_REGULATION_OF_CELLULAR_AMIDE_METABOLIC_PROCESS	321	0.104174	2.11307	0.0020284	0.0643142	1
GO_VIRAL_LIFE_CYCLE	190	0.133082	2.11249	0.00194175	0.0641226	1
GO_RIBONUCLEOSIDE_METABOLIC_PROCESS	44	0.270993	2.10927	0.00383877	0.0649973	1
HP_ABNORMALITY_OF_THE_LIVER	551	0.0803399	2.10772	0.002	0.0650933	1
GO_NUCLEOTIDE_EXCISION_REPAIR_DNA_GAP_FILLING	21	0.3889	2.09927	0.00372439	0.0681181	1
HP_ABNORMALITY_OF_THE_NASAL_CAVITY	11	0.533039	2.09836	0.00430108	0.068039	1
HP_FOCAL_T2_HYPERINTENSE_BRAINSTEM_LESION	27	0.337088	2.09512	0.00207469	0.0692692	1
GO_AEROBIC_RESPIRATION	62	0.222914	2.09462	0	0.0690661	1
GO_CYTOPLASMIC_TRANSLATION	88	0.191731	2.08582	0.00779727	0.072418	1
GO_LUNG_MORPHOGENESIS	32	0.30874	2.08348	0.00196464	0.0730957	1
GO_CELLULAR_RESPONSE_TO_TOXIC_SUBSTANCE	58	0.236244	2.08145	0.00204499	0.0736452	1
GO_MITOCHONDRIAL_TRANSMEMBRANE_TRANSPORT	60	0.230538	2.07978	0	0.0739851	1
GO_MATURATION_OF_LSU_RRNA	27	0.332848	2.07522	0.00393701	0.0757748	1
HP_FRAGILE_NAILS	15	0.433952	2.07317	0.00199203	0.0763212	1
GO_TRANSLATION_FACTOR_ACTIVITY_RNA_BINDING	69	0.20856	2.07218	0	0.0764446	1
GO_NEGATIVE_REGULATION_OF_EPITHELIAL_CELL_DIFFERENTIATION	28	0.332209	2.07012	0	0.0769164	1
GO_INNER_MITOCHONDRIAL_MEMBRANE_ORGANIZATION	25	0.346393	2.06514	0.004	0.0789307	1
GO_PROTEIN_TARGETING_TO_MITOCHONDRION	77	0.197074	2.05741	0	0.0823076	1
GO_PURINE_CONTAINING_COMPOUND_METABOLIC_PROCESS	271	0.110412	2.05358	0	0.0836347	1
GO_MITOCHONDRIAL_TRANSPORT	178	0.132874	2.053	0	0.0835393	1
HP_ABNORMAL_HOMEOSTASIS	724	0.0662301	2.05217	0.00396825	0.0834461	1
GO_REGULATION_OF_HEMATOPOIETIC_STEM_CELL_DIFFERENTIATION	61	0.22333	2.0503	0	0.0838749	1
GO_OUTER_MITOCHONDRIAL_MEMBRANE_PROTEIN_COMPLEX	19	0.392783	2.0484	0.00589391	0.0843425	1
GO_ESTABLISHMENT_OF_RNA_LOCALIZATION	163	0.138181	2.04391	0.00787402	0.0862074	1
HP_ANEMIA_OF_INADEQUATE_PRODUCTION	97	0.17385	2.03587	0	0.0903148	1
GO_GTP_METABOLIC_PROCESS	20	0.37042	2.0207	0.00842105	0.0990139	1
GO_NEGATIVE_REGULATION_OF_MUSCLE_CONTRACTION	12	0.473909	2.01956	0.00202429	0.099195	1
HP_ABNORMAL_CIRCULATING_METABOLITE_CONCENTRATION	551	0.0767102	2.0192	0.00191939	0.098876	1
GO_U2_TYPE_CATALYTIC_STEP_2_SPLICEOSOME	29	0.31458	2.01847	0.00197239	0.0988005	1
GO_STEM_CELL_DIFFERENTIATION	167	0.134642	2.01604	0.00398406	0.0996771	1
GO_REGULATION_OF_MRNA_CATABOLIC_PROCESS	162	0.136067	2.01086	0.00200803	0.10214	1

## Sheet: N2-5 up in nonIR
NAME	SIZE	ES	NES	NOM p-val	FDR q-val	FWER p-val
GO_INTRINSIC_COMPONENT_OF_PLASMA_MEMBRANE	899	-0.145106	-4.793	0	0	0
GO_MOLECULAR_TRANSDUCER_ACTIVITY	460	-0.16579	-4.09909	0	0	0
GO_CHROMOSOME_ORGANIZATION	934	-0.100782	-3.44846	0	0	0
GO_GOLGI_MEMBRANE	572	-0.124126	-3.35393	0	0.000280846	0.001
GO_CATION_CHANNEL_ACTIVITY	173	-0.21248	-3.28485	0	0.000224677	0.001
GO_BIOLOGICAL_ADHESION	900	-0.0953813	-3.1587	0	0.000571596	0.003
GO_EXTRACELLULAR_MATRIX	299	-0.155253	-3.08784	0	0.000818407	0.005
GO_CATION_TRANSMEMBRANE_TRANSPORTER_ACTIVITY	353	-0.13743	-3.04366	0	0.000859565	0.006
GO_PASSIVE_TRANSMEMBRANE_TRANSPORTER_ACTIVITY	239	-0.166943	-3.02086	0	0.000892218	0.007
GO_CALCIUM_ION_BINDING	430	-0.123997	-2.94718	0	0.00195988	0.017
HP_HYPERACTIVITY	327	-0.141676	-2.91695	0	0.00220043	0.021
GO_CELL_SURFACE	413	-0.12658	-2.89797	0	0.00211309	0.022
GO_CELL_CELL_ADHESION_VIA_PLASMA_MEMBRANE_ADHESION_MOLECULES	179	-0.186933	-2.87868	0	0.00221655	0.025
GO_ION_TRANSMEMBRANE_TRANSPORTER_ACTIVITY	489	-0.11177	-2.85291	0	0.00312559	0.038
HP_ABNORMALITY_OF_THE_FOREHEAD	707	-0.0935099	-2.8493	0	0.00299375	0.039
GO_GATED_CHANNEL_ACTIVITY	181	-0.183784	-2.84881	0	0.00280664	0.039
HP_DELAYED_SPEECH_AND_LANGUAGE_DEVELOPMENT	581	-0.102248	-2.83237	0	0.003119	0.046
HP_ABNORMALITY_OF_THE_CEREBRAL_VENTRICLES	585	-0.10067	-2.82652	0	0.00320218	0.05
GO_AMINOGLYCAN_CATABOLIC_PROCESS	45	-0.353904	-2.81877	0	0.00339779	0.056
HP_ATTENTION_DEFICIT_HYPERACTIVITY_DISORDER	202	-0.170244	-2.8184	0	0.0032279	0.056
GO_CORONARY_VASCULATURE_DEVELOPMENT	36	-0.396958	-2.81592	0	0.00307419	0.056
GO_DNA_BINDING_TRANSCRIPTION_FACTOR_ACTIVITY	639	-0.0983146	-2.8157	0	0.00293446	0.056
GO_METAL_ION_TRANSMEMBRANE_TRANSPORTER_ACTIVITY	247	-0.154554	-2.8132	0	0.0029091	0.058
GO_PROTEIN_SERINE_THREONINE_KINASE_ACTIVITY	344	-0.129799	-2.79497	0	0.00341154	0.07
GO_PROTEIN_KINASE_ACTIVITY	434	-0.117156	-2.75211	0	0.00448007	0.095
GO_TRANSFERASE_COMPLEX	659	-0.0937401	-2.75183	0	0.00435202	0.095
GO_NEURON_PROJECTION_GUIDANCE	228	-0.155151	-2.73889	0	0.00479116	0.109
GO_CHROMATIN_ORGANIZATION	581	-0.0986502	-2.71956	0	0.00540544	0.125
GO_CELL_MORPHOGENESIS	817	-0.0842396	-2.70659	0	0.00569643	0.134
GO_G_PROTEIN_COUPLED_RECEPTOR_ACTIVITY	153	-0.185654	-2.6989	0	0.00577575	0.139
GO_CENTRAL_NERVOUS_SYSTEM_DEVELOPMENT	785	-0.0845647	-2.67491	0	0.00716041	0.174
GO_POTASSIUM_CHANNEL_ACTIVITY	64	-0.286724	-2.66054	0	0.0076252	0.191
GO_POTASSIUM_ION_TRANSMEMBRANE_TRANSPORTER_ACTIVITY	87	-0.243484	-2.65662	0	0.00756887	0.195
GO_COLLAGEN_CONTAINING_EXTRACELLULAR_MATRIX	235	-0.15186	-2.65499	0	0.00748248	0.199
GO_TRANSPORTER_ACTIVITY	691	-0.0891414	-2.65039	0	0.00750042	0.204
GO_ANCHORED_COMPONENT_OF_MEMBRANE	85	-0.242604	-2.65032	0	0.00729208	0.204
HP_ABNORMAL_FOOT_MORPHOLOGY	894	-0.0797875	-2.64719	0	0.00734623	0.208
GO_NEURON_DEVELOPMENT	895	-0.0776685	-2.63588	0	0.00779239	0.224
HP_SHORT_ATTENTION_SPAN	264	-0.139778	-2.62809	0	0.00794827	0.231
GO_CELL_PART_MORPHOGENESIS	584	-0.0964799	-2.60688	0	0.00902345	0.263
GO_CELL_MORPHOGENESIS_INVOLVED_IN_NEURON_DIFFERENTIATION	504	-0.101645	-2.60546	0	0.00899965	0.267
HP_SHORT_DIGIT	372	-0.115485	-2.60101	0	0.00914282	0.277
GO_CELL_MORPHOGENESIS_INVOLVED_IN_DIFFERENTIATION	608	-0.0937153	-2.59765	0	0.00925381	0.286
GO_ION_TRANSMEMBRANE_TRANSPORT	699	-0.0868265	-2.58257	0	0.0100986	0.316
HP_APLASIA_HYPOPLASIA_INVOLVING_THE_SKELETON	785	-0.0803915	-2.5789	0	0.010234	0.324
GO_REGULATORY_REGION_NUCLEIC_ACID_BINDING	666	-0.0886822	-2.56851	0	0.0105899	0.335
GO_NERVOUS_SYSTEM_PROCESS	600	-0.0919463	-2.56645	0	0.010585	0.339
HP_ABNORMALITY_OF_GLOBE_LOCATION	666	-0.0863004	-2.55925	0	0.0111594	0.362
GO_VASCULATURE_DEVELOPMENT	471	-0.103239	-2.54471	0	0.0124698	0.408
HP_ABNORMALITY_OF_SKIN_ADNEXA_MORPHOLOGY	851	-0.0779207	-2.50982	0	0.0154377	0.489
GO_AMINOGLYCAN_METABOLIC_PROCESS	119	-0.190332	-2.50346	0	0.0158395	0.503
GO_CELLULAR_COMPONENT_MORPHOGENESIS	640	-0.0863346	-2.49744	0	0.0162059	0.517
GO_GABA_ERGIC_SYNAPSE	58	-0.272792	-2.49678	0	0.015966	0.517
HP_ABNORMALITY_OF_THE_PALPEBRAL_FISSURES	568	-0.0917538	-2.49554	0	0.0158202	0.519
GO_HISTONE_BINDING	194	-0.151405	-2.49384	0	0.0157225	0.525
HP_TRANSPOSITION_OF_THE_GREAT_ARTERIES	13	-0.5633	-2.49156	0.0020202	0.0156908	0.528
GO_NUCLEAR_OUTER_MEMBRANE_ENDOPLASMIC_RETICULUM_MEMBRANE_NETWORK	796	-0.0769877	-2.47659	0.00205339	0.0172627	0.564
GO_RECEPTOR_REGULATOR_ACTIVITY	190	-0.153628	-2.47622	0	0.017025	0.564
GO_CATION_TRANSMEMBRANE_TRANSPORT	525	-0.0966509	-2.47364	0	0.0171275	0.572
GO_UBIQUITIN_LIGASE_COMPLEX	250	-0.131485	-2.47348	0	0.0168613	0.573
GO_PROTEIN_CATABOLIC_PROCESS	767	-0.0785466	-2.47259	0	0.0166992	0.575
HP_ABNORMAL_FACIAL_SHAPE	753	-0.0800683	-2.4725	0	0.0164485	0.576
HP_ABNORMALITY_OF_FINGER	744	-0.0802666	-2.46534	0.00204499	0.0169782	0.593
GO_TAXIS	397	-0.107648	-2.46462	0	0.0167489	0.593
HP_ABNORMAL_LOWER_LIMB_BONE_MORPHOLOGY	471	-0.0967784	-2.46391	0	0.0165978	0.597
HP_VENTRICULOMEGALY	458	-0.100132	-2.46075	0	0.0167499	0.608
GO_MONOVALENT_INORGANIC_CATION_TRANSMEMBRANE_TRANSPORTER_ACTIVITY	197	-0.152681	-2.44728	0	0.0181955	0.645
GO_REGULATION_OF_HORMONE_LEVELS	286	-0.122575	-2.43707	0	0.019172	0.67
GO_PHOSPHATIDYLINOSITOL_BINDING	198	-0.146818	-2.4272	0	0.0206903	0.715
GO_G_PROTEIN_COUPLED_RECEPTOR_SIGNALING_PATHWAY	430	-0.101301	-2.42145	0.00201613	0.0213693	0.726
GO_PROTEOGLYCAN_BIOSYNTHETIC_PROCESS	51	-0.285597	-2.41934	0	0.0213772	0.73
GO_EXTRACELLULAR_STRUCTURE_ORGANIZATION	241	-0.135764	-2.41631	0.00208768	0.0215779	0.739
GO_AMINO_ACID_TRANSMEMBRANE_TRANSPORTER_ACTIVITY	55	-0.276899	-2.41093	0	0.0220078	0.754
GO_ENDOSOME	712	-0.0807892	-2.40945	0	0.0220073	0.76
GO_UDP_GLYCOSYLTRANSFERASE_ACTIVITY	85	-0.225237	-2.40734	0.0019802	0.0220848	0.766
GO_POSITIVE_REGULATION_OF_INTERLEUKIN_6_PRODUCTION	44	-0.30269	-2.40438	0	0.0223577	0.77
GO_NUCLEAR_BODY	619	-0.0868588	-2.40338	0	0.0223083	0.772
GO_EXTRACELLULAR_MATRIX_STRUCTURAL_CONSTITUENT	89	-0.214326	-2.39862	0	0.0227503	0.781
GO_REGULATION_OF_CELL_MORPHOGENESIS_INVOLVED_IN_DIFFERENTIATION	272	-0.129772	-2.39838	0	0.0224769	0.781
HP_SPASTIC_GAIT	53	-0.27268	-2.38843	0	0.0238003	0.807
HP_ABNORMALITY_OF_HINDBRAIN_MORPHOLOGY	623	-0.083686	-2.38407	0	0.0241781	0.813
GO_SERINE_TYPE_ENDOPEPTIDASE_INHIBITOR_ACTIVITY	26	-0.387261	-2.38199	0	0.0242364	0.82
GO_KINASE_ACTIVITY	565	-0.0870036	-2.36731	0.00199203	0.0268585	0.856
GO_SYMPORTER_ACTIVITY	81	-0.222899	-2.35965	0	0.0278607	0.868
GO_NEPHRIC_DUCT_DEVELOPMENT	11	-0.596204	-2.35801	0	0.0279542	0.87
HP_ABNORMALITY_OF_TOE	458	-0.0969644	-2.35789	0	0.0276562	0.87
GO_PROTEIN_AUTOPHOSPHORYLATION	187	-0.150285	-2.35163	0	0.0284682	0.877
GO_MEGAKARYOCYTE_DIFFERENTIATION	55	-0.267139	-2.34997	0.00203252	0.0283935	0.881
GO_BASEMENT_MEMBRANE	72	-0.233896	-2.34638	0	0.0289472	0.889
GO_VOLTAGE_GATED_CATION_CHANNEL_ACTIVITY	80	-0.228352	-2.33677	0	0.0308211	0.904
GO_BICARBONATE_TRANSPORT	14	-0.51605	-2.32747	0	0.0324665	0.919
GO_TUBE_MORPHOGENESIS	575	-0.0857776	-2.32699	0	0.0322265	0.92
HP_DIALEPTIC_SEIZURE	114	-0.183456	-2.31853	0	0.0339565	0.938
GO_FEMALE_SEX_DIFFERENTIATION	87	-0.20403	-2.31768	0	0.033829	0.938
HP_ABNORMALITY_OF_THE_DENTITION	593	-0.0847504	-2.31531	0.00395257	0.0340817	0.941
GO_REGULATION_OF_CHROMOSOME_ORGANIZATION	284	-0.115488	-2.31519	0	0.0337506	0.941
HP_THIN_UPPER_LIP_VERMILION	192	-0.144305	-2.31275	0	0.0340084	0.947
HP_GENERALIZED_HYPOTONIA	794	-0.0720025	-2.311	0	0.0340402	0.948
HP_APLASIA_HYPOPLASIA_INVOLVING_BONES_OF_THE_UPPER_LIMBS	377	-0.102616	-2.30724	0.00205339	0.0347022	0.952
HP_ABNORMAL_AGGRESSIVE_IMPULSIVE_OR_VIOLENT_BEHAVIOR	215	-0.134279	-2.30474	0	0.0349921	0.954
GO_ION_TRANSPORT	990	-0.0656188	-2.29724	0	0.0366147	0.958
GO_INTERLEUKIN_6_PRODUCTION	69	-0.235396	-2.29318	0	0.0372772	0.962
HP_ABNORMALITY_OF_THE_ORBITAL_REGION	980	-0.0662936	-2.28882	0	0.0381734	0.966
HP_PROMINENT_FOREHEAD	142	-0.162528	-2.28867	0.00207469	0.0378508	0.966
GO_CATION_CHANNEL_COMPLEX	142	-0.164108	-2.28403	0	0.0388001	0.969
GO_COGNITION	218	-0.133828	-2.28298	0.00189036	0.0386741	0.969
HP_INFANTILE_MUSCULAR_HYPOTONIA	112	-0.188076	-2.2813	0	0.0387233	0.972
HP_ABNORMALITY_OF_THE_PINNA	505	-0.0895912	-2.27916	0.00207039	0.0388901	0.972
GO_CIRCULATORY_SYSTEM_DEVELOPMENT	730	-0.0741866	-2.27549	0.00389864	0.0394773	0.975
GO_REGULATION_OF_POSTSYNAPSE_ORGANIZATION	93	-0.199314	-2.27336	0	0.0396129	0.975
GO_NEUTRAL_LIPID_BIOSYNTHETIC_PROCESS	29	-0.363915	-2.27181	0	0.0397254	0.975
GO_MICROTUBULE_ORGANIZING_CENTER	618	-0.0815098	-2.27106	0	0.0395364	0.975
HP_ABNORMALITY_OF_THE_CALVARIA	673	-0.0742929	-2.26777	0	0.0400256	0.977
GO_GOLGI_VESICLE_TRANSPORT	308	-0.112753	-2.26729	0	0.0398272	0.978
HP_ABNORMALITY_OF_THE_MIDDLE_EAR_OSSICLES	11	-0.566554	-2.26309	0	0.0405494	0.979
HP_PES_PLANUS	230	-0.13014	-2.26163	0	0.040658	0.979
GO_REGULATION_OF_TYPE_B_PANCREATIC_CELL_PROLIFERATION	10	-0.579373	-2.26142	0	0.0403795	0.98
GO_MYELOID_CELL_DIFFERENTIATION	264	-0.121239	-2.25732	0	0.0411928	0.984
GO_CEREBRAL_CORTEX_DEVELOPMENT	97	-0.192061	-2.24852	0.0020284	0.043367	0.986
GO_UBIQUITIN_LIKE_PROTEIN_TRANSFERASE_ACTIVITY	341	-0.104922	-2.24713	0.00203252	0.0434004	0.986
GO_ANION_TRANSPORT	386	-0.0986537	-2.24674	0.00194553	0.0431089	0.986
GO_BLOOD_VESSEL_MORPHOGENESIS	390	-0.0990029	-2.24659	0.00613497	0.0427837	0.986
GO_ANTERIOR_POSTERIOR_AXIS_SPECIFICATION	33	-0.328017	-2.24514	0	0.0428035	0.987
GO_CELLULAR_RESPONSE_TO_NUTRIENT	28	-0.357984	-2.23905	0	0.0444286	0.99
GO_VOLTAGE_GATED_ION_CHANNEL_ACTIVITY	110	-0.18332	-2.23898	0	0.0440915	0.99
GO_HEAD_DEVELOPMENT	622	-0.0792147	-2.23873	0	0.0438151	0.99
GO_NEUTRAL_AMINO_ACID_TRANSPORT	31	-0.339722	-2.23655	0	0.0442086	0.99
GO_MACROPHAGE_ACTIVATION	51	-0.26234	-2.23649	0	0.0438723	0.99
GO_REGULATION_OF_CELL_CYCLE	941	-0.0655447	-2.2358	0	0.0436757	0.99
GO_CIS_REGULATORY_REGION_SEQUENCE_SPECIFIC_DNA_BINDING	514	-0.0861935	-2.23343	0	0.0439713	0.99
HP_ABNORMAL_NERVOUS_SYSTEM_ELECTROPHYSIOLOGY	439	-0.0932406	-2.23196	0	0.0440769	0.992
GO_AXON_DEVELOPMENT	429	-0.0953611	-2.22673	0	0.0452938	0.994
GO_METALLOENDOPEPTIDASE_INHIBITOR_ACTIVITY	12	-0.520605	-2.22471	0	0.0455968	0.994
HP_BILATERAL_TONIC_CLONIC_SEIZURE_WITH_GENERALIZED_ONSET	19	-0.428265	-2.22161	0	0.0463109	0.994
GO_VACUOLE	565	-0.0803608	-2.21841	0	0.0469123	0.995
GO_VOLTAGE_GATED_POTASSIUM_CHANNEL_ACTIVITY	45	-0.274156	-2.21777	0	0.0467467	0.995
GO_REGULATION_OF_CELL_PROJECTION_ORGANIZATION	561	-0.0813519	-2.21646	0	0.0467696	0.995
GO_CELLULAR_PROTEIN_CATABOLIC_PROCESS	658	-0.0779311	-2.21424	0	0.0469852	0.995
HP_GAIT_DISTURBANCE	724	-0.0730534	-2.2132	0.00210526	0.0469223	0.995
GO_SECONDARY_ACTIVE_TRANSMEMBRANE_TRANSPORTER_ACTIVITY	137	-0.160123	-2.20851	0	0.0481585	0.998
GO_REGULATION_OF_CELL_MORPHOGENESIS	416	-0.0943326	-2.20772	0.0020202	0.048031	0.998
GO_SYNAPTIC_SIGNALING	540	-0.0816573	-2.20729	0	0.0478151	0.998
GO_L_AMINO_ACID_TRANSPORT	53	-0.259025	-2.2	0.00209205	0.049974	0.998
HP_ABNORMALITY_OF_MOUTH_SIZE	264	-0.116677	-2.19759	0	0.0506402	0.998
GO_GASTRULATION_WITH_MOUTH_FORMING_SECOND	22	-0.388444	-2.19349	0.00205761	0.0517112	0.998
HP_HEMOPTYSIS	25	-0.363848	-2.19275	0	0.0516421	0.998
HP_ABNORMALITY_OF_REFRACTION	368	-0.0988646	-2.19271	0	0.0512908	0.998
GO_RECEPTOR_COMPLEX	242	-0.120989	-2.19218	0	0.0511239	0.998
HP_DECREASED_HEAD_CIRCUMFERENCE	889	-0.0651851	-2.19146	0.00209644	0.0511225	0.998
HP_MORPHOLOGICAL_ABNORMALITY_OF_THE_MIDDLE_EAR	14	-0.485418	-2.18384	0	0.0534993	0.999
GO_TYPE_B_PANCREATIC_CELL_PROLIFERATION	16	-0.441973	-2.18162	0	0.0539872	0.999
HP_ABNORMALITY_OF_CENTRAL_NERVOUS_SYSTEM_ELECTROPHYSIOLOGY	374	-0.0994149	-2.1805	0	0.0539817	0.999
GO_DEVELOPMENT_OF_PRIMARY_FEMALE_SEXUAL_CHARACTERISTICS	76	-0.210016	-2.17783	0.00206612	0.0547411	0.999
GO_BEHAVIOR	410	-0.0939706	-2.17398	0	0.0557465	0.999
GO_INOSITOL_PHOSPHATE_METABOLIC_PROCESS	48	-0.262193	-2.1729	0	0.0556776	0.999
GO_SYNAPSE_ASSEMBLY	148	-0.154364	-2.17261	0.00191571	0.0554392	0.999
HP_FLEXION_CONTRACTURE_OF_DIGIT	220	-0.128628	-2.17191	0	0.0553223	0.999
HP_ABNORMALITY_OF_THE_NAIL	279	-0.111434	-2.16907	0	0.0562033	0.999
GO_ANATOMICAL_STRUCTURE_ARRANGEMENT	16	-0.44927	-2.16636	0.00198413	0.0570493	0.999
HP_BRAIN_ATROPHY	535	-0.0820511	-2.16005	0	0.0587446	0.999
GO_NEGATIVE_REGULATION_OF_DEVELOPMENTAL_GROWTH	85	-0.204344	-2.15808	0.00201613	0.0593383	0.999
GO_NUCLEAR_SPECK	313	-0.103867	-2.15768	0.0040404	0.0591797	0.999
HP_ABNORMALITY_OF_HEAD_BLOOD_VESSEL	43	-0.276363	-2.15675	0.004	0.0592145	0.999
HP_ABNORMAL_PERICARDIUM_MORPHOLOGY	32	-0.322714	-2.15562	0.00199203	0.0593966	0.999
HP_ABNORMAL_5TH_FINGER_MORPHOLOGY	316	-0.104461	-2.15559	0.00194175	0.0590437	0.999
HP_JOINT_HYPERMOBILITY	238	-0.119447	-2.15322	0	0.059628	0.999
HP_NEUROLOGICAL_SPEECH_IMPAIRMENT	839	-0.0664684	-2.15105	0.00191571	0.0601174	0.999
GO_DENDRITE_MORPHOGENESIS	133	-0.157195	-2.14341	0.00626305	0.0628863	0.999
HP_ABNORMAL_CONJUGATE_EYE_MOVEMENT	707	-0.0721524	-2.14038	0.00594059	0.0639665	1
GO_ARTERY_MORPHOGENESIS	43	-0.276411	-2.13289	0.00201613	0.0667338	1
GO_DENDRITE_DEVELOPMENT	214	-0.125585	-2.13288	0.00414938	0.0663436	1
GO_AMINOGLYCAN_BIOSYNTHETIC_PROCESS	85	-0.195406	-2.13066	0.0102041	0.0668533	1
GO_BASOLATERAL_PLASMA_MEMBRANE	145	-0.147919	-2.12912	0.00201613	0.0670883	1
GO_SULFUR_COMPOUND_TRANSMEMBRANE_TRANSPORTER_ACTIVITY	29	-0.332574	-2.12792	0.00419287	0.067248	1
HP_ABNORMAL_EYELID_MORPHOLOGY	825	-0.067013	-2.12607	0.00218818	0.0676833	1
HP_HYDROCEPHALUS	263	-0.11189	-2.12364	0.00207039	0.0682508	1
GO_CELLULAR_RESPONSE_TO_VITAMIN_D	14	-0.482235	-2.12359	0.00217391	0.0678782	1
GO_GOLGI_ASSOCIATED_VESICLE	129	-0.162124	-2.12269	0.00193798	0.0678996	1
GO_UTERUS_DEVELOPMENT	12	-0.498693	-2.12154	0.00198413	0.06803	1
GO_FOREBRAIN_CELL_MIGRATION	43	-0.278569	-2.12032	0.0019802	0.0681151	1
GO_HOMOPHILIC_CELL_ADHESION_VIA_PLASMA_MEMBRANE_ADHESION_MOLECULES	110	-0.174229	-2.11606	0.0019685	0.0696775	1
HP_CONTRACTURES_OF_THE_JOINTS_OF_THE_UPPER_LIMBS	204	-0.128464	-2.11477	0.00199203	0.0700513	1
GO_HORMONE_METABOLIC_PROCESS	98	-0.185553	-2.11409	0.00402414	0.0699344	1
GO_SOLUTE_CATION_SYMPORTER_ACTIVITY	52	-0.252633	-2.1134	0.00404858	0.0697999	1
HP_ABNORMALITY_OF_THE_CEREBRAL_SUBCORTEX	730	-0.0715597	-2.11204	0.00387597	0.0699544	1
GO_HEPARAN_SULFATE_PROTEOGLYCAN_BIOSYNTHETIC_PROCESS	21	-0.388914	-2.10937	0.00395257	0.0709534	1
GO_PROTEOGLYCAN_METABOLIC_PROCESS	69	-0.216573	-2.10892	0	0.0707657	1
GO_CEREBRAL_CORTEX_RADIALLY_ORIENTED_CELL_MIGRATION	25	-0.354409	-2.10672	0.00203252	0.0715038	1
GO_TRANSMEMBRANE_RECEPTOR_PROTEIN_KINASE_ACTIVITY	62	-0.226934	-2.10448	0	0.0721555	1
GO_CATION_TRANSPORT	685	-0.070284	-2.10379	0.00196464	0.0720736	1
HP_COARSE_FACIAL_FEATURES	155	-0.145234	-2.10225	0.00591716	0.0724298	1
HP_BULBOUS_NOSE	107	-0.174324	-2.1	0	0.0731606	1
HP_AGGRESSIVE_BEHAVIOR	161	-0.143535	-2.09952	0.00204082	0.0729432	1
HP_FOCAL_IMPAIRED_AWARENESS_SEIZURE	39	-0.281646	-2.09868	0.00403226	0.072961	1
GO_L_AMINO_ACID_TRANSMEMBRANE_TRANSPORTER_ACTIVITY	40	-0.281132	-2.09723	0.00195312	0.0731566	1
GO_GOLGI_ORGANIZATION	112	-0.169541	-2.09615	0.00203666	0.0733266	1
HP_THIN_VERMILION_BORDER	251	-0.115065	-2.09474	0.00610998	0.0736054	1
GO_ORGANELLE_FISSION	349	-0.0981367	-2.09423	0.002	0.073456	1
HP_HYPERTELORISM	500	-0.0830734	-2.09249	0.00193798	0.0738545	1
GO_REGULATION_OF_CELLULAR_COMPONENT_MOVEMENT	679	-0.0715958	-2.09242	0.00220751	0.0734967	1
GO_AMMONIUM_ION_METABOLIC_PROCESS	19	-0.392822	-2.08628	0.00627615	0.0760288	1
HP_ABNORMALITY_OF_SKELETAL_MATURATION	254	-0.115308	-2.08487	0.00556586	0.0764259	1
HP_LEG_MUSCLE_STIFFNESS	11	-0.519178	-2.08426	0.0019685	0.0762884	1
GO_ORGANIC_ANION_TRANSMEMBRANE_TRANSPORTER_ACTIVITY	139	-0.153592	-2.08002	0.00194175	0.0778373	1
HP_INCREASED_BODY_WEIGHT	314	-0.099832	-2.07708	0.00207039	0.0789085	1
GO_REGULATION_OF_CHEMOTAXIS	130	-0.15286	-2.07675	0.0019305	0.078705	1
HP_ABNORMALITY_OF_LONG_BONE_MORPHOLOGY	461	-0.0823075	-2.07628	0.00197239	0.0785491	1
GO_CELL_JUNCTION_ASSEMBLY	328	-0.0980927	-2.0759	0.00399202	0.0783381	1
GO_EARLY_ENDOSOME	282	-0.107283	-2.07392	0.00194553	0.078844	1
GO_REGULATION_OF_EXTENT_OF_CELL_GROWTH	100	-0.175829	-2.07285	0	0.0790132	1
GO_POSITIVE_REGULATION_OF_POTASSIUM_ION_TRANSMEMBRANE_TRANSPORTER_ACTIVITY	16	-0.430791	-2.07118	0.006	0.0794284	1
HP_VARICOSE_VEINS	21	-0.379233	-2.07095	0.00200803	0.0791518	1
GO_REGULATION_OF_AXON_GUIDANCE	39	-0.270443	-2.06987	0.00204082	0.0793285	1
GO_NEGATIVE_REGULATION_OF_CELL_PROJECTION_ORGANIZATION	157	-0.139637	-2.06891	0	0.0795416	1
HP_ABNORMAL_RETINAL_ARTERY_MORPHOLOGY	34	-0.294862	-2.0669	0.0019084	0.0801987	1
GO_SEQUENCE_SPECIFIC_DNA_BINDING	803	-0.0658433	-2.06446	0.00614754	0.0809785	1
GO_REGULATION_OF_NERVOUS_SYSTEM_DEVELOPMENT	740	-0.0665557	-2.06363	0.00196464	0.0809941	1
HP_UPPER_MOTOR_NEURON_DYSFUNCTION	879	-0.0632591	-2.06298	0.004	0.080973	1
HP_POSITIONAL_FOOT_DEFORMITY	281	-0.106469	-2.06286	0	0.0806563	1
GO_INFLAMMATORY_RESPONSE	358	-0.0947212	-2.06185	0.0019305	0.0807944	1
GO_PRIMARY_ALCOHOL_METABOLIC_PROCESS	46	-0.265938	-2.05992	0.00395257	0.0813611	1
GO_LIPID_HOMEOSTASIS	89	-0.187394	-2.05932	0	0.081355	1
GO_MIDDLE_EAR_MORPHOGENESIS	10	-0.532941	-2.05829	0.00197628	0.0814473	1
GO_MODIFICATION_DEPENDENT_MACROMOLECULE_CATABOLIC_PROCESS	542	-0.077894	-2.05777	0.00205339	0.0813108	1
GO_POSITIVE_REGULATION_OF_NERVOUS_SYSTEM_PROCESS	49	-0.249013	-2.05754	0.00197628	0.0810678	1
HP_CLONUS	60	-0.224803	-2.0552	0.00394477	0.0819122	1
HP_STEREOTYPY	141	-0.147086	-2.05071	0.00609756	0.0838494	1
GO_POSITIVE_REGULATION_OF_GLYCOLYTIC_PROCESS	17	-0.404305	-2.0495	0.00389864	0.084167	1
HP_ABNORMALITY_OF_THE_NASAL_TIP	225	-0.114148	-2.04599	0.00625	0.0856044	1
GO_G_PROTEIN_ALPHA_SUBUNIT_BINDING	19	-0.390918	-2.04564	0.00210084	0.0854334	1
HP_CORONARY_ARTERY_ATHEROSCLEROSIS	23	-0.345631	-2.04479	0.004	0.0855599	1
HP_MOTOR_SEIZURE	246	-0.111335	-2.04472	0.00197239	0.085221	1
HP_ABNORMALITY_OF_FACIAL_SKELETON	796	-0.064907	-2.04338	0.00420168	0.0856296	1
HP_JOINT_HYPERFLEXIBILITY	159	-0.134152	-2.04241	0.00608519	0.0858863	1
HP_HYPERTONIA	738	-0.0659435	-2.04192	0	0.0858016	1
HP_ATROPHY_DEGENERATION_AFFECTING_THE_CENTRAL_NERVOUS_SYSTEM	607	-0.0723379	-2.041	0.00188679	0.0859178	1
GO_CHEMOREPELLENT_ACTIVITY	24	-0.346184	-2.04068	0.00618557	0.0856874	1
HP_EEG_WITH_SPIKE_WAVE_COMPLEXES	53	-0.237556	-2.03921	0.00948767	0.0860965	1
GO_POSITIVE_REGULATION_OF_CYTOSOLIC_CALCIUM_ION_CONCENTRATION_INVOLVED_IN_PHOSPHOLIPASE_C_ACTIVATING_G_PROTEIN_COUPLED_SIGNALING_PATHWAY	14	-0.461971	-2.03891	0.00198807	0.0859444	1
HP_ABNORMALITY_OF_THE_NASAL_BRIDGE	687	-0.0703663	-2.0371	0.00567108	0.0865498	1
GO_HEPARAN_SULFATE_PROTEOGLYCAN_METABOLIC_PROCESS	24	-0.353748	-2.03703	0.00581395	0.0862147	1
HP_INTESTINAL_MALROTATION	68	-0.215142	-2.03656	0.0040568	0.0861646	1
GO_COPII_COATED_ER_TO_GOLGI_TRANSPORT_VESICLE	60	-0.224331	-2.03547	0.00571429	0.0864005	1
HP_PLEURAL_EFFUSION	27	-0.324267	-2.03325	0.00385356	0.0871789	1
GO_HEART_DEVELOPMENT	399	-0.0875419	-2.03317	0.00199601	0.0868657	1
GO_PLASMA_MEMBRANE_REGION	806	-0.0632269	-2.03245	0.00385356	0.0868422	1
GO_PLATELET_DERIVED_GROWTH_FACTOR_RECEPTOR_SIGNALING_PATHWAY	48	-0.246853	-2.03189	0.00829876	0.0868042	1
GO_PEPTIDYL_TYROSINE_DEPHOSPHORYLATION	84	-0.189875	-2.03048	0.00397614	0.087165	1
GO_PEROXISOME_PROLIFERATOR_ACTIVATED_RECEPTOR_BINDING	11	-0.508824	-2.03032	0	0.0868799	1
HP_APLASIA_HYPOPLASIA_INVOLVING_BONES_OF_THE_FEET	184	-0.129069	-2.03005	0.00984252	0.0866852	1
GO_INORGANIC_ION_TRANSMEMBRANE_TRANSPORT	492	-0.0818887	-2.02969	0.00392157	0.0865611	1
GO_POSITIVE_REGULATION_OF_SMOOTH_MUSCLE_CELL_MIGRATION	29	-0.315922	-2.02777	0.00192678	0.0871714	1
GO_COVALENT_CHROMATIN_MODIFICATION	383	-0.0915488	-2.02774	0.00184843	0.0868452	1
GO_NEGATIVE_REGULATION_OF_AXON_EXTENSION	40	-0.270676	-2.02749	0.00959693	0.0866355	1
HP_MOTOR_DELAY	441	-0.085678	-2.02724	0.00790514	0.0864088	1
GO_TRIGLYCERIDE_LIPASE_ACTIVITY	11	-0.500588	-2.02678	0.00402414	0.0863062	1
GO_CYTOKINE_ACTIVITY	67	-0.209675	-2.02442	0.00610998	0.087253	1
GO_CEREBRAL_CORTEX_CELL_MIGRATION	33	-0.29884	-2.02353	0.00386847	0.0873864	1
GO_FATTY_ACID_DERIVATIVE_BIOSYNTHETIC_PROCESS	56	-0.225497	-2.02297	0.00763359	0.0873479	1
GO_PEPTIDYL_AMINO_ACID_MODIFICATION	936	-0.0602989	-2.02296	0.00782779	0.087012	1
GO_TRANSPORTER_COMPLEX	203	-0.120695	-2.02294	0.00204918	0.0866786	1
GO_XENOBIOTIC_TRANSMEMBRANE_TRANSPORTER_ACTIVITY	17	-0.399749	-2.02202	0.0111732	0.0867804	1
HP_SMALL_HAND	83	-0.191056	-2.01965	0.00574713	0.0876567	1
GO_PEPTIDYL_LYSINE_MODIFICATION	315	-0.0996167	-2.01787	0.00208768	0.0882374	1
GO_REGULATION_OF_NEURON_PROJECTION_DEVELOPMENT	433	-0.0849932	-2.0175	0.00397614	0.0880582	1
GO_ORGANIC_ACID_TRANSMEMBRANE_TRANSPORTER_ACTIVITY	91	-0.179885	-2.01741	0.00411523	0.0877749	1
GO_ENDOPLASMIC_RETICULUM_GOLGI_INTERMEDIATE_COMPARTMENT	100	-0.172322	-2.01402	0.00782779	0.0892341	1
HP_ENLARGED_KIDNEY	24	-0.353355	-2.01287	0.00211416	0.0895364	1
GO_COLLAGEN_TRIMER	44	-0.257471	-2.01051	0.00831601	0.0904758	1
GO_APICAL_PART_OF_CELL	240	-0.113099	-2.01032	0.00194932	0.0902393	1
GO_TRANSMEMBRANE_RECEPTOR_PROTEIN_PHOSPHATASE_ACTIVITY	14	-0.447266	-2.00928	0.00409836	0.0905081	1
GO_ANION_TRANSMEMBRANE_TRANSPORT	201	-0.121112	-2.00773	0.00396825	0.0909207	1
GO_SPECIFICATION_OF_SYMMETRY	87	-0.184592	-2.00628	0.00608519	0.0914271	1
GO_TUBE_DEVELOPMENT	709	-0.0665789	-2.00627	0.00772201	0.0910976	1
GO_OVULATION	16	-0.409369	-2.00466	0.00795229	0.091642	1
GO_CHROMATIN	796	-0.0627565	-2.00289	0.0116279	0.0923535	1
GO_GASTRULATION	128	-0.151089	-2.00276	0.00796813	0.092108	1
GO_ANION_TRANSMEMBRANE_TRANSPORTER_ACTIVITY	202	-0.123349	-2.00256	0.00804829	0.0918935	1
GO_SOMITE_ROSTRAL_CAUDAL_AXIS_SPECIFICATION	11	-0.49047	-2.0015	0.00603622	0.0921488	1
HP_APLASIA_HYPOPLASIA_OF_THE_EXTREMITIES	466	-0.0831834	-2.00059	0.00833333	0.0923201	1
HP_SPLENOMEGALY	214	-0.11566	-1.99924	0.00394477	0.0927374	1
GO_LYSOSOMAL_LUMEN	71	-0.202464	-1.99725	0.00591716	0.093629	1
HP_ABNORMALITY_OF_CONNECTIVE_TISSUE	930	-0.0571792	-1.99711	0.00198807	0.0933634	1
GO_GLYCOPROTEIN_BIOSYNTHETIC_PROCESS	247	-0.108858	-1.99665	0.00404858	0.0933406	1
HP_ABNORMAL_URETER_PHYSIOLOGY	131	-0.145886	-1.99521	0.00784314	0.0938215	1
HP_AUTISM	153	-0.139561	-1.99383	0.0040568	0.0942583	1
HP_CONGENITAL_ABNORMAL_HAIR_PATTERN	153	-0.135721	-1.99085	0.0056926	0.095704	1
GO_MICROTUBULE_CYTOSKELETON	970	-0.0576672	-1.99046	0.00429185	0.095597	1
GO_CELLULAR_RESPONSE_TO_VITAMIN	18	-0.387014	-1.99018	0.00396825	0.0954379	1
GO_AMINO_ACID_TRANSMEMBRANE_TRANSPORT	66	-0.204979	-1.98989	0.003861	0.0953036	1
GO_POSITIVE_REGULATION_OF_PHOSPHATIDYLINOSITOL_3_KINASE_SIGNALING	52	-0.238632	-1.98955	0.00808081	0.095223	1
HP_ABNORMAL_ANATOMIC_LOCATION_OF_THE_HEART	78	-0.19547	-1.98912	0.00976562	0.0952021	1
GO_PROTEIN_TYROSINE_KINASE_ACTIVITY	103	-0.169803	-1.98841	0.00201207	0.0953157	1
GO_VESICLE_MEMBRANE	542	-0.0747584	-1.98833	0.00790514	0.0950428	1
GO_CRANIAL_NERVE_MORPHOGENESIS	18	-0.383831	-1.98815	0.0140845	0.0948301	1
GO_ORGANELLE_SUBCOMPARTMENT	285	-0.101718	-1.98647	0	0.0955581	1
GO_NEGATIVE_REGULATION_OF_NEURON_PROJECTION_DEVELOPMENT	133	-0.146824	-1.98316	0.00421053	0.0969855	1
GO_POTASSIUM_CHANNEL_REGULATOR_ACTIVITY	34	-0.282853	-1.98226	0.00595238	0.097242	1
GO_BASIC_AMINO_ACID_TRANSPORT	12	-0.463759	-1.98142	0.00393701	0.0974622	1
HP_INVOLUNTARY_MOVEMENTS	721	-0.0648553	-1.9813	0.00396825	0.0972102	1
GO_REGULATION_OF_SYNAPSE_STRUCTURE_OR_ACTIVITY	198	-0.120469	-1.97762	0	0.0990055	1
HP_ABNORMAL_BONE_STRUCTURE	491	-0.0784817	-1.97713	0.00809717	0.0989417	1
GO_NEGATIVE_REGULATION_OF_SYNAPSE_ORGANIZATION	21	-0.351717	-1.97712	0.00809717	0.0986343	1
HP_ABNORMAL_FINGER_PHALANX_MORPHOLOGY	456	-0.0822254	-1.97658	0.00792079	0.0986261	1
GO_PEPTIDYL_SERINE_MODIFICATION	251	-0.106472	-1.97497	0.00623701	0.0991867	1
GO_SYNAPSE_ORGANIZATION	361	-0.0896147	-1.97406	0.00998004	0.0993608	1
GO_ORGANIC_ANION_TRANSPORT	307	-0.098564	-1.97324	0.00616016	0.0995076	1
GO_HISTONE_METHYLTRANSFERASE_COMPLEX	66	-0.206607	-1.96676	0.00421053	0.102983	1
HP_ABNORMAL_BREATH_SOUND	32	-0.288184	-1.96353	0.0112782	0.104596	1
GO_NEURON_PROJECTION_EXTENSION_INVOLVED_IN_NEURON_PROJECTION_GUIDANCE	35	-0.283581	-1.96205	0.00811359	0.105106	1
HP_WIDE_MOUTH	135	-0.14305	-1.95862	0.00206186	0.10693	1
GO_NEURON_MIGRATION	131	-0.147467	-1.95851	0.00980392	0.106662	1
GO_TRIGLYCERIDE_BIOSYNTHETIC_PROCESS	24	-0.329564	-1.95663	0.00382409	0.107527	1
GO_CELL_CELL_ADHESION	530	-0.075754	-1.95472	0.00616016	0.108404	1
GO_POTASSIUM_CHANNEL_COMPLEX	57	-0.218165	-1.95465	0.00843882	0.108093	1
HP_POLYCYSTIC_KIDNEY_DYSPLASIA	40	-0.26022	-1.95441	0.00835073	0.107897	1
GO_PATTERN_SPECIFICATION_PROCESS	284	-0.0999869	-1.95371	0.00202429	0.107965	1
GO_HISTONE_H4_K16_ACETYLATION	20	-0.364129	-1.95269	0.00373134	0.108281	1
HP_THICK_EYEBROW	97	-0.165535	-1.95096	0.011976	0.109005	1
GO_ANCHORED_COMPONENT_OF_PLASMA_MEMBRANE	28	-0.307919	-1.95002	0.00194932	0.109334	1
GO_MAIN_AXON	54	-0.224073	-1.94749	0.00809717	0.110615	1
GO_NEGATIVE_CHEMOTAXIS	42	-0.250294	-1.94589	0.0178571	0.111318	1
HP_ABNORMAL_CORPUS_CALLOSUM_MORPHOLOGY	575	-0.0709875	-1.94453	0.0125	0.111922	1
GO_POSITIVE_REGULATION_OF_VASCULAR_ASSOCIATED_SMOOTH_MUSCLE_CELL_PROLIFERATION	25	-0.327303	-1.94314	0.00609756	0.112451	1
HP_ABNORMAL_HAIR_PATTERN	172	-0.127918	-1.94162	0.00594059	0.11317	1
GO_CALMODULIN_DEPENDENT_PROTEIN_KINASE_ACTIVITY	22	-0.351939	-1.93962	0.00198807	0.114153	1
GO_AXON_EXTENSION	113	-0.152497	-1.93799	0.00862069	0.114944	1
GO_MULTICELLULAR_ORGANISMAL_HOMEOSTASIS	307	-0.0943443	-1.93692	0.00202429	0.115273	1
GO_PEPTIDE_SECRETION	321	-0.0924029	-1.93666	0	0.11512	1
GO_PROCESS_UTILIZING_AUTOPHAGIC_MECHANISM	432	-0.0811958	-1.93504	0.00582524	0.115768	1
GO_ORGANIC_HYDROXY_COMPOUND_TRANSPORT	140	-0.140095	-1.93454	0.0137795	0.115737	1
GO_REGULATION_OF_CATABOLIC_PROCESS	829	-0.059166	-1.93433	0.0125523	0.115507	1
HP_ABNORMALITY_OF_THE_OUTER_EAR	800	-0.0612249	-1.93395	0.00398406	0.115417	1
GO_SOLUTE_SODIUM_SYMPORTER_ACTIVITY	31	-0.295928	-1.93138	0.0083682	0.116829	1
HP_CLINODACTYLY	354	-0.089639	-1.92752	0	0.118992	1
GO_ACETYLGLUCOSAMINYLTRANSFERASE_ACTIVITY	39	-0.259851	-1.92742	0.0148305	0.11873	1
HP_ABNORMAL_PLEURA_MORPHOLOGY	36	-0.268783	-1.92705	0.00816326	0.118615	1
GO_COATED_VESICLE	217	-0.114081	-1.92562	0.00567108	0.119209	1
GO_ORGANELLE_LOCALIZATION	537	-0.0748493	-1.92205	0.00585938	0.121369	1
GO_APICAL_PLASMA_MEMBRANE	193	-0.121103	-1.922	0.00184502	0.121032	1
GO_ORGANIC_ACID_TRANSPORT	209	-0.114099	-1.92102	0.00743494	0.121258	1
GO_LOCOMOTORY_BEHAVIOR	137	-0.145388	-1.92092	0.00811359	0.120971	1
HP_ABNORMAL_SHAPE_OF_THE_FRONTAL_REGION	271	-0.102297	-1.92044	0.00582524	0.12097	1
GO_HEART_MORPHOGENESIS	174	-0.12453	-1.92011	0.00986193	0.120846	1
GO_NEGATIVE_REGULATION_OF_CELLULAR_COMPONENT_MOVEMENT	224	-0.111505	-1.92006	0.0157171	0.120546	1
GO_VASCULAR_ASSOCIATED_SMOOTH_MUSCLE_CELL_MIGRATION	20	-0.351805	-1.91894	0.0119284	0.120941	1
HP_INFECTION_RELATED_SEIZURE	60	-0.211312	-1.91811	0.01	0.121223	1
GO_PROTEIN_TYROSINE_PHOSPHATASE_ACTIVITY	82	-0.181078	-1.91763	0.0101626	0.121247	1
GO_CELL_JUNCTION_ORGANIZATION	558	-0.072243	-1.91611	0.00609756	0.121901	1
GO_PHOSPHATIDYLINOSITOL_PHOSPHATE_BINDING	129	-0.146728	-1.91475	0.00795229	0.122482	1
GO_VASCULOGENESIS	57	-0.215346	-1.91035	0.015444	0.125125	1
HP_ABNORMALITY_OF_MOUTH_SHAPE	184	-0.119638	-1.9084	0.0207939	0.126213	1
GO_POSITIVE_REGULATION_OF_DEVELOPMENTAL_PROCESS	943	-0.0556651	-1.90839	0.00813008	0.125856	1
GO_METALLOCARBOXYPEPTIDASE_ACTIVITY	14	-0.421555	-1.90812	0.00845666	0.125664	1
HP_EXCESSIVE_SALIVATION	77	-0.187067	-1.90706	0.0160321	0.126113	1
GO_FRUCTOSE_METABOLIC_PROCESS	11	-0.465919	-1.90687	0.0124481	0.125909	1
HP_MICROGLOSSIA	13	-0.430533	-1.90611	0.0102881	0.126114	1
HP_ABNORMAL_TESTIS_MORPHOLOGY	611	-0.0679843	-1.90577	0.00396825	0.125995	1
HP_DOWNSLANTED_PALPEBRAL_FISSURES	344	-0.0926617	-1.90522	0.0101626	0.126005	1
HP_PANCREATIC_ISLET_CELL_HYPERPLASIA	10	-0.496078	-1.90447	0.00804829	0.126182	1
GO_POSITIVE_REGULATION_OF_PROTEIN_BINDING	72	-0.193026	-1.90408	0.0094518	0.126073	1
GO_SEX_DIFFERENTIATION	187	-0.118714	-1.90282	0.0150659	0.126745	1
GO_PROTEIN_LOCALIZATION_TO_PHAGOPHORE_ASSEMBLY_SITE	11	-0.47839	-1.90087	0.00813008	0.127842	1
GO_RESPONSE_TO_ACETYLCHOLINE	22	-0.335689	-1.90049	0.0139165	0.127735	1
HP_CEREBELLAR_MALFORMATION	252	-0.102133	-1.89917	0.008	0.128396	1
HP_BRACHYDACTYLY	246	-0.105831	-1.89831	0.00619835	0.128713	1
GO_ACYLGLYCEROL_HOMEOSTASIS	17	-0.382757	-1.89512	0.0121212	0.130683	1
HP_GASTROESOPHAGEAL_REFLUX	236	-0.106212	-1.89272	0.00743494	0.132092	1
GO_AMINO_ACID_CATION_SYMPORTER_ACTIVITY	13	-0.433701	-1.89242	0.0102881	0.131937	1
GO_NEGATIVE_REGULATION_OF_AXONOGENESIS	65	-0.197758	-1.89147	0.00598802	0.132246	1
GO_PROTEIN_KINASE_C_SIGNALING	19	-0.363266	-1.88965	0.0122951	0.1333	1
GO_DEVELOPMENTAL_GROWTH_INVOLVED_IN_MORPHOGENESIS	197	-0.114271	-1.88918	0.00831601	0.133287	1
HP_CRYPTORCHIDISM	507	-0.0740937	-1.88915	0.0139165	0.132976	1
GO_MOTOR_NEURON_AXON_GUIDANCE	24	-0.324147	-1.88792	0.004	0.133685	1
GO_NUCLEAR_CHROMOSOME	845	-0.0571121	-1.88745	0.01002	0.133689	1
GO_REGULATION_OF_NEURON_DIFFERENTIATION	545	-0.0716693	-1.88744	0.00803213	0.133349	1
GO_CORONARY_VASCULATURE_MORPHOGENESIS	12	-0.438213	-1.88613	0.0139442	0.133984	1
GO_FAT_CELL_DIFFERENTIATION	167	-0.125836	-1.88429	0.0117188	0.135059	1
HP_DECREASED_NUMBER_OF_PERIPHERAL_MYELINATED_NERVE_FIBERS	31	-0.287588	-1.88262	0.0019685	0.13593	1
HP_APLASIA_HYPOPLASIA_OF_THE_PHALANGES_OF_THE_HAND	180	-0.121357	-1.8818	0.00760456	0.136205	1
HP_BABINSKI_SIGN	186	-0.121813	-1.88066	0.0127119	0.136736	1
HP_ABNORMALITY_OF_UPPER_LIP	573	-0.0699156	-1.88018	0.00852879	0.136684	1
HP_ABNORMALITY_OF_THE_SKULL_BASE	115	-0.15416	-1.87964	0.0143737	0.136728	1
GO_POSITIVE_REGULATION_OF_CHEMOKINE_PRODUCTION	30	-0.287641	-1.8773	0.0114286	0.138226	1
GO_AXON	522	-0.0719617	-1.87594	0.0187266	0.138928	1
GO_REGULATION_OF_MEGAKARYOCYTE_DIFFERENTIATION	41	-0.241041	-1.87545	0.00816326	0.139048	1
GO_SOMATODENDRITIC_COMPARTMENT	668	-0.0645456	-1.87545	0.012	0.138688	1
HP_FLEXION_CONTRACTURE_OF_FINGER	154	-0.127955	-1.87519	0.00594059	0.138528	1
HP_APLASIA_HYPOPLASIA_OF_THE_NAILS	146	-0.134792	-1.87428	0.00589391	0.138971	1
HP_INAPPROPRIATE_LAUGHTER	12	-0.451757	-1.87352	0.0144628	0.139125	1
GO_ARTERY_DEVELOPMENT	63	-0.20191	-1.87256	0.00796813	0.139405	1
HP_ABNORMALITY_OF_THE_NASAL_ALAE	465	-0.0771071	-1.87233	0.0121951	0.139197	1
HP_APLASIA_HYPOPLASIA_AFFECTING_BONES_OF_THE_AXIAL_SKELETON	601	-0.0666129	-1.87028	0.00996016	0.140448	1
HP_SHORT_FOOT	95	-0.164053	-1.86926	0.010142	0.140848	1
HP_PUSTULE	12	-0.442396	-1.86889	0.0116279	0.140852	1
GO_BICARBONATE_TRANSMEMBRANE_TRANSPORTER_ACTIVITY	10	-0.487294	-1.86864	0.0175439	0.140745	1
HP_POLYDACTYLY	169	-0.12492	-1.86847	0.00579151	0.140515	1
GO_MANNOSIDASE_ACTIVITY	14	-0.415256	-1.86576	0.00984252	0.142467	1
GO_REGULATION_OF_MICROTUBULE_DEPOLYMERIZATION	28	-0.294186	-1.86508	0.0077821	0.142612	1
GO_DEVELOPMENT_OF_PRIMARY_SEXUAL_CHARACTERISTICS	156	-0.125536	-1.86435	0.00622407	0.142864	1
HP_SYNDACTYLY	271	-0.0985269	-1.86429	0.0160321	0.142583	1
GO_PEPTIDYL_LYSINE_TRIMETHYLATION	34	-0.260916	-1.86247	0.0138614	0.143697	1
HP_ABNORMAL_CORNEA_MORPHOLOGY	431	-0.0780747	-1.86171	0.012024	0.143957	1
GO_BLOOD_VESSEL_ENDOTHELIAL_CELL_PROLIFERATION_INVOLVED_IN_SPROUTING_ANGIOGENESIS	11	-0.453604	-1.86166	0.018	0.143655	1
HP_RETINAL_DEGENERATION	146	-0.136019	-1.86104	0.0182186	0.143758	1
GO_NEGATIVE_REGULATION_OF_AXON_GUIDANCE	26	-0.308707	-1.86029	0.0123967	0.144	1
GO_MICROTUBULE_NUCLEATION_BY_MICROTUBULE_ORGANIZING_CENTER	10	-0.48	-1.85958	0.00397614	0.144133	1
GO_TRANSFERASE_ACTIVITY_TRANSFERRING_GLYCOSYL_GROUPS	183	-0.115235	-1.8587	0.00795229	0.144526	1
HP_PROTRUDING_EAR	126	-0.143794	-1.85831	0.0119284	0.144482	1
GO_REGULATION_OF_AXONOGENESIS	169	-0.125393	-1.85781	0.0119048	0.144595	1
GO_PEPTIDYL_L_CYSTEINE_S_PALMITOYLATION	18	-0.357026	-1.85752	0.00769231	0.144457	1
HP_HYPERMETROPIA	131	-0.140303	-1.85734	0.0119048	0.144267	1
HP_JOINT_STIFFNESS	130	-0.140496	-1.85696	0.0233463	0.144237	1
HP_FINGER_CLINODACTYLY	248	-0.103305	-1.85658	0.0146444	0.144179	1
GO_REGULATION_OF_CELL_DEVELOPMENT	724	-0.060824	-1.85638	0.00408998	0.143985	1
GO_ENTRAINMENT_OF_CIRCADIAN_CLOCK	24	-0.316321	-1.85371	0.0094162	0.14577	1
GO_LONG_CHAIN_FATTY_ACYL_COA_METABOLIC_PROCESS	22	-0.337102	-1.85321	0.0123711	0.145867	1
GO_DELAYED_RECTIFIER_POTASSIUM_CHANNEL_ACTIVITY	13	-0.438559	-1.85306	0.016632	0.145643	1
GO_PHOSPHOLIPASE_C_ACTIVITY	15	-0.388885	-1.8525	0.0106838	0.145735	1
GO_POSITIVE_REGULATION_OF_NERVOUS_SYSTEM_DEVELOPMENT	421	-0.0775191	-1.8507	0.00601202	0.146823	1
GO_NEGATIVE_REGULATION_OF_CELL_MORPHOGENESIS_INVOLVED_IN_DIFFERENTIATION	87	-0.167101	-1.85044	0.016	0.146688	1
GO_POSITIVE_REGULATION_OF_CELL_MORPHOGENESIS_INVOLVED_IN_DIFFERENTIATION	138	-0.134992	-1.85035	0.00974659	0.146412	1
GO_MYELOID_LEUKOCYTE_MIGRATION	99	-0.156421	-1.85027	0.00824742	0.146148	1
GO_CELLULAR_CARBOHYDRATE_BIOSYNTHETIC_PROCESS	59	-0.204547	-1.84982	0.0121457	0.146139	1
GO_GOLGI_LUMEN	43	-0.235182	-1.84982	0.0059761	0.145795	1
HP_GENERALIZED_CEREBRAL_ATROPHY_HYPOPLASIA	10	-0.476471	-1.84979	0.0127119	0.145486	1
HP_PERICARDIAL_EFFUSION	21	-0.337341	-1.84938	0.0129032	0.145465	1
GO_DNA_BINDING_TRANSCRIPTION_ACTIVATOR_ACTIVITY	282	-0.0949069	-1.8492	0.012	0.145303	1
HP_MISALIGNMENT_OF_TEETH	223	-0.106184	-1.84855	0.014862	0.145472	1
GO_BASIC_AMINO_ACID_TRANSMEMBRANE_TRANSPORTER_ACTIVITY	11	-0.463723	-1.84855	0.012987	0.145137	1
GO_CELLULAR_LIPID_CATABOLIC_PROCESS	157	-0.128248	-1.84798	0.0139442	0.145267	1
GO_HYDROLASE_ACTIVITY_HYDROLYZING_O_GLYCOSYL_COMPOUNDS	53	-0.215441	-1.84743	0.0144928	0.145388	1
GO_RESPONSE_TO_LEUCINE	11	-0.462389	-1.84602	0.019802	0.146197	1
HP_LIMITATION_OF_NECK_MOTION	20	-0.346546	-1.8457	0.0143443	0.146105	1
GO_REGULATION_OF_POSTSYNAPTIC_MEMBRANE_POTENTIAL	97	-0.161576	-1.84467	0.00998004	0.146682	1
GO_SMOOTH_MUSCLE_CELL_MIGRATION	56	-0.210046	-1.84448	0.0209644	0.146491	1
GO_NEGATIVE_REGULATION_OF_CELL_DEVELOPMENT	249	-0.101035	-1.84423	0.0142857	0.146358	1
GO_MICROTUBULE_CYTOSKELETON_ORGANIZATION	465	-0.0750152	-1.84284	0.00408163	0.147155	1
HP_EMPHYSEMA	33	-0.270501	-1.84272	0.0137525	0.146919	1
GO_LYMPH_VESSEL_DEVELOPMENT	19	-0.353951	-1.84257	0.00808081	0.146717	1
HP_BROAD_BASED_GAIT	60	-0.201339	-1.84235	0.0101626	0.146561	1
GO_HEXOSE_TRANSMEMBRANE_TRANSPORTER_ACTIVITY	10	-0.470196	-1.84157	0.0119048	0.146874	1
HP_EPICANTHUS	354	-0.0838873	-1.84125	0.0102669	0.146777	1
GO_PLASMA_MEMBRANE_PROTEIN_COMPLEX	345	-0.0878775	-1.8407	0.00980392	0.146888	1
GO_REGULATION_OF_PROTEIN_CATABOLIC_PROCESS	326	-0.0856315	-1.84068	0.0139721	0.14656	1
GO_SOLUTE_PROTON_ANTIPORTER_ACTIVITY	12	-0.459131	-1.8404	0.015748	0.146478	1
HP_ESODEVIATION	101	-0.156274	-1.84039	0.00779727	0.146158	1
GO_FOREBRAIN_DEVELOPMENT	300	-0.0910969	-1.8402	0.0162272	0.14601	1
GO_REGULATION_OF_GTPASE_ACTIVITY	361	-0.0861717	-1.83993	0.00782779	0.145876	1
HP_FOCAL_AWARE_SEIZURE	13	-0.414837	-1.83992	0.0151803	0.145554	1
HP_BILATERAL_TONIC_CLONIC_SEIZURE	148	-0.130303	-1.83824	0.0123203	0.146669	1
GO_ENDOSOME_MEMBRANE	381	-0.0830458	-1.83719	0.00775194	0.147187	1
GO_MEMBRANE_LIPID_CATABOLIC_PROCESS	26	-0.30202	-1.83682	0.00998004	0.147138	1
GO_LONG_TERM_MEMORY	26	-0.303452	-1.83654	0.0102041	0.147033	1
GO_REGULATION_OF_VASCULAR_ASSOCIATED_SMOOTH_MUSCLE_CELL_PROLIFERATION	39	-0.248233	-1.83618	0.00804829	0.146994	1
GO_VITAMIN_TRANSPORT	27	-0.29136	-1.83477	0.0279441	0.147798	1
GO_TISSUE_REMODELING	92	-0.163562	-1.83455	0.00570342	0.147632	1
GO_P38MAPK_CASCADE	33	-0.27003	-1.83256	0.0146444	0.14898	1
GO_NOTOCHORD_DEVELOPMENT	15	-0.390192	-1.82814	0.00790514	0.152301	1
HP_OSTEOLYSIS	51	-0.213897	-1.82806	0.0121457	0.152068	1
HP_AUTISTIC_BEHAVIOR	386	-0.0815453	-1.82662	0.0120482	0.152885	1
HP_DELAYED_GROSS_MOTOR_DEVELOPMENT	153	-0.126269	-1.82652	0.0122951	0.15265	1
HP_MYOCLONUS	232	-0.105204	-1.82618	0.0117647	0.152563	1
HP_POSTAXIAL_POLYDACTYLY	100	-0.156682	-1.82593	0.0155642	0.152431	1
GO_TELENCEPHALON_GLIAL_CELL_MIGRATION	19	-0.356351	-1.82571	0.0161616	0.152274	1
HP_ABNORMALITY_OF_JOINT_MOBILITY	796	-0.0573807	-1.82479	0.0140562	0.152683	1
GO_UBIQUITIN_LIKE_PROTEIN_LIGASE_ACTIVITY	212	-0.112156	-1.82408	0.0119522	0.152919	1
GO_MICROTUBULE_ORGANIZING_CENTER_LOCALIZATION	28	-0.293804	-1.824	0.027833	0.152642	1
GO_REGULATION_OF_CHROMATIN_ORGANIZATION	142	-0.130159	-1.82239	0.0177515	0.15352	1
GO_SUGAR_TRANSMEMBRANE_TRANSPORTER_ACTIVITY	13	-0.425114	-1.82157	0.0202429	0.153832	1
HP_UPPER_LIMB_SPASTICITY	11	-0.46435	-1.82146	0.0137255	0.153613	1
GO_PROTEIN_LOCALIZATION_TO_GOLGI_APPARATUS	24	-0.308391	-1.8206	0.0136986	0.154055	1
HP_ABNORMALITY_OF_THE_CURVATURE_OF_THE_VERTEBRAL_COLUMN	795	-0.0556713	-1.82053	0.0139442	0.153775	1
GO_LYSOSOMAL_PROTEIN_CATABOLIC_PROCESS	15	-0.391134	-1.82013	0.0223577	0.1538	1
GO_REGULATION_OF_ORGANELLE_ASSEMBLY	157	-0.124066	-1.81942	0.0187891	0.154122	1
GO_PEPTIDYL_TYROSINE_MODIFICATION	236	-0.103568	-1.81909	0.0100806	0.154076	1
GO_NEGATIVE_REGULATION_OF_DEVELOPMENTAL_PROCESS	654	-0.0634399	-1.81807	0.0118577	0.154546	1
GO_HISTONE_METHYLATION	108	-0.150057	-1.81793	0.0147992	0.154351	1
HP_ABNORMALITY_OF_UPPER_LIP_VERMILLION	267	-0.0982243	-1.81727	0.00976562	0.154602	1
HP_BROAD_PALM	22	-0.316926	-1.81612	0.0122699	0.15529	1
GO_SECRETORY_GRANULE_MEMBRANE	187	-0.113502	-1.81612	0.0147679	0.15497	1
HP_SHORT_STATURE	906	-0.053547	-1.81558	0.0146751	0.155119	1
HP_APLASTIC_HYPOPLASTIC_TOENAIL	70	-0.181684	-1.81273	0.0101626	0.157104	1
HP_SPASTICITY	615	-0.0652448	-1.8122	0.015748	0.157191	1
HP_DYSPAREUNIA	22	-0.328545	-1.81181	0.0160966	0.157246	1
GO_SKELETAL_SYSTEM_DEVELOPMENT	317	-0.0883479	-1.81075	0.0220441	0.157858	1
GO_REGULATION_OF_VOLTAGE_GATED_CALCIUM_CHANNEL_ACTIVITY	23	-0.318989	-1.81068	0.0165631	0.157589	1
HP_APLASIA_HYPOPLASIA_INVOLVING_BONES_OF_THE_LOWER_LIMBS	238	-0.099725	-1.81039	0.0163934	0.157503	1
GO_TOLL_LIKE_RECEPTOR_SIGNALING_PATHWAY	93	-0.161431	-1.81026	0.0139165	0.157302	1
HP_APLASIA_HYPOPLASIA_OF_THE_DISTAL_PHALANGES_OF_THE_HAND	109	-0.151216	-1.80916	0.011811	0.157881	1
HP_UNUSUAL_INFECTION	500	-0.0717977	-1.80819	0.00623701	0.158333	1
HP_ABNORMALITY_OF_THE_FRONTAL_HAIRLINE	93	-0.158691	-1.80627	0.0307377	0.159662	1
HP_ABNORMAL_INVOLUNTARY_EYE_MOVEMENTS	709	-0.0598366	-1.80589	0.0117878	0.159653	1
GO_PHOTOPERIODISM	23	-0.317377	-1.80493	0.0184426	0.160203	1
GO_REGULATION_OF_HISTONE_METHYLATION	49	-0.221823	-1.80469	0.00988142	0.160097	1
GO_GRANULOCYTE_MIGRATION	60	-0.196929	-1.80461	0.0230126	0.159852	1
GO_TRANSPORT_VESICLE_MEMBRANE	144	-0.128941	-1.80439	0.0175439	0.15973	1
HP_MACROGLOSSIA	87	-0.163839	-1.80268	0.0203252	0.160922	1
HP_ABNORMAL_INTRAOCULAR_PRESSURE	13	-0.408018	-1.79945	0.0135135	0.163383	1
GO_NEGATIVE_REGULATION_OF_MULTICELLULAR_ORGANISMAL_PROCESS	768	-0.0577156	-1.79751	0.0127119	0.164744	1
GO_MONOVALENT_INORGANIC_CATION_TRANSPORT	310	-0.089281	-1.7966	0.0116959	0.165258	1
GO_RAB_GTPASE_BINDING	140	-0.129364	-1.79644	0.0232108	0.165106	1
GO_AMINO_ACID_SODIUM_SYMPORTER_ACTIVITY	11	-0.438701	-1.79455	0.0150659	0.16651	1
GO_REGULATION_OF_POTASSIUM_ION_TRANSPORT	61	-0.19739	-1.79447	0.0157171	0.166251	1
GO_POSITIVE_REGULATION_OF_BONE_RESORPTION	11	-0.434779	-1.79393	0.0159046	0.16641	1
HP_APLASIA_HYPOPLASIA_OF_FINGERS	237	-0.100511	-1.79318	0.0143443	0.166793	1
GO_POSITIVE_REGULATION_OF_HISTONE_METHYLATION	33	-0.266415	-1.79303	0.0268199	0.166569	1
GO_UROGENITAL_SYSTEM_DEVELOPMENT	232	-0.103448	-1.79279	0.012	0.166493	1
HP_JUVENILE_ONSET	67	-0.190128	-1.79251	0.00976562	0.166435	1
HP_ANKLE_CLONUS	23	-0.318763	-1.7917	0.0175439	0.166737	1
HP_EEG_WITH_POLYSPIKE_WAVE_COMPLEXES	24	-0.306899	-1.79042	0.0143737	0.167513	1
HP_ABNORMALITY_OF_IMMUNE_SYSTEM_PHYSIOLOGY	833	-0.056862	-1.79022	0.0203252	0.167358	1
GO_POSTSYNAPSE_ORGANIZATION	148	-0.124277	-1.78956	0.0105485	0.167595	1
GO_CELLULAR_HORMONE_METABOLIC_PROCESS	58	-0.196662	-1.78927	0.00792079	0.167492	1
GO_ACTIVE_TRANSMEMBRANE_TRANSPORTER_ACTIVITY	207	-0.106563	-1.7887	0.0139442	0.167652	1
HP_ABNORMAL_UMBILICUS_MORPHOLOGY	187	-0.114274	-1.78836	0.0213178	0.167612	1
GO_PML_BODY	77	-0.172447	-1.78811	0.0157171	0.167535	1
GO_POSITIVE_REGULATION_OF_SIGNALING_RECEPTOR_ACTIVITY	23	-0.311922	-1.78696	0.0256917	0.168229	1
GO_NEGATIVE_REGULATION_OF_NERVOUS_SYSTEM_DEVELOPMENT	246	-0.0996627	-1.78691	0.016129	0.167954	1
GO_INTRINSIC_COMPONENT_OF_SYNAPTIC_MEMBRANE	118	-0.141213	-1.78586	0.0271845	0.168592	1
GO_SMALL_GTPASE_BINDING	345	-0.0853409	-1.78561	0.0162272	0.168519	1
GO_REGULATION_OF_DENDRITE_MORPHOGENESIS	87	-0.169179	-1.78454	0.017341	0.169228	1
GO_REGULATION_OF_MAST_CELL_ACTIVATION	22	-0.31826	-1.78446	0.0156556	0.168991	1
HP_ABNORMAL_JAW_MORPHOLOGY	697	-0.0609023	-1.78416	0.0268041	0.168958	1
GO_REGULATION_OF_NEUROTRANSMITTER_RECEPTOR_ACTIVITY	62	-0.192786	-1.78384	0.024	0.168933	1
HP_LOCALIZED_SKIN_LESION	549	-0.0684047	-1.78296	0.011976	0.169503	1
HP_HYPOPLASIA_OF_PENIS	304	-0.0893968	-1.78223	0.0220441	0.169792	1
GO_CYTOKINESIS	122	-0.137264	-1.78217	0.0213178	0.169512	1
HP_RECURRENT_FUNGAL_INFECTIONS	24	-0.300749	-1.78202	0.023622	0.169316	1
GO_POSITIVE_REGULATION_OF_CATION_CHANNEL_ACTIVITY	45	-0.220492	-1.78131	0.0196464	0.169681	1
GO_REGULATION_OF_NON_CANONICAL_WNT_SIGNALING_PATHWAY	21	-0.323958	-1.78109	0.0180361	0.169586	1
GO_POSITIVE_REGULATION_OF_VOLTAGE_GATED_POTASSIUM_CHANNEL_ACTIVITY	10	-0.455137	-1.78097	0.0282258	0.169387	1
HP_BLOODY_DIARRHEA	18	-0.348724	-1.78035	0.0261044	0.169616	1
GO_TRANSPORT_VESICLE	303	-0.0883679	-1.78018	0.0140281	0.169439	1
GO_PROTEIN_LOCALIZATION_TO_MICROTUBULE_ORGANIZING_CENTER	32	-0.264024	-1.77915	0.0105042	0.170063	1
HP_GENERALIZED_NON_MOTOR_ABSENCE_SEIZURE	89	-0.161619	-1.77878	0.0179283	0.170052	1
GO_ENDOPLASMIC_RETICULUM_LUMEN	197	-0.110522	-1.77717	0.0140562	0.17123	1
GO_POSITIVE_REGULATION_OF_VASCULAR_ASSOCIATED_SMOOTH_MUSCLE_CELL_MIGRATION	14	-0.394544	-1.777	0.0284553	0.171053	1
GO_POSITIVE_REGULATION_OF_MRNA_CATABOLIC_PROCESS	41	-0.23255	-1.77665	0.018711	0.171023	1
GO_MYELOID_CELL_DEVELOPMENT	46	-0.224942	-1.77643	0.0137255	0.170914	1
GO_POSITIVE_REGULATION_OF_CYTOKINE_BIOSYNTHETIC_PROCESS	15	-0.38266	-1.77456	0.0203252	0.172272	1
HP_OSTEOARTHRITIS	38	-0.243246	-1.77454	0.0145228	0.171969	1
HP_APLASIA_HYPOPLASIA_OF_THE_CEREBELLUM	236	-0.10031	-1.77379	0.0155945	0.172343	1
HP_GONOSOMAL_INHERITANCE	182	-0.115628	-1.77334	0.0111524	0.172441	1
GO_STRIATED_MUSCLE_CELL_PROLIFERATION	48	-0.214456	-1.77252	0.0177165	0.172898	1
HP_IMPAIRMENT_OF_ACTIVITIES_OF_DAILY_LIVING	128	-0.13307	-1.77244	0.0164609	0.172656	1
HP_ABNORMAL_EXTERNAL_GENITALIA	717	-0.0594049	-1.77194	0.00988142	0.172815	1
GO_MORPHOGENESIS_OF_A_BRANCHING_STRUCTURE	132	-0.132114	-1.7704	0.0178926	0.17391	1
GO_EXTRACELLULAR_MATRIX_STRUCTURAL_CONSTITUENT_CONFERRING_TENSILE_STRENGTH	26	-0.293895	-1.77029	0.0265849	0.173707	1
GO_ANATOMICAL_STRUCTURE_FORMATION_INVOLVED_IN_MORPHOGENESIS	720	-0.0582549	-1.77028	0.0137255	0.173396	1
GO_POSITIVE_REGULATION_OF_TRANSCRIPTION_BY_RNA_POLYMERASE_II	808	-0.0549558	-1.7696	0.0126316	0.173702	1
GO_TRANSFERASE_ACTIVITY_TRANSFERRING_PHOSPHORUS_CONTAINING_GROUPS	677	-0.0600606	-1.76805	0.023301	0.174755	1
HP_COARSE_HAIR	40	-0.236164	-1.76773	0.0310078	0.174726	1
HP_WIDE_NASAL_BRIDGE	359	-0.0818563	-1.76754	0.0214592	0.1746	1
GO_MODIFIED_AMINO_ACID_TRANSPORT	17	-0.358633	-1.76746	0.01875	0.174336	1
GO_ANDROGEN_METABOLIC_PROCESS	14	-0.385432	-1.76651	0.0184049	0.174884	1
GO_LIGAND_GATED_CATION_CHANNEL_ACTIVITY	58	-0.194221	-1.76638	0.0222222	0.174686	1
GO_RETROGRADE_VESICLE_MEDIATED_TRANSPORT_GOLGI_TO_ENDOPLASMIC_RETICULUM	78	-0.172754	-1.76618	0.0272904	0.17457	1
GO_POSITIVE_REGULATION_OF_TUMOR_NECROSIS_FACTOR_SUPERFAMILY_CYTOKINE_PRODUCTION	49	-0.212859	-1.76552	0.0134615	0.174895	1
HP_SLEEP_WAKE_CYCLE_DISTURBANCE	15	-0.375154	-1.76552	0.0184805	0.174585	1
HP_DEVIATION_OF_TOES	84	-0.164488	-1.7655	0.035503	0.174286	1
HP_OROFACIAL_DYSKINESIA	14	-0.385028	-1.76437	0.0275049	0.174968	1
GO_METHYLTRANSFERASE_COMPLEX	90	-0.160203	-1.76266	0.023166	0.176303	1
GO_PROTEIN_LOCALIZATION_TO_CYTOSKELETON	52	-0.208591	-1.76238	0.0257426	0.176267	1
GO_GROWTH_FACTOR_BINDING	87	-0.163865	-1.76201	0.0197239	0.176321	1
GO_POSITIVE_REGULATION_OF_NEUROTRANSMITTER_TRANSPORT	21	-0.326078	-1.76168	0.011811	0.17632	1
GO_LYSINE_ACETYLATED_HISTONE_BINDING	21	-0.325468	-1.76123	0.0250965	0.176471	1
HP_HYPERREFLEXIA	512	-0.0682025	-1.76098	0.0154143	0.176386	1
GO_PHOSPHOLIPASE_ACTIVITY	62	-0.188267	-1.75827	0.00792079	0.17853	1
GO_REGULATION_OF_MACROPHAGE_DERIVED_FOAM_CELL_DIFFERENTIATION	16	-0.359503	-1.75801	0.0200803	0.178452	1
GO_POSITIVE_REGULATION_OF_CHEMOTAXIS	78	-0.16754	-1.75692	0.0229167	0.17921	1
GO_DEVELOPMENTAL_CELL_GROWTH	186	-0.112537	-1.75536	0.03	0.180298	1
HP_TOE_SYNDACTYLY	160	-0.118492	-1.75532	0.034749	0.180016	1
GO_L_ALPHA_AMINO_ACID_TRANSMEMBRANE_TRANSPORT	46	-0.21854	-1.75481	0.0184805	0.180194	1
GO_DOUBLE_STRAND_BREAK_REPAIR	199	-0.10801	-1.75459	0.0100402	0.180088	1
GO_ESTABLISHMENT_OF_ORGANELLE_LOCALIZATION	349	-0.0828288	-1.75371	0.0131332	0.180584	1
GO_POSITIVE_REGULATION_OF_SMALL_MOLECULE_METABOLIC_PROCESS	86	-0.15948	-1.75331	0.0224949	0.180664	1
HP_ABNORMAL_NASAL_MORPHOLOGY	697	-0.0586946	-1.75288	0.0207156	0.180741	1
GO_SENSORY_PERCEPTION	267	-0.0916549	-1.75193	0.0231214	0.181315	1
GO_S_ACYLTRANSFERASE_ACTIVITY	27	-0.283047	-1.75124	0.0161943	0.181665	1
GO_DEFINITIVE_HEMOPOIESIS	12	-0.411934	-1.7508	0.0271318	0.181775	1
GO_POSITIVE_REGULATION_OF_MUSCLE_HYPERTROPHY	22	-0.311038	-1.7508	0.0142857	0.181463	1
HP_ABNORMALITY_OF_EPIPHYSIS_MORPHOLOGY	185	-0.108112	-1.7491	0.00792079	0.182705	1
GO_SEMAPHORIN_RECEPTOR_COMPLEX	11	-0.428975	-1.74784	0.0140281	0.183606	1
GO_NEGATIVE_REGULATION_OF_CHROMOSOME_ORGANIZATION	112	-0.141027	-1.74616	0.01875	0.184997	1
GO_TRANSMEMBRANE_TRANSPORT	984	-0.0508966	-1.74594	0.0115163	0.184898	1
GO_TRANSEPITHELIAL_TRANSPORT	12	-0.412248	-1.7459	0.0190476	0.184607	1
GO_REGULATION_OF_CD8_POSITIVE_ALPHA_BETA_T_CELL_ACTIVATION	11	-0.431642	-1.74544	0.0217391	0.18473	1
GO_SULFUR_COMPOUND_TRANSPORT	36	-0.240141	-1.74526	0.0282258	0.184578	1
GO_NEURONAL_DENSE_CORE_VESICLE	10	-0.456392	-1.74471	0.0265849	0.184736	1
GO_COMPLEX_OF_COLLAGEN_TRIMERS	14	-0.380433	-1.74469	0.0170576	0.184451	1
HP_ABNORMAL_HAND_MORPHOLOGY	267	-0.0927321	-1.7442	0.0219124	0.184564	1
GO_POSITIVE_REGULATION_OF_SMAD_PROTEIN_SIGNAL_TRANSDUCTION	10	-0.465255	-1.74402	0.0246914	0.184411	1
HP_ABNORMALITY_OF_THE_PERIVENTRICULAR_WHITE_MATTER	66	-0.182553	-1.74376	0.0239521	0.184361	1
GO_NEGATIVE_REGULATION_OF_GROWTH	175	-0.113802	-1.74359	0.0190678	0.184218	1
GO_SIGNAL_RELEASE	369	-0.0800329	-1.74316	0.0197239	0.184344	1
GO_INOSITOL_PHOSPHATE_BIOSYNTHETIC_PROCESS	17	-0.345352	-1.74225	0.0304878	0.184908	1
GO_REGULATION_OF_LEUKOCYTE_MIGRATION	107	-0.140627	-1.74186	0.0292887	0.184961	1
GO_ENDOCYTOSIS	408	-0.0761915	-1.74161	0.0208333	0.184899	1
GO_REGULATION_OF_LONG_TERM_SYNAPTIC_POTENTIATION	39	-0.23759	-1.74147	0.0177515	0.184701	1
GO_REGULATION_OF_ENDOCYTOSIS	162	-0.114946	-1.74097	0.018	0.184925	1
GO_SYNAPTIC_VESICLE_DOCKING	10	-0.44698	-1.74064	0.0240481	0.184936	1
GO_GLYCOPROTEIN_METABOLIC_PROCESS	297	-0.0864485	-1.7402	0.0215054	0.185076	1
HP_ABNORMALITY_OF_THE_SPLEEN	317	-0.0854924	-1.73982	0.0231214	0.185167	1
GO_NUCLEAR_MEMBRANE	221	-0.102242	-1.73937	0.0179641	0.185259	1
GO_POSITIVE_REGULATION_OF_CELL_JUNCTION_ASSEMBLY	82	-0.16491	-1.73921	0.0213178	0.185105	1
HP_ABNORMAL_PLATELET_COUNT	225	-0.101933	-1.73863	0.0244898	0.18537	1
GO_REGULATION_OF_CYTOKINESIS	68	-0.178204	-1.73847	0.022449	0.185216	1
GO_INHIBITORY_SYNAPSE	14	-0.373327	-1.73815	0.0175781	0.185237	1
HP_OPEN_MOUTH	84	-0.161494	-1.73773	0.0219124	0.185318	1
HP_ABNORMALITY_OF_THE_PHILTRUM	436	-0.073693	-1.73738	0.0162933	0.18535	1
GO_DEVELOPMENTAL_GROWTH	487	-0.0688898	-1.73646	0.0117647	0.185989	1
GO_REGULATION_OF_CIRCADIAN_RHYTHM	90	-0.155591	-1.73622	0.0255864	0.18594	1
GO_POSITIVE_REGULATION_OF_DENDRITE_MORPHOGENESIS	36	-0.246987	-1.73573	0.0251046	0.186126	1
GO_REGULATION_OF_CELLULAR_CARBOHYDRATE_METABOLIC_PROCESS	99	-0.147891	-1.73536	0.0178218	0.186201	1
GO_PEPTIDE_HORMONE_SECRETION	161	-0.116596	-1.73524	0.0218254	0.186016	1
HP_LONG_PHILTRUM	263	-0.0931871	-1.73516	0.029703	0.18578	1
GO_PHOSPHATIDYLETHANOLAMINE_METABOLIC_PROCESS	16	-0.357502	-1.73482	0.0261569	0.18583	1
HP_PRURITUS	45	-0.222231	-1.73411	0.0240964	0.186291	1
HP_RETINAL_VASCULAR_TORTUOSITY	27	-0.279417	-1.73401	0.0256917	0.186085	1
HP_ABNORMAL_DISTAL_PHALANX_MORPHOLOGY_OF_FINGER	133	-0.13101	-1.73342	0.0121457	0.186384	1
GO_REGULATION_OF_TISSUE_REMODELING	43	-0.221268	-1.73316	0.0296443	0.18632	1
HP_ATROPHIC_SCARS	17	-0.347365	-1.73313	0.0137255	0.186041	1
GO_NEGATIVE_REGULATION_OF_NEURON_DIFFERENTIATION	184	-0.113861	-1.73313	0.0251938	0.185751	1
HP_PSYCHOMOTOR_DETERIORATION	13	-0.406877	-1.73296	0.0143737	0.185607	1
GO_CELL_BODY_MEMBRANE	20	-0.318367	-1.73258	0.014553	0.185658	1
GO_HEART_TRABECULA_MORPHOGENESIS	25	-0.288936	-1.73186	0.0227273	0.186055	1
GO_DOPAMINE_TRANSPORT	28	-0.278847	-1.73179	0.0189076	0.185812	1
HP_VENOUS_INSUFFICIENCY	31	-0.255132	-1.73171	0.0351562	0.185583	1
GO_MONOACYLGLYCEROL_METABOLIC_PROCESS	10	-0.44698	-1.73168	0.0265306	0.185317	1
GO_ACETYLGALACTOSAMINYLTRANSFERASE_ACTIVITY	29	-0.270678	-1.73163	0.0300601	0.185069	1
GO_AMINO_ACID_TRANSPORT	112	-0.139395	-1.73131	0.0228216	0.185077	1
GO_MITOTIC_SPINDLE	113	-0.140624	-1.73108	0.0162272	0.185004	1
GO_TRIGLYCERIDE_METABOLIC_PROCESS	55	-0.198426	-1.73029	0.0208768	0.185512	1
HP_ABNORMAL_FINGERNAIL_MORPHOLOGY	126	-0.134892	-1.73001	0.016632	0.1855	1
GO_METHYLATED_HISTONE_BINDING	55	-0.200079	-1.72864	0.031068	0.186569	1
HP_HYPOGONADISM	259	-0.0931243	-1.72824	0.027833	0.186649	1
GO_REGULATION_OF_PROTEIN_EXIT_FROM_ENDOPLASMIC_RETICULUM	24	-0.285673	-1.72685	0.020202	0.187632	1
HP_ABNORMAL_RESPIRATORY_SYSTEM_MORPHOLOGY	728	-0.0576338	-1.72678	0.019802	0.187402	1
GO_HELICASE_ACTIVITY	138	-0.129044	-1.72654	0.00967118	0.187346	1
HP_CEREBELLAR_ATROPHY	265	-0.0925985	-1.72631	0.0133333	0.187273	1
HP_SLOPING_FOREHEAD	133	-0.125488	-1.72543	0.0244399	0.187824	1
HP_SMOOTH_PHILTRUM	98	-0.145057	-1.72409	0.0261569	0.188886	1
HP_ABSENT_FINGERNAIL	29	-0.269107	-1.72278	0.0265306	0.189873	1
HP_DEVIATION_OF_THE_HAND_OR_OF_FINGERS_OF_THE_HAND	312	-0.0861285	-1.72135	0.0197239	0.190923	1
GO_MYELIN_SHEATH	37	-0.237499	-1.72099	0.0254902	0.19098	1
GO_LIGAND_GATED_ION_CHANNEL_ACTIVITY	72	-0.169285	-1.72072	0.0223577	0.190979	1
GO_POSITIVE_REGULATION_OF_PATHWAY_RESTRICTED_SMAD_PROTEIN_PHOSPHORYLATION	28	-0.272631	-1.72013	0.02	0.191263	1
GO_DEMETHYLASE_ACTIVITY	31	-0.259953	-1.72001	0.0334728	0.191095	1
HP_ABNORMAL_CERVICAL_SPINE_MORPHOLOGY	12	-0.399906	-1.71982	0.0342742	0.191002	1
HP_ABNORMALITY_OF_UPPER_LIMB_JOINT	343	-0.0823748	-1.71969	0.0301811	0.19082	1
GO_RETINOL_METABOLIC_PROCESS	19	-0.329541	-1.71923	0.0222222	0.190992	1
GO_WNT_SIGNALOSOME	11	-0.420896	-1.7189	0.0159681	0.191028	1
GO_GLYCOSAMINOGLYCAN_BINDING	118	-0.133604	-1.71857	0.027027	0.191051	1
HP_ABNORMAL_REFLEX	841	-0.0530824	-1.718	0.0220884	0.191286	1
GO_GUANYL_NUCLEOTIDE_EXCHANGE_FACTOR_COMPLEX	11	-0.42168	-1.71751	0.0257937	0.191476	1
GO_REGULATION_OF_MACROPHAGE_ACTIVATION	27	-0.283678	-1.71699	0.0202429	0.191668	1
HP_HERNIA	368	-0.0786447	-1.71618	0.0187891	0.192228	1
GO_CRANIAL_NERVE_STRUCTURAL_ORGANIZATION	10	-0.45702	-1.71589	0.0261569	0.192196	1
HP_CHILLS	11	-0.430936	-1.71488	0.0217822	0.192913	1
HP_ABNORMALITY_OF_THE_THORAX	610	-0.0615058	-1.71345	0.0168067	0.194064	1
HP_WIDELY_SPACED_TEETH	55	-0.191421	-1.71296	0.0243408	0.194287	1
GO_NEGATIVE_REGULATION_OF_ANOIKIS	12	-0.40775	-1.71282	0.0300601	0.194133	1
HP_FACIAL_HYPERTRICHOSIS	114	-0.134054	-1.71141	0.0120724	0.195217	1
GO_REGULATION_OF_NUCLEAR_TRANSCRIBED_MRNA_CATABOLIC_PROCESS_DEADENYLATION_DEPENDENT_DECAY	15	-0.375258	-1.71117	0.0200401	0.195169	1
GO_SODIUM_ION_TRANSMEMBRANE_TRANSPORTER_ACTIVITY	79	-0.16386	-1.71074	0.0274262	0.195291	1
HP_ABNORMAL_LIP_MORPHOLOGY	706	-0.0574542	-1.71055	0.0328542	0.195171	1
GO_POSITIVE_REGULATION_OF_CELL_PROJECTION_ORGANIZATION	312	-0.0843015	-1.70987	0.0198413	0.195535	1
HP_ABNORMAL_JOINT_MORPHOLOGY	695	-0.0583733	-1.70921	0.027668	0.195861	1
HP_ABNORMAL_SCALP_MORPHOLOGY	216	-0.103056	-1.70879	0.0399202	0.195987	1
HP_OBSESSIVE_COMPULSIVE_BEHAVIOR	75	-0.170106	-1.70835	0.0283976	0.196119	1
HP_ABNORMALITY_OF_THE_EXTERNAL_NOSE	646	-0.0598394	-1.7083	0.0320755	0.19586	1
HP_ABNORMAL_ANTERIOR_EYE_SEGMENT_MORPHOLOGY	785	-0.0540585	-1.70826	0.0261044	0.195615	1
GO_TRABECULA_MORPHOGENESIS	36	-0.235417	-1.70824	0.0255906	0.195341	1
HP_POOR_SPEECH	184	-0.110117	-1.70773	0.026749	0.195564	1
HP_HEMIPLEGIA	20	-0.321821	-1.70717	0.0176817	0.195772	1
GO_POSITIVE_REGULATION_OF_CARBOHYDRATE_METABOLIC_PROCESS	56	-0.192695	-1.70715	0.0164948	0.195509	1
GO_PRESYNAPTIC_ACTIVE_ZONE_MEMBRANE	23	-0.295121	-1.70579	0.0265306	0.196546	1
HP_FACIAL_HEMANGIOMA	12	-0.415595	-1.70577	0.0169492	0.196289	1
GO_MUSCLE_CELL_PROLIFERATION	132	-0.127864	-1.70542	0.0430328	0.196366	1
GO_ENDOPLASMIC_RETICULUM_GOLGI_INTERMEDIATE_COMPARTMENT_MEMBRANE	56	-0.192527	-1.70407	0.028626	0.1974	1
HP_ABNORMAL_EMOTION_AFFECT_BEHAVIOR	336	-0.0805315	-1.70397	0.0207156	0.197173	1
GO_EMBRYONIC_AXIS_SPECIFICATION	26	-0.277084	-1.70357	0.0239521	0.197304	1
GO_AXIS_SPECIFICATION	59	-0.186115	-1.70354	0.022	0.197042	1
GO_LEUKOCYTE_DIFFERENTIATION	305	-0.085804	-1.70323	0.0301724	0.197057	1
GO_HISTONE_ACETYLTRANSFERASE_BINDING	26	-0.273218	-1.70323	0.026	0.196772	1
GO_POSITIVE_REGULATION_OF_TISSUE_REMODELING	17	-0.349308	-1.7032	0.0305499	0.19652	1
HP_FEMORAL_HERNIA	17	-0.342989	-1.7032	0.0184805	0.196243	1
GO_POSITIVE_REGULATION_OF_SYNAPTIC_VESICLE_EXOCYTOSIS	11	-0.424739	-1.7019	0.0276134	0.197255	1
GO_NEURON_PROJECTION_ORGANIZATION	84	-0.157053	-1.70108	0.0316832	0.197769	1
GO_RAP_PROTEIN_SIGNAL_TRANSDUCTION	14	-0.384121	-1.70095	0.0205761	0.19763	1
GO_CLATHRIN_COATED_VESICLE	140	-0.124643	-1.70086	0.0279441	0.197403	1
HP_GENERALIZED_ONSET_SEIZURE	199	-0.10283	-1.69955	0.0217822	0.198386	1
GO_PEPTIDYL_LYSINE_METHYLATION	90	-0.153574	-1.69906	0.0252918	0.198568	1
GO_CHONDROITIN_SULFATE_PROTEOGLYCAN_METABOLIC_PROCESS	36	-0.237513	-1.69873	0.0221328	0.198626	1
HP_ABNORMALITY_OF_THE_ABDOMINAL_WALL	340	-0.081292	-1.69733	0.0285132	0.199762	1
GO_CHROMOSOME_LOCALIZATION	66	-0.180584	-1.69731	0.0246407	0.199489	1
HP_NEUROFIBRILLARY_TANGLES	18	-0.329479	-1.69691	0.0227743	0.199634	1
GO_PATHWAY_RESTRICTED_SMAD_PROTEIN_PHOSPHORYLATION	39	-0.229695	-1.69615	0.0280561	0.200143	1
GO_PHOSPHATIDATE_PHOSPHATASE_ACTIVITY	12	-0.397134	-1.69568	0.0301205	0.200325	1
GO_POLYSACCHARIDE_BIOSYNTHETIC_PROCESS	57	-0.188983	-1.69448	0.0325203	0.201325	1
GO_LIPASE_ACTIVITY	70	-0.172003	-1.69441	0.0376238	0.201106	1
GO_METALLOENDOPEPTIDASE_ACTIVITY	61	-0.182782	-1.69412	0.023622	0.201118	1
GO_REGULATION_OF_NUCLEAR_TRANSCRIBED_MRNA_POLY_A_TAIL_SHORTENING	11	-0.417601	-1.69397	0.0298805	0.201002	1
GO_NUCLEAR_PORE	64	-0.18113	-1.6936	0.0247423	0.201048	1
GO_ATPASE_ACTIVITY	319	-0.0823889	-1.69285	0.0135922	0.201541	1
GO_LIPID_CATABOLIC_PROCESS	202	-0.100193	-1.69182	0.0333988	0.202333	1
GO_POSITIVE_REGULATION_OF_CELL_POPULATION_PROLIFERATION	556	-0.0626861	-1.69152	0.0288066	0.202359	1
GO_REGULATION_OF_LEUKOCYTE_CHEMOTAXIS	60	-0.180157	-1.69145	0.0257426	0.202154	1
GO_HISTONE_H3_K4_METHYLATION	42	-0.222377	-1.69143	0.0206612	0.201894	1
GO_POTASSIUM_ION_TRANSPORT	136	-0.12671	-1.69091	0.0321285	0.202098	1
HP_ABNORMALITY_OF_COORDINATION	736	-0.0546778	-1.68962	0.0309478	0.203092	1
HP_STRIDOR	21	-0.311783	-1.68703	0.0316832	0.205386	1
HP_DILATATION_OF_THE_CEREBRAL_ARTERY	27	-0.273818	-1.68702	0.0265306	0.205106	1
GO_CELL_FATE_COMMITMENT_INVOLVED_IN_FORMATION_OF_PRIMARY_GERM_LAYER	19	-0.321796	-1.68588	0.0209205	0.205984	1
HP_HYPERTRICHOSIS	170	-0.111246	-1.6858	0.0308285	0.205811	1
HP_ABNORMALITY_OF_THE_METAPHYSIS	147	-0.118189	-1.68563	0.0190275	0.205689	1
GO_BONE_DEVELOPMENT	135	-0.1246	-1.6848	0.0202429	0.206305	1
GO_TOLL_LIKE_RECEPTOR_9_SIGNALING_PATHWAY	15	-0.359147	-1.68455	0.036965	0.206285	1
GO_CYCLIC_NUCLEOTIDE_METABOLIC_PROCESS	23	-0.292923	-1.68446	0.0332681	0.206071	1
GO_RESPONSE_TO_MAGNESIUM_ION	11	-0.415091	-1.68314	0.028169	0.207209	1
HP_CELLULITIS	19	-0.319867	-1.6831	0.0316832	0.206938	1
GO_ENDOMEMBRANE_SYSTEM_ORGANIZATION	352	-0.0776314	-1.68305	0.0379242	0.206695	1
GO_DENSE_CORE_GRANULE_TRANSPORT	10	-0.432627	-1.68301	0.026975	0.206462	1
GO_POSITIVE_REGULATION_OF_SYNAPSE_ASSEMBLY	55	-0.194254	-1.68283	0.0385396	0.206355	1
HP_SLOW_SACCADIC_EYE_MOVEMENTS	20	-0.310754	-1.68202	0.0192719	0.206914	1
HP_HETEROTROPIA	139	-0.122941	-1.68131	0.0359281	0.207346	1
GO_TRANS_GOLGI_NETWORK	187	-0.106465	-1.68046	0.0336634	0.207939	1
GO_TRANSFERASE_ACTIVITY_TRANSFERRING_PENTOSYL_GROUPS	33	-0.246851	-1.67984	0.0278373	0.208276	1
HP_HYPOPARATHYROIDISM	21	-0.310445	-1.67964	0.0285132	0.208219	1
GO_PHOSPHOLIPID_BINDING	313	-0.0824526	-1.6796	0.0285714	0.207959	1
HP_BRUISING_SUSCEPTIBILITY	91	-0.150998	-1.6791	0.0285205	0.208235	1
GO_METHYLATION	257	-0.0914707	-1.67891	0.0362173	0.208151	1
GO_POSITIVE_REGULATION_OF_GTPASE_ACTIVITY	297	-0.0841127	-1.67835	0.0284091	0.208455	1
HP_ABNORMALITY_OF_BONE_MINERAL_DENSITY	365	-0.0765521	-1.67833	0.0457256	0.208187	1
GO_IMPORT_ACROSS_PLASMA_MEMBRANE	102	-0.141842	-1.6782	0.027027	0.208026	1
GO_PHOSPHATIDYLINOSITOL_METABOLIC_PROCESS	135	-0.123608	-1.67811	0.0407767	0.207822	1
HP_OPTIC_DISC_HYPOPLASIA	15	-0.354989	-1.67803	0.0194553	0.207597	1
GO_VACUOLAR_MEMBRANE	317	-0.0800531	-1.67728	0.0271318	0.208113	1
GO_BRANCHING_MORPHOGENESIS_OF_AN_EPITHELIAL_TUBE	104	-0.13873	-1.67727	0.0303644	0.207836	1
HP_RENAL_DYSPLASIA	54	-0.19163	-1.67669	0.0161616	0.208173	1
HP_MULTIFACTORIAL_INHERITANCE	38	-0.229263	-1.67559	0.0321932	0.209079	1
GO_ER_TO_GOLGI_TRANSPORT_VESICLE_MEMBRANE	35	-0.238215	-1.67476	0.0383795	0.209679	1
HP_ABNORMALITY_OF_BLOOD_VOLUME_HOMEOSTASIS	20	-0.316327	-1.67321	0.0395833	0.211078	1
HP_INCREASED_BONE_MINERAL_DENSITY	73	-0.169768	-1.67276	0.0298507	0.211274	1
HP_ABNORMAL_URINE_CYTOLOGY	88	-0.153567	-1.67133	0.030303	0.212493	1
GO_SEMAPHORIN_RECEPTOR_ACTIVITY	11	-0.428975	-1.67113	0.0345528	0.212419	1
GO_TRANSMEMBRANE_RECEPTOR_PROTEIN_TYROSINE_KINASE_ACTIVITY	47	-0.205677	-1.67103	0.0321285	0.212242	1
GO_POSITIVE_REGULATION_OF_POTASSIUM_ION_TRANSPORT	29	-0.263766	-1.67034	0.0336134	0.212682	1
GO_POSTSYNAPTIC_SIGNAL_TRANSDUCTION	27	-0.271712	-1.67011	0.0325048	0.212645	1
GO_BONE_MINERALIZATION	66	-0.17935	-1.67001	0.030303	0.21247	1
HP_EXTERNAL_GENITAL_HYPOPLASIA	361	-0.0762831	-1.66873	0.0238569	0.213649	1
HP_RETINAL_ARTERIOLAR_TORTUOSITY	20	-0.303375	-1.66743	0.029703	0.214741	1
GO_CHLORIDE_TRANSMEMBRANE_TRANSPORTER_ACTIVITY	49	-0.19926	-1.66712	0.032	0.214748	1
GO_POSITIVE_REGULATION_OF_ERK1_AND_ERK2_CASCADE	96	-0.144221	-1.66693	0.0238095	0.214655	1
HP_HIGH_PALATE	471	-0.0674786	-1.66602	0.0283976	0.215344	1
HP_APLASIA_HYPOPLASIA_OF_THE_LUNGS	108	-0.13549	-1.66593	0.0348162	0.215137	1
GO_AXON_ENSHEATHMENT_IN_CENTRAL_NERVOUS_SYSTEM	19	-0.315141	-1.66563	0.0401606	0.215165	1
HP_GLIOBLASTOMA_MULTIFORME	16	-0.340866	-1.66539	0.0290698	0.215171	1
HP_NATAL_TOOTH	20	-0.31146	-1.66533	0.0337553	0.214956	1
GO_ENDODEOXYRIBONUCLEASE_ACTIVITY	32	-0.250138	-1.6652	0.0423892	0.214826	1
HP_INTERICTAL_EEG_ABNORMALITY	202	-0.103326	-1.66442	0.034188	0.215417	1
GO_REGULATION_OF_CARBOHYDRATE_METABOLIC_PROCESS	149	-0.118982	-1.66439	0.0360934	0.215166	1
GO_CELL_SUBSTRATE_ADHESION	259	-0.0889724	-1.66411	0.0419847	0.215169	1
GO_INOSITOL_1_4_5_TRISPHOSPHATE_BINDING	10	-0.429098	-1.66408	0.0317797	0.214921	1
GO_POSITIVE_REGULATION_OF_TUMOR_NECROSIS_FACTOR_BIOSYNTHETIC_PROCESS	10	-0.420627	-1.66337	0.0362173	0.215389	1
HP_COXA_VALGA	68	-0.170283	-1.6633	0.0279441	0.215175	1
GO_PROTEIN_METHYLATION	136	-0.123844	-1.66156	0.027027	0.216717	1
GO_VESICLE_TARGETING	79	-0.161376	-1.66132	0.040856	0.216698	1
HP_ATRIOVENTRICULAR_CANAL_DEFECT	27	-0.268047	-1.66119	0.0252918	0.216555	1
HP_ABNORMAL_PANCREAS_MORPHOLOGY	59	-0.180562	-1.66109	0.0315582	0.216361	1
GO_OVULATION_CYCLE	50	-0.197655	-1.66068	0.023622	0.216541	1
GO_MACROAUTOPHAGY	264	-0.090669	-1.66022	0.0464646	0.216782	1
GO_MIDBODY	148	-0.117923	-1.65942	0.0401606	0.217296	1
HP_ANONYCHIA	41	-0.214478	-1.6592	0.043222	0.217249	1
HP_MYOPIA	248	-0.0902953	-1.65916	0.0299401	0.217014	1
HP_NARROW_FOREHEAD	87	-0.153318	-1.65873	0.0321932	0.217175	1
HP_CORNEAL_OPACITY	160	-0.111329	-1.65861	0.0189873	0.217013	1
GO_NEGATIVE_REGULATION_OF_MUSCLE_TISSUE_DEVELOPMENT	38	-0.230239	-1.65825	0.028463	0.21714	1
HP_ABNORMAL_PATELLA_MORPHOLOGY	68	-0.172503	-1.65806	0.0229446	0.217073	1
GO_OVULATION_CYCLE_PROCESS	33	-0.243	-1.65806	0.0392562	0.216798	1
GO_PROTEIN_LOCALIZATION_TO_EARLY_ENDOSOME	10	-0.426824	-1.65798	0.025	0.216622	1
HP_ABNORMALITY_OF_THE_VASCULATURE_OF_THE_EYE	192	-0.102274	-1.65537	0.03	0.219091	1
HP_ABNORMALITY_OF_RENIN_ANGIOTENSIN_SYSTEM	11	-0.404973	-1.65469	0.0288462	0.219536	1
GO_POSITIVE_REGULATION_OF_CATABOLIC_PROCESS	353	-0.076329	-1.65449	0.0474227	0.219467	1
GO_GLUTAMATERGIC_SYNAPSE	303	-0.0819246	-1.65397	0.0304762	0.219691	1
GO_CAMP_METABOLIC_PROCESS	13	-0.37639	-1.65391	0.0277228	0.219468	1
GO_REGULATION_OF_BMP_SIGNALING_PATHWAY	61	-0.183282	-1.65275	0.0342205	0.22039	1
GO_POSITIVE_REGULATION_OF_SMOOTH_MUSCLE_CONTRACTION	13	-0.373638	-1.65269	0.0286299	0.22017	1
GO_ERYTHROCYTE_HOMEOSTASIS	91	-0.142602	-1.65253	0.0273973	0.220056	1
HP_ABNORMAL_FEAR_ANXIETY_RELATED_BEHAVIOR	223	-0.0930215	-1.65189	0.0430528	0.220409	1
GO_NEURAL_RETINA_DEVELOPMENT	51	-0.200164	-1.65111	0.0374016	0.220981	1
GO_NEUTRAL_LIPID_METABOLIC_PROCESS	76	-0.159285	-1.65101	0.038	0.220791	1
GO_TRANSITION_METAL_ION_BINDING	649	-0.0556379	-1.65007	0.0346232	0.221473	1
GO_REGULATION_OF_MUSCLE_ORGAN_DEVELOPMENT	96	-0.146682	-1.64999	0.0242086	0.221258	1
GO_POSITIVE_REGULATION_OF_NEUROTRANSMITTER_SECRETION	18	-0.319538	-1.64983	0.037182	0.221171	1
HP_IMPAIRMENT_IN_PERSONALITY_FUNCTIONING	440	-0.06875	-1.64848	0.0381526	0.222372	1
GO_POSITIVE_REGULATION_OF_DENDRITE_DEVELOPMENT	69	-0.170758	-1.64832	0.0435644	0.222259	1
GO_SEMAPHORIN_PLEXIN_SIGNALING_PATHWAY_INVOLVED_IN_NEURON_PROJECTION_GUIDANCE	13	-0.380041	-1.648	0.0349515	0.222324	1
GO_GAMMA_AMINOBUTYRIC_ACID_TRANSPORT	12	-0.389028	-1.64756	0.031068	0.222495	1
HP_X_LINKED_RECESSIVE_INHERITANCE	132	-0.123561	-1.64736	0.0408998	0.222451	1
GO_REGULATION_OF_DENDRITIC_SPINE_MORPHOGENESIS	47	-0.199642	-1.64624	0.0304878	0.223369	1
GO_POSITIVE_REGULATION_OF_INFLAMMATORY_RESPONSE	63	-0.178567	-1.64562	0.0239044	0.223742	1
GO_REGULATION_OF_SIGNALING_RECEPTOR_ACTIVITY	109	-0.134388	-1.64396	0.0435685	0.225243	1
GO_SYNAPTIC_VESICLE_MEMBRANE	81	-0.154543	-1.64345	0.0375235	0.225512	1
GO_LYMPH_VESSEL_MORPHOGENESIS	14	-0.360752	-1.6427	0.027833	0.226035	1
HP_PULMONARY_OBSTRUCTION	45	-0.208695	-1.64229	0.0464646	0.226216	1
HP_JOINT_LAXITY	165	-0.110017	-1.64203	0.0262097	0.22622	1
GO_REGULATION_OF_CATION_CHANNEL_ACTIVITY	121	-0.131224	-1.63966	0.0404858	0.228613	1
GO_HISTONE_H3_K4_TRIMETHYLATION	16	-0.345417	-1.63885	0.0308642	0.229261	1
GO_REGULATION_OF_RECEPTOR_MEDIATED_ENDOCYTOSIS	80	-0.153549	-1.63812	0.0384615	0.229771	1
HP_GLOMERULOPATHY	21	-0.296375	-1.63781	0.045738	0.22981	1
HP_FEEDING_DIFFICULTIES	671	-0.0554359	-1.63775	0.0351967	0.229587	1
HP_ABNORMAL_TOENAIL_MORPHOLOGY	99	-0.142107	-1.63738	0.0364372	0.229733	1
GO_COLLATERAL_SPROUTING	23	-0.287751	-1.63707	0.0565302	0.229828	1
HP_SLENDER_FINGER	102	-0.13921	-1.63692	0.034	0.22972	1
GO_ERYTHROCYTE_DEVELOPMENT	22	-0.292275	-1.63675	0.0412371	0.229644	1
GO_MACROPHAGE_DIFFERENTIATION	29	-0.254497	-1.63664	0.0344828	0.229469	1
HP_GENERALIZED_ABNORMALITY_OF_SKIN	547	-0.0612345	-1.63557	0.0384615	0.230368	1
GO_HOST_CELL_PART	11	-0.416739	-1.63553	0.0393375	0.230134	1
GO_REGULATION_OF_POTASSIUM_ION_TRANSMEMBRANE_TRANSPORTER_ACTIVITY	37	-0.231252	-1.63514	0.0440613	0.230278	1
HP_HIGHLY_ARCHED_EYEBROW	119	-0.131331	-1.63502	0.0367347	0.230125	1
GO_POSITIVE_REGULATION_OF_CHROMOSOME_ORGANIZATION	150	-0.115876	-1.63432	0.0348584	0.23065	1
GO_HETEROPHILIC_CELL_CELL_ADHESION_VIA_PLASMA_MEMBRANE_CELL_ADHESION_MOLECULES	31	-0.247618	-1.63326	0.0409836	0.231556	1
GO_CHEMOKINE_PRODUCTION	43	-0.209375	-1.63266	0.0424242	0.231961	1
GO_REGULATION_OF_CARDIAC_MUSCLE_TISSUE_DEVELOPMENT	59	-0.175974	-1.63237	0.0513308	0.231973	1
GO_OSTEOCLAST_DEVELOPMENT	11	-0.398855	-1.63134	0.0338645	0.232837	1
GO_ZINC_ION_BINDING	512	-0.0616759	-1.63128	0.0366379	0.232618	1
HP_ABNORMAL_LARYNX_MORPHOLOGY	87	-0.149846	-1.63124	0.039604	0.232382	1
HP_ABNORMAL_SUBARACHNOID_SPACE_MORPHOLOGY	49	-0.200986	-1.63085	0.0404858	0.232502	1
GO_HISTONE_H3_K9_TRIMETHYLATION	12	-0.380583	-1.63054	0.0398323	0.232572	1
HP_ABNORMALITY_OF_FEMUR_MORPHOLOGY	184	-0.102227	-1.63001	0.0335821	0.232871	1
GO_ACTIVE_ION_TRANSMEMBRANE_TRANSPORTER_ACTIVITY	131	-0.122167	-1.63001	0.0307102	0.232591	1
GO_PALMITOYLTRANSFERASE_ACTIVITY	29	-0.255125	-1.62957	0.0587045	0.232811	1
GO_MODIFIED_AMINO_ACID_TRANSMEMBRANE_TRANSPORTER_ACTIVITY	14	-0.366961	-1.62852	0.0521042	0.233711	1
GO_HMG_BOX_DOMAIN_BINDING	12	-0.386806	-1.62812	0.0352941	0.233895	1
HP_ABNORMAL_BLOOD_MONOVALENT_INORGANIC_CATION_CONCENTRATION	62	-0.17371	-1.62775	0.0383142	0.234051	1
HP_ABNORMAL_THROMBOCYTE_MORPHOLOGY	246	-0.0886747	-1.62752	0.0356436	0.234044	1
HP_HYPOTHALAMIC_GONADOTROPIN_RELEASING_HORMONE_DEFICIENCY	14	-0.352245	-1.62718	0.0487329	0.234155	1
GO_XENOBIOTIC_TRANSPORT	20	-0.299686	-1.62712	0.0419162	0.23394	1
GO_REGULATION_OF_ANOIKIS	16	-0.3453	-1.62694	0.0394477	0.233864	1
HP_SPINAL_CORD_COMPRESSION	15	-0.353681	-1.62691	0.0350195	0.233613	1
GO_POST_EMBRYONIC_DEVELOPMENT	71	-0.164145	-1.62629	0.0359281	0.233971	1
HP_RENAL_HYPOPLASIA_APLASIA	210	-0.0949459	-1.62613	0.0407332	0.233878	1
HP_DIFFICULTY_STANDING	10	-0.424941	-1.62558	0.0397727	0.234234	1
GO_POSITIVE_REGULATION_OF_FILOPODIUM_ASSEMBLY	25	-0.272038	-1.62456	0.047817	0.235141	1
GO_POSITIVE_REGULATION_OF_RECEPTOR_MEDIATED_ENDOCYTOSIS	38	-0.225713	-1.62439	0.0287474	0.235045	1
GO_TOR_SIGNALING	96	-0.142458	-1.62398	0.0330097	0.235279	1
HP_ALOPECIA	114	-0.13026	-1.62393	0.0397614	0.235054	1
HP_ABNORMAL_BLOOD_SODIUM_CONCENTRATION	25	-0.271849	-1.62358	0.0260521	0.235155	1
GO_STEROL_HOMEOSTASIS	49	-0.198387	-1.62304	0.0406977	0.235508	1
GO_REGULATION_OF_MYELOID_LEUKOCYTE_MEDIATED_IMMUNITY	26	-0.265504	-1.62281	0.0473373	0.235509	1
HP_ABSENT_TOENAIL	10	-0.413882	-1.62236	0.048218	0.235738	1
GO_LONG_CHAIN_FATTY_ACYL_COA_BIOSYNTHETIC_PROCESS	17	-0.328937	-1.62217	0.032	0.235663	1
GO_SEMAPHORIN_PLEXIN_SIGNALING_PATHWAY	37	-0.223288	-1.62174	0.0453649	0.235838	1
HP_UNSTEADY_GAIT	119	-0.125868	-1.6215	0.0387755	0.235807	1
HP_BARREL_SHAPED_CHEST	13	-0.37572	-1.6212	0.0448718	0.235845	1
GO_MEIOTIC_CELL_CYCLE	157	-0.111371	-1.62107	0.028626	0.23571	1
GO_REGULATION_OF_LONG_TERM_SYNAPTIC_DEPRESSION	11	-0.400502	-1.62106	0.021611	0.235437	1
HP_ABSENCE_OF_PUBERTAL_DEVELOPMENT	14	-0.352245	-1.6206	0.0414201	0.235678	1
GO_EMBRYONIC_MORPHOGENESIS	393	-0.0722221	-1.62041	0.0294118	0.235603	1
HP_ABNORMAL_MENINGEAL_MORPHOLOGY	78	-0.158019	-1.62021	0.0410156	0.235534	1
GO_RDNA_HETEROCHROMATIN_ASSEMBLY	10	-0.420941	-1.61993	0.0352697	0.235568	1
GO_DNA_DEPENDENT_ATPASE_ACTIVITY	98	-0.14209	-1.61967	0.0443548	0.235634	1
HP_INTELLECTUAL_DISABILITY_SEVERE	291	-0.0817535	-1.61931	0.0419162	0.235788	1
HP_ABNORMAL_HAIR_QUANTITY	514	-0.0638071	-1.61902	0.0377734	0.235797	1
HP_ARTERIOSCLEROSIS	50	-0.195909	-1.61815	0.0437376	0.236446	1
HP_ROUND_FACE	78	-0.159784	-1.61738	0.0397351	0.237051	1
GO_CELLULAR_RESPONSE_TO_CALCIUM_ION	59	-0.176682	-1.61711	0.0350195	0.23707	1
HP_LIMB_JOINT_CONTRACTURE	273	-0.0838399	-1.61696	0.0572597	0.23698	1
GO_CENTRIOLAR_SATELLITE	72	-0.160108	-1.61582	0.0354167	0.237959	1
GO_IMPORT_INTO_CELL	151	-0.11284	-1.61572	0.0347648	0.237815	1
GO_CELL_JUNCTION_DISASSEMBLY	14	-0.359743	-1.61531	0.0455408	0.237994	1
HP_BRACHYCEPHALY	162	-0.107998	-1.61488	0.0385396	0.238195	1
GO_CELL_GROWTH	365	-0.0738566	-1.61455	0.0385396	0.238263	1
GO_MICROTUBULE_MINUS_END_BINDING	12	-0.394101	-1.61281	0.0368852	0.240059	1
HP_SCANNING_SPEECH	13	-0.371478	-1.61242	0.0432099	0.240222	1
GO_ENDOPLASMIC_RETICULUM_TUBULAR_NETWORK	16	-0.340906	-1.61229	0.0531496	0.240096	1
GO_POSITIVE_REGULATION_OF_MYELINATION	14	-0.352189	-1.612	0.0371901	0.240126	1
GO_RECYCLING_ENDOSOME	145	-0.116686	-1.61035	0.0341365	0.241749	1
GO_TRANSMEMBRANE_RECEPTOR_PROTEIN_TYROSINE_KINASE_SIGNALING_PATHWAY	520	-0.0618967	-1.60998	0.0286807	0.24191	1
HP_MICRODONTIA	84	-0.153721	-1.60997	0.0404412	0.24165	1
GO_METAPHASE_PLATE_CONGRESSION	55	-0.183471	-1.60984	0.0494382	0.241541	1
GO_REGULATION_OF_DENDRITE_DEVELOPMENT	140	-0.117331	-1.60789	0.0328542	0.243522	1
GO_URETER_DEVELOPMENT	10	-0.414745	-1.60751	0.0425532	0.243692	1
GO_DYNEIN_COMPLEX_BINDING	19	-0.309932	-1.60746	0.0523139	0.243475	1
HP_ABNORMALITY_OF_SALIVATION	123	-0.124929	-1.60675	0.0556701	0.244049	1
GO_GTPASE_REGULATOR_ACTIVITY	241	-0.0893118	-1.60593	0.0410678	0.244774	1
GO_IMMUNE_RECEPTOR_ACTIVITY	43	-0.210597	-1.60587	0.0555556	0.244562	1
HP_CEREBELLAR_CYST	108	-0.136453	-1.60553	0.0415842	0.244653	1
GO_LEARNING	112	-0.126705	-1.60541	0.033264	0.244513	1
GO_REGULATION_OF_KERATINOCYTE_DIFFERENTIATION	20	-0.300942	-1.6049	0.0534979	0.244837	1
HP_SHORT_PALM	84	-0.148834	-1.60387	0.0551331	0.245739	1
HP_DYSPLASTIC_CORPUS_CALLOSUM	16	-0.330587	-1.60376	0.0428571	0.245595	1
HP_ERYTHEMA	62	-0.171922	-1.60313	0.0357143	0.246048	1
GO_SYNAPTIC_MEMBRANE	296	-0.0815581	-1.60244	0.0523013	0.246585	1
GO_PRESYNAPSE_ORGANIZATION	40	-0.21077	-1.60222	0.0560166	0.246575	1
HP_ECZEMA	78	-0.153058	-1.59987	0.06	0.249182	1
HP_ABNORMAL_TONGUE_MORPHOLOGY	184	-0.10222	-1.59983	0.0482897	0.248929	1
HP_SENSORY_NEUROPATHY	116	-0.125435	-1.59949	0.0398406	0.249079	1
HP_PERIPHERAL_DEMYELINATION	34	-0.230353	-1.59877	0.0334029	0.249654	1
HP_ABNORMALITY_OF_LOWER_LIMB_JOINT	440	-0.0676136	-1.59856	0.0333988	0.249621	1
HP_ELBOW_FLEXION_CONTRACTURE	53	-0.184908	-1.59796	0.0400802	0.250035	1
GO_REGULATION_OF_NUCLEAR_DIVISION	146	-0.114669	-1.59795	0.0526316	0.249772	1
GO_DENDRITIC_SPINE_DEVELOPMENT	94	-0.143908	-1.59736	0.0411765	0.250181	1
HP_ABNORMALITY_OF_VISION	813	-0.0499705	-1.59544	0.054	0.252242	1
GO_FLUID_TRANSPORT	10	-0.413569	-1.59517	0.0379242	0.252266	1
HP_ABNORMALITY_OF_THE_URETER	225	-0.0912237	-1.59482	0.0440882	0.252379	1
GO_CELL_BODY	456	-0.0657424	-1.59468	0.0400802	0.252248	1
GO_TRANSCRIPTION_ELONGATION_FACTOR_COMPLEX	41	-0.211094	-1.59381	0.0491159	0.253029	1
GO_ALPHA_TUBULIN_BINDING	28	-0.25708	-1.59332	0.0398406	0.25337	1
HP_ABNORMAL_PALATE_MORPHOLOGY	727	-0.0532178	-1.59323	0.0514851	0.253192	1
HP_HIGH_ANTERIOR_HAIRLINE	31	-0.244149	-1.59281	0.0584677	0.253445	1
GO_LEUKOCYTE_CHEMOTAXIS	100	-0.138468	-1.59225	0.0550098	0.253783	1
HP_ONION_BULB_FORMATION	25	-0.263196	-1.59197	0.038674	0.253848	1
GO_ANIMAL_ORGAN_MORPHOGENESIS	708	-0.0523776	-1.59189	0.0444015	0.253659	1
GO_POSITIVE_REGULATION_OF_ENDOCYTOSIS	76	-0.156164	-1.59178	0.0537849	0.253539	1
GO_TUMOR_NECROSIS_FACTOR_SUPERFAMILY_CYTOKINE_PRODUCTION	85	-0.150625	-1.59176	0.0462777	0.253284	1
GO_TERPENOID_METABOLIC_PROCESS	61	-0.174435	-1.59011	0.056338	0.254925	1
GO_SODIUM_ION_TRANSMEMBRANE_TRANSPORT	108	-0.130642	-1.58959	0.043299	0.255299	1
GO_MANGANESE_ION_TRANSPORT	10	-0.411843	-1.58829	0.0582329	0.256607	1
GO_REGULATION_OF_GLUCOSE_METABOLIC_PROCESS	83	-0.147582	-1.58799	0.0442656	0.256696	1
HP_HIP_DYSPLASIA	99	-0.135025	-1.58784	0.0455487	0.256622	1
HP_RESPIRATORY_TRACT_INFECTION	334	-0.0758468	-1.58744	0.0540037	0.256819	1
GO_HEART_VALVE_DEVELOPMENT	43	-0.206053	-1.5874	0.0566802	0.256595	1
HP_ABNORMALITY_OF_THE_STERNUM	330	-0.0756503	-1.58711	0.0557769	0.256658	1
GO_ORGANIC_ACID_TRANSMEMBRANE_TRANSPORT	109	-0.128704	-1.58675	0.0395257	0.256827	1
HP_ABNORMAL_LARGE_INTESTINE_PHYSIOLOGY	38	-0.216438	-1.58649	0.047817	0.256882	1
HP_MICROPENIS	170	-0.102266	-1.58638	0.042065	0.25672	1
HP_PERIPHERAL_ARTERIAL_STENOSIS	17	-0.318297	-1.58625	0.0272537	0.256593	1
HP_DECREASED_BODY_WEIGHT	873	-0.0476122	-1.58581	0.0573123	0.256847	1
HP_ABNORMAL_RENAL_COLLECTING_SYSTEM_MORPHOLOGY	15	-0.331032	-1.58568	0.0435644	0.256728	1
HP_ABSENT_SPEECH	205	-0.0951812	-1.58562	0.0362903	0.25652	1
GO_ASSOCIATIVE_LEARNING	59	-0.172395	-1.58555	0.0375	0.256327	1
GO_POSITIVE_REGULATION_OF_BIOMINERALIZATION	29	-0.244914	-1.58543	0.0582524	0.256183	1
GO_FATTY_ACYL_COA_METABOLIC_PROCESS	33	-0.231057	-1.58475	0.031185	0.256731	1
GO_CYTOSOLIC_TRANSPORT	135	-0.115447	-1.58464	0.0573123	0.256587	1
GO_PROTEIN_PALMITOYLATION	28	-0.253905	-1.58261	0.0384615	0.258662	1
GO_REGULATION_OF_NERVOUS_SYSTEM_PROCESS	101	-0.133961	-1.58229	0.0494071	0.258756	1
GO_NEGATIVE_REGULATION_OF_BMP_SIGNALING_PATHWAY	34	-0.232964	-1.58209	0.0478012	0.258688	1
HP_LARGE_FACE	172	-0.103825	-1.58206	0.0517241	0.258448	1
HP_ABNORMAL_EYEBROW_MORPHOLOGY	371	-0.0723098	-1.58151	0.0399202	0.258926	1
GO_REGULATION_OF_SYNAPSE_ASSEMBLY	86	-0.146231	-1.58024	0.0361446	0.260194	1
GO_REGULATION_OF_CELL_JUNCTION_ASSEMBLY	161	-0.103582	-1.58001	0.0631365	0.260168	1
GO_NEURON_PROJECTION_EXTENSION	147	-0.111919	-1.57956	0.043222	0.260418	1
HP_CORNEAL_NEOVASCULARIZATION	10	-0.40549	-1.5787	0.0313152	0.261242	1
GO_EXOCYTIC_VESICLE	176	-0.103226	-1.57861	0.059761	0.261058	1
GO_EXTRACELLULAR_MATRIX_DISASSEMBLY	42	-0.206943	-1.57859	0.0497132	0.260798	1
GO_REGULATION_OF_CELLULAR_PROTEIN_LOCALIZATION	460	-0.0636303	-1.57821	0.0590631	0.260984	1
GO_CULLIN_RING_UBIQUITIN_LIGASE_COMPLEX	139	-0.113877	-1.57738	0.0458167	0.261666	1
HP_ABNORMAL_ORAL_PHYSIOLOGY	178	-0.101759	-1.57732	0.061753	0.261481	1
HP_HYPOREFLEXIA	270	-0.081695	-1.57719	0.0516529	0.26137	1
HP_ARTHRALGIA	87	-0.146374	-1.57704	0.0489237	0.261287	1
GO_REGULATION_OF_BONE_DEVELOPMENT	13	-0.363917	-1.57701	0.0528455	0.261048	1
GO_REGIONALIZATION	215	-0.0938	-1.57688	0.0462428	0.260954	1
GO_GABA_RECEPTOR_COMPLEX	10	-0.404314	-1.57623	0.0386965	0.261564	1
GO_GRANULOCYTE_CHEMOTAXIS	50	-0.186735	-1.57599	0.0360721	0.261582	1
GO_POSTSYNAPTIC_NEUROTRANSMITTER_RECEPTOR_ACTIVITY	37	-0.214748	-1.57593	0.0327553	0.26139	1
HP_OSTEOMYELITIS	27	-0.259783	-1.57576	0.0367347	0.261304	1
GO_ENZYME_LINKED_RECEPTOR_PROTEIN_SIGNALING_PATHWAY	738	-0.0517071	-1.57569	0.0582329	0.261132	1
GO_EARLY_PHAGOSOME	11	-0.389913	-1.57487	0.0398482	0.261825	1
HP_POINTED_CHIN	65	-0.161766	-1.57443	0.0618557	0.262099	1
GO_REGULATION_OF_CALCINEURIN_MEDIATED_SIGNALING	26	-0.255724	-1.57252	0.0524194	0.264193	1
GO_NEGATIVE_REGULATION_OF_FAT_CELL_DIFFERENTIATION	35	-0.220623	-1.57243	0.0542169	0.264049	1
GO_CONNECTIVE_TISSUE_DEVELOPMENT	161	-0.105194	-1.57213	0.0487805	0.264119	1
GO_VESICLE_LOCALIZATION	189	-0.0973312	-1.57212	0.042471	0.263855	1
GO_MAST_CELL_MEDIATED_IMMUNITY	28	-0.250931	-1.57154	0.048583	0.26428	1
GO_POSITIVE_REGULATION_OF_GLUTAMATE_RECEPTOR_SIGNALING_PATHWAY	12	-0.369679	-1.57127	0.0485437	0.264343	1
HP_POSTAXIAL_HAND_POLYDACTYLY	76	-0.151463	-1.57042	0.0492126	0.26509	1
GO_POSITIVE_REGULATION_OF_AXONOGENESIS	79	-0.147268	-1.57022	0.0409357	0.265061	1
GO_POSITIVE_REGULATION_OF_CELL_DIFFERENTIATION	694	-0.051338	-1.56961	0.040568	0.265529	1
HP_BROAD_RIBS	14	-0.344993	-1.56906	0.0569106	0.265956	1
HP_LONG_EYELASHES	70	-0.161545	-1.56903	0.0481481	0.265719	1
HP_THORACIC_AORTIC_ANEURYSM	53	-0.183852	-1.56894	0.0571429	0.265565	1
GO_CARBOHYDRATE_BINDING	129	-0.118002	-1.56857	0.0468432	0.265753	1
HP_ABNORMALITY_OF_THE_UPPER_RESPIRATORY_TRACT	285	-0.0805358	-1.56728	0.0665281	0.267037	1
HP_ABNORMAL_PYRAMIDAL_SIGN	266	-0.0832574	-1.56642	0.0411765	0.267806	1
GO_ALCOHOL_METABOLIC_PROCESS	242	-0.0862903	-1.56642	0.0415094	0.267539	1
HP_ABNORMALITY_OF_THE_MIDFACE	410	-0.0681011	-1.56641	0.0540541	0.26728	1
GO_MICROTUBULE_DEPOLYMERIZATION	39	-0.210518	-1.56615	0.0517928	0.267328	1
GO_PROTEASOMAL_PROTEIN_CATABOLIC_PROCESS	420	-0.0656363	-1.56606	0.0408163	0.267171	1
GO_CALMODULIN_BINDING	148	-0.112413	-1.56602	0.0506329	0.266933	1
HP_PLATYBASIA	14	-0.350799	-1.56573	0.0756646	0.266996	1
GO_PROTEIN_ACYLATION	203	-0.0956211	-1.56571	0.0515873	0.266733	1
HP_TETANY	10	-0.40549	-1.56488	0.0601202	0.267482	1
GO_CATALYTIC_ACTIVITY_ACTING_ON_DNA	173	-0.102743	-1.56483	0.0412574	0.267283	1
HP_BRONCHITIS	47	-0.189908	-1.56447	0.0729783	0.267452	1
HP_ADVANCED_ERUPTION_OF_TEETH	28	-0.250797	-1.56408	0.0541586	0.267683	1
GO_CELL_CYCLE_DNA_REPLICATION	58	-0.175957	-1.5638	0.0501044	0.267792	1
HP_ABNORMAL_CORONARY_ARTERY_MORPHOLOGY	28	-0.249282	-1.56362	0.0677618	0.267719	1
GO_GENE_SILENCING	160	-0.103413	-1.56342	0.0528376	0.267708	1
HP_DUPLICATION_INVOLVING_BONES_OF_THE_FEET	84	-0.144217	-1.56309	0.0594059	0.267867	1
HP_NEPHROLITHIASIS	60	-0.17168	-1.56276	0.0510397	0.268036	1
HP_AORTIC_ROOT_ANEURYSM	31	-0.238224	-1.56139	0.0434783	0.269427	1
HP_SKIN_ULCER	61	-0.170186	-1.56049	0.0488281	0.27029	1
GO_TRANS_GOLGI_NETWORK_MEMBRANE	71	-0.158358	-1.56034	0.0512295	0.270208	1
GO_REGULATION_OF_FATTY_ACID_BIOSYNTHETIC_PROCESS	28	-0.242897	-1.56031	0.0448343	0.269957	1
GO_REGULATION_OF_EMBRYONIC_DEVELOPMENT	98	-0.138953	-1.56004	0.0612245	0.270005	1
GO_CRANIOFACIAL_SUTURE_MORPHOGENESIS	13	-0.355692	-1.55982	0.0427699	0.27001	1
GO_REGULATION_OF_DENDRITIC_SPINE_DEVELOPMENT	73	-0.153637	-1.55955	0.0548204	0.270108	1
HP_SUBARACHNOID_HEMORRHAGE	19	-0.299704	-1.55944	0.0669216	0.269959	1
GO_NEURON_CELL_CELL_ADHESION	12	-0.360945	-1.55906	0.0400802	0.270174	1
HP_ABNORMALITY_OF_THE_PENIS	458	-0.0625762	-1.55853	0.0613861	0.27054	1
HP_INCREASED_LEVEL_OF_L_FUCOSE_IN_URINE	10	-0.390745	-1.558	0.0567951	0.270939	1
GO_MAINTENANCE_OF_BLOOD_BRAIN_BARRIER	26	-0.261148	-1.5578	0.0581162	0.270923	1
HP_FOCAL_CLONIC_SEIZURE	11	-0.382697	-1.55733	0.0459082	0.271239	1
HP_VISUAL_IMPAIRMENT	674	-0.0527228	-1.55663	0.0504032	0.271828	1
HP_ABNORMALITY_OF_DENTAL_ERUPTION	162	-0.104926	-1.55658	0.0528455	0.271616	1
GO_EMBRYONIC_HEMOPOIESIS	15	-0.33302	-1.55651	0.0486815	0.271454	1
HP_SLEEP_DISTURBANCE	295	-0.079315	-1.55501	0.0570265	0.273034	1
GO_MICROTUBULE_BINDING	212	-0.0913308	-1.55412	0.0507099	0.273836	1
HP_ABSENT_EPIPHYSES	11	-0.38254	-1.55385	0.0546559	0.273878	1
HP_CEREBRAL_ISCHEMIA	57	-0.177242	-1.55325	0.045098	0.274308	1
GO_TRIGLYCERIDE_CATABOLIC_PROCESS	14	-0.332709	-1.5529	0.0524194	0.274495	1
GO_AMINO_ACID_IMPORT	36	-0.217157	-1.55274	0.0433145	0.274458	1
HP_WEAKNESS_DUE_TO_UPPER_MOTOR_NEURON_DYSFUNCTION	304	-0.0775044	-1.55209	0.0383838	0.275007	1
HP_INCREASED_HEAD_CIRCUMFERENCE	315	-0.0764928	-1.55166	0.0623742	0.275258	1
GO_EXTRACELLULAR_MATRIX_BINDING	41	-0.202346	-1.55089	0.0590551	0.275956	1
GO_DENDRITIC_SPINE_MAINTENANCE	15	-0.327161	-1.55012	0.0682731	0.276624	1
GO_REGULATION_OF_TORC1_SIGNALING	27	-0.247813	-1.54998	0.0524109	0.276517	1
GO_FOREBRAIN_REGIONALIZATION	13	-0.357683	-1.54972	0.0578512	0.276582	1
GO_LYMPHANGIOGENESIS	10	-0.403529	-1.54948	0.060241	0.276602	1
GO_MONOAMINE_TRANSPORT	47	-0.197657	-1.54917	0.0555556	0.276773	1
HP_PECTUS_CARINATUM	113	-0.12441	-1.54908	0.0587084	0.27663	1
GO_NEGATIVE_REGULATION_OF_CARDIAC_MUSCLE_TISSUE_DEVELOPMENT	25	-0.253208	-1.54887	0.0532544	0.276637	1
HP_PERIPHERAL_NEUROPATHY	412	-0.0669909	-1.54852	0.0422535	0.276814	1
HP_ABNORMALITY_OF_THE_CURVATURE_OF_THE_CORNEA	175	-0.100344	-1.54844	0.0557769	0.276685	1
GO_MONOCARBOXYLIC_ACID_BIOSYNTHETIC_PROCESS	144	-0.110882	-1.54819	0.068	0.276756	1
GO_DERMATAN_SULFATE_PROTEOGLYCAN_METABOLIC_PROCESS	14	-0.343615	-1.54816	0.061753	0.276517	1
GO_REGULATION_OF_AUTOPHAGY	281	-0.0793472	-1.54816	0.0512295	0.276256	1
GO_INOSITOL_PHOSPHATE_MEDIATED_SIGNALING	38	-0.206174	-1.5476	0.0568421	0.276724	1
GO_MODIFICATION_DEPENDENT_PROTEIN_BINDING	124	-0.119132	-1.54759	0.0607287	0.276462	1
HP_ANNULAR_PANCREAS	12	-0.363665	-1.5475	0.0501931	0.276311	1
GO_VITAMIN_TRANSMEMBRANE_TRANSPORT	12	-0.370306	-1.54715	0.0567951	0.276477	1
GO_DISTAL_AXON	255	-0.0834098	-1.54694	0.0732673	0.276466	1
GO_POSITIVE_REGULATION_OF_SMOOTH_MUSCLE_CELL_PROLIFERATION	58	-0.176429	-1.546	0.0538302	0.277404	1
GO_PROTEIN_PHOSPHATASE_BINDING	112	-0.126293	-1.54574	0.0568627	0.277436	1
HP_HYPERKALEMIA	18	-0.304418	-1.54488	0.0442308	0.278254	1
GO_POSITIVE_REGULATION_OF_EPITHELIAL_CELL_PROLIFERATION	123	-0.120453	-1.54432	0.0695296	0.278695	1
HP_KYPHOSCOLIOSIS	139	-0.11073	-1.54407	0.0558882	0.278739	1
GO_REGULATION_OF_CELL_ADHESION	448	-0.0624072	-1.54375	0.0481928	0.278868	1
GO_POLYOL_METABOLIC_PROCESS	86	-0.146264	-1.54316	0.0578842	0.279389	1
HP_BRONCHIECTASIS	63	-0.166729	-1.54299	0.0473588	0.279365	1
GO_PERIKARYON	117	-0.121511	-1.54218	0.0650888	0.2802	1
HP_VASCULAR_SKIN_ABNORMALITY	313	-0.0767918	-1.54213	0.0671642	0.279982	1
HP_POSTAXIAL_FOOT_POLYDACTYLY	40	-0.205818	-1.54159	0.0674847	0.280427	1
HP_TALIPES_EQUINOVARUS	222	-0.0892947	-1.54116	0.040856	0.280735	1
GO_RETINAL_ROD_CELL_DIFFERENTIATION	11	-0.381599	-1.54048	0.0621242	0.281355	1
GO_ENDODEOXYRIBONUCLEASE_ACTIVITY_PRODUCING_5_PHOSPHOMONOESTERS	15	-0.32397	-1.54041	0.0661323	0.281176	1
HP_LIMITATION_OF_JOINT_MOBILITY	253	-0.0840572	-1.54029	0.0568421	0.281069	1
HP_SYMPTOMATIC_SEIZURES	21	-0.280989	-1.54002	0.0573614	0.281154	1
GO_GLIAL_CELL_MIGRATION	40	-0.207311	-1.53987	0.0608519	0.281083	1
GO_TRANSFERASE_ACTIVITY_TRANSFERRING_HEXOSYL_GROUPS	130	-0.116371	-1.53947	0.0504032	0.281348	1
HP_WIDELY_PATENT_FONTANELLES_AND_SUTURES	11	-0.377128	-1.53781	0.0569106	0.283241	1
HP_MELENA	10	-0.388471	-1.53764	0.0623782	0.283166	1
GO_GOLGI_RIBBON_FORMATION	14	-0.337843	-1.53763	0.0694445	0.282923	1
GO_SODIUM_ION_TRANSPORT	146	-0.105469	-1.53702	0.0461847	0.283469	1
GO_LYMPHOID_PROGENITOR_CELL_DIFFERENTIATION	14	-0.337742	-1.53691	0.0733198	0.283327	1
HP_APLASIA_HYPOPLASIA_OF_THE_CEREBELLAR_VERMIS	169	-0.103316	-1.53571	0.0522088	0.28467	1
HP_FRONTAL_UPSWEEP_OF_HAIR	12	-0.363351	-1.53514	0.0655106	0.28513	1
HP_ABNORMAL_MYELINATION	377	-0.0683257	-1.5349	0.0566406	0.285178	1
GO_BONE_MORPHOGENESIS	63	-0.164312	-1.53471	0.0628803	0.285134	1
GO_CHONDROITIN_SULFATE_PROTEOGLYCAN_BIOSYNTHETIC_PROCESS	25	-0.262913	-1.53434	0.073501	0.285419	1
GO_NEGATIVE_REGULATION_OF_LONG_TERM_SYNAPTIC_POTENTIATION	11	-0.372657	-1.5337	0.0632653	0.285941	1
GO_PHOSPHATASE_BINDING	147	-0.108185	-1.53346	0.0657371	0.285964	1
HP_SELF_INJURIOUS_BEHAVIOR	92	-0.138082	-1.53264	0.0690335	0.286768	1
GO_TORC2_COMPLEX	11	-0.371402	-1.53201	0.0588235	0.287301	1
GO_RECEPTOR_SIGNALING_PATHWAY_VIA_STAT	80	-0.146609	-1.53116	0.0708661	0.288141	1
GO_RESPONSE_TO_TUMOR_CELL	10	-0.388	-1.53048	0.0639535	0.288771	1
HP_ABNORMALITY_OF_THE_ANKLES	83	-0.142774	-1.53025	0.0641026	0.288795	1
GO_REGULATION_OF_VESICLE_MEDIATED_TRANSPORT	398	-0.0664002	-1.52981	0.0752475	0.289081	1
GO_ADIPOSE_TISSUE_DEVELOPMENT	33	-0.225714	-1.5296	0.062753	0.289077	1
HP_ADRENAL_OVERACTIVITY	21	-0.273614	-1.52921	0.0675676	0.289373	1
HP_ABNORMALITY_OF_PERIPHERAL_NERVES	87	-0.140956	-1.52914	0.0665362	0.289181	1
GO_INOSITOL_LIPID_MEDIATED_SIGNALING	123	-0.116339	-1.52894	0.0529412	0.289175	1
HP_ABNORMALITY_OF_THE_CERVICAL_SPINE	273	-0.0791836	-1.52849	0.0566406	0.289513	1
HP_ABNORMALITY_OF_THE_SPINAL_CORD	223	-0.0879227	-1.52828	0.0661323	0.289561	1
HP_INCOMPLETE_PENETRANCE	96	-0.130152	-1.52794	0.0710059	0.289747	1
GO_REGULATION_OF_TOR_SIGNALING	77	-0.147824	-1.52766	0.0528455	0.289813	1
GO_REGULATION_OF_POSTSYNAPTIC_DENSITY_ORGANIZATION	14	-0.343144	-1.52725	0.0798403	0.290103	1
HP_JOINT_DISLOCATION	267	-0.0801393	-1.52705	0.0567515	0.290128	1
GO_POSITIVE_REGULATION_OF_ORGANELLE_ORGANIZATION	487	-0.0599461	-1.52682	0.0678295	0.290179	1
GO_REGULATION_OF_PRESYNAPSE_ORGANIZATION	28	-0.246365	-1.52645	0.083004	0.290377	1
GO_REGULATION_OF_ANATOMICAL_STRUCTURE_MORPHOGENESIS	807	-0.0472534	-1.52624	0.0561122	0.290398	1
HP_UPSLANTED_PALPEBRAL_FISSURE	201	-0.0912529	-1.52538	0.0666667	0.291253	1
HP_ABNORMALITY_OF_HAIR_PIGMENTATION	72	-0.152174	-1.52469	0.0645161	0.291839	1
GO_MITOCHONDRIAL_GENOME_MAINTENANCE	21	-0.275995	-1.52349	0.0583333	0.293159	1
GO_REGULATION_OF_ION_TRANSPORT	420	-0.0651617	-1.52236	0.0594262	0.294315	1
HP_INTRAUTERINE_GROWTH_RETARDATION	382	-0.0679067	-1.5222	0.056	0.294232	1
GO_DEAMINASE_ACTIVITY	17	-0.303968	-1.52217	0.0644491	0.294005	1
GO_CHLORIDE_TRANSPORT	54	-0.175108	-1.52188	0.0613861	0.294143	1
HP_SENSORY_IMPAIRMENT	165	-0.102845	-1.52044	0.0590717	0.295885	1
GO_PHAGOPHORE_ASSEMBLY_SITE_MEMBRANE	13	-0.347291	-1.52016	0.0631365	0.295984	1
HP_ABNORMAL_SPINAL_MENINGEAL_MORPHOLOGY	12	-0.366175	-1.52012	0.064257	0.295766	1
GO_PHAGOPHORE_ASSEMBLY_SITE	26	-0.248342	-1.51993	0.0608519	0.295749	1
GO_DNA_REPLICATION_INITIATION	36	-0.22038	-1.51935	0.0686275	0.296206	1
HP_CHRONIC_CONSTIPATION	32	-0.223189	-1.51919	0.0645161	0.296131	1
HP_ABNORMAL_MORPHOLOGY_OF_THE_CONJUNCTIVAL_VASCULATURE	21	-0.282361	-1.51908	0.0669456	0.295994	1
GO_VESICLE_TARGETING_TO_FROM_OR_WITHIN_GOLGI	63	-0.162194	-1.51861	0.0761317	0.296361	1
HP_FULL_CHEEKS	94	-0.134043	-1.51809	0.0655106	0.296799	1
HP_BROAD_LONG_BONES	98	-0.127339	-1.51728	0.0697211	0.29766	1
HP_INFANTILE_SPASMS	41	-0.202971	-1.51709	0.0643863	0.297665	1
HP_SMALL_NAIL	98	-0.131886	-1.51703	0.0772443	0.297486	1
HP_PARKINSONISM	84	-0.141606	-1.51681	0.0806452	0.29751	1
GO_HISTONE_LYSINE_N_METHYLTRANSFERASE_ACTIVITY	35	-0.213393	-1.51679	0.0657084	0.297253	1
HP_PTOSIS	484	-0.0598655	-1.51599	0.0597938	0.298046	1
GO_BONE_CELL_DEVELOPMENT	24	-0.258375	-1.51552	0.072	0.298436	1
HP_INFERTILITY	77	-0.147678	-1.51544	0.0725806	0.298285	1
GO_PEPTIDYL_THREONINE_MODIFICATION	107	-0.127015	-1.51518	0.0645793	0.298358	1
HP_CUPPED_EAR	38	-0.206625	-1.51487	0.0700389	0.298492	1
HP_ABNORMALITY_OF_THE_CEREBROSPINAL_FLUID	360	-0.069543	-1.51428	0.0688336	0.299055	1
GO_SITE_OF_POLARIZED_GROWTH	172	-0.0989222	-1.51427	0.0609982	0.298793	1
HP_STROKE	77	-0.14841	-1.51197	0.0662526	0.301658	1
GO_ATP_DEPENDENT_MICROTUBULE_MOTOR_ACTIVITY	21	-0.275468	-1.51138	0.0535714	0.302176	1
GO_VASCULAR_ENDOTHELIAL_GROWTH_FACTOR_RECEPTOR_SIGNALING_PATHWAY	70	-0.155308	-1.5108	0.0570866	0.302693	1
GO_POSITIVE_REGULATION_OF_ATP_METABOLIC_PROCESS	34	-0.221852	-1.51075	0.0835073	0.302499	1
GO_PROTEIN_DEMETHYLASE_ACTIVITY	24	-0.254423	-1.51067	0.0865385	0.302333	1
GO_NEGATIVE_REGULATION_OF_REPRODUCTIVE_PROCESS	31	-0.230591	-1.5106	0.0705645	0.302152	1
HP_NARROW_FACE	73	-0.148155	-1.51044	0.0838323	0.302097	1
HP_DELAYED_ABILITY_TO_WALK	87	-0.136932	-1.51029	0.0666667	0.302028	1
GO_POSITIVE_REGULATION_OF_LONG_TERM_SYNAPTIC_POTENTIATION	18	-0.301392	-1.51018	0.0617761	0.301917	1
GO_TORC1_SIGNALING	33	-0.2243	-1.51002	0.0735849	0.30187	1
HP_DENTAL_CROWDING	71	-0.147737	-1.50984	0.0589431	0.30183	1
GO_POSITIVE_REGULATION_OF_DENDRITIC_SPINE_DEVELOPMENT	41	-0.197502	-1.50928	0.0702811	0.302367	1
GO_PRODUCTION_OF_SMALL_RNA_INVOLVED_IN_GENE_SILENCING_BY_RNA	41	-0.199703	-1.50839	0.0625	0.303309	1
HP_ABNORMALITY_OF_THE_VOICE	297	-0.0753192	-1.50735	0.0654762	0.30448	1
GO_UNSATURATED_FATTY_ACID_BIOSYNTHETIC_PROCESS	30	-0.231003	-1.50707	0.0864198	0.304615	1
GO_CARBOHYDRATE_DERIVATIVE_CATABOLIC_PROCESS	134	-0.111706	-1.50687	0.054902	0.304642	1
GO_DENDRITIC_TREE	490	-0.0595746	-1.50684	0.0538033	0.304396	1
HP_ABNORMALITY_OF_NEURONAL_MIGRATION	299	-0.0771923	-1.50675	0.0650888	0.304255	1
HP_ABNORMAL_PULMONARY_VALVE_PHYSIOLOGY	93	-0.134279	-1.5066	0.0651731	0.304193	1
GO_REGULATION_OF_NATURAL_KILLER_CELL_ACTIVATION	17	-0.308899	-1.50613	0.0813492	0.30454	1
GO_ALDO_KETO_REDUCTASE_NADP_ACTIVITY	12	-0.348159	-1.50578	0.0761523	0.304728	1
GO_NEGATIVE_REGULATION_OF_MULTI_ORGANISM_PROCESS	15	-0.328678	-1.50576	0.0735587	0.304498	1
HP_CLONIC_SEIZURE	24	-0.265259	-1.5057	0.0670732	0.304323	1
HP_APLASIA_HYPOPLASIA_OF_TOE	87	-0.136695	-1.50565	0.061657	0.304111	1
GO_MANNOSE_BINDING	11	-0.369676	-1.50559	0.0623701	0.303934	1
GO_REGULATION_OF_AMYLOID_BETA_FORMATION	28	-0.243144	-1.50536	0.0557769	0.303984	1
GO_NEURON_MATURATION	38	-0.201789	-1.50477	0.0728347	0.304515	1
GO_CELLULAR_CARBOHYDRATE_METABOLIC_PROCESS	201	-0.0916292	-1.50431	0.0577689	0.304883	1
HP_CACHEXIA	51	-0.177717	-1.50413	0.0754352	0.304842	1
HP_ONSET	761	-0.0484015	-1.50356	0.0617284	0.305348	1
GO_REGULATION_OF_CELLULAR_LOCALIZATION	755	-0.0483093	-1.50321	0.0633947	0.30555	1
GO_REGULATION_OF_LYMPHOCYTE_MIGRATION	34	-0.214614	-1.50227	0.0829876	0.306575	1
HP_DISPROPORTIONATE_TALL_STATURE	28	-0.236076	-1.50197	0.0670732	0.30671	1
HP_ABNORMAL_DERMATOGLYPHICS	183	-0.0944455	-1.50166	0.0714286	0.306859	1
GO_PHOSPHATIDYLCHOLINE_CATABOLIC_PROCESS	11	-0.371872	-1.50146	0.0720165	0.306845	1
HP_PROGEROID_FACIAL_APPEARANCE	12	-0.356605	-1.50095	0.0718816	0.307299	1
GO_POSITIVE_REGULATION_OF_BONE_MINERALIZATION	26	-0.24421	-1.50079	0.0662983	0.30723	1
HP_ECTOPIC_CALCIFICATION	134	-0.10898	-1.50016	0.0818713	0.307848	1
HP_AORTIC_VALVE_STENOSIS	46	-0.177849	-1.49999	0.0744467	0.307829	1
HP_DEHYDRATION	37	-0.204342	-1.49962	0.083004	0.308061	1
HP_ABNORMAL_GLIAL_CELL_MORPHOLOGY	112	-0.118613	-1.49872	0.0734694	0.309019	1
GO_NEURON_PROJECTION_CYTOPLASM	80	-0.141088	-1.49852	0.0618956	0.309028	1
HP_CEREBELLAR_HYPOPLASIA	168	-0.100498	-1.4979	0.0686275	0.309579	1
HP_HEMIPLEGIA_HEMIPARESIS	125	-0.114688	-1.49771	0.0656371	0.309563	1
HP_SUPRAVALVULAR_AORTIC_STENOSIS	12	-0.353232	-1.49768	0.0717132	0.309335	1
HP_ABNORMAL_NUMBER_OF_TEETH	234	-0.0870456	-1.49736	0.0724346	0.309538	1
HP_ABNORMAL_SIZE_OF_THE_PALPEBRAL_FISSURES	202	-0.0898051	-1.49716	0.0696325	0.309547	1
HP_HYPOPLASTIC_TOENAILS	46	-0.191665	-1.49654	0.0712788	0.310106	1
GO_ICOSANOID_BIOSYNTHETIC_PROCESS	21	-0.265903	-1.49653	0.0802469	0.309856	1
HP_PEDIATRIC_ONSET	429	-0.0636482	-1.49627	0.0578035	0.309943	1
HP_RETINAL_PIGMENT_EPITHELIAL_ATROPHY	13	-0.342627	-1.49614	0.0629921	0.30988	1
GO_ROOF_OF_MOUTH_DEVELOPMENT	61	-0.164548	-1.49612	0.0737864	0.309638	1
HP_SKIN_RASH	52	-0.172308	-1.49559	0.0810277	0.310061	1
HP_ISCHEMIC_STROKE	15	-0.321564	-1.49543	0.0823529	0.310025	1
HP_EPILEPTIC_ENCEPHALOPATHY	92	-0.131344	-1.49458	0.0636183	0.310965	1
GO_PARASYMPATHETIC_NERVOUS_SYSTEM_DEVELOPMENT	13	-0.346893	-1.49413	0.0852713	0.31132	1
HP_PHENOTYPIC_VARIABILITY	301	-0.0742297	-1.49379	0.0810811	0.31149	1
HP_RHINITIS	38	-0.207407	-1.49369	0.0787879	0.311368	1
GO_CELL_ADHESION_MEDIATED_BY_INTEGRIN	42	-0.192996	-1.4925	0.07	0.31269	1
GO_PROTEIN_CATABOLIC_PROCESS_IN_THE_VACUOLE	19	-0.285836	-1.49231	0.0590476	0.312678	1
HP_ABNORMALITY_OF_SKIN_PHYSIOLOGY	217	-0.0869926	-1.49179	0.0684932	0.313163	1
GO_ALCOHOL_BINDING	61	-0.16167	-1.49077	0.0638298	0.314329	1
GO_POLYPEPTIDE_N_ACETYLGALACTOSAMINYLTRANSFERASE_ACTIVITY	12	-0.35935	-1.49015	0.0805243	0.31486	1
GO_NEUTRAL_AMINO_ACID_TRANSMEMBRANE_TRANSPORTER_ACTIVITY	25	-0.252941	-1.49002	0.0792683	0.314756	1
GO_REGULATION_OF_DEVELOPMENTAL_GROWTH	253	-0.0799934	-1.48977	0.076	0.314864	1
GO_SULFOTRANSFERASE_ACTIVITY	28	-0.239588	-1.4895	0.0626263	0.314999	1
GO_STRUCTURAL_CONSTITUENT_OF_NUCLEAR_PORE	21	-0.27	-1.48939	0.0675944	0.314878	1
GO_CHROMOSOME_TELOMERIC_REGION	117	-0.121494	-1.48918	0.0672098	0.314875	1
GO_MICROTUBULE_ANCHORING	22	-0.262365	-1.48903	0.0747126	0.314834	1
GO_NEUROTRANSMITTER_METABOLIC_PROCESS	17	-0.299606	-1.48887	0.0755102	0.314791	1
HP_EEG_WITH_ABNORMALLY_SLOW_FREQUENCIES	50	-0.18513	-1.48866	0.0740741	0.314814	1
GO_RESPONSE_TO_INTERLEUKIN_6	28	-0.236839	-1.48841	0.0738523	0.314884	1
HP_ABNORMALITY_OF_THE_PALM	258	-0.0806469	-1.4884	0.0888889	0.314628	1
GO_PERINUCLEAR_ENDOPLASMIC_RETICULUM	17	-0.296546	-1.48825	0.0633397	0.314564	1
HP_ABNORMAL_BLEEDING	286	-0.0774843	-1.48759	0.0506073	0.315164	1
HP_ABNORMALITY_OF_THE_UMBILICAL_CORD	20	-0.2719	-1.48746	0.0736196	0.315082	1
GO_CELL_CHEMOTAXIS	142	-0.107766	-1.48734	0.0621242	0.31498	1
HP_NEONATAL_SHORT_LIMB_SHORT_STATURE	10	-0.380314	-1.48637	0.0670611	0.316085	1
GO_INTRINSIC_COMPONENT_OF_POSTSYNAPTIC_MEMBRANE	90	-0.132018	-1.48535	0.0789981	0.317179	1
HP_ABNORMALITY_OF_THE_CEREBELLAR_VERMIS	197	-0.0912514	-1.48494	0.0814664	0.317498	1
GO_DETECTION_OF_LIGHT_STIMULUS	32	-0.220243	-1.48433	0.0763209	0.318079	1
HP_2_3_TOE_SYNDACTYLY	63	-0.162569	-1.48384	0.0778443	0.318497	1
GO_NEGATIVE_REGULATION_OF_CELL_DIFFERENTIATION	490	-0.057893	-1.48341	0.0910931	0.318809	1
GO_REGULATION_OF_CHROMATIN_BINDING	20	-0.280141	-1.48281	0.0850622	0.319374	1
GO_CELLULAR_RESPONSE_TO_BIOTIC_STIMULUS	122	-0.113593	-1.48268	0.0679612	0.319306	1
GO_CATION_CATION_ANTIPORTER_ACTIVITY	17	-0.301162	-1.48237	0.0829596	0.319472	1
GO_ANTIPORTER_ACTIVITY	53	-0.170503	-1.48207	0.0894632	0.319625	1
HP_ABNORMALITY_OF_BLOOD_CIRCULATION	186	-0.0946808	-1.4818	0.0824742	0.319726	1
GO_HISTONE_H3_K9_MODIFICATION	38	-0.200999	-1.48144	0.0711382	0.319928	1
GO_HYDROLASE_ACTIVITY_ACTING_ON_GLYCOSYL_BONDS	76	-0.142405	-1.48125	0.0741483	0.319943	1
HP_APLASIA_HYPOPLASIA_OF_THE_CAPITAL_FEMORAL_EPIPHYSIS	10	-0.38251	-1.48118	0.0854871	0.319786	1
HP_ABNORMALITY_OF_SKIN_PIGMENTATION	281	-0.0782362	-1.48114	0.0811966	0.319581	1
HP_BIMANUAL_SYNKINESIA	20	-0.277316	-1.4811	0.0882353	0.319356	1
HP_CEREBRAL_CORTICAL_ATROPHY	223	-0.0879928	-1.48035	0.0622568	0.320214	1
GO_METALLOEXOPEPTIDASE_ACTIVITY	37	-0.204807	-1.48024	0.0718447	0.320098	1
GO_COMPLEMENT_ACTIVATION	21	-0.266893	-1.4802	0.0747475	0.31988	1
GO_POSITIVE_REGULATION_OF_NEURON_DIFFERENTIATION	302	-0.0733766	-1.48002	0.0806754	0.319888	1
HP_ABNORMAL_TRACHEOBRONCHIAL_MORPHOLOGY	189	-0.0915545	-1.47984	0.073501	0.319899	1
HP_HYPERCALCIURIA	22	-0.262443	-1.47969	0.0833333	0.319833	1
HP_DIARRHEA	173	-0.0983899	-1.47926	0.0856031	0.320154	1
GO_REGULATION_OF_VASCULATURE_DEVELOPMENT	207	-0.0893287	-1.47788	0.0627451	0.321851	1
HP_APLASIA_HYPOPLASIA_AFFECTING_THE_FUNDUS	82	-0.13728	-1.47786	0.0758755	0.321604	1
HP_ABNORMALITY_OF_THE_HYPOTHALAMUS_PITUITARY_AXIS	220	-0.0864434	-1.47784	0.0787402	0.321372	1
GO_CYTOKINE_BINDING	67	-0.151535	-1.4767	0.0703934	0.322776	1
GO_PRESYNAPTIC_MODULATION_OF_CHEMICAL_SYNAPTIC_TRANSMISSION	12	-0.347192	-1.47669	0.0750988	0.322525	1
GO_MUCOPOLYSACCHARIDE_METABOLIC_PROCESS	82	-0.139947	-1.47666	0.0796646	0.322298	1
GO_INTRINSIC_COMPONENT_OF_PRESYNAPTIC_ACTIVE_ZONE_MEMBRANE	15	-0.31377	-1.47624	0.0870406	0.32263	1
GO_PROTEIN_ADP_RIBOSYLASE_ACTIVITY	13	-0.347557	-1.47566	0.0885312	0.32311	1
HP_ABNORMAL_LOCATION_OF_EARS	548	-0.0536651	-1.4756	0.0882353	0.322933	1
HP_ABNORMAL_REPRODUCTIVE_SYSTEM_MORPHOLOGY	846	-0.0447897	-1.47556	0.0854871	0.322732	1
GO_INTRACELLULAR_LIGAND_GATED_ION_CHANNEL_ACTIVITY	14	-0.331633	-1.47411	0.0735294	0.324402	1
GO_EMBRYO_DEVELOPMENT	747	-0.0469755	-1.47396	0.0767754	0.324354	1
GO_CYCLIC_NUCLEOTIDE_CATABOLIC_PROCESS	10	-0.384	-1.47376	0.092	0.324358	1
GO_POSITIVE_REGULATION_OF_CELLULAR_PROTEIN_LOCALIZATION	276	-0.0767185	-1.47338	0.0714286	0.324625	1
GO_ALANINE_TRANSPORT	12	-0.358017	-1.4733	0.066	0.324472	1
HP_ABNORMALITY_OF_THE_ABDOMINAL_ORGANS	758	-0.0474209	-1.47329	0.0798403	0.324222	1
GO_PHOSPHORIC_DIESTER_HYDROLASE_ACTIVITY	60	-0.162966	-1.47306	0.0764588	0.324302	1
GO_LYMPHOCYTE_MIGRATION	48	-0.182321	-1.47294	0.0866935	0.324209	1
HP_WHITE_FORELOCK	10	-0.375843	-1.47205	0.0862745	0.325147	1
HP_ABNORMAL_CORTICAL_BONE_MORPHOLOGY	57	-0.165547	-1.47183	0.0773931	0.325181	1
HP_FEMALE_SEXUAL_DYSFUNCTION	36	-0.211621	-1.4713	0.0632653	0.325638	1
GO_REGULATION_OF_ALPHA_BETA_T_CELL_ACTIVATION	48	-0.180446	-1.47051	0.100733	0.326495	1
GO_REGULATION_OF_CELL_PROJECTION_ASSEMBLY	133	-0.110647	-1.47036	0.0883534	0.326431	1
GO_EMBRYONIC_ORGAN_DEVELOPMENT	292	-0.0744305	-1.47032	0.061144	0.326221	1
HP_ABNORMALITY_OF_PELVIC_GIRDLE_BONE_MORPHOLOGY	402	-0.0648924	-1.47029	0.0888889	0.325989	1
GO_LOCOMOTOR_RHYTHM	13	-0.334854	-1.46999	0.0802469	0.326181	1
GO_POSITIVE_REGULATION_OF_CELLULAR_COMPONENT_MOVEMENT	361	-0.0688779	-1.46982	0.0710059	0.326158	1
GO_CILIUM	398	-0.0655051	-1.46858	0.0846457	0.327592	1
GO_REGULATION_OF_ION_TRANSMEMBRANE_TRANSPORT	306	-0.0737134	-1.46849	0.0748988	0.327467	1
GO_REGULATION_OF_ANION_TRANSMEMBRANE_TRANSPORT	23	-0.25605	-1.46771	0.0761523	0.328334	1
HP_ABNORMAL_URINE_PROTEIN_LEVEL	128	-0.111874	-1.46699	0.0643863	0.329114	1
HP_REGIONAL_ABNORMALITY_OF_SKIN	253	-0.0814431	-1.46654	0.0772358	0.329489	1
HP_APLASIA_HYPOPLASIA_INVOLVING_THE_NOSE	77	-0.140345	-1.46647	0.058	0.329318	1
GO_REGULATION_OF_CELL_FATE_COMMITMENT	16	-0.301946	-1.46638	0.0781563	0.329185	1
GO_POSITIVE_REGULATION_OF_TRANSPORTER_ACTIVITY	75	-0.142757	-1.46635	0.0727273	0.32895	1
GO_CARDIAC_EPITHELIAL_TO_MESENCHYMAL_TRANSITION	23	-0.257599	-1.46617	0.0770713	0.328966	1
GO_NEGATIVE_REGULATION_OF_RNA_BIOSYNTHETIC_PROCESS	870	-0.0439866	-1.46604	0.0917969	0.328896	1
HP_ABNORMALITY_OF_DENTAL_MORPHOLOGY	165	-0.0972344	-1.46581	0.0821355	0.328933	1
GO_MEMBRANE_RAFT_ORGANIZATION	19	-0.280417	-1.46529	0.0767677	0.329394	1
HP_BASAL_CELL_CARCINOMA	37	-0.202513	-1.46448	0.0810811	0.330241	1
HP_DISINHIBITION	137	-0.108669	-1.46428	0.094	0.330248	1
GO_RESPONSE_TO_LIGHT_STIMULUS	218	-0.0873944	-1.46427	0.0820312	0.329993	1
GO_COATED_VESICLE_MEMBRANE	124	-0.114713	-1.46374	0.0689655	0.330504	1
HP_ANOPHTHALMIA	50	-0.174115	-1.46368	0.0831683	0.330338	1
HP_URETEROPELVIC_JUNCTION_OBSTRUCTION	11	-0.354616	-1.46358	0.077381	0.330235	1
GO_POSITIVE_REGULATION_OF_EXOCYTOSIS	62	-0.16066	-1.46355	0.0836576	0.330028	1
GO_POSITIVE_REGULATION_OF_CELLULAR_COMPONENT_ORGANIZATION	931	-0.0430267	-1.46341	0.0833333	0.329998	1
HP_INCOORDINATION	153	-0.100803	-1.46331	0.0866935	0.329884	1
GO_NUCLEAR_ENVELOPE	349	-0.068788	-1.4626	0.0761317	0.330602	1
HP_ECTOPIA_LENTIS	33	-0.216731	-1.4625	0.0841121	0.330479	1
HP_INGUINAL_HERNIA	190	-0.0911653	-1.46212	0.0864198	0.330768	1
GO_CHONDROITIN_SULFATE_CATABOLIC_PROCESS	13	-0.335904	-1.46211	0.0878243	0.330521	1
GO_REGULATION_OF_RECEPTOR_CATABOLIC_PROCESS	10	-0.389647	-1.46201	0.0871287	0.330381	1
HP_FAILURE_TO_THRIVE	626	-0.052545	-1.46185	0.0898438	0.330322	1
HP_SUBCUTANEOUS_HEMORRHAGE	126	-0.11228	-1.46091	0.0912863	0.331444	1
HP_ABNORMAL_ENZYME_COENZYME_ACTIVITY	134	-0.109911	-1.46081	0.0804829	0.331309	1
HP_ABNORMAL_URINE_CARBOHYDRATE_LEVEL	24	-0.249241	-1.46075	0.0782779	0.331128	1
HP_FOCAL_ONSET_SEIZURE	152	-0.103714	-1.46035	0.0789474	0.33145	1
GO_HORMONE_TRANSPORT	196	-0.0923062	-1.45936	0.0796813	0.332619	1
GO_EPITHELIAL_CELL_DIFFERENTIATION	387	-0.0656495	-1.45898	0.0775862	0.332896	1
GO_REGULATION_OF_SYSTEM_PROCESS	375	-0.0663147	-1.45872	0.100823	0.333008	1
GO_SMOOTH_MUSCLE_CELL_APOPTOTIC_PROCESS	14	-0.331521	-1.45838	0.0840517	0.333207	1
HP_PARAPLEGIA_PARAPARESIS	168	-0.0965087	-1.45827	0.0721443	0.333103	1
GO_RETINOIC_ACID_RECEPTOR_SIGNALING_PATHWAY	26	-0.236218	-1.4581	0.0725191	0.333099	1
HP_PES_VALGUS	27	-0.232845	-1.45774	0.0701403	0.333396	1
GO_SCHAFFER_COLLATERAL_CA1_SYNAPSE	71	-0.145681	-1.45693	0.0828283	0.334268	1
GO_METAL_ION_TRANSPORT	530	-0.056215	-1.45654	0.0907217	0.334577	1
GO_INTRINSIC_COMPONENT_OF_PRESYNAPTIC_MEMBRANE	55	-0.165368	-1.45583	0.0888889	0.335303	1
HP_CONGENITAL_MUSCULAR_DYSTROPHY	17	-0.294191	-1.45582	0.0856031	0.335061	1
GO_LYSOSOME_LOCALIZATION	52	-0.169294	-1.45504	0.0813008	0.335919	1
GO_POSITIVE_REGULATION_OF_EXCITATORY_POSTSYNAPTIC_POTENTIAL	24	-0.248875	-1.45455	0.0954274	0.336399	1
HP_ASTROCYTOSIS	16	-0.304849	-1.45422	0.0761317	0.336597	1
GO_G_PROTEIN_COUPLED_ACETYLCHOLINE_RECEPTOR_SIGNALING_PATHWAY	13	-0.328451	-1.45392	0.06639	0.336766	1
GO_POSITIVE_REGULATION_OF_ORGANELLE_ASSEMBLY	56	-0.162727	-1.45367	0.104536	0.336852	1
GO_ACID_THIOL_LIGASE_ACTIVITY	20	-0.267739	-1.45325	0.0748988	0.3372	1
HP_ABNORMAL_CARDIAC_ATRIUM_MORPHOLOGY	293	-0.0724504	-1.45325	0.08	0.336944	1
GO_POSITIVE_REGULATION_OF_NEURON_MIGRATION	13	-0.339018	-1.45303	0.0967742	0.336978	1
GO_POSITIVE_REGULATION_OF_NEURON_PROJECTION_DEVELOPMENT	241	-0.0808474	-1.45294	0.102273	0.336849	1
HP_SQUAMOUS_CELL_CARCINOMA_OF_THE_SKIN	10	-0.378588	-1.45253	0.0907258	0.337182	1
GO_TRANSFERASE_ACTIVITY_TRANSFERRING_ACYL_GROUPS	183	-0.0941631	-1.45233	0.08	0.337212	1
GO_ERBB_SIGNALING_PATHWAY	103	-0.12278	-1.45196	0.0968421	0.337503	1
GO_PHOSPHATIDIC_ACID_BINDING	17	-0.289312	-1.45083	0.0841889	0.338867	1
GO_RESPONSE_TO_TRANSFORMING_GROWTH_FACTOR_BETA	181	-0.0916041	-1.4508	0.0953347	0.338659	1
HP_ANAL_STENOSIS	23	-0.257016	-1.44982	0.0839844	0.339812	1
GO_SEGMENTATION	67	-0.148346	-1.4496	0.0831683	0.33985	1
HP_ABNORMAL_MORPHOLOGY_OF_THE_LIMBIC_SYSTEM	21	-0.266968	-1.44942	0.0994152	0.339855	1
GO_HISTONE_H4_K5_ACETYLATION	15	-0.316124	-1.44922	0.0962672	0.33992	1
HP_MICROCORNEA	92	-0.128708	-1.44915	0.0776892	0.33976	1
GO_POSITIVE_REGULATION_OF_MAST_CELL_ACTIVATION	10	-0.380314	-1.44906	0.0989899	0.339654	1
HP_ABNORMALITY_OF_THE_CHEEK	157	-0.0972552	-1.449	0.0813954	0.33948	1
HP_PIERRE_ROBIN_SEQUENCE	14	-0.317242	-1.44882	0.0773694	0.339495	1
GO_REGULATION_OF_CELL_ACTIVATION	290	-0.0750601	-1.44858	0.0820611	0.339584	1
GO_POSITIVE_REGULATION_OF_ERBB_SIGNALING_PATHWAY	22	-0.256006	-1.44852	0.0774059	0.339408	1
GO_PROTEIN_LOCALIZATION_TO_NUCLEUS	215	-0.0854264	-1.44846	0.0796813	0.339241	1
GO_MONONUCLEAR_CELL_DIFFERENTIATION	23	-0.251923	-1.44835	0.0844794	0.339145	1
GO_HIPPO_SIGNALING	41	-0.19074	-1.44822	0.0844794	0.339091	1
HP_ABNORMAL_PULMONARY_VALVE_MORPHOLOGY	45	-0.184314	-1.44814	0.0845361	0.338961	1
GO_PHOSPHATIDYLINOSITOL_BIOSYNTHETIC_PROCESS	97	-0.124568	-1.44813	0.0815939	0.338717	1
GO_CYSTEINE_TYPE_ENDOPEPTIDASE_ACTIVITY	71	-0.146496	-1.44795	0.0916335	0.33871	1
GO_NEGATIVE_REGULATION_OF_CHEMOTAXIS	41	-0.191432	-1.4479	0.0941176	0.33852	1
HP_ABNORMAL_PERIPHERAL_MYELINATION	71	-0.147318	-1.44785	0.0870488	0.338332	1
HP_ABNORMALITY_OF_THE_PITUITARY_GLAND	178	-0.0923711	-1.44776	0.077381	0.338192	1
GO_CARDIAC_MUSCLE_CELL_PROLIFERATION	39	-0.196622	-1.44764	0.0961145	0.338109	1
HP_HYPOPLASIA_OF_THE_CORPUS_CALLOSUM	327	-0.0697815	-1.44735	0.0785124	0.338292	1
GO_REGULATION_OF_MYOBLAST_DIFFERENTIATION	37	-0.200401	-1.44625	0.0941884	0.339633	1
GO_INTEGRAL_COMPONENT_OF_PRESYNAPTIC_ACTIVE_ZONE_MEMBRANE	13	-0.329121	-1.44564	0.09	0.340277	1
GO_SUBSTRATE_DEPENDENT_CELL_MIGRATION	20	-0.267818	-1.44527	0.0992218	0.340575	1
GO_HISTONE_DEUBIQUITINATION	21	-0.262348	-1.44518	0.0854167	0.340449	1
HP_NARROW_MOUTH	145	-0.101149	-1.4446	0.0968992	0.341042	1
HP_URETHRAL_ATRESIA	19	-0.27073	-1.44451	0.0756972	0.340925	1
HP_ABNORMAL_SPERM_MOTILITY	33	-0.210524	-1.44436	0.0766045	0.340873	1
GO_AORTIC_VALVE_DEVELOPMENT	21	-0.257552	-1.44408	0.0738397	0.341063	1
GO_MEIOTIC_CELL_CYCLE_PROCESS	119	-0.111229	-1.4436	0.0745098	0.341448	1
GO_HEAD_MORPHOGENESIS	27	-0.229084	-1.44231	0.10099	0.343097	1
GO_REGULATION_OF_MAST_CELL_ACTIVATION_INVOLVED_IN_IMMUNE_RESPONSE	16	-0.301044	-1.44201	0.0880626	0.34329	1
HP_LOWER_LIMB_SPASTICITY	151	-0.101315	-1.44178	0.0742972	0.343368	1
GO_TRANSMEMBRANE_RECEPTOR_PROTEIN_SERINE_THREONINE_KINASE_ACTIVITY	15	-0.30561	-1.44138	0.102459	0.343702	1
HP_ABNORMALITY_OF_PERIPHERAL_NERVOUS_SYSTEM_ELECTROPHYSIOLOGY	93	-0.127445	-1.44081	0.0821643	0.34429	1
GO_VESICLE_ORGANIZATION	274	-0.074674	-1.44013	0.0874752	0.345046	1
HP_SHORT_TOE	59	-0.156861	-1.44011	0.1	0.344802	1
HP_HYPOCALCEMIA	41	-0.19274	-1.43994	0.0807087	0.344801	1
HP_HYPOPLASTIC_FINGERNAIL	32	-0.212838	-1.43993	0.0863039	0.344554	1
HP_ABNORMAL_TENDON_MORPHOLOGY	516	-0.055048	-1.4399	0.0991903	0.344348	1
GO_THIOESTER_BIOSYNTHETIC_PROCESS	45	-0.182086	-1.43973	0.0857143	0.344352	1
GO_CALCIUM_ION_TRANSMEMBRANE_TRANSPORTER_ACTIVITY	85	-0.128655	-1.4395	0.0848485	0.344434	1
GO_REGULATION_OF_NMDA_RECEPTOR_ACTIVITY	27	-0.23117	-1.43902	0.105155	0.344842	1
HP_ABNORMAL_ORAL_MUCOSA_MORPHOLOGY	174	-0.0954235	-1.43865	0.0829959	0.345136	1
HP_DEVIATION_OF_THE_HALLUX	39	-0.192853	-1.43856	0.0862745	0.345008	1
GO_KERATINOCYTE_DIFFERENTIATION	69	-0.145459	-1.43849	0.0898438	0.344853	1
GO_GROWTH_FACTOR_ACTIVITY	71	-0.145817	-1.4384	0.0909091	0.344733	1
GO_PERICENTRIOLAR_MATERIAL	20	-0.267739	-1.43835	0.0828402	0.344565	1
HP_ABNORMAL_NERVE_CONDUCTION_VELOCITY	76	-0.140529	-1.43825	0.0942308	0.34444	1
GO_CILIARY_TRANSITION_FIBER	10	-0.375608	-1.4376	0.0950495	0.345211	1
HP_IMPAIRED_T_CELL_FUNCTION	17	-0.287909	-1.43731	0.0863931	0.345393	1
HP_NARROW_PALPEBRAL_FISSURE	36	-0.202644	-1.4371	0.109804	0.345424	1
GO_REGULATION_OF_WNT_SIGNALING_PATHWAY_PLANAR_CELL_POLARITY_PATHWAY	13	-0.331088	-1.43678	0.0955285	0.345635	1
HP_EARLY_ONSET_OF_SEXUAL_MATURATION	85	-0.130238	-1.43665	0.08577	0.345563	1
GO_OLFACTORY_LOBE_DEVELOPMENT	24	-0.253559	-1.43665	0.0941176	0.34531	1
GO_REGULATION_OF_MODIFICATION_OF_SYNAPTIC_STRUCTURE	13	-0.32439	-1.43588	0.0953237	0.346159	1
HP_TRUNCAL_ATAXIA	40	-0.19033	-1.43575	0.0909091	0.346076	1
GO_LEUKOCYTE_MIGRATION	225	-0.0821327	-1.43572	0.0905512	0.345866	1
HP_ABNORMAL_BLOOD_POTASSIUM_CONCENTRATION	48	-0.175543	-1.43517	0.0900196	0.346429	1
GO_POSITIVE_REGULATION_OF_MACROPHAGE_ACTIVATION	10	-0.370039	-1.4349	0.097561	0.346552	1
GO_NEUROTRANSMITTER_RECEPTOR_ACTIVITY	48	-0.175936	-1.43434	0.0987903	0.347105	1
GO_INTERLEUKIN_10_PRODUCTION	22	-0.253572	-1.43401	0.105159	0.34732	1
GO_GABA_RECEPTOR_ACTIVITY	11	-0.360891	-1.43373	0.101833	0.347468	1
HP_ABNORMAL_INFLAMMATORY_RESPONSE	522	-0.0546113	-1.43333	0.0831643	0.34781	1
GO_IRON_ION_TRANSMEMBRANE_TRANSPORT	11	-0.346929	-1.43309	0.0949495	0.347878	1
GO_EAR_DEVELOPMENT	150	-0.100756	-1.43244	0.083499	0.348562	1
GO_REGULATION_OF_KIDNEY_DEVELOPMENT	32	-0.215529	-1.43233	0.100592	0.348479	1
GO_POSITIVE_REGULATION_OF_MUSCLE_TISSUE_DEVELOPMENT	48	-0.174835	-1.43193	0.0831601	0.348842	1
GO_REGULATION_OF_MEIOTIC_NUCLEAR_DIVISION	18	-0.282373	-1.43192	0.100791	0.348603	1
GO_SYNAPTIC_VESICLE_RECYCLING	59	-0.156024	-1.43169	0.0974155	0.348705	1
HP_SEBORRHEIC_DERMATITIS	18	-0.279321	-1.43164	0.104449	0.348511	1
GO_DENDRITIC_SPINE_MORPHOGENESIS	59	-0.158366	-1.43157	0.0897959	0.34836	1
GO_SECRETORY_GRANULE_LOCALIZATION	13	-0.324927	-1.43133	0.0960699	0.34847	1
HP_TICS	11	-0.353361	-1.43124	0.071579	0.348354	1
GO_PROTEIN_TYROSINE_KINASE_ACTIVATOR_ACTIVITY	11	-0.357204	-1.43098	0.0933063	0.348452	1
GO_NUCLEAR_CHROMOSOME_TELOMERIC_REGION	87	-0.131592	-1.43079	0.0903733	0.34847	1
GO_GROWTH	702	-0.0479201	-1.43071	0.0885312	0.34834	1
GO_GTPASE_BINDING	448	-0.059109	-1.4305	0.101167	0.348399	1
GO_T_CELL_MIGRATION	29	-0.217579	-1.4296	0.0875764	0.349452	1
GO_ENDODERM_DEVELOPMENT	55	-0.161826	-1.42878	0.0893536	0.350402	1
HP_ABNORMALLY_LOW_PITCHED_VOICE	13	-0.326466	-1.42848	0.102	0.350599	1
GO_REGULATION_OF_TELOMERE_MAINTENANCE_VIA_TELOMERE_LENGTHENING	54	-0.165679	-1.42844	0.0905588	0.3504	1
GO_TUMOR_NECROSIS_FACTOR_SECRETION	19	-0.270874	-1.428	0.0954357	0.350817	1
HP_DIFFUSE_CEREBRAL_ATROPHY	29	-0.225513	-1.42722	0.0985916	0.351695	1
GO_EYE_PHOTORECEPTOR_CELL_DEVELOPMENT	18	-0.283681	-1.42691	0.08	0.351893	1
GO_REGULATION_OF_ENDOCRINE_PROCESS	20	-0.265306	-1.42652	0.113725	0.352212	1
HP_HIGH_MYOPIA	31	-0.211904	-1.4265	0.10251	0.351997	1
HP_RENAL_INSUFFICIENCY	218	-0.084508	-1.42605	0.0981132	0.352396	1
GO_REGULATION_OF_MICROTUBULE_CYTOSKELETON_ORGANIZATION	162	-0.0951013	-1.426	0.0924855	0.352233	1
GO_NEGATIVE_REGULATION_OF_PROTEOLYSIS	193	-0.0888902	-1.42597	0.0928433	0.352035	1
GO_POSITIVE_REGULATION_OF_INTERFERON_BETA_PRODUCTION	21	-0.262366	-1.42537	0.106838	0.352691	1
GO_CELLULAR_PROTEIN_CONTAINING_COMPLEX_LOCALIZATION	18	-0.277351	-1.42534	0.0946746	0.352486	1
HP_COGNITIVE_IMPAIRMENT	456	-0.0585118	-1.42499	0.0976096	0.352755	1
GO_SENSORY_PERCEPTION_OF_LIGHT_STIMULUS	101	-0.120269	-1.42464	0.0946237	0.353013	1
HP_GAIT_ATAXIA	133	-0.107337	-1.42435	0.0793651	0.353116	1
GO_POSITIVE_REGULATION_OF_CALCINEURIN_MEDIATED_SIGNALING	10	-0.374275	-1.42417	0.0983607	0.353119	1
GO_SYNAPTIC_TRANSMISSION_GLUTAMATERGIC	67	-0.144219	-1.42363	0.0720165	0.353705	1
GO_PRESYNAPSE	402	-0.0609761	-1.42297	0.0898204	0.354418	1
GO_REGULATION_OF_RECEPTOR_SIGNALING_PATHWAY_VIA_STAT	64	-0.152075	-1.42289	0.0996016	0.354289	1
GO_POSITIVE_REGULATION_OF_P38MAPK_CASCADE	18	-0.280943	-1.42283	0.0872211	0.354117	1
HP_ABNORMALITY_OF_THE_INTERVERTEBRAL_DISK	32	-0.216766	-1.42242	0.111349	0.354465	1
HP_CEREBRAL_VISUAL_IMPAIRMENT	114	-0.11282	-1.42236	0.0925197	0.354329	1
GO_CARBOHYDRATE_DERIVATIVE_BIOSYNTHETIC_PROCESS	487	-0.0573824	-1.42234	0.0959184	0.3541	1
HP_ABNORMALITY_OF_THE_LYMPHATIC_SYSTEM	399	-0.0612222	-1.42233	0.0892495	0.353855	1
GO_INSULIN_SECRETION	139	-0.103248	-1.4221	0.102204	0.353947	1
HP_PARESTHESIA	58	-0.157613	-1.42199	0.119192	0.353865	1
GO_HYALURONAN_METABOLIC_PROCESS	25	-0.239026	-1.42128	0.108108	0.35469	1
GO_RESPONSE_TO_BMP	105	-0.117014	-1.42124	0.110442	0.354511	1
GO_CARDIAC_CHAMBER_DEVELOPMENT	118	-0.112872	-1.42117	0.102204	0.354343	1
HP_SCARRING	96	-0.121848	-1.41967	0.0967078	0.356264	1
GO_POSITIVE_REGULATION_OF_MORPHOGENESIS_OF_AN_EPITHELIUM	25	-0.232949	-1.41951	0.107212	0.356273	1
GO_NEUROMUSCULAR_JUNCTION_DEVELOPMENT	44	-0.179616	-1.41938	0.108055	0.356215	1
GO_PALLIUM_DEVELOPMENT	140	-0.102943	-1.41872	0.103792	0.356947	1
GO_AMINE_TRANSPORT	53	-0.164503	-1.41776	0.0951456	0.358101	1
GO_HISTONE_METHYLTRANSFERASE_ACTIVITY_H3_K4_SPECIFIC	14	-0.311448	-1.41755	0.0990476	0.35814	1
HP_MORPHOLOGICAL_ABNORMALITY_OF_THE_PYRAMIDAL_TRACT	51	-0.167049	-1.41735	0.105051	0.358194	1
GO_REGULATION_OF_CELLULAR_PROTEIN_CATABOLIC_PROCESS	220	-0.0839713	-1.41646	0.0934959	0.359273	1
GO_REGULATION_OF_PEPTIDE_SECRETION	240	-0.0795793	-1.41633	0.0927419	0.359237	1
GO_POSITIVE_REGULATION_OF_PROTEIN_CATABOLIC_PROCESS	180	-0.0893393	-1.41603	0.116424	0.35944	1
GO_POSITIVE_REGULATION_OF_SYNAPTIC_TRANSMISSION	130	-0.108186	-1.41571	0.0957854	0.359629	1
HP_HYPOGLYCEMIC_SEIZURES	16	-0.283859	-1.41546	0.0905263	0.359757	1
HP_MALABSORPTION	136	-0.104288	-1.41536	0.0910853	0.359661	1
HP_RECURRENT_URINARY_TRACT_INFECTIONS	72	-0.146735	-1.41479	0.106339	0.360236	1
GO_NEGATIVE_REGULATION_OF_ORGAN_GROWTH	24	-0.247566	-1.41478	0.0878906	0.359994	1
GO_REGULATION_OF_CELLULAR_COMPONENT_BIOGENESIS	743	-0.0464994	-1.41472	0.1	0.359829	1
HP_MACULAR_DEGENERATION	50	-0.171235	-1.41454	0.103647	0.359839	1
GO_DENDRITE_SELF_AVOIDANCE	11	-0.356734	-1.41453	0.0936864	0.359603	1
GO_MESODERM_MORPHOGENESIS	48	-0.17039	-1.41433	0.0987903	0.359657	1
HP_APLASIA_HYPOPLASIA_OF_THE_TONGUE	29	-0.217893	-1.41384	0.102713	0.360148	1
HP_ABNORMAL_ARACHNOID_MATER_MORPHOLOGY	22	-0.254828	-1.41324	0.0888031	0.360763	1
GO_REGULATION_OF_PROTEIN_KINASE_C_SIGNALING	13	-0.322568	-1.41302	0.0965909	0.360817	1
GO_GLAND_MORPHOGENESIS	84	-0.134923	-1.41271	0.0938124	0.36103	1
HP_ABNORMALITY_OF_THE_TONSILS	16	-0.288724	-1.41257	0.0967742	0.360986	1
GO_DORSAL_VENTRAL_PATTERN_FORMATION	59	-0.160289	-1.41246	0.122736	0.360895	1
GO_I_KAPPAB_PHOSPHORYLATION	13	-0.323992	-1.41245	0.10625	0.360673	1
GO_POSITIVE_REGULATION_OF_LEUKOCYTE_DIFFERENTIATION	87	-0.128068	-1.41183	0.109804	0.361333	1
GO_NEGATIVE_REGULATION_OF_AMYLOID_PRECURSOR_PROTEIN_CATABOLIC_PROCESS	14	-0.314384	-1.41122	0.11336	0.362014	1
GO_LYMPHOCYTE_DIFFERENTIATION	208	-0.0848684	-1.41117	0.113503	0.361837	1
GO_CELLULAR_RESPONSE_TO_PEPTIDE_HORMONE_STIMULUS	239	-0.078755	-1.41115	0.106383	0.361614	1
GO_CYTOKINE_METABOLIC_PROCESS	30	-0.217256	-1.41092	0.10387	0.361718	1
HP_AMINOACIDURIA	97	-0.122711	-1.41032	0.0966469	0.362398	1
HP_PERIVENTRICULAR_LEUKOMALACIA	22	-0.250824	-1.40995	0.101562	0.362648	1
GO_INTEGRAL_COMPONENT_OF_SYNAPTIC_VESICLE_MEMBRANE	27	-0.226975	-1.40972	0.111753	0.36273	1
HP_DUPLICATION_OF_HAND_BONES	151	-0.10115	-1.40969	0.0934959	0.362532	1
GO_REGULATION_OF_PHOSPHATIDYLINOSITOL_3_KINASE_SIGNALING	80	-0.135607	-1.40956	0.108871	0.362451	1
GO_BASEMENT_MEMBRANE_ORGANIZATION	26	-0.229374	-1.40946	0.101545	0.362344	1
HP_ABNORMAL_HEART_VALVE_PHYSIOLOGY	201	-0.0860278	-1.40931	0.0905512	0.362334	1
GO_DERMATAN_SULFATE_METABOLIC_PROCESS	13	-0.327088	-1.40913	0.0950495	0.362362	1
GO_RESPONSE_TO_RADIATION	316	-0.0683101	-1.40912	0.0900196	0.362127	1
GO_TUBULIN_BINDING	293	-0.0732103	-1.40905	0.109959	0.361987	1
HP_HYPODONTIA	132	-0.103764	-1.40898	0.0995935	0.361864	1
GO_REGULATION_OF_PROTEIN_LOCALIZATION	706	-0.0466167	-1.40896	0.119342	0.361645	1
GO_RENAL_SYSTEM_VASCULATURE_DEVELOPMENT	14	-0.308366	-1.4084	0.0969072	0.362235	1
HP_ONYCHOGRYPOSIS	10	-0.370039	-1.40818	0.103659	0.362324	1
GO_EXOCYTIC_PROCESS	68	-0.145562	-1.40815	0.0873181	0.362108	1
GO_REGULATION_OF_BONE_MINERALIZATION	41	-0.181963	-1.40812	0.105769	0.361895	1
GO_DNA_METHYLATION	47	-0.173296	-1.40711	0.109474	0.363179	1
HP_TELECANTHUS	108	-0.114504	-1.40691	0.107212	0.363197	1
HP_PARAPLEGIA	124	-0.107849	-1.40615	0.0930693	0.364037	1
GO_REGULATION_OF_NEURON_MIGRATION	33	-0.204054	-1.40589	0.108268	0.364194	1
GO_HETEROCHROMATIN	63	-0.148338	-1.40496	0.0931677	0.365339	1
GO_REGULATION_OF_BODY_FLUID_LEVELS	282	-0.0715364	-1.40496	0.10664	0.365092	1
GO_POSITIVE_REGULATION_OF_SODIUM_ION_TRANSPORT	27	-0.222388	-1.40473	0.0898438	0.365191	1
GO_CELLULAR_COMPONENT_MAINTENANCE	49	-0.173666	-1.40453	0.106426	0.365244	1
GO_BIOMINERALIZATION	86	-0.130514	-1.40442	0.111111	0.365155	1
GO_INSULIN_LIKE_GROWTH_FACTOR_RECEPTOR_SIGNALING_PATHWAY	22	-0.250196	-1.40421	0.117172	0.365206	1
GO_SEMAPHORIN_RECEPTOR_BINDING	21	-0.253062	-1.40412	0.103376	0.365088	1
GO_SPINAL_CORD_DEVELOPMENT	79	-0.134399	-1.40389	0.12	0.365179	1
HP_AGNOSIA	25	-0.23755	-1.40361	0.121649	0.365321	1
HP_APLASIA_HYPOPLASIA_OF_THE_OPTIC_NERVE	62	-0.152876	-1.40341	0.110454	0.365372	1
HP_LETHAL_SKELETAL_DYSPLASIA	10	-0.359608	-1.40293	0.108055	0.365871	1
GO_NMDA_SELECTIVE_GLUTAMATE_RECEPTOR_COMPLEX	10	-0.362275	-1.40269	0.118	0.365999	1
HP_GASTROINTESTINAL_HEMORRHAGE	82	-0.133102	-1.40249	0.111111	0.366087	1
HP_APLASIA_HYPOPLASIA_OF_THE_RETINA	23	-0.245731	-1.40144	0.130693	0.36742	1
GO_CARBOXYPEPTIDASE_ACTIVITY	22	-0.246193	-1.40093	0.126531	0.367961	1
GO_BROWN_FAT_CELL_DIFFERENTIATION	33	-0.208638	-1.40004	0.123203	0.369042	1
GO_POLYOL_BIOSYNTHETIC_PROCESS	39	-0.188753	-1.39998	0.102823	0.368886	1
GO_NEGATIVE_REGULATION_OF_MYOBLAST_DIFFERENTIATION	18	-0.269441	-1.39991	0.111328	0.368742	1
HP_BLEPHAROPHIMOSIS	87	-0.128962	-1.3997	0.111801	0.368806	1
HP_ABNORMALITY_OF_THE_GINGIVA	142	-0.101769	-1.39918	0.10352	0.369295	1
GO_ISWI_TYPE_COMPLEX	10	-0.358588	-1.39903	0.0939335	0.369287	1
HP_GENERALIZED_ONSET_MOTOR_SEIZURE	97	-0.120727	-1.39823	0.10728	0.37021	1
GO_MICROTUBULE_SEVERING	11	-0.339634	-1.39752	0.114407	0.37106	1
GO_DNA_POLYMERASE_COMPLEX	18	-0.27061	-1.39732	0.0946197	0.371123	1
GO_POSITIVE_REGULATION_OF_LIPID_BIOSYNTHETIC_PROCESS	49	-0.170644	-1.39716	0.10998	0.371137	1
GO_RESPONSE_TO_VITAMIN_D	23	-0.249236	-1.39678	0.115686	0.371463	1
GO_NEGATIVE_REGULATION_OF_METAPHASE_ANAPHASE_TRANSITION_OF_CELL_CYCLE	34	-0.200275	-1.39674	0.114943	0.371279	1
GO_PARAXIAL_MESODERM_DEVELOPMENT	14	-0.301562	-1.39587	0.10241	0.372412	1
HP_APRAXIA	125	-0.105501	-1.39546	0.102913	0.372797	1
GO_PROTEIN_EXIT_FROM_ENDOPLASMIC_RETICULUM	40	-0.185535	-1.39521	0.11134	0.372925	1
HP_NASAL_SPEECH	62	-0.15104	-1.39507	0.097561	0.372902	1
GO_NEUROTRANSMITTER_TRANSPORT	168	-0.0922505	-1.39456	0.11546	0.373464	1
GO_ANTERIOR_POSTERIOR_PATTERN_SPECIFICATION	123	-0.10894	-1.39445	0.101796	0.373375	1
GO_CD8_POSITIVE_ALPHA_BETA_T_CELL_ACTIVATION	15	-0.294861	-1.39425	0.108055	0.373436	1
GO_PROTEIN_KINASE_B_SIGNALING	158	-0.0964082	-1.39403	0.116054	0.373557	1
HP_BONE_PAIN	51	-0.162957	-1.39312	0.112426	0.374713	1
HP_APLASIA_HYPOPLASIA_OF_THE_PANCREAS	14	-0.305071	-1.39297	0.131148	0.374699	1
HP_RENAL_CYST	194	-0.0861685	-1.39219	0.121569	0.375639	1
HP_INTRACRANIAL_CYSTIC_LESION	129	-0.105573	-1.39192	0.106339	0.375778	1
GO_VACUOLAR_LUMEN	118	-0.11125	-1.39154	0.106855	0.376097	1
GO_EPITHELIAL_CELL_CELL_ADHESION	11	-0.348576	-1.39139	0.107287	0.376087	1
GO_PROTEOGLYCAN_BINDING	21	-0.255597	-1.39131	0.116466	0.375953	1
GO_REGULATION_OF_CILIUM_ASSEMBLY	42	-0.176046	-1.39064	0.125984	0.376737	1
GO_TOR_COMPLEX	14	-0.309991	-1.39058	0.12249	0.376577	1
GO_MAST_CELL_MIGRATION	10	-0.354353	-1.39026	0.116732	0.376819	1
GO_CELL_DIFFERENTIATION_IN_HINDBRAIN	16	-0.287312	-1.39024	0.105691	0.376602	1
HP_ABNORMALITY_OF_THE_OPTIC_NERVE	532	-0.0529495	-1.39001	0.111111	0.376735	1
GO_POSITIVE_REGULATION_OF_SKELETAL_MUSCLE_TISSUE_DEVELOPMENT	15	-0.294861	-1.38977	0.109195	0.376862	1
GO_GLUCOCORTICOID_RECEPTOR_BINDING	15	-0.284556	-1.38976	0.111328	0.376627	1
GO_CARTILAGE_DEVELOPMENT	120	-0.108228	-1.38915	0.118577	0.377353	1
HP_DIFFICULTY_WALKING	181	-0.0875005	-1.38912	0.108317	0.377156	1
GO_REGULATION_OF_AMINO_ACID_IMPORT_ACROSS_PLASMA_MEMBRANE	11	-0.350929	-1.38894	0.116981	0.377159	1
GO_INHIBITORY_SYNAPSE_ASSEMBLY	15	-0.296456	-1.38884	0.112016	0.377038	1
HP_BOWING_OF_THE_ARM	17	-0.287674	-1.38867	0.11575	0.377057	1
GO_PHOSPHATIDYLETHANOLAMINE_BIOSYNTHETIC_PROCESS	10	-0.363608	-1.38808	0.120408	0.37777	1
GO_RESPONSE_TO_THYROID_HORMONE	19	-0.266739	-1.38771	0.115308	0.378076	1
HP_CONE_SHAPED_EPIPHYSIS	58	-0.154936	-1.38719	0.107071	0.37867	1
GO_TOLL_LIKE_RECEPTOR_4_SIGNALING_PATHWAY	20	-0.257457	-1.38707	0.116525	0.378628	1
HP_DEPRESSIVITY	233	-0.0777874	-1.38652	0.124498	0.379225	1
HP_APLASIA_HYPOPLASIA_AFFECTING_THE_EYE	295	-0.0712041	-1.38651	0.101053	0.379008	1
HP_PANCREATIC_CYSTS	26	-0.227743	-1.38626	0.105809	0.379153	1
HP_ABNORMAL_SEX_DETERMINATION	10	-0.355608	-1.38622	0.110902	0.37897	1
GO_REGULATION_OF_SECRETION	436	-0.0579074	-1.38617	0.0998081	0.37878	1
GO_SMOOTH_MUSCLE_CELL_PROLIFERATION	94	-0.122771	-1.38613	0.123142	0.378595	1
HP_LONG_FINGERS	175	-0.0901549	-1.38611	0.105477	0.378393	1
GO_PROTEIN_MONOUBIQUITINATION	59	-0.153926	-1.38606	0.113095	0.378216	1
GO_MONONUCLEAR_CELL_MIGRATION	39	-0.191748	-1.38528	0.106426	0.379168	1
GO_FAD_BINDING	23	-0.242085	-1.38524	0.125506	0.378972	1
GO_NEGATIVE_REGULATION_OF_PROTEIN_METABOLIC_PROCESS	780	-0.0442661	-1.385	0.105263	0.379084	1
HP_FAIR_HAIR	10	-0.363137	-1.38416	0.0992063	0.380171	1
GO_CELLULAR_RESPONSE_TO_ACID_CHEMICAL	59	-0.152324	-1.38317	0.110454	0.381517	1
GO_ORGANIC_HYDROXY_COMPOUND_METABOLIC_PROCESS	335	-0.0653053	-1.38271	0.124748	0.381928	1
GO_DNA_BINDING_TRANSCRIPTION_REPRESSOR_ACTIVITY	184	-0.087648	-1.3827	0.115914	0.381704	1
GO_LAMIN_BINDING	14	-0.306808	-1.38262	0.122244	0.38158	1
GO_CYCLIC_NUCLEOTIDE_PHOSPHODIESTERASE_ACTIVITY	16	-0.280838	-1.38218	0.107356	0.382028	1
GO_ANNEALING_ACTIVITY	12	-0.333359	-1.38216	0.117043	0.381822	1
GO_MYELOID_CELL_HOMEOSTASIS	110	-0.112253	-1.38128	0.111562	0.382952	1
GO_MYELIN_ASSEMBLY	19	-0.266967	-1.38127	0.0923379	0.382726	1
GO_PROTEIN_C_TERMINUS_BINDING	160	-0.093492	-1.38105	0.121019	0.382829	1
GO_HEART_GROWTH	66	-0.14432	-1.3809	0.116371	0.382788	1
GO_REGULATION_OF_HISTONE_H3_K4_METHYLATION	23	-0.245898	-1.38089	0.107692	0.382558	1
GO_RESPONSE_TO_HORMONE	607	-0.048887	-1.38072	0.118852	0.382547	1
HP_MYALGIA	91	-0.124965	-1.38018	0.121649	0.383191	1
HP_STARING_GAZE	11	-0.347635	-1.37997	0.121905	0.383284	1
GO_SKELETAL_MUSCLE_CELL_PROLIFERATION	10	-0.350902	-1.37993	0.115768	0.383111	1
GO_MAST_CELL_ACTIVATION	32	-0.206042	-1.37983	0.121723	0.383019	1
GO_NEGATIVE_REGULATION_OF_CHROMOSOME_SEGREGATION	40	-0.179717	-1.37934	0.119149	0.383514	1
HP_ABNORMAL_LOCALIZATION_OF_KIDNEY	119	-0.108141	-1.37924	0.109127	0.383423	1
GO_CYTOPLASMIC_MICROTUBULE_ORGANIZATION	57	-0.157464	-1.37868	0.130522	0.384076	1
HP_RADIAL_BOWING	12	-0.321907	-1.37857	0.128257	0.383998	1
GO_REGULATION_OF_POSTSYNAPTIC_CYTOSOLIC_CALCIUM_ION_CONCENTRATION	12	-0.330222	-1.37845	0.125	0.383925	1
HP_MUCOSAL_TELANGIECTASIAE	30	-0.215737	-1.37812	0.120553	0.384172	1
HP_ABNORMALITY_OF_THE_BLADDER	306	-0.0675868	-1.37775	0.116183	0.384486	1
HP_LARGE_FOREHEAD	15	-0.30561	-1.37772	0.128353	0.38429	1
HP_GRAY_MATTER_HETEROTOPIA	74	-0.134189	-1.37769	0.10495	0.384094	1
GO_ER_NUCLEUS_SIGNALING_PATHWAY	46	-0.171047	-1.37737	0.106212	0.384328	1
GO_SPHINGOID_METABOLIC_PROCESS	17	-0.278303	-1.3773	0.100205	0.384196	1
HP_LIMB_ATAXIA	55	-0.157654	-1.37643	0.118299	0.38532	1
GO_POSITIVE_REGULATION_OF_CYTOKINE_PRODUCTION_INVOLVED_IN_INFLAMMATORY_RESPONSE	10	-0.361333	-1.3759	0.129817	0.385876	1
GO_ION_CHANNEL_REGULATOR_ACTIVITY	81	-0.131518	-1.37544	0.112403	0.386297	1
GO_REGULATION_OF_SMAD_PROTEIN_SIGNAL_TRANSDUCTION	15	-0.298915	-1.37534	0.121272	0.386196	1
GO_ANION_CATION_SYMPORTER_ACTIVITY	12	-0.329699	-1.375	0.105708	0.38645	1
GO_POSITIVE_REGULATION_OF_CELL_DEVELOPMENT	415	-0.0587321	-1.3749	0.110039	0.386365	1
GO_SENSORY_PERCEPTION_OF_MECHANICAL_STIMULUS	105	-0.113684	-1.3747	0.104255	0.386415	1
HP_LIMITED_KNEE_EXTENSION	12	-0.327947	-1.37443	0.132924	0.386572	1
GO_MUSCLE_CELL_MIGRATION	65	-0.145187	-1.37433	0.117202	0.386479	1
GO_CALCIUM_DEPENDENT_CELL_CELL_ADHESION_VIA_PLASMA_MEMBRANE_CELL_ADHESION_MOLECULES	31	-0.204473	-1.37385	0.12115	0.386984	1
GO_MRNA_TRANSCRIPTION	12	-0.326535	-1.37364	0.129225	0.387053	1
HP_LONG_FOOT	18	-0.276112	-1.37348	0.108384	0.387031	1
GO_AMYLOID_BETA_FORMATION	34	-0.199896	-1.37345	0.106589	0.38684	1
GO_GALACTOSYLTRANSFERASE_ACTIVITY	19	-0.262245	-1.37345	0.116232	0.386593	1
GO_REGULATION_OF_HISTONE_MODIFICATION	113	-0.112013	-1.37314	0.119048	0.38685	1
HP_PULMONIC_STENOSIS	81	-0.131512	-1.37287	0.122699	0.387024	1
GO_VITAMIN_BINDING	94	-0.122936	-1.37275	0.131474	0.386962	1
GO_NEGATIVE_REGULATION_OF_FATTY_ACID_BIOSYNTHETIC_PROCESS	12	-0.315108	-1.37273	0.121399	0.386743	1
GO_TAU_PROTEIN_BINDING	42	-0.176173	-1.37259	0.113095	0.386721	1
GO_METALLOPEPTIDASE_ACTIVITY	109	-0.113241	-1.37234	0.135417	0.38686	1
GO_NEGATIVE_REGULATION_OF_ALCOHOL_BIOSYNTHETIC_PROCESS	10	-0.35702	-1.37189	0.111828	0.387286	1
HP_ADRENAL_HYPOPLASIA	17	-0.274998	-1.37175	0.110672	0.38726	1
HP_OVERFRIENDLINESS	10	-0.353176	-1.37145	0.124046	0.3875	1
GO_SIGNALING_RECEPTOR_LIGAND_PRECURSOR_PROCESSING	16	-0.285938	-1.37115	0.132609	0.387715	1
GO_NEGATIVE_REGULATION_OF_CELL_GROWTH	140	-0.100487	-1.37112	0.114228	0.387516	1
HP_FACIAL_ASYMMETRY	102	-0.116467	-1.37102	0.10625	0.387433	1
HP_ABNORMALITY_OF_PROTHROMBIN	20	-0.257614	-1.3707	0.110487	0.387689	1
HP_ABNORMALITY_OF_THE_TONGUE	227	-0.078763	-1.37028	0.110204	0.388114	1
HP_HIRSUTISM	137	-0.100617	-1.3701	0.119748	0.388133	1
HP_ABNORMAL_ASTROCYTE_MORPHOLOGY	28	-0.219178	-1.3697	0.12326	0.388504	1
GO_REGULATION_OF_DEVELOPMENTAL_PIGMENTATION	11	-0.336497	-1.3695	0.133603	0.38857	1
GO_POSITIVE_REGULATION_OF_EXTRINSIC_APOPTOTIC_SIGNALING_PATHWAY_VIA_DEATH_DOMAIN_RECEPTORS	11	-0.344576	-1.36945	0.129032	0.388405	1
GO_REGULATION_OF_PLATELET_DERIVED_GROWTH_FACTOR_RECEPTOR_SIGNALING_PATHWAY	20	-0.254003	-1.36939	0.11875	0.388253	1
HP_APLASIA_HYPOPLASIA_INVOLVING_THE_SINUSES	14	-0.291744	-1.3693	0.123529	0.388134	1
HP_ABNORMALITY_OF_URINE_HOMEOSTASIS	398	-0.0594987	-1.36929	0.125	0.387902	1
GO_POSTSYNAPTIC_DENSITY_INTRACELLULAR_COMPONENT	16	-0.283271	-1.36797	0.126195	0.38976	1
GO_SMOOTH_MUSCLE_CELL_DIFFERENTIATION	42	-0.180277	-1.36796	0.119097	0.389517	1
GO_NEGATIVE_REGULATION_OF_CALCINEURIN_MEDIATED_SIGNALING	12	-0.325228	-1.36791	0.12115	0.389337	1
GO_MULTICELLULAR_ORGANISM_GROWTH	116	-0.107877	-1.36786	0.115464	0.389194	1
HP_DYSGENESIS_OF_THE_HIPPOCAMPUS	11	-0.332497	-1.36762	0.11022	0.389323	1
GO_RESPONSE_TO_LEUKEMIA_INHIBITORY_FACTOR	77	-0.131177	-1.36714	0.12749	0.389885	1
HP_DESCENDING_THORACIC_AORTA_ANEURYSM	11	-0.342615	-1.36672	0.130879	0.390293	1
GO_NEGATIVE_REGULATION_OF_CELLULAR_COMPONENT_ORGANIZATION	562	-0.0518293	-1.3666	0.131213	0.390229	1
HP_CEREBRAL_CALCIFICATION	84	-0.128225	-1.36642	0.105469	0.390257	1
GO_CELLULAR_RESPONSE_TO_THYROID_HORMONE_STIMULUS	14	-0.296743	-1.36534	0.127049	0.39173	1
HP_TALIPES_VALGUS	11	-0.336419	-1.36463	0.135436	0.392586	1
GO_POSITIVE_REGULATION_OF_NUCLEOTIDE_METABOLIC_PROCESS	29	-0.209567	-1.36445	0.119782	0.392603	1
HP_MIDFACE_RETRUSION	207	-0.0826059	-1.36428	0.137097	0.392623	1
GO_POSITIVE_REGULATION_OF_GLYCOGEN_METABOLIC_PROCESS	14	-0.303613	-1.36424	0.120833	0.392432	1
HP_ORAL_ULCER	10	-0.352549	-1.36413	0.111332	0.392381	1
GO_MESODERMAL_CELL_DIFFERENTIATION	19	-0.26317	-1.36408	0.12395	0.392218	1
HP_BROAD_NASAL_TIP	102	-0.114042	-1.36381	0.109244	0.392368	1
HP_LOWER_EXTREMITY_JOINT_DISLOCATION	206	-0.080512	-1.36381	0.123431	0.392127	1
HP_TOE_WALKING	43	-0.1732	-1.36348	0.124748	0.392452	1
HP_DEEPLY_SET_EYE	147	-0.0959107	-1.36288	0.11811	0.393159	1
GO_CELLULAR_RESPONSE_TO_CARBOHYDRATE_STIMULUS	100	-0.117662	-1.36271	0.124752	0.393202	1
HP_ABNORMALITY_OF_THE_SPINOCEREBELLAR_TRACTS	10	-0.348941	-1.36222	0.139959	0.39372	1
HP_CONFUSION	37	-0.189616	-1.36221	0.141129	0.393484	1
GO_REGULATION_OF_CALCIUM_ION_IMPORT	19	-0.260473	-1.36215	0.122153	0.393342	1
GO_PHOSPHOLIPASE_C_ACTIVATING_G_PROTEIN_COUPLED_RECEPTOR_SIGNALING_PATHWAY	37	-0.189319	-1.36209	0.130612	0.393207	1
GO_ALCOHOL_BIOSYNTHETIC_PROCESS	106	-0.110759	-1.36181	0.120792	0.393452	1
GO_LONG_TERM_SYNAPTIC_POTENTIATION	67	-0.142724	-1.36162	0.124521	0.393509	1
GO_NEGATIVE_REGULATION_OF_INTERFERON_GAMMA_PRODUCTION	15	-0.286151	-1.36145	0.126556	0.393532	1
GO_CYTOSKELETON_DEPENDENT_CYTOKINESIS	69	-0.135496	-1.36135	0.12766	0.39348	1
HP_POLYSPLENIA	11	-0.336968	-1.36102	0.140816	0.393719	1
GO_OUTFLOW_TRACT_MORPHOGENESIS	53	-0.15874	-1.36086	0.137214	0.393724	1
GO_EAR_MORPHOGENESIS	76	-0.129388	-1.36082	0.130705	0.393539	1
HP_NEPHROCALCINOSIS	41	-0.182755	-1.3603	0.13215	0.394064	1
GO_REGULATION_OF_PH	64	-0.142466	-1.35988	0.131846	0.394471	1
GO_ADULT_BEHAVIOR	95	-0.119534	-1.35984	0.1125	0.39428	1
GO_REGULATION_OF_SKELETAL_MUSCLE_CELL_DIFFERENTIATION	16	-0.281348	-1.35957	0.12605	0.394453	1
GO_DENSE_CORE_GRANULE	20	-0.258634	-1.35934	0.137097	0.394552	1
HP_LANGUAGE_IMPAIRMENT	36	-0.193903	-1.35802	0.135354	0.396336	1
HP_GENERALIZED_CLONIC_SEIZURE	19	-0.260473	-1.35777	0.128906	0.396483	1
HP_ABNORMALITY_OF_THE_LIVER	652	-0.0472445	-1.35734	0.105788	0.396907	1
HP_ABNORMAL_CARDIAC_SEPTUM_MORPHOLOGY	452	-0.0563998	-1.35721	0.128773	0.396872	1
GO_CIS_GOLGI_NETWORK	40	-0.184591	-1.35695	0.129741	0.397062	1
GO_REGULATION_OF_CELL_ADHESION_MEDIATED_BY_INTEGRIN	28	-0.219795	-1.35693	0.139959	0.39684	1
HP_ABNORMAL_UPPER_LIMB_BONE_MORPHOLOGY	301	-0.0683784	-1.35666	0.12024	0.397	1
GO_INNER_EAR_MORPHOGENESIS	66	-0.143138	-1.35653	0.120902	0.396956	1
HP_RENAL_DUPLICATION	21	-0.241994	-1.35644	0.14053	0.396848	1
GO_NEGATIVE_REGULATION_OF_CARDIAC_MUSCLE_CELL_PROLIFERATION	12	-0.330745	-1.35641	0.141684	0.39664	1
HP_DYSKINESIA	163	-0.0908864	-1.35636	0.126556	0.396501	1
GO_NEGATIVE_REGULATION_OF_PROTEIN_EXIT_FROM_ENDOPLASMIC_RETICULUM	10	-0.355843	-1.35629	0.129293	0.396378	1
HP_XANTHOMATOSIS	15	-0.295488	-1.35625	0.130859	0.396191	1
GO_DICARBOXYLIC_ACID_TRANSMEMBRANE_TRANSPORTER_ACTIVITY	26	-0.22352	-1.35611	0.127049	0.396151	1
GO_RESPONSE_TO_ENDOPLASMIC_RETICULUM_STRESS	241	-0.0750056	-1.35556	0.132383	0.396757	1
GO_LIPOPROTEIN_BIOSYNTHETIC_PROCESS	79	-0.128295	-1.35546	0.13442	0.396657	1
GO_MIDBRAIN_DOPAMINERGIC_NEURON_DIFFERENTIATION	11	-0.329987	-1.35532	0.120163	0.396648	1
HP_HAMMERTOE	34	-0.199282	-1.35526	0.141975	0.39651	1
GO_SPLEEN_DEVELOPMENT	19	-0.263893	-1.35517	0.128155	0.396384	1
GO_PROSTANOID_BIOSYNTHETIC_PROCESS	15	-0.291382	-1.35501	0.130435	0.396408	1
GO_PROTEIN_AUTOUBIQUITINATION	58	-0.150291	-1.35457	0.118343	0.396853	1
HP_CORONAL_CLEFT_VERTEBRAE	11	-0.346772	-1.35434	0.11691	0.397012	1
HP_ABNORMAL_CIRCULATING_CHOLESTEROL_CONCENTRATION	65	-0.144484	-1.35418	0.121704	0.39702	1
GO_REGULATION_OF_CARBOHYDRATE_BIOSYNTHETIC_PROCESS	65	-0.144188	-1.35416	0.128655	0.396816	1
HP_FLAT_CORNEA	10	-0.353176	-1.35408	0.129167	0.396716	1
HP_TIBIAL_TORSION	12	-0.31856	-1.35382	0.130178	0.396878	1
HP_DELAYED_ERUPTION_OF_TEETH	127	-0.100904	-1.35368	0.137177	0.396846	1
HP_ABNORMAL_BRONCHUS_MORPHOLOGY	82	-0.127234	-1.35339	0.128205	0.397054	1
HP_HYPOPLASTIC_ILIAC_WING	17	-0.277361	-1.35326	0.129555	0.397012	1
GO_REGULATION_OF_LEUKOCYTE_PROLIFERATION	107	-0.112428	-1.35317	0.131635	0.396901	1
GO_REGULATION_OF_EPIDERMAL_CELL_DIFFERENTIATION	37	-0.188856	-1.35253	0.146881	0.397696	1
HP_HIP_CONTRACTURE	32	-0.198382	-1.3523	0.125514	0.397808	1
HP_ABNORMAL_DELIVERY	68	-0.135848	-1.35218	0.133462	0.39775	1
GO_FOAM_CELL_DIFFERENTIATION	19	-0.250873	-1.3514	0.115234	0.398759	1
GO_POSITIVE_REGULATION_OF_CHROMATIN_ORGANIZATION	83	-0.123109	-1.35114	0.129098	0.398926	1
HP_MODERATE_SENSORINEURAL_HEARING_IMPAIRMENT	26	-0.228166	-1.35014	0.136456	0.400296	1
GO_POSITIVE_REGULATION_OF_DENDRITIC_SPINE_MORPHOGENESIS	20	-0.25314	-1.35009	0.142558	0.400127	1
HP_SPEECH_APRAXIA	14	-0.295353	-1.34949	0.141935	0.400849	1
HP_UROGENITAL_FISTULA	32	-0.195632	-1.34921	0.127883	0.401045	1
GO_POSITIVE_REGULATION_OF_AXON_EXTENSION	40	-0.178459	-1.34852	0.13745	0.401918	1
GO_NEGATIVE_REGULATION_OF_AMYLOID_BETA_FORMATION	12	-0.318037	-1.34847	0.133197	0.401763	1
GO_CALCINEURIN_MEDIATED_SIGNALING	34	-0.192367	-1.34844	0.161228	0.40156	1
GO_LIPID_METABOLIC_PROCESS	920	-0.0396299	-1.34838	0.132924	0.401421	1
HP_POOR_FINE_MOTOR_COORDINATION	32	-0.202035	-1.34834	0.146718	0.401237	1
GO_FORMATION_OF_PRIMARY_GERM_LAYER	83	-0.127769	-1.34809	0.143689	0.401374	1
GO_BASAL_PART_OF_CELL	42	-0.17821	-1.34737	0.141717	0.402271	1
HP_ATONIC_SEIZURE	37	-0.182717	-1.34731	0.131783	0.402122	1
HP_RIGIDITY	138	-0.0986051	-1.34707	0.127016	0.402298	1
GO_POSITIVE_REGULATION_OF_REGULATED_SECRETORY_PATHWAY	34	-0.198242	-1.3469	0.128364	0.402293	1
GO_POSITIVE_REGULATION_OF_INTERLEUKIN_12_PRODUCTION	16	-0.287312	-1.34672	0.155419	0.402355	1
GO_POSITIVE_REGULATION_OF_CELLULAR_RESPONSE_TO_INSULIN_STIMULUS	21	-0.246461	-1.3466	0.127863	0.402283	1
HP_BRAIN_IMAGING_ABNORMALITY	54	-0.154436	-1.34639	0.138672	0.402375	1
GO_NEUROMUSCULAR_JUNCTION	66	-0.140119	-1.34606	0.15098	0.402701	1
GO_SENSORY_ORGAN_MORPHOGENESIS	177	-0.0863837	-1.34603	0.136364	0.402518	1
GO_SH3_DOMAIN_BINDING	104	-0.111233	-1.34577	0.116505	0.402686	1
GO_REGULATION_OF_HISTONE_H4_ACETYLATION	12	-0.323632	-1.34543	0.138075	0.402993	1
GO_REGULATION_OF_INFLAMMATORY_RESPONSE	180	-0.0859742	-1.34499	0.148289	0.403433	1
HP_MICROCYTIC_ANEMIA	17	-0.275496	-1.3448	0.151329	0.403481	1
HP_ABNORMAL_PERIPHERAL_NERVOUS_SYSTEM_MORPHOLOGY	608	-0.0473963	-1.34461	0.119608	0.403551	1
GO_ORGANIC_HYDROXY_COMPOUND_BIOSYNTHETIC_PROCESS	158	-0.0908988	-1.34432	0.138402	0.403775	1
GO_POSITIVE_REGULATION_OF_PLASMA_MEMBRANE_BOUNDED_CELL_PROJECTION_ASSEMBLY	75	-0.131278	-1.3441	0.151052	0.403881	1
GO_EXTERNAL_SIDE_OF_PLASMA_MEMBRANE	132	-0.0996199	-1.34401	0.126819	0.403787	1
HP_ABNORMALITY_OF_ENDOCRINE_PANCREAS_PHYSIOLOGY	20	-0.246075	-1.34395	0.119097	0.403638	1
GO_NEUTROPHIL_MIGRATION	46	-0.167805	-1.34393	0.153846	0.403419	1
HP_DYSGRAPHIA	36	-0.189065	-1.34366	0.149194	0.403629	1
GO_HYPEROSMOTIC_RESPONSE	17	-0.273188	-1.34357	0.12249	0.403526	1
GO_CARBOHYDRATE_TRANSMEMBRANE_TRANSPORT	72	-0.132566	-1.34338	0.139265	0.403588	1
GO_REGULATION_OF_T_CELL_MIGRATION	22	-0.238813	-1.34332	0.13745	0.403445	1
GO_PRESYNAPTIC_MEMBRANE	118	-0.107085	-1.34325	0.135417	0.40334	1
GO_C21_STEROID_HORMONE_METABOLIC_PROCESS	19	-0.250939	-1.34318	0.136555	0.403212	1
GO_COLLAGEN_FIBRIL_ORGANIZATION	38	-0.182163	-1.34285	0.149789	0.40351	1
HP_SHORT_THORAX	41	-0.174038	-1.34282	0.107422	0.403327	1
GO_DEVELOPMENTAL_MATURATION	190	-0.0835992	-1.34272	0.13745	0.403241	1
GO_REGULATION_OF_GROWTH	482	-0.0548533	-1.3426	0.125	0.403198	1
GO_REGULATION_OF_MICROTUBULE_BASED_PROCESS	189	-0.0837819	-1.3422	0.155642	0.403622	1
GO_SYNAPTIC_TRANSMISSION_CHOLINERGIC	16	-0.282094	-1.34204	0.149312	0.403644	1
GO_REGULATION_OF_METALLOPEPTIDASE_ACTIVITY	15	-0.284818	-1.34106	0.137421	0.404968	1
GO_REGULATION_OF_FILOPODIUM_ASSEMBLY	37	-0.186419	-1.34078	0.121756	0.405151	1
GO_CATALYTIC_ACTIVITY_ACTING_ON_A_GLYCOPROTEIN	16	-0.281897	-1.34024	0.13786	0.405795	1
GO_VITAMIN_TRANSMEMBRANE_TRANSPORTER_ACTIVITY	21	-0.242839	-1.3402	0.12449	0.405624	1
GO_VASCULAR_ENDOTHELIAL_GROWTH_FACTOR_SIGNALING_PATHWAY	29	-0.21318	-1.34017	0.143149	0.405427	1
HP_INTELLECTUAL_DISABILITY_PROGRESSIVE	43	-0.172684	-1.34005	0.128514	0.405388	1
HP_ABNORMALITY_OF_THE_RIBS	197	-0.081868	-1.33967	0.1423	0.40575	1
GO_CELLULAR_RESPONSE_TO_LIPOPROTEIN_PARTICLE_STIMULUS	22	-0.239991	-1.33882	0.143701	0.406824	1
GO_POSITIVE_REGULATION_OF_LEUKOCYTE_MIGRATION	67	-0.138938	-1.33863	0.150097	0.40688	1
GO_PROTEIN_LOCALIZATION_TO_PRESYNAPSE	10	-0.336392	-1.33857	0.1222	0.406744	1
GO_VOLTAGE_GATED_CALCIUM_CHANNEL_COMPLEX	28	-0.214768	-1.33853	0.126482	0.40657	1
HP_SPINAL_DEFORMITIES	15	-0.289055	-1.33802	0.155102	0.407155	1
GO_LYSINE_N_METHYLTRANSFERASE_ACTIVITY	41	-0.177374	-1.33739	0.125761	0.407932	1
GO_ENDOPEPTIDASE_REGULATOR_ACTIVITY	74	-0.13423	-1.3369	0.142857	0.408452	1
HP_ABNORMALITY_OF_THE_2ND_TOE	30	-0.205368	-1.33687	0.14876	0.408245	1
GO_POSITIVE_REGULATION_OF_STEROID_METABOLIC_PROCESS	14	-0.299926	-1.33631	0.142268	0.408899	1
GO_LIPOPROTEIN_METABOLIC_PROCESS	99	-0.116745	-1.33604	0.130604	0.409089	1
GO_PEPTIDE_CATABOLIC_PROCESS	15	-0.282987	-1.33569	0.141434	0.409449	1
HP_ABNORMALITIES_OF_PLACENTA_OR_UMBILICAL_CORD	34	-0.191451	-1.33541	0.142035	0.409663	1
GO_MEIOTIC_CHROMOSOME_SEGREGATION	55	-0.155372	-1.33529	0.142035	0.409607	1
HP_ABNORMAL_RENAL_MORPHOLOGY	629	-0.0462746	-1.3352	0.136752	0.409522	1
GO_PROTEIN_DEPHOSPHORYLATION	251	-0.0731024	-1.3349	0.123203	0.409762	1
HP_OBSESSIVE_COMPULSIVE_TRAIT	17	-0.267446	-1.33476	0.138943	0.409766	1
GO_REGULATION_OF_FATTY_ACID_METABOLIC_PROCESS	60	-0.144593	-1.33457	0.137864	0.409831	1
GO_AXON_INITIAL_SEGMENT	15	-0.286256	-1.33445	0.139394	0.409787	1
GO_EPHRIN_RECEPTOR_BINDING	25	-0.218814	-1.33441	0.129943	0.409609	1
GO_REGULATION_OF_NEUROTRANSMITTER_LEVELS	172	-0.0878744	-1.3341	0.134357	0.409872	1
GO_FICOLIN_1_RICH_GRANULE_MEMBRANE	33	-0.197716	-1.33382	0.144033	0.410056	1
HP_VARIABLE_EXPRESSIVITY	228	-0.0773151	-1.33362	0.150097	0.410125	1
GO_FLEMMING_BODY	26	-0.220222	-1.33357	0.126252	0.409954	1
GO_REGULATION_OF_HUMORAL_IMMUNE_RESPONSE	19	-0.254301	-1.33344	0.130522	0.409949	1
GO_RESPONSE_TO_PEPTIDE_HORMONE	316	-0.065768	-1.33341	0.141454	0.409757	1
GO_CARBOHYDRATE_TRANSMEMBRANE_TRANSPORTER_ACTIVITY	18	-0.258027	-1.33337	0.156057	0.409585	1
GO_REGULATION_OF_PROTEIN_ACETYLATION	58	-0.148717	-1.33333	0.124764	0.409423	1
GO_TRANSMEMBRANE_RECEPTOR_PROTEIN_SERINE_THREONINE_KINASE_SIGNALING_PATHWAY	239	-0.0755858	-1.33313	0.141176	0.40951	1
GO_SECRETION	993	-0.0370253	-1.33297	0.121399	0.409518	1
GO_POSTSYNAPTIC_SPECIALIZATION_ORGANIZATION	31	-0.208984	-1.33293	0.146	0.409331	1
HP_UNDERDEVELOPED_NASAL_ALAE	66	-0.140224	-1.33254	0.136187	0.409718	1
GO_PLATELET_DERIVED_GROWTH_FACTOR_RECEPTOR_BETA_SIGNALING_PATHWAY	11	-0.329751	-1.33237	0.134357	0.40976	1
GO_REGULATION_OF_PROTEIN_LOCALIZATION_TO_CENTROSOME	10	-0.343451	-1.33233	0.145228	0.409584	1
GO_TELOMERE_MAINTENANCE_VIA_TELOMERE_LENGTHENING	70	-0.135562	-1.33128	0.157795	0.411021	1
GO_REGULATION_OF_COLLATERAL_SPROUTING	16	-0.271579	-1.33127	0.160083	0.410809	1
HP_DYSPHASIA	47	-0.163654	-1.33076	0.114053	0.411382	1
GO_ENSHEATHMENT_OF_NEURONS	114	-0.105763	-1.33027	0.123984	0.411941	1
GO_MITOCHONDRIAL_DNA_METABOLIC_PROCESS	13	-0.308459	-1.33014	0.131332	0.411917	1
HP_RECURRENT_LOWER_RESPIRATORY_TRACT_INFECTIONS	57	-0.148868	-1.33007	0.137177	0.4118	1
HP_ALBUMINURIA	10	-0.331686	-1.32986	0.130435	0.411891	1
GO_LIPID_IMPORT_INTO_CELL	11	-0.332575	-1.32973	0.14135	0.411847	1
GO_ATTACHMENT_OF_SPINDLE_MICROTUBULES_TO_KINETOCHORE	26	-0.217389	-1.32935	0.160396	0.412197	1
HP_DYSMETRIA	107	-0.110719	-1.32925	0.139918	0.412116	1
GO_CARDIAC_CHAMBER_MORPHOGENESIS	84	-0.122725	-1.32854	0.140039	0.413084	1
GO_GLYCEROLIPID_BIOSYNTHETIC_PROCESS	198	-0.0801182	-1.32853	0.141104	0.412861	1
GO_REGULATION_OF_POSTSYNAPTIC_MEMBRANE_ORGANIZATION	11	-0.333046	-1.32848	0.150495	0.412715	1
GO_REGULATION_OF_MESONEPHROS_DEVELOPMENT	15	-0.284922	-1.32843	0.142276	0.412569	1
GO_REGULATION_OF_LEUKOCYTE_MEDIATED_CYTOTOXICITY	23	-0.228881	-1.32834	0.139918	0.412473	1
HP_ABNORMALITY_OF_DENTAL_STRUCTURE	197	-0.0815407	-1.32826	0.142857	0.412375	1
GO_MAINTENANCE_OF_CELL_POLARITY	17	-0.267792	-1.32817	0.161034	0.412283	1
GO_RETINA_DEVELOPMENT_IN_CAMERA_TYPE_EYE	105	-0.111189	-1.32795	0.149105	0.412413	1
GO_EMBRYONIC_SKELETAL_SYSTEM_DEVELOPMENT	72	-0.131437	-1.3275	0.136	0.412959	1
HP_INTELLECTUAL_DISABILITY_MILD	223	-0.078174	-1.32692	0.140725	0.413706	1
GO_POSITIVE_REGULATION_OF_MACROPHAGE_CHEMOTAXIS	12	-0.313252	-1.32679	0.147475	0.413676	1
HP_ABNORMALITY_OF_THE_5TH_TOE	64	-0.142584	-1.3266	0.126761	0.413775	1
GO_AUTOPHAGOSOME	74	-0.130872	-1.32657	0.137597	0.413594	1
GO_INTRINSIC_COMPONENT_OF_POSTSYNAPTIC_DENSITY_MEMBRANE	45	-0.166767	-1.32588	0.143969	0.414456	1
HP_ABNORMALITY_OF_THE_LOWER_URINARY_TRACT	511	-0.0510362	-1.32553	0.13745	0.414789	1
GO_NUCLEUS_LOCALIZATION	22	-0.235594	-1.32513	0.145669	0.415203	1
HP_CURLY_HAIR	20	-0.250628	-1.32493	0.136905	0.415273	1
GO_POSITIVE_REGULATION_OF_PROTEIN_EXIT_FROM_ENDOPLASMIC_RETICULUM	11	-0.327084	-1.32483	0.148221	0.415225	1
GO_ENDOCRINE_HORMONE_SECRETION	21	-0.236708	-1.32478	0.169072	0.41508	1
GO_HUMORAL_IMMUNE_RESPONSE	62	-0.141069	-1.32454	0.122371	0.415253	1
HP_ABNORMAL_CEREBRAL_ARTERY_MORPHOLOGY	78	-0.127091	-1.32451	0.153696	0.415057	1
GO_GLYCEROLIPID_CATABOLIC_PROCESS	43	-0.173044	-1.32427	0.146484	0.415231	1
GO_POSITIVE_REGULATION_OF_TELOMERE_MAINTENANCE_VIA_TELOMERE_LENGTHENING	33	-0.195018	-1.32383	0.134146	0.415713	1
HP_ABNORMAL_BLOOD_ION_CONCENTRATION	175	-0.0863568	-1.32288	0.152401	0.417022	1
HP_MYELODYSPLASIA	59	-0.147062	-1.32283	0.1611	0.416862	1
GO_MYD88_DEPENDENT_TOLL_LIKE_RECEPTOR_SIGNALING_PATHWAY	21	-0.242076	-1.32204	0.149789	0.417939	1
HP_MULTIFOCAL_EPILEPTIFORM_DISCHARGES	61	-0.147029	-1.32187	0.132296	0.417997	1
GO_REGULATION_OF_SKELETAL_MUSCLE_TISSUE_DEVELOPMENT	32	-0.195003	-1.32183	0.165631	0.417826	1
GO_FEMALE_GENITALIA_DEVELOPMENT	13	-0.298562	-1.32167	0.146045	0.417843	1
HP_PROFOUND_GLOBAL_DEVELOPMENTAL_DELAY	36	-0.183127	-1.32106	0.14346	0.418625	1
HP_TRUNCAL_OBESITY	39	-0.180547	-1.32101	0.159449	0.418464	1
HP_WIDENED_SUBARACHNOID_SPACE	29	-0.201634	-1.32086	0.125749	0.418483	1
HP_APLASIA_HYPOPLASIA_OF_THE_EARLOBES	33	-0.193552	-1.32065	0.146067	0.418579	1
HP_ABNORMAL_ALDOLASE_LEVEL	12	-0.318011	-1.32064	0.135338	0.418355	1
GO_CELL_PROJECTION_ASSEMBLY	449	-0.0554101	-1.32062	0.140351	0.418156	1
HP_HYPOGONADOTROPIC_HYPOGONADISM	91	-0.118805	-1.32056	0.159923	0.417997	1
HP_MILD_HEARING_IMPAIRMENT	30	-0.205106	-1.32013	0.126	0.418463	1
GO_EYE_PHOTORECEPTOR_CELL_DIFFERENTIATION	27	-0.209651	-1.32013	0.114919	0.418235	1
GO_REGULATION_OF_SMALL_GTPASE_MEDIATED_SIGNAL_TRANSDUCTION	256	-0.0701376	-1.31986	0.135524	0.418431	1
GO_RNA_POLYMERASE_CORE_ENZYME_BINDING	38	-0.177835	-1.31973	0.143689	0.418419	1
HP_DEATH_IN_EARLY_ADULTHOOD	26	-0.216211	-1.31964	0.160643	0.418317	1
GO_PROTEIN_LOCALIZATION_TO_CELL_PERIPHERY	272	-0.0698977	-1.31917	0.137577	0.418859	1
GO_APICAL_DENDRITE	15	-0.279691	-1.31883	0.151822	0.419161	1
HP_ABNORMALITY_OF_REPRODUCTIVE_SYSTEM_PHYSIOLOGY	443	-0.0545584	-1.3181	0.153518	0.420111	1
GO_COPII_COATED_VESICLE_BUDDING	61	-0.144128	-1.31755	0.131579	0.420739	1
GO_G_PROTEIN_COUPLED_RECEPTOR_SIGNALING_PATHWAY_COUPLED_TO_CYCLIC_NUCLEOTIDE_SECOND_MESSENGER	110	-0.105138	-1.3163	0.143418	0.422508	1
GO_CELLULAR_RESPONSE_TO_HORMONE_STIMULUS	442	-0.0541131	-1.31623	0.135593	0.422394	1
GO_FATTY_ACID_DERIVATIVE_METABOLIC_PROCESS	88	-0.121449	-1.31583	0.161417	0.422785	1
HP_SHAWL_SCROTUM	12	-0.313461	-1.31558	0.159046	0.422987	1
GO_BLOOD_VESSEL_REMODELING	23	-0.22316	-1.31513	0.156942	0.423506	1
HP_ABNORMAL_BRAIN_POSITRON_EMISSION_TOMOGRAPHY	25	-0.215249	-1.31511	0.160853	0.423297	1
HP_KYPHOSIS	326	-0.0635774	-1.31502	0.15304	0.42321	1
GO_METAPHASE_ANAPHASE_TRANSITION_OF_CELL_CYCLE	55	-0.14695	-1.31486	0.143678	0.423241	1
HP_ABNORMALITY_OF_ODONTOID_TISSUE	123	-0.10144	-1.31471	0.147992	0.423244	1
HP_LARGE_FOR_GESTATIONAL_AGE	27	-0.21276	-1.31471	0.129293	0.423018	1
GO_MICROTUBULE_ORGANIZING_CENTER_ORGANIZATION	117	-0.104684	-1.31448	0.158333	0.423139	1
GO_EARLY_ENDOSOME_MEMBRANE	120	-0.103296	-1.31366	0.144531	0.424266	1
GO_RNA_HELICASE_ACTIVITY	61	-0.141157	-1.31343	0.134615	0.424415	1
GO_POSITIVE_REGULATION_OF_AMINE_TRANSPORT	22	-0.238813	-1.31342	0.146293	0.424187	1
GO_PRESYNAPTIC_ACTIVE_ZONE	64	-0.140802	-1.31341	0.148073	0.423977	1
GO_LYSOPHOSPHOLIPASE_ACTIVITY	20	-0.24686	-1.31306	0.146199	0.424307	1
GO_MEMBRANE_DOCKING	158	-0.0865866	-1.31255	0.145631	0.424897	1
GO_POSITIVE_REGULATION_OF_NEURON_APOPTOTIC_PROCESS	48	-0.157987	-1.31239	0.154321	0.424926	1
GO_WATER_HOMEOSTASIS	43	-0.168312	-1.31208	0.167355	0.425182	1
GO_CHROMATIN_ORGANIZATION_INVOLVED_IN_REGULATION_OF_TRANSCRIPTION	76	-0.127849	-1.31158	0.159919	0.425815	1
GO_RESPONSE_TO_ANGIOTENSIN	17	-0.266144	-1.31138	0.13745	0.425944	1
GO_NATURAL_KILLER_CELL_ACTIVATION	34	-0.184005	-1.31121	0.165669	0.425971	1
HP_DRY_SKIN	87	-0.119467	-1.31098	0.139676	0.426149	1
GO_NEUROTROPHIN_SIGNALING_PATHWAY	35	-0.185529	-1.31086	0.152174	0.426088	1
GO_NEUTRAL_LIPID_CATABOLIC_PROCESS	22	-0.228843	-1.31083	0.164634	0.425912	1
HP_LIMB_HYPERTONIA	87	-0.118257	-1.3108	0.15275	0.425714	1
GO_MICROTUBULE_END	30	-0.201938	-1.31021	0.141777	0.426443	1
GO_HISTONE_METHYLTRANSFERASE_ACTIVITY	49	-0.160362	-1.30988	0.149606	0.426723	1
HP_SMALL_FACE	87	-0.119782	-1.30976	0.15213	0.426684	1
GO_POLARIZED_EPITHELIAL_CELL_DIFFERENTIATION	19	-0.253037	-1.30961	0.153846	0.4267	1
GO_NEURON_FATE_COMMITMENT	40	-0.171069	-1.30939	0.157407	0.426829	1
GO_TELENCEPHALON_DEVELOPMENT	203	-0.0808542	-1.30937	0.149495	0.426638	1
HP_MULTIPLE_RENAL_CYSTS	36	-0.18676	-1.30907	0.157692	0.426903	1
GO_ERBB2_SIGNALING_PATHWAY	21	-0.240454	-1.30874	0.171206	0.427196	1
GO_ERK1_AND_ERK2_CASCADE	171	-0.085779	-1.30809	0.164271	0.427994	1
GO_JUXTAPARANODE_REGION_OF_AXON	10	-0.341647	-1.30784	0.159533	0.42818	1
GO_PROGRAMMED_NECROTIC_CELL_DEATH	32	-0.19298	-1.30776	0.147929	0.428076	1
HP_INCREASED_PURINE_LEVEL	16	-0.269382	-1.30736	0.160643	0.42848	1
HP_ARTERIOVENOUS_MALFORMATION	46	-0.16376	-1.30711	0.160896	0.428676	1
HP_GENERALIZED_JOINT_LAXITY	28	-0.209753	-1.30671	0.171779	0.429085	1
HP_SOFT_SKIN	27	-0.20959	-1.30661	0.119192	0.429027	1
GO_ENDONUCLEASE_ACTIVITY_ACTIVE_WITH_EITHER_RIBO_OR_DEOXYRIBONUCLEIC_ACIDS_AND_PRODUCING_3_PHOSPHOMONOESTERS	10	-0.335922	-1.30637	0.162325	0.429213	1
HP_EEG_WITH_MULTIFOCAL_SLOW_ACTIVITY	38	-0.179606	-1.30589	0.161034	0.429793	1
GO_PHOSPHORIC_ESTER_HYDROLASE_ACTIVITY	276	-0.0682613	-1.30589	0.139489	0.429563	1
GO_REGULATION_OF_EXCITATORY_SYNAPSE_ASSEMBLY	12	-0.314664	-1.30571	0.169492	0.429637	1
GO_REGULATION_OF_LYMPHOCYTE_DIFFERENTIATION	98	-0.112943	-1.30554	0.143713	0.429684	1
GO_GLYCEROLIPID_METABOLIC_PROCESS	299	-0.0641646	-1.30552	0.146138	0.42948	1
HP_ABNORMALITY_OF_THE_FETAL_CARDIOVASCULAR_SYSTEM	16	-0.271814	-1.3053	0.161616	0.429579	1
HP_APLASIA_HYPOPLASIA_OF_THE_PATELLA	27	-0.207681	-1.30524	0.145914	0.429447	1
HP_NEPHROTIC_SYNDROME	83	-0.12168	-1.30514	0.168103	0.429379	1
GO_RESPONSE_TO_AMYLOID_BETA	35	-0.183789	-1.30485	0.157685	0.429621	1
GO_CELLULAR_RESPONSE_TO_PEPTIDE	284	-0.0673733	-1.30482	0.161885	0.429438	1
HP_RHIZOMELIA	46	-0.162519	-1.30457	0.170732	0.429608	1
GO_ACTIVATION_OF_MAPKKK_ACTIVITY	10	-0.338353	-1.30452	0.168337	0.429454	1
HP_KETOSIS	32	-0.19573	-1.30408	0.163306	0.429943	1
HP_HYPSARRHYTHMIA	140	-0.0953815	-1.30405	0.129363	0.429758	1
GO_ACETYL_COA_BIOSYNTHETIC_PROCESS_FROM_PYRUVATE	14	-0.292876	-1.30369	0.170168	0.430123	1
GO_REGULATION_OF_TRANSMEMBRANE_RECEPTOR_PROTEIN_SERINE_THREONINE_KINASE_SIGNALING_PATHWAY	164	-0.0882588	-1.30363	0.150476	0.429977	1
HP_SYSTEMIC_LUPUS_ERYTHEMATOSUS	14	-0.290153	-1.30361	0.149798	0.429778	1
GO_REGULATION_OF_SPHINGOLIPID_BIOSYNTHETIC_PROCESS	16	-0.268126	-1.3031	0.153675	0.430391	1
HP_LISSENCEPHALY	123	-0.0975288	-1.3028	0.161736	0.430635	1
HP_ABNORMALITY_OF_THE_LENS	496	-0.0515724	-1.30221	0.153209	0.431372	1
HP_SUPERNUMERARY_SPLEENS	32	-0.188384	-1.30218	0.162011	0.431195	1
HP_ABNORMAL_VASCULAR_MORPHOLOGY	523	-0.0490393	-1.30107	0.153361	0.432864	1
GO_FILOPODIUM_ASSEMBLY	48	-0.161409	-1.30095	0.17795	0.432811	1
GO_DEFENSE_RESPONSE	778	-0.0418044	-1.30093	0.159274	0.432614	1
GO_GAMMA_DELTA_T_CELL_ACTIVATION	10	-0.336549	-1.30062	0.161417	0.432873	1
GO_POSITIVE_REGULATION_OF_RECEPTOR_INTERNALIZATION	19	-0.250641	-1.29943	0.167323	0.434602	1
GO_FATTY_ACYL_COA_BIOSYNTHETIC_PROCESS	26	-0.218084	-1.29942	0.173824	0.434382	1
HP_TREMOR	371	-0.0596926	-1.29929	0.144814	0.434359	1
GO_SCF_UBIQUITIN_LIGASE_COMPLEX	51	-0.156664	-1.29923	0.152216	0.434236	1
HP_DEEP_PHILTRUM	38	-0.178328	-1.29907	0.153846	0.434241	1
HP_MORPHOLOGICAL_ABNORMALITY_OF_THE_CORTICOSPINAL_TRACT	38	-0.179238	-1.29891	0.165984	0.434288	1
GO_RETINAL_GANGLION_CELL_AXON_GUIDANCE	17	-0.265581	-1.29882	0.160752	0.434197	1
HP_GLAUCOMA	217	-0.0756546	-1.29854	0.159664	0.43445	1
HP_MYELOPROLIFERATIVE_DISORDER	11	-0.318064	-1.29846	0.160714	0.434373	1
GO_REGULATION_OF_MACROAUTOPHAGY	151	-0.0904043	-1.29844	0.162791	0.43418	1
GO_NEGATIVE_REGULATION_OF_TRANSCRIPTION_REGULATORY_REGION_DNA_BINDING	15	-0.278122	-1.29799	0.162839	0.434699	1
GO_RETINA_MORPHOGENESIS_IN_CAMERA_TYPE_EYE	45	-0.161638	-1.29757	0.171026	0.435201	1
GO_DEOXYRIBONUCLEASE_ACTIVITY	45	-0.16328	-1.29662	0.164609	0.43661	1
GO_REGULATION_OF_GASTRULATION	28	-0.209775	-1.29661	0.156187	0.436393	1
GO_POSTSYNAPTIC_MEMBRANE	212	-0.0759875	-1.29624	0.168807	0.436721	1
GO_PHOSPHOLIPID_CATABOLIC_PROCESS	34	-0.191941	-1.29623	0.166333	0.436501	1
GO_POSITIVE_REGULATION_OF_ENDOTHELIAL_CELL_PROLIFERATION	64	-0.136007	-1.29614	0.157791	0.436424	1
GO_REGULATION_OF_PEPTIDE_HORMONE_SECRETION	132	-0.0955021	-1.29556	0.167323	0.437127	1
GO_BONE_REMODELING	54	-0.148597	-1.29485	0.144898	0.438111	1
GO_CALCIUM_RELEASE_CHANNEL_ACTIVITY	11	-0.326928	-1.29474	0.162996	0.438073	1
GO_SPHINGOLIPID_BIOSYNTHETIC_PROCESS	84	-0.120002	-1.29437	0.157258	0.438448	1
HP_ABNORMALITY_OF_EXTRAPYRAMIDAL_MOTOR_FUNCTION	190	-0.0808316	-1.29429	0.171429	0.438333	1
GO_LIPOPROTEIN_PARTICLE_RECEPTOR_ACTIVITY	11	-0.313593	-1.29428	0.162	0.438115	1
GO_POLYSACCHARIDE_CATABOLIC_PROCESS	18	-0.251086	-1.29362	0.149194	0.438985	1
GO_DOPAMINERGIC_NEURON_DIFFERENTIATION	21	-0.234851	-1.29336	0.176817	0.43917	1
GO_REGULATION_OF_BIOMINERALIZATION	50	-0.154178	-1.29226	0.169323	0.440723	1
HP_ATELECTASIS	43	-0.165728	-1.29205	0.166355	0.440834	1
HP_IMMUNODEFICIENCY	136	-0.0969954	-1.29203	0.157588	0.44065	1
GO_NEURON_PROJECTION_TERMINUS	105	-0.107245	-1.29155	0.153693	0.441187	1
GO_REGULATORY_RNA_BINDING	30	-0.198246	-1.2912	0.174081	0.441543	1
HP_SPARSE_LATERAL_EYEBROW	15	-0.272211	-1.29118	0.158954	0.441335	1
GO_PHOSPHORUS_OXYGEN_LYASE_ACTIVITY	12	-0.305956	-1.29114	0.171488	0.441174	1
GO_MONOCARBOXYLIC_ACID_TRANSPORT	89	-0.116658	-1.29102	0.178082	0.441129	1
HP_CAFE_AU_LAIT_SPOT	96	-0.1103	-1.29071	0.166341	0.441417	1
GO_REGULATION_OF_CELLULAR_PH	62	-0.139405	-1.29046	0.157171	0.441619	1
GO_NECROTIC_CELL_DEATH	39	-0.169221	-1.28993	0.160825	0.442283	1
HP_APLASIA_HYPOPLASIA_OF_THE_SKIN	131	-0.095804	-1.28977	0.156379	0.442297	1
HP_ABNORMALITY_OF_THE_PHARYNX	95	-0.114227	-1.28956	0.156015	0.442426	1
GO_TUMOR_NECROSIS_FACTOR_BIOSYNTHETIC_PROCESS	13	-0.303746	-1.2894	0.172269	0.44245	1
GO_REGULATION_OF_NEUROINFLAMMATORY_RESPONSE	15	-0.279534	-1.28903	0.171315	0.442806	1
GO_CELLULAR_POLYSACCHARIDE_CATABOLIC_PROCESS	18	-0.251086	-1.28845	0.158416	0.443572	1
GO_O_GLYCAN_PROCESSING	27	-0.207219	-1.28843	0.155279	0.443371	1
GO_DETECTION_OF_BIOTIC_STIMULUS	12	-0.302531	-1.28837	0.173333	0.443228	1
GO_POSITIVE_REGULATION_OF_SECRETION	213	-0.0773453	-1.288	0.193424	0.443626	1
GO_POSITIVE_REGULATION_OF_SODIUM_ION_TRANSMEMBRANE_TRANSPORT	19	-0.239818	-1.28776	0.173737	0.443802	1
GO_TERTIARY_GRANULE_MEMBRANE	45	-0.161865	-1.28768	0.176707	0.443693	1
HP_POLYNEUROPATHY	35	-0.178894	-1.28751	0.166	0.443741	1
HP_SKELETAL_MUSCLE_HYPERTROPHY	128	-0.0979061	-1.28738	0.160417	0.443719	1
HP_ABNORMALITY_OF_THE_NECK	405	-0.0564344	-1.28717	0.150826	0.443837	1
GO_VACUOLE_ORGANIZATION	146	-0.0938694	-1.28682	0.159046	0.44418	1
GO_SERTOLI_CELL_DEVELOPMENT	12	-0.3058	-1.28655	0.169014	0.444414	1
GO_REGULATION_OF_AMPA_RECEPTOR_ACTIVITY	21	-0.230929	-1.2863	0.169014	0.444598	1
GO_PROTEIN_O_LINKED_GLYCOSYLATION	62	-0.137253	-1.28629	0.16763	0.444382	1
HP_ABNORMAL_GROWTH_HORMONE_LEVEL	80	-0.122752	-1.28616	0.168317	0.444384	1
GO_AMINE_CATABOLIC_PROCESS	12	-0.300073	-1.28606	0.159091	0.444315	1
GO_SNARE_BINDING	92	-0.114949	-1.28566	0.15748	0.444742	1
GO_CYTOKINE_RECEPTOR_BINDING	113	-0.103637	-1.2856	0.171429	0.444603	1
GO_HISTONE_H3_K9_METHYLATION	30	-0.198429	-1.28547	0.182365	0.444607	1
GO_CELL_PROJECTION_MEMBRANE	228	-0.0740322	-1.28526	0.171134	0.444743	1
GO_MAMMARY_GLAND_MORPHOGENESIS	30	-0.195915	-1.28521	0.168016	0.4446	1
HP_HYPERVENTILATION	17	-0.257922	-1.28517	0.162791	0.444427	1
GO_HYALURONAN_CATABOLIC_PROCESS	13	-0.300403	-1.28463	0.167984	0.445091	1
GO_AUTOPHAGOSOME_ORGANIZATION	79	-0.122449	-1.28447	0.169772	0.445156	1
HP_ABNORMALITY_OF_PULMONARY_CIRCULATION	83	-0.120194	-1.28422	0.163673	0.445351	1
HP_CRANIOSYNOSTOSIS	125	-0.0974848	-1.2838	0.149194	0.445826	1
HP_ENLARGED_THORAX	46	-0.157615	-1.28365	0.179191	0.445861	1
GO_POSITIVE_REGULATION_OF_KIDNEY_DEVELOPMENT	23	-0.229301	-1.2836	0.185547	0.445721	1
GO_INORGANIC_ANION_TRANSMEMBRANE_TRANSPORTER_ACTIVITY	74	-0.13006	-1.28356	0.175097	0.445557	1
GO_REGULATION_OF_EXTRINSIC_APOPTOTIC_SIGNALING_PATHWAY	117	-0.101777	-1.28348	0.149105	0.445455	1
HP_CHRONIC_PULMONARY_OBSTRUCTION	15	-0.272159	-1.28288	0.167373	0.446255	1
GO_NEUROTROPHIN_TRK_RECEPTOR_SIGNALING_PATHWAY	29	-0.201241	-1.28239	0.157143	0.44678	1
GO_G_QUADRUPLEX_DNA_BINDING	10	-0.326196	-1.28237	0.159923	0.446593	1
HP_DYSOSTOSIS_MULTIPLEX	19	-0.24844	-1.28186	0.172619	0.447224	1
GO_LEADING_EDGE_MEMBRANE	132	-0.0967163	-1.28182	0.193359	0.447078	1
HP_BLEPHARITIS	35	-0.181746	-1.28165	0.152964	0.44714	1
GO_CELL_FATE_SPECIFICATION	56	-0.146456	-1.28142	0.157895	0.447282	1
HP_ABNORMALITY_OF_THE_URINARY_SYSTEM_PHYSIOLOGY	621	-0.0457481	-1.28123	0.172632	0.447363	1
GO_CELLULAR_RESPONSE_TO_AMYLOID_BETA	30	-0.198036	-1.28117	0.166667	0.447236	1
GO_RESPONSE_TO_NITROGEN_COMPOUND	778	-0.0410835	-1.28109	0.187251	0.447138	1
GO_NEGATIVE_REGULATION_OF_CELL_ACTIVATION	99	-0.108812	-1.28066	0.166667	0.447649	1
GO_INTRINSIC_COMPONENT_OF_POSTSYNAPTIC_SPECIALIZATION_MEMBRANE	59	-0.141345	-1.28066	0.174699	0.447423	1
GO_REGULATION_OF_LYMPHOCYTE_CHEMOTAXIS	12	-0.306924	-1.28054	0.184584	0.447398	1
GO_EPITHELIAL_TUBE_MORPHOGENESIS	242	-0.0693837	-1.28029	0.173307	0.447562	1
GO_REGULATION_OF_GLUTAMATE_RECEPTOR_SIGNALING_PATHWAY	50	-0.152478	-1.28001	0.171371	0.447811	1
GO_CRANIAL_NERVE_DEVELOPMENT	32	-0.191821	-1.27995	0.17126	0.447676	1
GO_SOLUTE_CATION_ANTIPORTER_ACTIVITY	21	-0.233056	-1.27983	0.169557	0.447669	1
HP_ABNORMAL_SOCIAL_BEHAVIOR	134	-0.0930088	-1.27974	0.172917	0.447576	1
HP_ABNORMALITY_OF_THE_GALLBLADDER	58	-0.143757	-1.27908	0.188119	0.44846	1
HP_ABNORMAL_CIRCULATING_PURINE_CONCENTRATION	21	-0.233714	-1.27902	0.171026	0.448332	1
GO_PEPTIDYL_CYSTEINE_MODIFICATION	36	-0.181276	-1.27872	0.169291	0.448612	1
GO_REGULATION_OF_DIGESTIVE_SYSTEM_PROCESS	16	-0.266439	-1.27808	0.195219	0.449435	1
GO_SERTOLI_CELL_DIFFERENTIATION	15	-0.272499	-1.27686	0.172549	0.451311	1
HP_BLUE_IRIDES	17	-0.260651	-1.2762	0.185714	0.452183	1
GO_DEATH_RECEPTOR_BINDING	16	-0.25871	-1.27611	0.182186	0.452095	1
GO_CALCIUM_DEPENDENT_PHOSPHOLIPID_BINDING	32	-0.18642	-1.27595	0.165385	0.452126	1
GO_PARANODE_REGION_OF_AXON	10	-0.339137	-1.27588	0.157371	0.452019	1
GO_REGULATION_OF_TRANSMEMBRANE_TRANSPORT	363	-0.0585723	-1.27575	0.172962	0.452004	1
HP_POOR_WOUND_HEALING	10	-0.327922	-1.27569	0.178988	0.451863	1
GO_DIGESTION	43	-0.163683	-1.27561	0.200422	0.451791	1
HP_SPONDYLOLISTHESIS	13	-0.297029	-1.2756	0.197239	0.451578	1
HP_OVARIAN_CYST	45	-0.162066	-1.27552	0.165669	0.451472	1
GO_STARTLE_RESPONSE	18	-0.252812	-1.27496	0.184713	0.452196	1
GO_RAC_GTPASE_BINDING	58	-0.141238	-1.27455	0.167002	0.452647	1
GO_OUTFLOW_TRACT_SEPTUM_MORPHOGENESIS	19	-0.244201	-1.27428	0.180162	0.45288	1
GO_METHYL_CPG_BINDING	19	-0.243408	-1.27427	0.173196	0.45268	1
GO_POSITIVE_REGULATION_OF_ACTIN_NUCLEATION	13	-0.295358	-1.27422	0.192817	0.452512	1
GO_CELLULAR_BIOGENIC_AMINE_METABOLIC_PROCESS	38	-0.170227	-1.27395	0.173152	0.452754	1
GO_LIPID_BINDING	496	-0.0495405	-1.27388	0.165085	0.452646	1
HP_VENOUS_THROMBOSIS	35	-0.181038	-1.2735	0.163347	0.453049	1
GO_POSTSYNAPSE_ASSEMBLY	25	-0.207978	-1.27338	0.178715	0.453016	1
GO_POSITIVE_REGULATION_OF_TOLL_LIKE_RECEPTOR_SIGNALING_PATHWAY	15	-0.27025	-1.27319	0.181467	0.453098	1
HP_CONGENITAL_ONSET	221	-0.0735295	-1.27297	0.183267	0.453251	1
HP_ABNORMALITY_OF_THE_LARYNX	129	-0.0957967	-1.27241	0.191919	0.453996	1
HP_SPECIFIC_LEARNING_DISABILITY	161	-0.0860948	-1.27226	0.183838	0.454049	1
GO_VENTRICULAR_TRABECULA_MYOCARDIUM_MORPHOGENESIS	13	-0.290301	-1.2716	0.180233	0.454994	1
HP_KETONURIA	18	-0.239514	-1.2713	0.173038	0.455276	1
GO_CELL_DIFFERENTIATION_INVOLVED_IN_KIDNEY_DEVELOPMENT	41	-0.166536	-1.2705	0.186538	0.456409	1
HP_SPONTANEOUS_ABORTION	36	-0.17966	-1.2705	0.178218	0.456188	1
GO_ION_GATED_CHANNEL_ACTIVITY	22	-0.226017	-1.2705	0.196319	0.45596	1
HP_ANTINUCLEAR_ANTIBODY_POSITIVITY	14	-0.287698	-1.27001	0.189655	0.456537	1
GO_POSITIVE_REGULATION_OF_CREB_TRANSCRIPTION_FACTOR_ACTIVITY	14	-0.272769	-1.26959	0.175403	0.457044	1
GO_RECOMBINATIONAL_REPAIR	112	-0.101874	-1.26897	0.176471	0.457916	1
HP_ABNORMALITY_OF_THE_PARATHYROID_GLAND	49	-0.153418	-1.26807	0.192982	0.459243	1
GO_STEM_CELL_DIVISION	35	-0.179534	-1.26802	0.174797	0.459102	1
HP_ABNORMAL_PLACENTA_MORPHOLOGY	13	-0.28852	-1.26739	0.180392	0.459988	1
GO_RHYTHMIC_PROCESS	223	-0.0724285	-1.26719	0.171875	0.460114	1
HP_LYMPHEDEMA	48	-0.152127	-1.26709	0.197674	0.460055	1
HP_CUTIS_MARMORATA	60	-0.140184	-1.26659	0.151697	0.460681	1
GO_MAP_KINASE_ACTIVITY	16	-0.263732	-1.26651	0.172211	0.4606	1
HP_COLPOCEPHALY	14	-0.276703	-1.26604	0.201139	0.461144	1
GO_NEGATIVE_REGULATION_OF_CYTOKINE_PRODUCTION	133	-0.095113	-1.266	0.192453	0.460985	1
HP_ABNORMALITY_OF_GLOBE_SIZE	209	-0.0749657	-1.2659	0.155102	0.460929	1
HP_TRIGONOCEPHALY	32	-0.190171	-1.26588	0.179842	0.460735	1
GO_PLASMA_MEMBRANE_BOUNDED_CELL_PROJECTION_CYTOPLASM	160	-0.0850198	-1.26587	0.199605	0.460509	1
GO_GAMMA_AMINOBUTYRIC_ACID_SIGNALING_PATHWAY	18	-0.248792	-1.26569	0.201681	0.460591	1
HP_ABNORMAL_TRACHEA_MORPHOLOGY	108	-0.105643	-1.26548	0.187037	0.460707	1
HP_STATUS_EPILEPTICUS	106	-0.106915	-1.26527	0.174699	0.460817	1
[truncated: 3,045 more rows]

## Sheet: N2-5 up in IR
NAME	SIZE	ES	NES	NOM p-val	FDR q-val	FWER p-val
GO_RIBOSOMAL_SUBUNIT	167	0.516545	7.7076	0	0	0
GO_STRUCTURAL_CONSTITUENT_OF_RIBOSOME	145	0.546334	7.69578	0	0	0
GO_RIBOSOME	205	0.438364	7.26629	0	0	0
GO_RIBONUCLEOPROTEIN_COMPLEX	593	0.255226	7.03867	0	0	0
GO_MITOCHONDRIAL_PROTEIN_COMPLEX	203	0.409527	6.67315	0	0	0
GO_CYTOSOLIC_RIBOSOME	97	0.547384	6.14502	0	0	0
GO_LARGE_RIBOSOMAL_SUBUNIT	103	0.514702	6.12848	0	0	0
GO_COTRANSLATIONAL_PROTEIN_TARGETING_TO_MEMBRANE	94	0.540294	6.09572	0	0	0
GO_PEPTIDE_BIOSYNTHETIC_PROCESS	540	0.223844	5.8445	0	0	0
GO_ESTABLISHMENT_OF_PROTEIN_LOCALIZATION_TO_ENDOPLASMIC_RETICULUM	106	0.480692	5.69657	0	0	0
GO_ORGANELLAR_RIBOSOME	80	0.524882	5.53635	0	0	0
GO_INNER_MITOCHONDRIAL_MEMBRANE_PROTEIN_COMPLEX	87	0.522292	5.53181	0	0	0
GO_NUCLEAR_TRANSCRIBED_MRNA_CATABOLIC_PROCESS_NONSENSE_MEDIATED_DECAY	115	0.444802	5.51629	0	0	0
GO_PEPTIDE_METABOLIC_PROCESS	642	0.186864	5.45309	0	0	0
GO_ORGANELLE_INNER_MEMBRANE	402	0.234574	5.37823	0	0	0
GO_MITOCHONDRIAL_ENVELOPE	583	0.197252	5.36065	0	0	0
GO_RESPIRATORY_CHAIN_COMPLEX	59	0.592187	5.30088	0	0	0
GO_MITOCHONDRIAL_TRANSLATIONAL_TERMINATION	83	0.490383	5.25988	0	0	0
GO_AMIDE_BIOSYNTHETIC_PROCESS	652	0.179338	5.25535	0	0	0
GO_SMALL_RIBOSOMAL_SUBUNIT	67	0.5527	5.25004	0	0	0
GO_CYTOSOLIC_LARGE_RIBOSOMAL_SUBUNIT	52	0.591402	5.11626	0	0	0
GO_RESPIRASOME	70	0.523551	5.06365	0	0	0
GO_TRANSLATIONAL_INITIATION	165	0.329416	5.04816	0	0	0
GO_STRUCTURAL_MOLECULE_ACTIVITY	431	0.210196	5.01347	0	0	0
GO_ESTABLISHMENT_OF_PROTEIN_LOCALIZATION_TO_ORGANELLE	476	0.194677	4.98189	0	0	0
GO_VIRAL_GENE_EXPRESSION	172	0.323653	4.97633	0	0	0
GO_TRANSLATIONAL_TERMINATION	96	0.437776	4.97426	0	0	0
GO_MRNA_METABOLIC_PROCESS	724	0.165263	4.93663	0	0	0
GO_RNA_CATABOLIC_PROCESS	353	0.230102	4.93374	0	0	0
GO_PROTEIN_LOCALIZATION_TO_ENDOPLASMIC_RETICULUM	131	0.374713	4.88677	0	0	0
GO_RIBONUCLEOPROTEIN_COMPLEX_BIOGENESIS	379	0.217344	4.84903	0	0	0
GO_TRANSLATIONAL_ELONGATION	121	0.372937	4.84271	0	0	0
GO_MITOCHONDRIAL_GENE_EXPRESSION	150	0.322887	4.73749	0	0	0
GO_ATP_SYNTHESIS_COUPLED_ELECTRON_TRANSPORT	73	0.479411	4.73434	0	0	0
GO_NUCLEAR_TRANSCRIBED_MRNA_CATABOLIC_PROCESS	184	0.296189	4.72385	0	0	0
GO_CELLULAR_PROTEIN_CONTAINING_COMPLEX_ASSEMBLY	795	0.151631	4.72208	0	0	0
GO_RIBOSOME_BIOGENESIS	260	0.248	4.70193	0	0	0
GO_CELLULAR_NITROGEN_COMPOUND_CATABOLIC_PROCESS	468	0.191481	4.68491	0	0	0
GO_OXIDATIVE_PHOSPHORYLATION	98	0.402628	4.68343	0	0	0
GO_MITOCHONDRIAL_TRANSLATION	126	0.35626	4.66877	0	0	0
GO_CYTOSOLIC_SMALL_RIBOSOMAL_SUBUNIT	40	0.624843	4.59899	0	0	0
GO_CELLULAR_AMIDE_METABOLIC_PROCESS	849	0.142611	4.59811	0	0	0
GO_PROTEIN_TARGETING_TO_MEMBRANE	172	0.292495	4.54627	0	0	0
GO_MITOCHONDRIAL_MATRIX	388	0.201898	4.52075	0	0	0
GO_RNA_PROCESSING	777	0.14402	4.4663	0	0	0
GO_RESPIRATORY_ELECTRON_TRANSPORT_CHAIN	90	0.393923	4.34871	0	0	0
GO_NADH_DEHYDROGENASE_COMPLEX	38	0.598793	4.3463	0	0	0
GO_ORGANIC_CYCLIC_COMPOUND_CATABOLIC_PROCESS	489	0.172324	4.3113	0	0	0
GO_MITOCHONDRIAL_LARGE_RIBOSOMAL_SUBUNIT	50	0.501054	4.24798	0	0	0
GO_NADH_DEHYDROGENASE_ACTIVITY	35	0.589638	4.17772	0	0	0
GO_OXIDOREDUCTASE_COMPLEX	84	0.384149	4.15931	0	0	0
GO_MITOCHONDRIAL_RESPIRATORY_CHAIN_COMPLEX_ASSEMBLY	83	0.386518	4.10241	0	0	0
GO_MITOCHONDRIAL_ELECTRON_TRANSPORT_NADH_TO_UBIQUINONE	44	0.522255	4.05484	0	0	0
GO_CYTOPLASMIC_TRANSLATION	89	0.369937	4.0427	0	0	0
GO_SYMBIOTIC_PROCESS	720	0.13391	4.02974	0	0	0
GO_NADH_DEHYDROGENASE_COMPLEX_ASSEMBLY	52	0.473433	4.02572	0	0	0
GO_OXIDOREDUCTASE_ACTIVITY_ACTING_ON_NAD_P_H_QUINONE_OR_SIMILAR_COMPOUND_AS_ACCEPTOR	44	0.505348	3.97214	0	0	0
GO_ANAPHASE_PROMOTING_COMPLEX_DEPENDENT_CATABOLIC_PROCESS	78	0.375691	3.9653	0	0	0
GO_ENVELOPE	910	0.116551	3.92118	0	0	0
GO_NCRNA_METABOLIC_PROCESS	370	0.176459	3.91021	0	0	0
GO_ESTABLISHMENT_OF_PROTEIN_LOCALIZATION_TO_MEMBRANE	281	0.196645	3.83453	0	0	0
GO_PROTEIN_TARGETING	373	0.175393	3.83156	0	0	0
GO_POSTTRANSCRIPTIONAL_REGULATION_OF_GENE_EXPRESSION	496	0.150881	3.82893	0	0	0
GO_RRNA_METABOLIC_PROCESS	196	0.231151	3.80247	0	0	0
GO_RNA_SPLICING	382	0.169724	3.80065	0	0	0
GO_CELLULAR_PROTEIN_COMPLEX_DISASSEMBLY	186	0.241537	3.77629	0	0	0
GO_MITOCHONDRIAL_SMALL_RIBOSOMAL_SUBUNIT	28	0.582784	3.71516	0	0	0
GO_ELECTRON_TRANSPORT_CHAIN	134	0.273441	3.70108	0	0	0
GO_MRNA_PROCESSING	434	0.155666	3.69705	0	0	0
GO_CELLULAR_RESPIRATION	148	0.261986	3.69312	0	0	0
GO_RNA_SPLICING_VIA_TRANSESTERIFICATION_REACTIONS	311	0.177677	3.61708	0	0	0
GO_NUCLEOLUS	740	0.117372	3.58556	0	0	0
GO_POLYSOMAL_RIBOSOME	31	0.539829	3.57676	0	0	0
GO_ATP_METABOLIC_PROCESS	220	0.208293	3.57139	0	0	0
GO_PEPTIDASE_COMPLEX	80	0.33679	3.56176	0	0	0
GO_ENDOPEPTIDASE_COMPLEX	64	0.381429	3.54101	0	0	0
HP_ABNORMAL_MITOCHONDRIA_IN_MUSCLE_TISSUE	28	0.532786	3.4695	0	0	0
GO_INTRACELLULAR_PROTEIN_TRANSPORT	970	0.0979111	3.40901	0	0	0
GO_REGULATION_OF_CELLULAR_AMINO_ACID_METABOLIC_PROCESS	57	0.383697	3.38776	0	0	0
GO_NCRNA_PROCESSING	318	0.165966	3.38036	0	0	0
GO_REGULATION_OF_TRANSCRIPTION_FROM_RNA_POLYMERASE_II_PROMOTER_IN_RESPONSE_TO_HYPOXIA	68	0.35486	3.35604	0	0	0
GO_OXIDOREDUCTASE_ACTIVITY_ACTING_ON_NAD_P_H	75	0.321855	3.34432	0	0	0
GO_POLYSOME	63	0.359071	3.33144	0	0	0
GO_RIBOSOME_ASSEMBLY	58	0.364352	3.27894	0	0	0
HP_FOCAL_T2_HYPERINTENSE_BRAINSTEM_LESION	27	0.526116	3.25809	0	0	0
GO_MITOCHONDRION_ORGANIZATION	431	0.135593	3.23054	0	0	0
GO_PROTEIN_LOCALIZATION_TO_ORGANELLE	797	0.10039	3.19432	0	0	0
GO_SPLICEOSOMAL_COMPLEX	167	0.210688	3.16319	0	9.46068e-06	0.001
GO_ENERGY_DERIVATION_BY_OXIDATION_OF_ORGANIC_COMPOUNDS	211	0.18713	3.14776	0	1.86771e-05	0.002
HP_ABNORMAL_ACTIVITY_OF_MITOCHONDRIAL_RESPIRATORY_CHAIN	61	0.340266	3.11557	0	3.70471e-05	0.004
HP_DECREASED_ACTIVITY_OF_MITOCHONDRIAL_COMPLEX_I	34	0.446672	3.10232	0	4.57619e-05	0.005
GO_FICOLIN_1_RICH_GRANULE	98	0.26758	3.09352	0	4.52645e-05	0.005
HP_ABNORMAL_BRAINSTEM_MRI_SIGNAL_INTENSITY	32	0.461561	3.09202	0	5.37197e-05	0.006
GO_RIBONUCLEOPROTEIN_COMPLEX_SUBUNIT_ORGANIZATION	177	0.199131	3.08173	0	6.22781e-05	0.007
GO_REGULATION_OF_CELLULAR_AMINE_METABOLIC_PROCESS	69	0.313503	3.08163	0	6.16225e-05	0.007
GO_OXIDATION_REDUCTION_PROCESS	682	0.103873	3.07872	0	6.09806e-05	0.007
GO_REGULATION_OF_MRNA_METABOLIC_PROCESS	292	0.158429	3.07789	0	6.0352e-05	0.007
HP_FETAL_DISTRESS	31	0.453225	3.03036	0	8.53186e-05	0.01
GO_NEGATIVE_REGULATION_OF_CELL_CYCLE_G2_M_PHASE_TRANSITION	90	0.270008	3.02226	0	8.44568e-05	0.01
GO_REGULATION_OF_HEMATOPOIETIC_STEM_CELL_DIFFERENTIATION	64	0.31763	3.01837	0	8.36122e-05	0.01
HP_OPTIC_NEUROPATHY	35	0.431894	3.01387	0	9.10913e-05	0.011
GO_PROTEIN_FOLDING	176	0.19648	3.00674	0	9.01982e-05	0.011
GO_MRNA_BINDING	252	0.162772	2.99688	0	0.000106026	0.012
HP_ABNORMAL_CIRCULATING_CARBOHYDRATE_CONCENTRATION	42	0.393204	2.99672	0	0.000105006	0.012
GO_PROTEASOME_CORE_COMPLEX	18	0.599522	2.99288	0	0.000104006	0.012
GO_GENERATION_OF_PRECURSOR_METABOLITES_AND_ENERGY	381	0.134819	2.97758	0	0.00011105	0.013
GO_PROTEIN_MODIFICATION_BY_SMALL_PROTEIN_CONJUGATION_OR_REMOVAL	895	0.0879644	2.97501	0	0.000117834	0.014
HP_LEUKODYSTROPHY	86	0.270888	2.96295	0	0.000140212	0.017
GO_PROTEASOMAL_UBIQUITIN_INDEPENDENT_PROTEIN_CATABOLIC_PROCESS	20	0.555102	2.94494	0	0.000185175	0.023
GO_RNA_LOCALIZATION	197	0.179235	2.89786	0	0.00022183	0.028
GO_PROTEIN_LOCALIZATION_TO_MITOCHONDRION	119	0.224933	2.89245	0	0.000219832	0.028
GO_PROTEIN_TARGETING_TO_MITOCHONDRION	85	0.262694	2.88449	0	0.000232808	0.03
GO_CYTOCHROME_COMPLEX	19	0.551469	2.86579	0	0.000268502	0.035
GO_RRNA_BINDING	54	0.329961	2.85595	0	0.000273627	0.036
HP_PAROXYSMAL_INVOLUNTARY_EYE_MOVEMENTS	31	0.420888	2.81403	0	0.000491056	0.064
GO_PROTEASOME_ACCESSORY_COMPLEX	24	0.483276	2.79827	0.00191939	0.000566478	0.075
GO_AEROBIC_RESPIRATION	65	0.304469	2.79667	0.00185874	0.000568794	0.076
GO_CADHERIN_BINDING	267	0.147279	2.79656	0	0.000563974	0.076
GO_THREONINE_TYPE_ENDOPEPTIDASE_ACTIVITY	18	0.543888	2.79318	0	0.000594746	0.081
GO_CATALYTIC_STEP_2_SPLICEOSOME	80	0.26392	2.78896	0	0.000596769	0.082
GO_MITOTIC_CELL_CYCLE	840	0.0881552	2.78068	0	0.000612685	0.085
GO_OXIDOREDUCTASE_ACTIVITY	476	0.111923	2.77897	0	0.000607663	0.085
GO_RNA_EXPORT_FROM_NUCLEUS	117	0.211861	2.77629	0	0.0006165	0.086
GO_RIBOSOMAL_LARGE_SUBUNIT_BIOGENESIS	65	0.289157	2.76863	0	0.000645909	0.091
GO_T_CELL_RECEPTOR_SIGNALING_PATHWAY	130	0.207838	2.76388	0	0.000661	0.092
GO_CHROMOSOME_CENTROMERIC_REGION	164	0.184007	2.76267	0	0.00067606	0.095
GO_TIM23_MITOCHONDRIAL_IMPORT_INNER_MEMBRANE_TRANSLOCASE_COMPLEX	10	0.715059	2.74969	0	0.000750349	0.106
GO_KINETOCHORE	116	0.214173	2.74744	0	0.000771096	0.11
GO_PROTEIN_CONTAINING_COMPLEX_DISASSEMBLY	273	0.144854	2.74576	0	0.000771848	0.111
GO_REGULATION_OF_DNA_TEMPLATED_TRANSCRIPTION_IN_RESPONSE_TO_STRESS	99	0.236544	2.74144	0	0.000791947	0.114
GO_RIBOSOMAL_SMALL_SUBUNIT_ASSEMBLY	17	0.549026	2.74117	0	0.000785902	0.114
GO_REGULATION_OF_STEM_CELL_DIFFERENTIATION	96	0.239715	2.73873	0	0.000786334	0.115
GO_PROTEIN_IMPORT_INTO_MITOCHONDRIAL_MATRIX	15	0.581849	2.72717	0	0.00084381	0.123
HP_INCREASED_CSF_LACTATE	67	0.284265	2.7264	0	0.000843808	0.124
GO_TRANSLATION_REGULATOR_ACTIVITY	109	0.2253	2.72138	0	0.000856358	0.127
HP_LACTIC_ACIDOSIS	126	0.206182	2.71354	0	0.000887084	0.133
GO_REGULATION_OF_HEMATOPOIETIC_PROGENITOR_CELL_DIFFERENTIATION	74	0.273074	2.70524	0	0.000954634	0.143
GO_ANTIGEN_PROCESSING_AND_PRESENTATION_OF_EXOGENOUS_PEPTIDE_ANTIGEN_VIA_MHC_CLASS_I	62	0.303045	2.70273	0	0.000959998	0.145
GO_ANTIOXIDANT_ACTIVITY	45	0.34541	2.69573	0	0.00097728	0.148
GO_RNA_3_END_PROCESSING	115	0.211752	2.69421	0	0.000970299	0.148
GO_PROTEIN_MODIFICATION_BY_SMALL_PROTEIN_CONJUGATION	742	0.0864848	2.6937	0	0.000975402	0.15
GO_CELLULAR_MACROMOLECULE_CATABOLIC_PROCESS	985	0.0788516	2.69189	0	0.000974503	0.151
GO_RIBOSOMAL_SMALL_SUBUNIT_BIOGENESIS	63	0.283445	2.69144	0	0.000967688	0.151
HP_MACROCYTIC_ANEMIA	42	0.349538	2.68848	0	0.000990146	0.156
HP_ABNORMALITY_OF_THE_MITOCHONDRION	121	0.204511	2.68384	0	0.00101822	0.161
GO_U2_TYPE_CATALYTIC_STEP_2_SPLICEOSOME	29	0.408373	2.66592	0	0.00113278	0.177
GO_U2_TYPE_SPLICEOSOMAL_COMPLEX	83	0.252461	2.66533	0	0.00113079	0.178
HP_INCREASED_SERUM_PYRUVATE	36	0.3771	2.66456	0	0.00113448	0.18
GO_CELLULAR_RESPONSE_TO_OXYGEN_LEVELS	178	0.170506	2.66245	0	0.00114954	0.183
GO_CELLULAR_AMINO_ACID_METABOLIC_PROCESS	241	0.145635	2.6522	0	0.0012206	0.196
GO_REGULATION_OF_MRNA_CATABOLIC_PROCESS	178	0.17425	2.65186	0	0.00121251	0.196
GO_MITOCHONDRIAL_TRANSPORT	196	0.164644	2.64731	0	0.00124363	0.202
GO_TRANSLATION_FACTOR_ACTIVITY_RNA_BINDING	70	0.272577	2.64221	0	0.00127383	0.209
GO_EUKARYOTIC_48S_PREINITIATION_COMPLEX	12	0.633433	2.63285	0	0.00138596	0.228
GO_MUSCLE_FILAMENT_SLIDING	24	0.447891	2.62676	0	0.00144208	0.237
HP_MITOCHONDRIAL_MYOPATHY	37	0.35988	2.62415	0	0.00145976	0.242
GO_CHAPERONE_COMPLEX	18	0.515714	2.61749	0	0.00152589	0.255
GO_TRANSCRIPTION_COUPLED_NUCLEOTIDE_EXCISION_REPAIR	68	0.265114	2.61238	0	0.00158547	0.264
GO_ANTIGEN_RECEPTOR_MEDIATED_SIGNALING_PATHWAY	152	0.181597	2.60148	0	0.00171848	0.287
GO_ANTIGEN_PROCESSING_AND_PRESENTATION_OF_PEPTIDE_ANTIGEN_VIA_MHC_CLASS_I	78	0.247318	2.5952	0	0.00182363	0.302
GO_POSITIVE_REGULATION_OF_TELOMERASE_RNA_LOCALIZATION_TO_CAJAL_BODY	14	0.571675	2.59477	0	0.00182796	0.305
GO_PRECATALYTIC_SPLICEOSOME	45	0.331874	2.58653	0	0.00196221	0.323
GO_INNATE_IMMUNE_RESPONSE_ACTIVATING_SIGNAL_TRANSDUCTION	79	0.246033	2.57483	0	0.00213158	0.347
GO_ANTIGEN_PROCESSING_AND_PRESENTATION_OF_PEPTIDE_ANTIGEN	137	0.187709	2.5739	0	0.00213399	0.348
GO_TRANSLATION_INITIATION_FACTOR_ACTIVITY	43	0.332668	2.56382	0	0.00229477	0.367
GO_ACTIVATION_OF_INNATE_IMMUNE_RESPONSE	95	0.224951	2.55261	0	0.00245307	0.385
GO_ESTABLISHMENT_OF_PROTEIN_LOCALIZATION_TO_MITOCHONDRIAL_MEMBRANE	39	0.33932	2.52918	0	0.00290752	0.435
GO_PROTEIN_TRANSMEMBRANE_IMPORT_INTO_INTRACELLULAR_ORGANELLE	31	0.379831	2.5284	0	0.00291021	0.437
GO_NUCLEAR_TRANSPORT	289	0.125791	2.52613	0	0.00295263	0.444
GO_U12_TYPE_SPLICEOSOMAL_COMPLEX	24	0.43237	2.52014	0	0.00304885	0.456
GO_PROTEIN_LOCALIZATION_TO_MEMBRANE	535	0.096788	2.51841	0	0.00308054	0.461
HP_MUSCLE_ABNORMALITY_RELATED_TO_MITOCHONDRIAL_DYSFUNCTION	48	0.315542	2.51811	0	0.00307733	0.462
GO_TELOMERASE_RNA_LOCALIZATION	18	0.495466	2.50186	0	0.00346907	0.504
GO_EUKARYOTIC_TRANSLATION_INITIATION_FACTOR_3_COMPLEX	14	0.547589	2.49706	0.00200803	0.00356067	0.515
GO_AEROBIC_ELECTRON_TRANSPORT_CHAIN	12	0.587883	2.49682	0	0.00354517	0.515
GO_CELL_CYCLE_G2_M_PHASE_TRANSITION	232	0.139927	2.48893	0	0.00376438	0.537
HP_HYPERTROPHIC_CARDIOMYOPATHY	198	0.155115	2.4886	0	0.00376693	0.539
GO_CELL_DIVISION	469	0.0986932	2.48204	0	0.00393025	0.554
GO_FORMATION_OF_CYTOPLASMIC_TRANSLATION_INITIATION_COMPLEX	13	0.556481	2.47907	0	0.00398357	0.559
GO_CELLULAR_OXIDANT_DETOXIFICATION	57	0.278042	2.47865	0	0.00396144	0.559
GO_TRANSLATION_REGULATOR_ACTIVITY_NUCLEIC_ACID_BINDING	87	0.22373	2.47698	0	0.00397707	0.561
GO_ORGANELLE_ASSEMBLY	667	0.0861296	2.47587	0	0.00397822	0.563
GO_CELL_CYCLE_PHASE_TRANSITION	510	0.0967428	2.46425	0	0.00435307	0.598
GO_ORGANELLE_ENVELOPE_LUMEN	75	0.247368	2.46367	0	0.00434768	0.6
HP_ABNORMAL_CSF_METABOLITE_LEVEL	83	0.237383	2.43644	0	0.00523396	0.671
GO_TRANSLATION_PREINITIATION_COMPLEX	15	0.534092	2.43451	0	0.00530076	0.676
GO_SNRNA_BINDING	39	0.334781	2.42739	0	0.00559807	0.7
HP_ABNORMAL_MYOCARDIUM_MORPHOLOGY	358	0.111708	2.42214	0	0.00573418	0.713
GO_SPLICEOSOMAL_TRI_SNRNP_COMPLEX	28	0.37633	2.41171	0	0.00622151	0.75
GO_POSITIVE_REGULATION_OF_ATPASE_ACTIVITY	45	0.307144	2.40813	0.00197239	0.00639756	0.764
GO_ELECTRON_TRANSFER_ACTIVITY	77	0.235354	2.40472	0	0.00654936	0.773
HP_INCREASED_SERUM_LACTATE	133	0.181824	2.39089	0	0.00725286	0.802
GO_DICARBOXYLIC_ACID_METABOLIC_PROCESS	64	0.258772	2.38904	0	0.00732425	0.806
GO_CONDENSED_CHROMOSOME_CENTROMERIC_REGION	96	0.208406	2.38709	0	0.00735625	0.809
GO_RESPIRATORY_CHAIN_COMPLEX_IV	10	0.616863	2.38155	0	0.00761314	0.824
GO_SM_LIKE_PROTEIN_FAMILY_COMPLEX	68	0.241278	2.36878	0.00189036	0.00820153	0.845
GO_PRERIBOSOME	63	0.251331	2.36829	0	0.00819425	0.845
HP_PROXIMAL_TUBULOPATHY	33	0.34745	2.36098	0	0.00861711	0.86
GO_NUCLEOBASE_CONTAINING_SMALL_MOLECULE_INTERCONVERSION	24	0.396043	2.35753	0	0.00881102	0.869
GO_SMALL_SUBUNIT_PROCESSOME	30	0.359099	2.35689	0.00395257	0.00879665	0.872
GO_RIBONUCLEOPROTEIN_COMPLEX_BINDING	115	0.190276	2.35543	0	0.00884494	0.873
HP_INCREASED_MUSCLE_LIPID_CONTENT	26	0.393079	2.34212	0	0.00964821	0.894
GO_TUMOR_NECROSIS_FACTOR_MEDIATED_SIGNALING_PATHWAY	111	0.187653	2.33925	0	0.00982925	0.898
GO_NEGATIVE_REGULATION_OF_CELL_CYCLE_PROCESS	273	0.123684	2.33121	0.00183824	0.0103549	0.915
GO_DETOXIFICATION	70	0.233513	2.32554	0	0.0107728	0.924
GO_FC_EPSILON_RECEPTOR_SIGNALING_PATHWAY	95	0.202743	2.32462	0	0.0107943	0.925
GO_RNA_POLYMERASE_COMPLEX	87	0.210421	2.32368	0.00194553	0.0108032	0.925
GO_MULTI_ORGANISM_CELLULAR_PROCESS	17	0.46594	2.32364	0	0.0107554	0.925
GO_INTERLEUKIN_1_MEDIATED_SIGNALING_PATHWAY	84	0.218005	2.32003	0	0.0109904	0.933
GO_HEMATOPOIETIC_STEM_CELL_DIFFERENTIATION	71	0.234347	2.31879	0	0.0110501	0.933
GO_SMALL_NUCLEOLAR_RIBONUCLEOPROTEIN_COMPLEX	21	0.415156	2.31606	0	0.0112727	0.94
GO_REGULATION_OF_CELL_CYCLE_G2_M_PHASE_TRANSITION	186	0.14868	2.31377	0	0.0113787	0.942
HP_RESPIRATORY_INSUFFICIENCY	385	0.102164	2.31189	0	0.0114992	0.943
GO_NCRNA_TRANSCRIPTION	90	0.206577	2.30524	0.00191205	0.0120042	0.947
GO_DNA_METABOLIC_PROCESS	704	0.0769119	2.30441	0	0.0120422	0.95
GO_NUCLEOTIDE_EXCISION_REPAIR	97	0.19555	2.29973	0	0.0123645	0.955
GO_VESICLE_LUMEN	206	0.138879	2.2997	0	0.0123114	0.955
GO_CELL_SUBSTRATE_JUNCTION	355	0.104526	2.29955	0	0.0122934	0.955
GO_MITOCHONDRIAL_MEMBRANE_ORGANIZATION	91	0.204208	2.29287	0	0.0128568	0.963
HP_ABNORMAL_CNS_MYELINATION	184	0.145121	2.29204	0	0.0129133	0.963
GO_PROTEASOME_REGULATORY_PARTICLE_BASE_SUBCOMPLEX	12	0.548975	2.2916	0.00389864	0.0128893	0.964
HP_EMOTIONAL_LABILITY	94	0.197055	2.2902	0.00196464	0.0129904	0.965
GO_NUCLEAR_TRANSCRIBED_MRNA_CATABOLIC_PROCESS_EXONUCLEOLYTIC	31	0.347403	2.29009	0	0.0129472	0.965
GO_CHROMOSOMAL_REGION	277	0.120434	2.28916	0	0.0129457	0.965
GO_RESPONSE_TO_OXYGEN_RADICAL	21	0.409541	2.28864	0	0.0129331	0.966
GO_NEGATIVE_REGULATION_OF_CELL_CYCLE_PHASE_TRANSITION	204	0.139154	2.28469	0	0.0132117	0.969
GO_NEGATIVE_REGULATION_OF_DEFENSE_RESPONSE_TO_VIRUS	14	0.49731	2.28078	0	0.0135203	0.969
GO_POSITIVE_REGULATION_OF_PROTEIN_IMPORT	32	0.326485	2.2765	0	0.0138785	0.973
GO_MRNA_EXPORT_FROM_NUCLEUS	93	0.201462	2.27458	0	0.0140312	0.975
GO_TETRAHYDROFOLATE_METABOLIC_PROCESS	15	0.47229	2.27352	0	0.0140436	0.975
GO_CONDENSED_CHROMOSOME	161	0.153598	2.27105	0	0.0142706	0.975
GO_PROTEIN_INSERTION_INTO_MEMBRANE	48	0.279028	2.26383	0	0.0148818	0.98
GO_THREONINE_TYPE_PEPTIDASE_ACTIVITY	21	0.416823	2.25964	0.00202429	0.0152594	0.98
GO_PROTEIN_TRANSMEMBRANE_TRANSPORT	53	0.258275	2.24609	0	0.0165923	0.985
GO_REGULATION_OF_ATPASE_ACTIVITY	61	0.243027	2.24394	0	0.0168155	0.988
GO_REGULATION_OF_MITOTIC_CELL_CYCLE	524	0.0849165	2.23562	0	0.0176693	0.99
GO_POSITIVE_REGULATION_OF_PROTEIN_LOCALIZATION_TO_NUCLEUS	63	0.236535	2.23009	0	0.0183551	0.993
GO_ACTIN_MEDIATED_CELL_CONTRACTION	79	0.210438	2.22729	0	0.0186495	0.993
GO_ANTIGEN_PROCESSING_AND_PRESENTATION	159	0.150519	2.22629	0.00191571	0.0187088	0.995
GO_RESPONSE_TO_OXYGEN_LEVELS	295	0.112198	2.2223	0.00196464	0.0191327	0.995
GO_REGULATION_OF_MRNA_PROCESSING	130	0.166618	2.21935	0.00396825	0.0194108	0.995
GO_SMALL_NUCLEAR_RIBONUCLEOPROTEIN_COMPLEX	57	0.244124	2.21814	0.00188679	0.0195049	0.995
GO_CELLULAR_RESPONSE_TO_TOXIC_SUBSTANCE	70	0.223641	2.21382	0	0.0199827	0.996
GO_CATALYTIC_ACTIVITY_ACTING_ON_RNA	297	0.109031	2.21289	0	0.0199974	0.996
GO_CD4_POSITIVE_ALPHA_BETA_T_CELL_DIFFERENTIATION	40	0.293947	2.21211	0.00198413	0.0200467	0.996
GO_MUSCLE_CONTRACTION	206	0.133052	2.2049	0.0040568	0.0210039	0.997
GO_SCF_DEPENDENT_PROTEASOMAL_UBIQUITIN_DEPENDENT_PROTEIN_CATABOLIC_PROCESS	80	0.212579	2.20421	0.00384615	0.020994	0.997
GO_CELLULAR_RESPONSE_TO_DNA_DAMAGE_STIMULUS	696	0.0761771	2.19836	0	0.0218093	0.998
GO_CYTOPLASMIC_TRANSLATIONAL_INITIATION	30	0.333307	2.19795	0.00201613	0.0217993	0.998
GO_DNA_CONFORMATION_CHANGE	229	0.124589	2.1952	0	0.0220738	0.998
GO_MEMBRANE_PROTEIN_COMPLEX	793	0.069839	2.19092	0.00203252	0.02258	0.998
GO_SISTER_CHROMATID_SEGREGATION	160	0.14873	2.19057	0.00580271	0.0225676	0.998
GO_MITOTIC_SPINDLE_ASSEMBLY	53	0.256216	2.18908	0.0019802	0.0227017	0.998
GO_DNA_TEMPLATED_TRANSCRIPTION_ELONGATION	94	0.192924	2.18883	0.00200803	0.022659	0.998
GO_CENTROSOME	476	0.090434	2.18826	0	0.0226428	0.998
GO_CELLULAR_COMPONENT_DISASSEMBLY	443	0.0890245	2.17829	0	0.0241639	1
GO_CHROMOSOME_SEGREGATION	258	0.119633	2.17691	0.0020202	0.0242926	1
GO_REGULATION_OF_CELL_CYCLE_PHASE_TRANSITION	376	0.0987478	2.17667	0	0.0242312	1
GO_ESTABLISHMENT_OF_RNA_LOCALIZATION	166	0.14586	2.17615	0.00381679	0.0242318	1
GO_NUCLEOTIDE_EXCISION_REPAIR_DNA_DAMAGE_RECOGNITION	22	0.385618	2.17341	0	0.0246158	1
GO_MITOTIC_SISTER_CHROMATID_SEGREGATION	136	0.157366	2.17117	0.00189036	0.0249378	1
GO_TRANSFERASE_COMPLEX_TRANSFERRING_PHOSPHORUS_CONTAINING_GROUPS	210	0.130453	2.16483	0	0.0258849	1
GO_IMMUNE_RESPONSE_REGULATING_SIGNALING_PATHWAY	239	0.119096	2.15882	0.00204499	0.026754	1
GO_MITOTIC_NUCLEAR_DIVISION	225	0.126497	2.15805	0.00194175	0.0268188	1
GO_CHAPERONE_MEDIATED_PROTEIN_FOLDING	48	0.264291	2.1573	0	0.0268765	1
GO_REGULATION_OF_PROTEIN_STABILITY	243	0.118264	2.14633	0	0.0286658	1
GO_PROTEASOME_CORE_COMPLEX_BETA_SUBUNIT_COMPLEX	10	0.554667	2.14183	0.00204082	0.02938	1
GO_POSITIVE_REGULATION_OF_INNATE_IMMUNE_RESPONSE	124	0.165017	2.13987	0.00197628	0.0296915	1
GO_MRNA_TRANSPORT	124	0.162697	2.1395	0	0.0296533	1
HP_ABNORMALITY_OF_ACID_BASE_HOMEOSTASIS	253	0.116314	2.13865	0.00413223	0.0297431	1
GO_ACTIN_FILAMENT_BASED_MOVEMENT	102	0.178633	2.13811	0.00409836	0.0297113	1
GO_UNFOLDED_PROTEIN_BINDING	87	0.193929	2.1344	0.00407332	0.0303174	1
HP_ABNORMAL_NUMBER_OF_ERYTHROID_PRECURSORS	12	0.48873	2.12851	0.004	0.0313244	1
GO_MITOCHONDRIAL_ELECTRON_TRANSPORT_UBIQUINOL_TO_CYTOCHROME_C	11	0.527179	2.12799	0.00410678	0.0312993	1
GO_OXIDOREDUCTASE_ACTIVITY_ACTING_ON_PEROXIDE_AS_ACCEPTOR	30	0.323174	2.12657	0.00192308	0.0314579	1
GO_RNA_POLYMERASE_II_HOLOENZYME	62	0.230443	2.12616	0	0.0314202	1
GO_RIBOSOMAL_LARGE_SUBUNIT_ASSEMBLY	26	0.349972	2.12064	0.00399202	0.0323711	1
GO_SPINDLE	303	0.105159	2.11218	0.00203666	0.0340711	1
GO_TRNA_METABOLIC_PROCESS	142	0.151028	2.10898	0.00205761	0.0346688	1
GO_ACTININ_BINDING	22	0.375491	2.1043	0.00399202	0.0355321	1
GO_MICROTUBULE_CYTOSKELETON_ORGANIZATION_INVOLVED_IN_MITOSIS	126	0.161703	2.10191	0.00205339	0.0360083	1
HP_MYOFIBRILLAR_MYOPATHY	10	0.538588	2.10103	0.00584795	0.0360508	1
GO_NUCLEAR_CHROMOSOME_SEGREGATION	206	0.126825	2.09982	0.00607287	0.0362243	1
GO_SMALL_RIBOSOMAL_SUBUNIT_RRNA_BINDING	10	0.532157	2.09155	0.00589391	0.0379011	1
GO_MATURATION_OF_LSU_RRNA	27	0.333938	2.0915	0.00196464	0.0377858	1
GO_SNRNA_TRANSCRIPTION	63	0.220155	2.09122	0.00400802	0.037742	1
GO_NIK_NF_KAPPAB_SIGNALING	117	0.165771	2.08117	0.00203252	0.0401128	1
GO_REGULATION_OF_UBIQUITIN_PROTEIN_LIGASE_ACTIVITY	22	0.362066	2.08001	0.00389105	0.0402778	1
HP_MUSCLE_FIBER_INCLUSION_BODIES	24	0.359139	2.07972	0.00204918	0.0402144	1
GO_REGULATION_OF_CELLULAR_AMIDE_METABOLIC_PROCESS	346	0.0985988	2.078	0.00392157	0.0405757	1
GO_POSITIVE_REGULATION_OF_IMMUNE_RESPONSE	332	0.098145	2.07551	0.00627615	0.0410102	1
GO_REGULATION_OF_MORPHOGENESIS_OF_AN_EPITHELIUM	149	0.147159	2.06763	0.00189036	0.0429455	1
GO_METHYLOSOME	11	0.509687	2.06156	0.00197239	0.0444697	1
GO_NUCLEAR_EXPORT	169	0.138224	2.05216	0.00395257	0.047154	1
GO_PROTEIN_DNA_COMPLEX_SUBUNIT_ORGANIZATION	180	0.131514	2.05177	0	0.047097	1
GO_PROTEIN_IMPORT	159	0.139724	2.05048	0.00386847	0.0473277	1
HP_B_CELL_LYMPHOMA	10	0.532314	2.04754	0.00195695	0.0480364	1
GO_ACTIVATION_OF_IMMUNE_RESPONSE	255	0.111882	2.04682	0	0.0480702	1
GO_REGULATION_OF_CELL_CYCLE_PROCESS	602	0.0728451	2.04493	0.00398406	0.0485208	1
GO_SPINDLE_ASSEMBLY	90	0.182277	2.03955	0.00401606	0.049904	1
GO_RNA_POLYMERASE_I_COMPLEX	13	0.464966	2.03868	0.00202429	0.0499876	1
GO_DNA_REPAIR	452	0.0842419	2.03795	0	0.0500783	1
GO_PRP19_COMPLEX	13	0.470892	2.03139	0.00779727	0.0518631	1
GO_REGULATION_OF_RESPONSE_TO_BIOTIC_STIMULUS	224	0.116037	2.02948	0.00613497	0.0523072	1
GO_TRANSCRIPTION_FACTOR_BINDING	501	0.0773718	2.02943	0.00635593	0.0521605	1
GO_HIGH_DENSITY_LIPOPROTEIN_PARTICLE	11	0.502079	2.02776	0	0.0525432	1
GO_U5_SNRNP	15	0.440042	2.02755	0.00616016	0.0524545	1
GO_NCRNA_3_END_PROCESSING	33	0.290721	2.026	0.00785855	0.0527358	1
GO_UBIQUITIN_LIKE_PROTEIN_LIGASE_BINDING	256	0.108973	2.02543	0.00397614	0.0527235	1
GO_TRAPP_COMPLEX	13	0.458732	2.02449	0.00403226	0.0528443	1
GO_ENDOPLASMIC_RETICULUM_TO_GOLGI_VESICLE_MEDIATED_TRANSPORT	163	0.134686	2.02424	0.00408163	0.0527586	1
GO_NEGATIVE_REGULATION_OF_PROTEIN_POLYMERIZATION	55	0.227863	2.02187	0.00614754	0.0533945	1
GO_PROTEIN_DENEDDYLATION	10	0.51851	2.02179	0.00214592	0.0532483	1
GO_MATURATION_OF_5_8S_RRNA	34	0.290401	2.01986	0.00426439	0.0537421	1
GO_PEROXISOME_ORGANIZATION	67	0.209244	2.01873	0.00205339	0.0538954	1
GO_CELL_CYCLE_CHECKPOINT	187	0.12801	2.01539	0.00199203	0.0547596	1
GO_RESPONSE_TO_TOXIC_SUBSTANCE	146	0.141235	2.0124	0.00201613	0.0556162	1
GO_DNA_PACKAGING	126	0.152917	2.01127	0.00581395	0.0558013	1
GO_KINASE_BINDING	576	0.0742014	2.00985	0.00197239	0.0561019	1
HP_PROGRESSIVE_CEREBELLAR_ATAXIA	73	0.199173	2.00744	0	0.0567532	1
GO_SUPRAMOLECULAR_COMPLEX	875	0.0596055	2.00379	0.002	0.0580067	1
HP_POOR_EYE_CONTACT	62	0.216356	2.001	0	0.0587848	1
GO_SNRNA_METABOLIC_PROCESS	28	0.317513	2.00097	0.00594059	0.0586132	1
GO_ATPASE_COMPLEX	71	0.197898	2.00092	0.00380952	0.0584584	1
GO_ATP_DEPENDENT_CHROMATIN_REMODELING	67	0.208198	2.00082	0.0120968	0.0583201	1
GO_OXIDOREDUCTASE_ACTIVITY_ACTING_ON_A_HEME_GROUP_OF_DONORS	17	0.401591	1.99966	0.00393701	0.0585813	1
GO_RESPONSE_TO_CADMIUM_ION	41	0.263405	1.99937	0.0040568	0.0585128	1
GO_AMINE_METABOLIC_PROCESS	102	0.169985	1.99817	0.00423729	0.0587723	1
GO_SPINDLE_ORGANIZATION	149	0.139933	1.99786	0.00421053	0.0586807	1
GO_TRANSCRIPTION_ELONGATION_FROM_RNA_POLYMERASE_II_PROMOTER	67	0.207198	1.99616	0.00570342	0.059106	1
GO_REGULATION_OF_CELLULAR_KETONE_METABOLIC_PROCESS	136	0.146705	1.99456	0.00974659	0.0595463	1
GO_NUCLEOBASE_CONTAINING_COMPOUND_TRANSPORT	210	0.117906	1.9912	0.00604839	0.0605955	1
GO_RESPONSE_TO_HEAT	123	0.154372	1.98709	0.00824742	0.0619349	1
GO_MRNA_3_END_PROCESSING	80	0.182729	1.98491	0.00978474	0.0625717	1
GO_CHROMATIN_ASSEMBLY_OR_DISASSEMBLY	118	0.160832	1.98306	0.00394477	0.0630517	1
GO_DNA_TEMPLATED_TRANSCRIPTION_INITIATION	192	0.123601	1.98135	0.004158	0.0634801	1
GO_CHROMATIN_BINDING	455	0.0812196	1.97821	0.00612245	0.0645172	1
GO_CELLULAR_RESPONSE_TO_OXYGEN_RADICAL	18	0.385601	1.97677	0.00976562	0.0649443	1
GO_REGULATION_OF_OLIGODENDROCYTE_DIFFERENTIATION	26	0.324727	1.97609	0.00609756	0.0650261	1
GO_NUCLEAR_PERIPHERY	111	0.163764	1.97325	0.00416667	0.0657859	1
GO_POSITIVE_REGULATION_OF_CALCIUM_ION_TRANSPORT_INTO_CYTOSOL	35	0.282706	1.97123	0.00570342	0.0664113	1
GO_REGULATION_OF_RNA_BINDING	12	0.473486	1.96802	0.00387597	0.0674193	1
GO_REGULATION_OF_INNATE_IMMUNE_RESPONSE	176	0.128338	1.95558	0.00206186	0.0724001	1
GO_ATPASE_REGULATOR_ACTIVITY	35	0.275105	1.95462	0.00811359	0.0725672	1
GO_FOLIC_ACID_CONTAINING_COMPOUND_METABOLIC_PROCESS	21	0.348499	1.95388	0.0104384	0.0726572	1
GO_INTRINSIC_COMPONENT_OF_MITOCHONDRIAL_INNER_MEMBRANE	38	0.264635	1.95372	0.0115607	0.07252	1
GO_LYMPHOCYTE_MEDIATED_IMMUNITY	99	0.164012	1.95148	0.00613497	0.0732149	1
GO_VACUOLAR_PROTON_TRANSPORTING_V_TYPE_ATPASE_COMPLEX	12	0.464779	1.95114	0.0182186	0.0731496	1
GO_2_IRON_2_SULFUR_CLUSTER_BINDING	18	0.378948	1.94513	0.00843882	0.0755101	1
GO_POSITIVE_REGULATION_OF_RESPONSE_TO_BIOTIC_STIMULUS	141	0.142228	1.94504	0.00391389	0.0753329	1
GO_FC_RECEPTOR_SIGNALING_PATHWAY	147	0.137006	1.94173	0.00412371	0.0765475	1
GO_SIN3_COMPLEX	12	0.461563	1.93944	0.00965251	0.0773792	1
GO_PEPTIDE_TRANSMEMBRANE_TRANSPORTER_ACTIVITY	24	0.330402	1.93901	0.00790514	0.0773631	1
GO_MULTI_ORGANISM_LOCALIZATION	53	0.227312	1.93612	0.00625	0.0784544	1
GO_NEGATIVE_REGULATION_OF_HEART_CONTRACTION	12	0.462269	1.93579	0.00406504	0.0783495	1
GO_PROTEASOME_BINDING	15	0.407035	1.93484	0.012	0.078572	1
GO_DE_NOVO_PROTEIN_FOLDING	30	0.289317	1.93299	0.00835073	0.0791694	1
GO_NUCLEOSOME_ORGANIZATION	90	0.17534	1.93297	0.00613497	0.07896	1
GO_U2_SNRNP	17	0.389912	1.92431	0.00796813	0.0827293	1
GO_G_PROTEIN_COUPLED_CHEMOATTRACTANT_RECEPTOR_ACTIVITY	11	0.474625	1.92268	0.00199601	0.0831713	1
GO_POSITIVE_REGULATION_OF_DNA_BIOSYNTHETIC_PROCESS	58	0.216974	1.91587	0.00609756	0.0863118	1
GO_NUCLEOTIDYLTRANSFERASE_ACTIVITY	98	0.162651	1.91405	0.00562852	0.0869791	1
GO_HISTONE_MRNA_METABOLIC_PROCESS	20	0.355102	1.9125	0.00963391	0.0875087	1
GO_NEGATIVE_REGULATION_OF_MITOTIC_CELL_CYCLE	267	0.100126	1.91229	0.00828157	0.0873703	1
GO_CHROMATIN_REMODELING	161	0.129289	1.91002	0.011194	0.0883141	1
GO_TRANSCRIPTION_INITIATION_FROM_RNA_POLYMERASE_II_PROMOTER	152	0.134914	1.90832	0.0126316	0.0889338	1
GO_TRICARBOXYLIC_ACID_CYCLE	28	0.299179	1.90739	0.00408163	0.0891485	1
GO_ALPHA_AMINO_ACID_BIOSYNTHETIC_PROCESS	50	0.227899	1.90692	0.00204082	0.0891289	1
GO_POSITIVE_REGULATION_OF_TRANSLATION	103	0.161266	1.90685	0.0101215	0.0889171	1
GO_MRNA_CIS_SPLICING_VIA_SPLICEOSOME	27	0.300322	1.90584	0.0100806	0.0891644	1
GO_NEGATIVE_REGULATION_OF_CELL_CYCLE	491	0.0760266	1.90493	0.0141988	0.089394	1
GO_PROTEIN_MODIFICATION_BY_SMALL_PROTEIN_REMOVAL	243	0.106882	1.90467	0.00961539	0.0893102	1
GO_MITOCHONDRIAL_TRANSMEMBRANE_TRANSPORT	66	0.198703	1.90227	0.00994036	0.0903204	1
GO_MITOCHONDRIAL_PROTEIN_PROCESSING	11	0.474782	1.89818	0.0176125	0.0922047	1
GO_SMN_SM_PROTEIN_COMPLEX	16	0.39858	1.89782	0.0162933	0.092172	1
GO_ESTABLISHMENT_OF_TISSUE_POLARITY	112	0.153881	1.89559	0.0102881	0.0930564	1
GO_DNA_GEOMETRIC_CHANGE	104	0.157147	1.89443	0.0103306	0.0934067	1
HP_NEOPLASM_OF_THE_PERIPHERAL_NERVOUS_SYSTEM	49	0.225686	1.89022	0.00793651	0.0954031	1
GO_RESPONSE_TO_XENOBIOTIC_STIMULUS	53	0.220502	1.88862	0.0021322	0.0959738	1
GO_PROTEIN_NEDDYLATION	14	0.415873	1.88771	0.00606061	0.0961895	1
GO_ATPASE_ACTIVATOR_ACTIVITY	22	0.343775	1.88696	0.0102041	0.0963682	1
GO_SPINDLE_MICROTUBULE	54	0.218261	1.8809	0.00828157	0.0995552	1
GO_PROTEIN_CONTAINING_COMPLEX_LOCALIZATION	243	0.104838	1.87774	0.00589391	0.101001	1
GO_POSITIVE_REGULATION_OF_SIGNAL_TRANSDUCTION_BY_P53_CLASS_MEDIATOR	16	0.394264	1.87506	0.0056926	0.102228	1
GO_MITOTIC_SPINDLE_ORGANIZATION	101	0.162963	1.8725	0.00595238	0.103522	1
GO_DNA_DEPENDENT_DNA_REPLICATION	132	0.13837	1.87165	0.00612245	0.103792	1
GO_PROTEIN_LOCALIZATION_TO_NUCLEOLUS	12	0.439415	1.86979	0.0141988	0.104644	1
GO_SPINDLE_POLE	143	0.136037	1.86926	0.014553	0.104694	1
GO_ANAPHASE_PROMOTING_COMPLEX	21	0.335329	1.86298	0.00961539	0.108141	1
GO_U6_SNRNA_BINDING	13	0.429428	1.8586	0.00996016	0.11044	1
GO_REPLICATION_FORK	61	0.202537	1.85772	0.00994036	0.110707	1
GO_POSITIVE_REGULATION_OF_MRNA_PROCESSING	28	0.306966	1.85597	0.00982318	0.111401	1
GO_ESCRT_COMPLEX	21	0.340637	1.85562	0.006	0.111319	1
GO_PROTEIN_STABILIZATION	150	0.132461	1.85436	0.00976562	0.111762	1
GO_SULFUR_AMINO_ACID_METABOLIC_PROCESS	31	0.277847	1.85427	0.0164609	0.111534	1
GO_MEMBRANE_ORGANIZATION	638	0.0622009	1.85175	0.0223577	0.112935	1
HP_DECREASED_ACTIVITY_OF_THE_PYRUVATE_DEHYDROGENASE_COMPLEX	31	0.283455	1.85067	0.0136986	0.113381	1
GO_DEOXYRIBONUCLEOTIDE_METABOLIC_PROCESS	32	0.281348	1.84651	0.0114943	0.115636	1
GO_MONOCARBOXYLIC_ACID_BINDING	35	0.264216	1.84437	0.0132075	0.116696	1
GO_REGULATION_OF_MRNA_SPLICING_VIA_SPLICEOSOME	98	0.158802	1.84027	0.0121951	0.119058	1
GO_PROTEIN_LOCALIZATION_TO_NUCLEOPLASM	12	0.440304	1.83908	0.0123711	0.11958	1
GO_ACETYLTRANSFERASE_ACTIVITY	82	0.172736	1.83892	0.00590551	0.119406	1
GO_MULTI_ORGANISM_MEMBRANE_ORGANIZATION	11	0.459958	1.83853	0.00835073	0.119365	1
GO_CELL_KILLING	53	0.208967	1.8312	0.012766	0.124051	1
GO_REGULATION_OF_CHROMOSOME_SEGREGATION	93	0.163162	1.83021	0.0159363	0.124436	1
GO_NUCLEOSOMAL_DNA_BINDING	23	0.325184	1.82856	0.0141129	0.125197	1
GO_UBIQUITIN_DEPENDENT_PROTEIN_CATABOLIC_PROCESS_VIA_THE_MULTIVESICULAR_BODY_SORTING_PATHWAY	19	0.351071	1.82842	0.0117878	0.124981	1
HP_DELAYED_ERUPTION_OF_PERMANENT_TEETH	10	0.477961	1.82809	0.013834	0.124908	1
GO_REGULATION_OF_MRNA_BINDING	10	0.473412	1.82737	0.015444	0.125159	1
HP_EXCESSIVE_WRINKLED_SKIN	27	0.294025	1.82505	0.0172414	0.126455	1
GO_MRNA_5_UTR_BINDING	25	0.306887	1.82369	0.0191939	0.127069	1
GO_COA_HYDROLASE_ACTIVITY	15	0.394508	1.82353	0.012	0.126879	1
GO_NUCLEOSIDE_MONOPHOSPHATE_METABOLIC_PROCESS	60	0.19937	1.82345	0.0136719	0.126627	1
GO_RNA_POLYMERASE_ACTIVITY	37	0.252231	1.82301	0.00963391	0.12659	1
GO_REGULATION_OF_PROTEIN_IMPORT	49	0.215788	1.82141	0.0173913	0.127353	1
GO_ERROR_FREE_TRANSLESION_SYNTHESIS	21	0.322358	1.81706	0.0192678	0.130189	1
HP_NEUTROPENIA_IN_PRESENCE_OF_ANTI_NEUTROPIL_ANTIBODIES	10	0.469569	1.81591	0.0100806	0.130729	1
HP_PHEOCHROMOCYTOMA	19	0.347201	1.81583	0.0181452	0.130477	1
GO_PHAGOSOME_ACIDIFICATION	18	0.352003	1.81563	0.0174419	0.13032	1
GO_PYRIMIDINE_DEOXYRIBONUCLEOTIDE_METABOLIC_PROCESS	17	0.361707	1.81531	0.0118343	0.130257	1
GO_GOLGI_ASSOCIATED_VESICLE_MEMBRANE	72	0.182071	1.81429	0.00808081	0.130619	1
GO_SPERM_MOTILITY	36	0.256707	1.81334	0.0142566	0.130984	1
GO_SINGLE_STRANDED_DNA_BINDING	95	0.159482	1.81054	0.0259481	0.132653	1
GO_NEGATIVE_REGULATION_OF_CANONICAL_WNT_SIGNALING_PATHWAY	153	0.123749	1.80961	0.020202	0.133023	1
HP_ABNORMALITY_OF_CARDIOVASCULAR_SYSTEM_ELECTROPHYSIOLOGY	286	0.0902677	1.80919	0.00957854	0.133011	1
GO_SCAVENGER_RECEPTOR_ACTIVITY	23	0.307157	1.8083	0.018711	0.133341	1
GO_TRANSLATION_ELONGATION_FACTOR_ACTIVITY	17	0.363845	1.80819	0.0142566	0.133092	1
GO_NUCLEAR_EXOSOME_RNASE_COMPLEX	13	0.413696	1.80554	0.0205339	0.134603	1
GO_OLIGOSACCHARIDE_LIPID_INTERMEDIATE_BIOSYNTHETIC_PROCESS	20	0.331083	1.80535	0.0181087	0.134417	1
GO_DNA_REPLICATION	235	0.102692	1.80518	0.0199203	0.134272	1
GO_REGULATION_OF_INFLAMMATORY_RESPONSE_TO_ANTIGENIC_STIMULUS	10	0.47349	1.80176	0.0225873	0.136402	1
GO_MATURATION_OF_SSU_RRNA	42	0.235201	1.8008	0.0137255	0.136776	1
GO_ORGANIC_ACID_METABOLIC_PROCESS	779	0.0581344	1.80054	0.0211946	0.136635	1
GO_PTERIDINE_CONTAINING_COMPOUND_METABOLIC_PROCESS	27	0.279734	1.80035	0.0120724	0.136446	1
GO_MULTIVESICULAR_BODY_ORGANIZATION	27	0.284208	1.80006	0.0182927	0.136377	1
GO_CIRCULATORY_SYSTEM_PROCESS	327	0.0858635	1.79999	0.0220884	0.13612	1
HP_HYPERTENSION_ASSOCIATED_WITH_PHEOCHROMOCYTOMA	16	0.370174	1.79742	0.0170455	0.137662	1
GO_MATURATION_OF_LSU_RRNA_FROM_TRICISTRONIC_RRNA_TRANSCRIPT_SSU_RRNA_5_8S_RRNA_LSU_RRNA	15	0.386871	1.79731	0.0166052	0.137419	1
GO_RIBONUCLEOSIDE_MONOPHOSPHATE_METABOLIC_PROCESS	42	0.232531	1.79618	0.0119284	0.138034	1
GO_NEGATIVE_REGULATION_OF_ADAPTIVE_IMMUNE_RESPONSE	16	0.373274	1.7958	0.027833	0.138005	1
GO_TRANSCRIPTION_COREGULATOR_ACTIVITY	412	0.0792919	1.79559	0.0145228	0.137814	1
GO_IRON_SULFUR_CLUSTER_ASSEMBLY	18	0.356363	1.79515	0.0212355	0.13785	1
GO_RESPONSE_TO_OXIDATIVE_STRESS	317	0.088647	1.79196	0.00770713	0.139884	1
GO_NEGATIVE_REGULATION_OF_MRNA_PROCESSING	26	0.299199	1.78966	0.00394477	0.141375	1
GO_REGULATION_OF_IMMUNE_RESPONSE	447	0.0734405	1.78628	0.022541	0.143506	1
GO_NEGATIVE_REGULATION_OF_PROTEIN_BINDING	75	0.174836	1.7858	0.0204499	0.143564	1
GO_POSITIVE_REGULATION_OF_RELEASE_OF_SEQUESTERED_CALCIUM_ION_INTO_CYTOSOL	26	0.291545	1.78355	0.0142857	0.144994	1
GO_REGULATION_OF_ANIMAL_ORGAN_MORPHOGENESIS	184	0.114051	1.78339	0.0153846	0.144801	1
GO_SINGLE_STRANDED_DNA_HELICASE_ACTIVITY	18	0.352945	1.78339	0.0139721	0.14448	1
GO_SNRNA_PROCESSING	19	0.338984	1.78308	0.0147679	0.144386	1
HP_RETINAL_HAMARTOMA	19	0.347201	1.78238	0.0263158	0.144577	1
GO_PROTEIN_LOCALIZATION_TO_NUCLEAR_BODY	11	0.44027	1.78186	0.0250482	0.144628	1
GO_SOMATIC_STEM_CELL_POPULATION_MAINTENANCE	50	0.20856	1.77608	0.014	0.148732	1
GO_POSTSYNAPTIC_CYTOSOL	17	0.347471	1.77506	0.0171429	0.14923	1
GO_GLUTATHIONE_METABOLIC_PROCESS	33	0.259815	1.77484	0.0156556	0.149057	1
GO_MATURATION_OF_SSU_RRNA_FROM_TRICISTRONIC_RRNA_TRANSCRIPT_SSU_RRNA_5_8S_RRNA_LSU_RRNA	34	0.256118	1.77477	0.0177866	0.148767	1
GO_ADAPTIVE_IMMUNE_RESPONSE_BASED_ON_SOMATIC_RECOMBINATION_OF_IMMUNE_RECEPTORS_BUILT_FROM_IMMUNOGLOBULIN_SUPERFAMILY_DOMAINS	109	0.14532	1.77406	0.0120968	0.149047	1
GO_TRANSCRIPTION_REGULATOR_COMPLEX	311	0.0870616	1.77183	0.0184049	0.150395	1
HP_DECREASED_CIRCULATING_ACTH_LEVEL	16	0.365584	1.76619	0.00860215	0.154717	1
GO_REGULATION_OF_MRNA_3_END_PROCESSING	24	0.300879	1.76562	0.0173745	0.154867	1
GO_INTRINSIC_COMPONENT_OF_MITOCHONDRIAL_MEMBRANE	66	0.187438	1.76541	0.0201207	0.154695	1
GO_THIOLESTER_HYDROLASE_ACTIVITY	30	0.27358	1.76401	0.0258964	0.155532	1
GO_ADP_BINDING	30	0.265619	1.7625	0.0289256	0.156516	1
GO_TRICARBOXYLIC_ACID_METABOLIC_PROCESS	13	0.401271	1.762	0.0209524	0.156616	1
GO_SNORNA_3_END_PROCESSING	10	0.451922	1.76109	0.026975	0.157078	1
GO_PROTON_TRANSPORTING_TWO_SECTOR_ATPASE_COMPLEX	21	0.322014	1.76101	0.0221328	0.156819	1
HP_FIBROUS_TISSUE_NEOPLASM	54	0.210181	1.75843	0.0223577	0.158601	1
GO_RAN_GTPASE_BINDING	33	0.258348	1.75695	0.0206186	0.159476	1
GO_PYROPHOSPHATE_HYDROLYSIS_DRIVEN_PROTON_TRANSMEMBRANE_TRANSPORTER_ACTIVITY	19	0.335473	1.75646	0.0195312	0.159546	1
HP_HYPERPITUITARISM	58	0.190757	1.75454	0.0142857	0.160702	1
HP_PSYCHOGENIC_NON_EPILEPTIC_SEIZURE	28	0.272093	1.7537	0.0195312	0.161054	1
HP_ABNORMAL_MORPHOLOGY_OF_MYOCARDIAL_TRABECULAE	12	0.417922	1.75155	0.0175781	0.16258	1
GO_POSITIVE_REGULATION_OF_VIRAL_TRANSCRIPTION	34	0.260721	1.74788	0.0304183	0.165332	1
GO_ACUTE_PHASE_RESPONSE	14	0.391226	1.74768	0.0253165	0.165162	1
GO_VIRAL_TRANSLATION	13	0.395309	1.74677	0.0238569	0.165604	1
GO_DNA_INTEGRITY_CHECKPOINT	136	0.126817	1.74667	0.0262626	0.165352	1
HP_PIGMENTARY_RETINOPATHY	114	0.140522	1.74502	0.0239521	0.166365	1
GO_VESICLE_COAT	47	0.219424	1.74485	0.0264228	0.166179	1
GO_CARGO_RECEPTOR_ACTIVITY	40	0.233255	1.74429	0.0218688	0.166388	1
HP_INCREASED_INTRAMYOCELLULAR_LIPID_DROPLETS	17	0.352023	1.74357	0.0253411	0.166688	1
GO_PROTEIN_ACETYLATION	167	0.119323	1.74156	0.022	0.168073	1
GO_POSITIVE_REGULATION_OF_ACTIN_FILAMENT_POLYMERIZATION	67	0.17747	1.7413	0.0112782	0.167953	1
GO_90S_PRERIBOSOME	23	0.301569	1.73608	0.0177866	0.172307	1
GO_GLUTAMINE_FAMILY_AMINO_ACID_BIOSYNTHETIC_PROCESS	12	0.406364	1.7351	0.0174081	0.172805	1
GO_N_ACETYLTRANSFERASE_ACTIVITY	66	0.183604	1.73247	0.0142566	0.174777	1
GO_NEGATIVE_REGULATION_OF_MUSCLE_CONTRACTION	15	0.367726	1.73152	0.0181818	0.175244	1
GO_GLUCOSE_6_PHOSPHATE_METABOLIC_PROCESS	17	0.354363	1.72914	0.029106	0.17709	1
GO_REGULATION_OF_NUCLEASE_ACTIVITY	17	0.352904	1.72718	0.0212766	0.178441	1
GO_NUCLEAR_MATRIX	89	0.152892	1.72647	0.0184049	0.17875	1
GO_MUSCLE_SYSTEM_PROCESS	270	0.0914865	1.72586	0.0336134	0.178933	1
GO_TAT_PROTEIN_BINDING	10	0.438431	1.72544	0.0338645	0.178931	1
GO_NEGATIVE_REGULATION_OF_ACTIN_FILAMENT_POLYMERIZATION	41	0.225388	1.72506	0.0221774	0.178898	1
GO_CELLULAR_RESPONSE_TO_HEAT	95	0.148632	1.72443	0.0190114	0.179134	1
GO_GENERAL_TRANSCRIPTION_INITIATION_FACTOR_BINDING	39	0.232503	1.72143	0.03	0.181506	1
GO_PEROXISOMAL_TRANSPORT	59	0.189543	1.72113	0.0283976	0.181432	1
GO_PEPTIDYL_LYSINE_ACETYLATION	144	0.124952	1.72041	0.028866	0.181763	1
HP_FATIGUABLE_WEAKNESS_OF_PROXIMAL_LIMB_MUSCLES	10	0.435294	1.72007	0.016632	0.181728	1
GO_BINDING_OF_SPERM_TO_ZONA_PELLUCIDA	17	0.348824	1.7199	0.0231214	0.181542	1
GO_RESPONSE_TO_ETHANOL	80	0.162185	1.71944	0.0182186	0.181614	1
GO_MRNA_3_UTR_BINDING	77	0.162704	1.71727	0.016	0.183269	1
GO_DNA_RECOMBINATION	201	0.106925	1.7162	0.0234375	0.183825	1
GO_REGULATION_OF_BINDING	270	0.0896866	1.71602	0.0162933	0.183621	1
GO_REGULATION_OF_T_CELL_MEDIATED_IMMUNITY	28	0.278791	1.71501	0.0151229	0.184203	1
GO_DNA_HELICASE_COMPLEX	14	0.387942	1.71499	0.0269151	0.183853	1
GO_LEUKOCYTE_MEDIATED_CYTOTOXICITY	39	0.234942	1.71407	0.028	0.184412	1
GO_PROTEIN_K11_LINKED_UBIQUITINATION	26	0.275519	1.71386	0.0119522	0.184264	1
GO_POSITIVE_REGULATION_OF_CANONICAL_WNT_SIGNALING_PATHWAY	127	0.129875	1.7134	0.0292398	0.184352	1
GO_REGULATION_OF_ESTABLISHMENT_OF_PROTEIN_LOCALIZATION_TO_CHROMOSOME	11	0.424425	1.7116	0.0193133	0.185739	1
GO_NUCLEOSIDE_MONOPHOSPHATE_PHOSPHORYLATION	13	0.390704	1.71143	0.0313808	0.185502	1
GO_SIN3_TYPE_COMPLEX	13	0.403848	1.70841	0.0448065	0.187979	1
HP_RECURRENT_PAROXYSMAL_HEADACHE	15	0.35763	1.70802	0.0298805	0.187966	1
HP_AXIAL_MUSCLE_WEAKNESS	19	0.320701	1.70743	0.0258449	0.188158	1
GO_POSITIVE_REGULATION_OF_IMMUNE_SYSTEM_PROCESS	508	0.0666264	1.70734	0.0290698	0.187863	1
HP_RHABDOMYOLYSIS	24	0.293577	1.70575	0.0313112	0.188965	1
GO_METANEPHROS_DEVELOPMENT	65	0.180568	1.70368	0.0337972	0.190572	1
GO_T_CELL_DIFFERENTIATION	143	0.122442	1.70164	0.0363289	0.192207	1
GO_NEGATIVE_REGULATION_OF_IMMUNE_EFFECTOR_PROCESS	51	0.202054	1.70156	0.0239521	0.19191	1
GO_PROTEIN_POLYMERIZATION	218	0.10153	1.70136	0.022541	0.191732	1
GO_OXIDOREDUCTASE_ACTIVITY_ACTING_ON_A_SULFUR_GROUP_OF_DONORS	45	0.212811	1.70112	0.0293542	0.1916	1
GO_ALPHA_ACTININ_BINDING	15	0.363149	1.70024	0.0276134	0.192084	1
GO_MACROMOLECULE_TRANSMEMBRANE_TRANSPORTER_ACTIVITY	17	0.341198	1.70002	0.0244898	0.191937	1
GO_SIGNAL_TRANSDUCTION_BY_P53_CLASS_MEDIATOR	219	0.0980401	1.69832	0.0233918	0.193185	1
GO_GLUTATHIONE_PEROXIDASE_ACTIVITY	14	0.374762	1.69829	0.0277228	0.192849	1
HP_NON_HODGKIN_LYMPHOMA	16	0.344829	1.69828	0.026749	0.192497	1
GO_NEGATIVE_REGULATION_OF_T_CELL_DIFFERENTIATION	24	0.287401	1.69808	0.023622	0.192315	1
HP_PALPITATIONS	43	0.222718	1.69793	0.026	0.192068	1
HP_OPTIC_DISC_PALLOR	91	0.151601	1.69757	0.0337079	0.192004	1
GO_NUCLEOSIDE_TRIPHOSPHATE_CATABOLIC_PROCESS	10	0.449412	1.69736	0.021611	0.191856	1
HP_TRANSIENT_GLOBAL_AMNESIA	12	0.407175	1.6956	0.0271967	0.193131	1
GO_UBIQUITIN_LIKE_PROTEIN_CONJUGATING_ENZYME_ACTIVITY	39	0.227048	1.69535	0.0333333	0.193013	1
GO_RNA_POLYMERASE_II_SPECIFIC_DNA_BINDING_TRANSCRIPTION_FACTOR_BINDING	221	0.100509	1.69492	0.026749	0.19308	1
GO_NEGATIVE_REGULATION_OF_RNA_SPLICING	22	0.299105	1.69416	0.0168067	0.193482	1
GO_PROTEIN_POLYUBIQUITINATION	282	0.0879579	1.69329	0.0404624	0.194032	1
GO_NEGATIVE_REGULATION_OF_PHOSPHATIDYLINOSITOL_3_KINASE_SIGNALING	11	0.420739	1.69313	0.031068	0.193817	1
HP_TETRAPLEGIA	24	0.287139	1.69278	0.0216963	0.193788	1
GO_HEART_PROCESS	185	0.108293	1.69091	0.0332031	0.195183	1
GO_CELLULAR_POTASSIUM_ION_HOMEOSTASIS	10	0.432392	1.69072	0.0199203	0.195011	1
GO_REGULATORY_T_CELL_DIFFERENTIATION	20	0.320879	1.68854	0.0280561	0.19668	1
GO_PROTEASOME_ASSEMBLY	11	0.42419	1.68783	0.018	0.197012	1
GO_DISULFIDE_OXIDOREDUCTASE_ACTIVITY	31	0.253239	1.6876	0.0331263	0.196839	1
GO_MYOBLAST_FUSION	24	0.293263	1.68732	0.037182	0.196832	1
GO_FOLIC_ACID_METABOLIC_PROCESS	16	0.351342	1.68721	0.032	0.196583	1
HP_HAMARTOMA_OF_THE_EYE	23	0.296876	1.6871	0.0221774	0.19633	1
GO_HEMATOPOIETIC_PROGENITOR_CELL_DIFFERENTIATION	129	0.126661	1.68574	0.0212355	0.197334	1
GO_T_CELL_MEDIATED_IMMUNITY	44	0.213982	1.68517	0.0360531	0.19757	1
GO_MICROBODY_LUMEN	39	0.233567	1.68484	0.0330578	0.197529	1
GO_REGULATION_OF_MITOCHONDRIAL_MEMBRANE_POTENTIAL	55	0.19331	1.68431	0.0304878	0.197721	1
GO_RNA_POLYMERASE_II_TRANSCRIPTION_REGULATOR_COMPLEX	130	0.127395	1.6821	0.035124	0.19953	1
GO_CELL_REDOX_HOMEOSTASIS	42	0.216034	1.68074	0.0340265	0.200526	1
GO_CELL_ADHESION_MOLECULE_BINDING	400	0.0746278	1.68005	0.0240481	0.200819	1
GO_CONTRACTILE_FIBER	159	0.114321	1.67956	0.0430528	0.200991	1
GO_REGULATION_OF_MYOBLAST_FUSION	11	0.415954	1.67929	0.0337972	0.20092	1
GO_PYRIMIDINE_NUCLEOTIDE_CATABOLIC_PROCESS	11	0.405993	1.67777	0.0254902	0.202079	1
GO_PROTEIN_CONTAINING_COMPLEX_BINDING	879	0.0504089	1.67595	0.0239044	0.203616	1
GO_REGULATION_OF_ACTIN_FILAMENT_LENGTH	131	0.127949	1.67588	0.031746	0.203336	1
HP_TYPE_2_MUSCLE_FIBER_ATROPHY	10	0.435294	1.67564	0.027833	0.203242	1
GO_PEPTIDE_N_ACETYLTRANSFERASE_ACTIVITY	54	0.188502	1.67528	0.0182186	0.203244	1
GO_ADAPTIVE_IMMUNE_RESPONSE	155	0.112956	1.67341	0.0425101	0.204737	1
GO_CELLULAR_KETONE_METABOLIC_PROCESS	173	0.110321	1.67338	0.0242424	0.204386	1
GO_SUPEROXIDE_METABOLIC_PROCESS	38	0.231646	1.67241	0.0275049	0.204994	1
GO_AMINO_ACID_ACTIVATION	30	0.25381	1.67166	0.0395833	0.205377	1
GO_CD4_POSITIVE_ALPHA_BETA_T_CELL_ACTIVATION	50	0.203824	1.671	0.022	0.205712	1
GO_CHAPERONE_BINDING	86	0.15509	1.67059	0.015534	0.205764	1
GO_MORPHOGENESIS_OF_A_POLARIZED_EPITHELIUM	130	0.126067	1.67018	0.0313725	0.205768	1
GO_PEPTIDYL_ARGININE_MODIFICATION	17	0.339984	1.66971	0.0389105	0.20591	1
GO_5S_RRNA_BINDING	10	0.43451	1.6697	0.0237624	0.205554	1
GO_ESTABLISHMENT_OR_MAINTENANCE_OF_TRANSMEMBRANE_ELECTROCHEMICAL_GRADIENT	10	0.432392	1.66737	0.0254403	0.207588	1
GO_NUCLEOSOME_ASSEMBLY	60	0.186089	1.66666	0.0414201	0.20799	1
GO_POSITIVE_REGULATION_OF_UBIQUITIN_PROTEIN_LIGASE_ACTIVITY	12	0.403201	1.66648	0.0333333	0.207784	1
HP_ABNORMAL_THALAMIC_MRI_SIGNAL_INTENSITY	11	0.407483	1.66301	0.0323276	0.210875	1
GO_DNA_DAMAGE_RESPONSE_DETECTION_OF_DNA_DAMAGE	34	0.242177	1.66264	0.0346232	0.21091	1
HP_ANEMIA_OF_INADEQUATE_PRODUCTION	110	0.137945	1.66203	0.0432099	0.211181	1
GO_APOPTOTIC_MITOCHONDRIAL_CHANGES	94	0.147117	1.65948	0.0341365	0.213536	1
GO_PROTEIN_ACETYLTRANSFERASE_COMPLEX	82	0.154958	1.65919	0.0232558	0.213497	1
GO_MITOCHONDRIAL_TRANSCRIPTION	12	0.402128	1.6589	0.0327198	0.213424	1
GO_POSITIVE_REGULATION_OF_LYASE_ACTIVITY	15	0.352295	1.6582	0.0389344	0.213793	1
GO_CHAPERONE_COFACTOR_DEPENDENT_PROTEIN_REFOLDING	22	0.298241	1.65703	0.0271399	0.214601	1
GO_REGULATION_OF_CD4_POSITIVE_ALPHA_BETA_T_CELL_DIFFERENTIATION	23	0.292677	1.65692	0.0275591	0.214331	1
GO_RESPONSE_TO_ABIOTIC_STIMULUS	866	0.0496157	1.65605	0.0182927	0.214924	1
GO_PROTEIN_TAG	10	0.42149	1.65579	0.0336842	0.214818	1
HP_PREMATURE_OVARIAN_INSUFFICIENCY	43	0.207936	1.65545	0.0308285	0.21485	1
GO_REGULATION_OF_LYMPHOCYTE_MEDIATED_IMMUNITY	55	0.195907	1.65531	0.0462185	0.214637	1
GO_LATE_ENDOSOME_TO_VACUOLE_TRANSPORT	21	0.303851	1.65517	0.0318091	0.214419	1
GO_POSTREPLICATION_REPAIR	45	0.213641	1.65477	0.0371094	0.21448	1
GO_DNA_TEMPLATED_TRANSCRIPTION_TERMINATION	68	0.164216	1.65454	0.0363636	0.214341	1
GO_HYDROGEN_PEROXIDE_CATABOLIC_PROCESS	14	0.351808	1.65331	0.0300601	0.215318	1
GO_MICROBODY	109	0.138536	1.65302	0.0357143	0.215268	1
GO_METAL_CLUSTER_BINDING	55	0.187564	1.65187	0.0218254	0.216148	1
GO_REGULATION_OF_TRANSLATIONAL_FIDELITY	13	0.376831	1.65175	0.0314342	0.215925	1
GO_TRANSLATION_REPRESSOR_ACTIVITY	19	0.310965	1.65063	0.0252632	0.216794	1
GO_GENERAL_TRANSCRIPTION_INITIATION_FACTOR_ACTIVITY	35	0.23799	1.64807	0.0394737	0.219114	1
GO_ISOPEPTIDASE_ACTIVITY	14	0.363543	1.64779	0.021645	0.219054	1
GO_HOST_CELLULAR_COMPONENT	51	0.200161	1.64604	0.039749	0.220565	1
GO_FIBROBLAST_GROWTH_FACTOR_BINDING	18	0.318248	1.64513	0.0423892	0.221183	1
GO_NEGATIVE_REGULATION_OF_WNT_SIGNALING_PATHWAY	178	0.104213	1.64504	0.0290698	0.220897	1
GO_T_CELL_ACTIVATION_INVOLVED_IN_IMMUNE_RESPONSE	43	0.215845	1.64491	0.0357143	0.220681	1
GO_RESPONSE_TO_ISOQUINOLINE_ALKALOID	23	0.287	1.64181	0.0386266	0.223688	1
GO_NCRNA_CATABOLIC_PROCESS	26	0.267135	1.64164	0.04375	0.223494	1
GO_CHEMOKINE_BINDING	18	0.318099	1.64046	0.0364683	0.224406	1
GO_CELL_COMMUNICATION_BY_ELECTRICAL_COUPLING_INVOLVED_IN_CARDIAC_CONDUCTION	18	0.317236	1.63715	0.0441767	0.227672	1
GO_REGULATION_OF_CELLULAR_CATABOLIC_PROCESS	704	0.0549001	1.637	0.0242291	0.227467	1
HP_REDUCED_CIRCULATING_PROLACTIN_CONCENTRATION	11	0.407483	1.63675	0.0510806	0.227339	1
GO_COP9_SIGNALOSOME	26	0.269684	1.63516	0.041841	0.228637	1
HP_SPARSE_EYELASHES	41	0.212135	1.63507	0.0321932	0.228366	1
GO_RNA_POLYMERASE_II_CORE_COMPLEX	11	0.403326	1.63172	0.042	0.231708	1
GO_DNA_BIOSYNTHETIC_PROCESS	151	0.114152	1.62979	0.0309917	0.233514	1
GO_ALPHA_BETA_T_CELL_DIFFERENTIATION	60	0.177192	1.62973	0.0407767	0.233218	1
HP_IMPAIRED_SOCIAL_INTERACTIONS	89	0.142176	1.62955	0.055102	0.233029	1
GO_T_CELL_ACTIVATION	253	0.0883679	1.62822	0.0348162	0.234123	1
HP_NEOPLASM_OF_THE_ADRENAL_GLAND	29	0.259053	1.62649	0.0566802	0.235641	1
HP_SHOULDER_GIRDLE_MUSCLE_ATROPHY	10	0.420627	1.6263	0.0489237	0.23548	1
GO_C_C_CHEMOKINE_BINDING	10	0.429098	1.6257	0.0297619	0.235832	1
GO_PRE_MRNA_INTRONIC_BINDING	12	0.377157	1.62468	0.0301318	0.236643	1
GO_COPI_COATED_VESICLE	24	0.27879	1.62413	0.0244898	0.23692	1
GO_TBP_CLASS_PROTEIN_BINDING	23	0.284409	1.62305	0.0326296	0.237787	1
GO_ASPARTATE_FAMILY_AMINO_ACID_BIOSYNTHETIC_PROCESS	18	0.315815	1.62202	0.0368932	0.238552	1
GO_HISTONE_EXCHANGE	36	0.224737	1.6218	0.0414079	0.238416	1
HP_HYPOREFLEXIA_OF_LOWER_LIMBS	18	0.318719	1.62072	0.0481696	0.239283	1
GO_POSITIVE_REGULATION_OF_MRNA_SPLICING_VIA_SPLICEOSOME	19	0.302633	1.62055	0.042	0.239094	1
GO_CHAPERONE_MEDIATED_PROTEIN_TRANSPORT	10	0.411137	1.6205	0.0383065	0.23875	1
GO_RESPONSE_TO_DOPAMINE	48	0.19614	1.61855	0.0494071	0.240678	1
GO_REGULATION_OF_PROTEIN_MODIFICATION_BY_SMALL_PROTEIN_CONJUGATION_OR_REMOVAL	199	0.0997972	1.61725	0.0326531	0.241791	1
GO_MICROTUBULE_BASED_PROCESS	643	0.0558809	1.61669	0.0361446	0.242032	1
GO_REGULATION_OF_UBIQUITIN_PROTEIN_TRANSFERASE_ACTIVITY	48	0.20069	1.61493	0.0357853	0.24372	1
HP_MUSCLE_SPASM	107	0.132888	1.61488	0.0425963	0.243387	1
GO_NEGATIVE_REGULATION_OF_CD4_POSITIVE_ALPHA_BETA_T_CELL_DIFFERENTIATION	11	0.397051	1.61484	0.035503	0.243056	1
HP_ABNORMALITY_OF_URINE_CATECHOLAMINE_CONCENTRATION	20	0.307692	1.61355	0.0460922	0.244172	1
GO_PROTEIN_LIPID_COMPLEX	18	0.315483	1.61343	0.0387597	0.243943	1
HP_ABNORMAL_BASAL_GANGLIA_MRI_SIGNAL_INTENSITY	35	0.227168	1.61244	0.0481928	0.244775	1
GO_POLYOL_CATABOLIC_PROCESS	20	0.304474	1.61184	0.0417495	0.245121	1
GO_VOLTAGE_GATED_CALCIUM_CHANNEL_ACTIVITY	28	0.258527	1.61027	0.052	0.246474	1
GO_REGULATION_OF_DNA_METABOLIC_PROCESS	264	0.0857608	1.60985	0.0462777	0.246603	1
GO_REGULATION_OF_TRANSLATIONAL_INITIATION	64	0.167051	1.60929	0.0418327	0.246855	1
GO_STRUCTURAL_CONSTITUENT_OF_MUSCLE	28	0.255128	1.60817	0.0517928	0.247704	1
GO_ACTIN_POLYMERIZATION_OR_DEPOLYMERIZATION	151	0.111934	1.60604	0.0481928	0.249885	1
HP_PARAGANGLIOMA	17	0.322345	1.60462	0.0504032	0.251108	1
GO_OXIDOREDUCTASE_ACTIVITY_ACTING_ON_THE_CH_NH_GROUP_OF_DONORS_NAD_OR_NADP_AS_ACCEPTOR	13	0.364387	1.60325	0.0465587	0.252319	1
HP_NEUROFIBROMAS	14	0.355574	1.60028	0.0392157	0.255627	1
GO_CHAPERONE_MEDIATED_PROTEIN_COMPLEX_ASSEMBLY	18	0.315841	1.59947	0.0511811	0.256192	1
GO_ALPHA_BETA_T_CELL_ACTIVATION_INVOLVED_IN_IMMUNE_RESPONSE	30	0.243598	1.59857	0.0439771	0.256894	1
GO_NEGATIVE_REGULATION_OF_IMMUNE_RESPONSE	62	0.169699	1.59807	0.0410156	0.25713	1
HP_POSTNATAL_MICROCEPHALY	122	0.124911	1.59623	0.0439771	0.259075	1
HP_OVERLAPPING_TOE	39	0.213662	1.59583	0.0471698	0.259159	1
GO_REGULATION_OF_MITOCHONDRIAL_OUTER_MEMBRANE_PERMEABILIZATION_INVOLVED_IN_APOPTOTIC_SIGNALING_PATHWAY	34	0.233875	1.59542	0.0425101	0.259232	1
GO_REGULATION_OF_LYMPHOCYTE_APOPTOTIC_PROCESS	31	0.24553	1.59508	0.0523013	0.259247	1
GO_SULFUR_COMPOUND_BINDING	156	0.112353	1.59404	0.0509804	0.260146	1
GO_PIGMENT_BIOSYNTHETIC_PROCESS	45	0.205112	1.59382	0.0498008	0.260013	1
GO_DNA_BINDING_TRANSCRIPTION_FACTOR_BINDING	279	0.0829732	1.59369	0.0578842	0.259762	1
GO_REGULATION_OF_PROTEIN_LOCALIZATION_TO_NUCLEUS	99	0.138316	1.59316	0.0566406	0.260029	1
GO_CELL_CELL_RECOGNITION	28	0.250168	1.59303	0.0479846	0.259781	1
GO_APOPTOTIC_PROCESS_INVOLVED_IN_MORPHOGENESIS	15	0.342147	1.59033	0.0468432	0.262695	1
GO_IMPORT_INTO_NUCLEUS	133	0.118727	1.58943	0.0530973	0.263348	1
GO_NEGATIVE_REGULATION_OF_PROTEIN_MODIFICATION_BY_SMALL_PROTEIN_CONJUGATION_OR_REMOVAL	73	0.158467	1.58862	0.0475207	0.263955	1
GO_RECEPTOR_METABOLIC_PROCESS	151	0.111062	1.58835	0.0433962	0.263883	1
GO_REGULATION_OF_PROTEIN_POLYMERIZATION	167	0.105527	1.58795	0.04375	0.263946	1
GO_HISTONE_MONOUBIQUITINATION	25	0.262835	1.58793	0.0227273	0.263576	1
GO_HISTONE_DEACETYLASE_COMPLEX	66	0.169608	1.58687	0.0478088	0.26445	1
GO_REGULATION_OF_BLOOD_CIRCULATION	172	0.103243	1.58675	0.0503018	0.264185	1
HP_ABNORMALITY_OF_BRAINSTEM_MORPHOLOGY	154	0.109336	1.58535	0.046748	0.265548	1
HP_ABNORMAL_URINE_PHOSPHATE_CONCENTRATION	23	0.2758	1.58462	0.0423892	0.266062	1
GO_PROTON_TRANSPORTING_V_TYPE_ATPASE_COMPLEX	19	0.306904	1.5844	0.0495868	0.265902	1
GO_ATPASE_ACTIVITY_COUPLED_TO_TRANSMEMBRANE_MOVEMENT_OF_IONS_ROTATIONAL_MECHANISM	14	0.350396	1.58389	0.0487329	0.266163	1
GO_CHROMATIN_REMODELING_AT_CENTROMERE	27	0.252415	1.58263	0.059387	0.267383	1
GO_SERINE_FAMILY_AMINO_ACID_METABOLIC_PROCESS	27	0.254492	1.57823	0.0496032	0.272458	1
GO_UBIQUITIN_BINDING	68	0.164856	1.57799	0.0516899	0.27236	1
GO_CLATHRIN_COAT_ASSEMBLY	18	0.306083	1.57731	0.0423077	0.272801	1
HP_ABNORMAL_ERYTHROCYTE_MORPHOLOGY	384	0.0707148	1.57635	0.040568	0.273613	1
HP_FOCAL_DYSTONIA	65	0.165419	1.57634	0.043222	0.273204	1
GO_CYTOKINE_RECEPTOR_ACTIVITY	39	0.211459	1.57569	0.0600775	0.273605	1
GO_MITOTIC_G1_S_TRANSITION_CHECKPOINT	56	0.180438	1.57557	0.0422265	0.273333	1
GO_SPERM_EGG_RECOGNITION	20	0.292936	1.57508	0.0552268	0.273572	1
GO_NUCLEOLAR_LARGE_RRNA_TRANSCRIPTION_BY_RNA_POLYMERASE_I	13	0.36557	1.57441	0.0625	0.274026	1
GO_CULLIN_FAMILY_PROTEIN_BINDING	21	0.286436	1.57435	0.0486381	0.273683	1
GO_STEM_CELL_DIFFERENTIATION	191	0.0943858	1.57407	0.0374753	0.273653	1
GO_H4_H2A_HISTONE_ACETYLTRANSFERASE_COMPLEX	18	0.305473	1.57319	0.0516129	0.27439	1
HP_NOCTURNAL_HYPOVENTILATION	12	0.368816	1.57315	0.0578842	0.274029	1
GO_V_D_J_RECOMBINATION	12	0.371535	1.57216	0.0521921	0.274834	1
GO_FATTY_ACID_BINDING	21	0.283004	1.57103	0.0422535	0.275825	1
GO_TRNA_PROCESSING	105	0.131855	1.57018	0.0556701	0.276485	1
GO_REGULATION_OF_DNA_TEMPLATED_TRANSCRIPTION_INITIATION	37	0.212053	1.56958	0.0404624	0.276876	1
HP_ABNORMAL_CELLULAR_PHENOTYPE	336	0.0742802	1.56737	0.0514851	0.279332	1
GO_HYDROLASE_ACTIVITY_ACTING_ON_ACID_ANHYDRIDES	628	0.0558002	1.5671	0.0482625	0.279264	1
GO_REGULATION_OF_DNA_BIOSYNTHETIC_PROCESS	87	0.139404	1.5671	0.0455446	0.278863	1
GO_CELLULAR_RESPONSE_TO_ATP	10	0.410824	1.56484	0.0493359	0.281389	1
GO_T_CELL_DIFFERENTIATION_INVOLVED_IN_IMMUNE_RESPONSE	34	0.22598	1.56479	0.0471311	0.281041	1
GO_REGULATION_OF_TYPE_I_INTERFERON_MEDIATED_SIGNALING_PATHWAY	26	0.253766	1.56473	0.0365112	0.280708	1
HP_NAUSEA_AND_VOMITING	295	0.0787017	1.56463	0.032381	0.280421	1
GO_GLOBAL_GENOME_NUCLEOTIDE_EXCISION_REPAIR	25	0.269211	1.56419	0.0583658	0.280585	1
GO_STRUCTURAL_CONSTITUENT_OF_CYTOSKELETON	64	0.166233	1.56404	0.0440882	0.280357	1
GO_POSITIVE_REGULATION_OF_CELL_KILLING	21	0.278638	1.56345	0.0597938	0.280754	1
GO_POSITIVE_REGULATION_OF_NUCLEOCYTOPLASMIC_TRANSPORT	52	0.181666	1.56283	0.0417495	0.281178	1
HP_ABNORMAL_SALIVARY_GLAND_MORPHOLOGY	10	0.410118	1.56272	0.0410678	0.280901	1
GO_B_CELL_PROLIFERATION	41	0.201026	1.56236	0.0636183	0.280966	1
GO_HEAT_SHOCK_PROTEIN_BINDING	96	0.13822	1.5612	0.0609037	0.282103	1
GO_REGULATION_OF_T_CELL_RECEPTOR_SIGNALING_PATHWAY	29	0.251119	1.5596	0.0395833	0.283749	1
GO_PROTEIN_N_TERMINUS_BINDING	96	0.137378	1.55827	0.0596421	0.285084	1
GO_NUCLEOTIDE_BINDING_DOMAIN_LEUCINE_RICH_REPEAT_CONTAINING_RECEPTOR_SIGNALING_PATHWAY	27	0.254858	1.55792	0.0502008	0.285101	1
GO_H4_HISTONE_ACETYLTRANSFERASE_COMPLEX	42	0.199492	1.55747	0.0387755	0.285271	1
HP_TETRAPLEGIA_TETRAPARESIS	49	0.186973	1.5562	0.0470085	0.286555	1
GO_DEOXYRIBOSE_PHOSPHATE_CATABOLIC_PROCESS	19	0.301476	1.55315	0.0573123	0.29012	1
HP_ABNORMAL_PROLACTIN_LEVEL	16	0.310931	1.553	0.0521042	0.289877	1
HP_RENAL_TUBULAR_DYSFUNCTION	70	0.158753	1.55246	0.0592885	0.290135	1
GO_BASAL_TRANSCRIPTION_MACHINERY_BINDING	47	0.192211	1.55243	0.0518518	0.289742	1
GO_ANCHORING_JUNCTION	627	0.0555626	1.55226	0.0571956	0.289527	1
GO_RESPONSE_TO_TEMPERATURE_STIMULUS	167	0.104745	1.55192	0.0672269	0.289561	1
GO_LIPOPOLYSACCHARIDE_BINDING	12	0.376347	1.55184	0.046371	0.289249	1
GO_HEPARIN_BINDING	88	0.140546	1.55127	0.0428571	0.289582	1
GO_PEPTIDE_DISULFIDE_OXIDOREDUCTASE_ACTIVITY	11	0.380344	1.55065	0.0387755	0.290008	1
HP_MIXED_HEARING_IMPAIRMENT	18	0.303083	1.5494	0.0659794	0.291349	1
GO_POSITIVE_REGULATION_OF_BLOOD_CIRCULATION	32	0.227314	1.54862	0.0672098	0.291978	1
GO_RESPONSE_TO_IONIZING_RADIATION	119	0.123175	1.54799	0.0493097	0.292397	1
GO_POST_EMBRYONIC_ANIMAL_ORGAN_DEVELOPMENT	15	0.33179	1.54756	0.0525292	0.292554	1
GO_POSITIVE_REGULATION_OF_OLIGODENDROCYTE_DIFFERENTIATION	14	0.344411	1.54719	0.0551331	0.292614	1
GO_MITOTIC_CELL_CYCLE_CHECKPOINT	144	0.114044	1.54716	0.0527344	0.292239	1
GO_OUTER_MITOCHONDRIAL_MEMBRANE_PROTEIN_COMPLEX	20	0.287127	1.54435	0.0575693	0.295606	1
GO_MORPHOGENESIS_OF_AN_ENDOTHELIUM	14	0.340365	1.54407	0.0757282	0.295554	1
GO_MYOSIN_II_COMPLEX	11	0.384344	1.5429	0.0650558	0.296743	1
GO_REGULATION_OF_T_CELL_DIFFERENTIATION_IN_THYMUS	14	0.344321	1.54141	0.0688259	0.298308	1
GO_REGULATION_OF_MONOOXYGENASE_ACTIVITY	35	0.217839	1.54115	0.0717213	0.298264	1
GO_DNA_REPLICATION_INDEPENDENT_NUCLEOSOME_ORGANIZATION	33	0.222152	1.54106	0.061753	0.297969	1
GO_NEGATIVE_REGULATION_OF_INFLAMMATORY_RESPONSE	75	0.153709	1.54066	0.0545455	0.29807	1
GO_PROTEIN_LOCALIZATION_TO_CHROMOSOME	70	0.160194	1.54056	0.074	0.297785	1
GO_RIBOSOMAL_LARGE_SUBUNIT_BINDING	12	0.362279	1.54037	0.0469388	0.297613	1
GO_NUCLEOCYTOPLASMIC_CARRIER_ACTIVITY	27	0.248302	1.53994	0.0613383	0.297806	1
GO_TRANSCRIPTION_PREINITIATION_COMPLEX_ASSEMBLY	31	0.234722	1.53983	0.0607375	0.297536	1
HP_BRAIN_STEM_COMPRESSION	10	0.398353	1.53891	0.0619835	0.298345	1
GO_REGULATION_OF_CELLULAR_RESPONSE_TO_STRESS	582	0.0557131	1.53818	0.0531915	0.299005	1
GO_HISTONE_DEACETYLASE_BINDING	92	0.139046	1.53815	0.0549898	0.29863	1
GO_OSTEOBLAST_DEVELOPMENT	11	0.373833	1.53573	0.0617021	0.301505	1
GO_NEGATIVE_REGULATION_OF_LEUKOCYTE_APOPTOTIC_PROCESS	27	0.248954	1.53565	0.0512821	0.301208	1
GO_POSITIVE_REGULATION_OF_RNA_SPLICING	33	0.233205	1.53523	0.062	0.301376	1
GO_SULFUR_AMINO_ACID_CATABOLIC_PROCESS	12	0.364842	1.53522	0.0524109	0.300994	1
GO_NEGATIVE_REGULATION_OF_OLIGODENDROCYTE_DIFFERENTIATION	10	0.392863	1.53509	0.0635965	0.300777	1
GO_RELAXATION_OF_MUSCLE	20	0.288383	1.53437	0.0615079	0.301363	1
GO_RNA_CAP_BINDING	16	0.316149	1.53431	0.0434783	0.301028	1
HP_SYNCOPE	49	0.184333	1.5343	0.0466926	0.30065	1
GO_RESPONSE_TO_ORGANIC_CYCLIC_COMPOUND	604	0.0537837	1.53404	0.036961	0.300596	1
GO_NEGATIVE_REGULATION_OF_MRNA_SPLICING_VIA_SPLICEOSOME	18	0.299011	1.53333	0.0699589	0.301138	1
GO_CENTROMERE_COMPLEX_ASSEMBLY	36	0.211333	1.53294	0.078629	0.301259	1
GO_POSITIVE_REGULATION_OF_TYROSINE_PHOSPHORYLATION_OF_STAT_PROTEIN	28	0.245243	1.53227	0.0607843	0.301729	1
GO_VIRION_ASSEMBLY	33	0.22176	1.53174	0.0600414	0.302014	1
GO_ASPARTATE_FAMILY_AMINO_ACID_METABOLIC_PROCESS	39	0.207918	1.53143	0.0686869	0.302006	1
GO_EMBRYONIC_PLACENTA_MORPHOGENESIS	16	0.31713	1.53025	0.0571429	0.303202	1
GO_POSITIVE_REGULATION_OF_BLOOD_PRESSURE	17	0.313229	1.52918	0.0697211	0.304379	1
GO_POSITIVE_REGULATION_OF_HEART_CONTRACTION	20	0.283438	1.52811	0.0632184	0.305424	1
GO_NEGATIVE_REGULATION_OF_BLOOD_CIRCULATION	19	0.291215	1.52735	0.0514851	0.306055	1
GO_RNA_SURVEILLANCE	14	0.340039	1.52723	0.0635246	0.305837	1
GO_POSITIVE_REGULATION_OF_BLOOD_VESSEL_DIAMETER	33	0.226657	1.52552	0.0555556	0.30774	1
GO_INFLAMMATORY_RESPONSE_TO_ANTIGENIC_STIMULUS	22	0.274847	1.52498	0.0684411	0.308088	1
GO_REGULATION_OF_RNA_SPLICING	133	0.114384	1.5247	0.0606061	0.308054	1
GO_TRANSCRIPTION_EXPORT_COMPLEX	11	0.391168	1.52458	0.069869	0.30781	1
GO_SERINE_FAMILY_AMINO_ACID_BIOSYNTHETIC_PROCESS	13	0.342192	1.52392	0.0577281	0.308369	1
GO_EMBRYO_IMPLANTATION	38	0.205454	1.52382	0.0590717	0.30809	1
GO_NUCLEAR_PORE_NUCLEAR_BASKET	12	0.368973	1.52282	0.0807453	0.309106	1
GO_REGULATION_OF_TRANSCRIPTION_INITIATION_FROM_RNA_POLYMERASE_II_PROMOTER	30	0.234512	1.52229	0.0616302	0.309433	1
GO_NEGATIVE_REGULATION_OF_ENDOTHELIAL_CELL_PROLIFERATION	23	0.256449	1.52217	0.0532544	0.309178	1
GO_REGULATION_OF_INTRACELLULAR_TRANSPORT	292	0.0777937	1.52216	0.0705645	0.308798	1
GO_POSITIVE_REGULATION_OF_UBIQUITIN_PROTEIN_TRANSFERASE_ACTIVITY	29	0.23266	1.52103	0.0704225	0.309972	1
GO_SKELETAL_MUSCLE_CONTRACTION	25	0.248418	1.51946	0.0617021	0.311754	1
HP_DELAYED_ERUPTION_OF_PRIMARY_TEETH	11	0.3725	1.51899	0.0701754	0.312016	1
HP_RETICULOCYTOPENIA	14	0.337809	1.51842	0.0546875	0.312401	1
GO_N_ACYLTRANSFERASE_ACTIVITY	75	0.150813	1.51838	0.0730223	0.312052	1
GO_NEGATIVE_REGULATION_OF_MRNA_METABOLIC_PROCESS	68	0.154206	1.51786	0.054409	0.312346	1
GO_COPI_VESICLE_COAT	11	0.361911	1.51703	0.0708333	0.313161	1
HP_DELAYED_PUBERTY	134	0.111372	1.51626	0.0604288	0.313853	1
GO_POSITIVE_REGULATION_OF_TELOMERASE_ACTIVITY	31	0.229894	1.5162	0.0804124	0.313527	1
GO_RNA_POLYMERASE_II_GENERAL_TRANSCRIPTION_INITIATION_FACTOR_BINDING	16	0.315521	1.51556	0.0608519	0.314004	1
GO_SULFUR_AMINO_ACID_BIOSYNTHETIC_PROCESS	13	0.349488	1.51471	0.0589474	0.314859	1
GO_INNER_MITOCHONDRIAL_MEMBRANE_ORGANIZATION	27	0.249937	1.51422	0.0849057	0.315131	1
GO_TRNA_TRANSPORT	32	0.228119	1.51397	0.0513308	0.315033	1
GO_POSITIVE_REGULATION_OF_VIRAL_PROCESS	86	0.142907	1.51396	0.0606061	0.314628	1
HP_HETERONYMOUS_HEMIANOPIA	13	0.336622	1.51375	0.079918	0.314515	1
GO_MALE_GENITALIA_DEVELOPMENT	13	0.345547	1.51373	0.0616016	0.314143	1
GO_REGULATION_OF_SISTER_CHROMATID_SEGREGATION	75	0.147355	1.5135	0.0792683	0.314077	1
GO_NEGATIVE_REGULATION_OF_RESPONSE_TO_BIOTIC_STIMULUS	46	0.187086	1.5122	0.0689655	0.315507	1
HP_HEMIFACIAL_SPASM	10	0.398353	1.51158	0.0743494	0.315967	1
GO_SPLICEOSOMAL_SNRNP_ASSEMBLY	35	0.213079	1.51115	0.0576541	0.316163	1
GO_REGULATION_OF_OXIDATIVE_PHOSPHORYLATION	24	0.259684	1.51083	0.0731707	0.316215	1
GO_REGULATION_OF_PROTEIN_LOCALIZATION_TO_CHROMOSOME_TELOMERIC_REGION	12	0.356213	1.50847	0.0662768	0.31915	1
GO_MYOFIBRIL_ASSEMBLY	35	0.214011	1.50705	0.0632653	0.320767	1
HP_GLUCOSE_INTOLERANCE	258	0.0812447	1.5062	0.0744681	0.321499	1
GO_REGULATION_OF_VIRAL_INDUCED_CYTOPLASMIC_PATTERN_RECOGNITION_RECEPTOR_SIGNALING_PATHWAY	12	0.361599	1.50574	0.0753564	0.321776	1
GO_RIBONUCLEOPROTEIN_GRANULE	188	0.093856	1.50561	0.0494845	0.321564	1
GO_NON_CANONICAL_WNT_SIGNALING_PATHWAY	131	0.111939	1.50498	0.0800821	0.322069	1
GO_G2_DNA_DAMAGE_CHECKPOINT	29	0.231482	1.50364	0.0803922	0.323592	1
GO_DEOXYRIBONUCLEOSIDE_TRIPHOSPHATE_METABOLIC_PROCESS	16	0.311598	1.50146	0.0865191	0.326328	1
GO_ENDOSOMAL_TRANSPORT	191	0.094824	1.50019	0.0816733	0.327714	1
GO_NEGATIVE_REGULATION_OF_SMOOTH_MUSCLE_CELL_DIFFERENTIATION	10	0.389412	1.49911	0.0780911	0.328847	1
GO_NEGATIVE_REGULATION_OF_MICROTUBULE_POLYMERIZATION	13	0.34078	1.49875	0.0797665	0.328972	1
GO_MITOTIC_METAPHASE_PLATE_CONGRESSION	43	0.193385	1.49812	0.0778443	0.329515	1
GO_NEGATIVE_REGULATION_OF_CELLULAR_AMIDE_METABOLIC_PROCESS	129	0.112853	1.49769	0.0731707	0.329692	1
GO_ACTIVATION_OF_CYSTEINE_TYPE_ENDOPEPTIDASE_ACTIVITY_INVOLVED_IN_APOPTOTIC_PROCESS	57	0.17008	1.49766	0.0684932	0.329317	1
GO_ACTIN_NUCLEATION	39	0.202808	1.49757	0.063745	0.329034	1
HP_HEMANGIOBLASTOMA	16	0.307596	1.49714	0.0816327	0.329218	1
GO_SKELETAL_MUSCLE_TISSUE_REGENERATION	24	0.256098	1.49526	0.0815534	0.331543	1
GO_NEGATIVE_REGULATION_OF_DEFENSE_RESPONSE	111	0.12244	1.49517	0.0628803	0.33126	1
HP_SOFT_TISSUE_SARCOMA	88	0.136364	1.49513	0.076	0.330905	1
GO_PEPTIDE_LYSINE_N_ACETYLTRANSFERASE_ACTIVITY	48	0.181443	1.49489	0.0710173	0.330862	1
HP_MIGRAINE	88	0.135101	1.49387	0.0675944	0.331881	1
GO_MAINTENANCE_OF_CELL_NUMBER	123	0.116172	1.49334	0.0716981	0.332251	1
GO_MEDIATOR_COMPLEX	40	0.203695	1.49304	0.0582329	0.33224	1
GO_SIGNAL_TRANSDUCTION_INVOLVED_IN_CELL_CYCLE_CHECKPOINT	63	0.162078	1.49288	0.067623	0.33207	1
GO_STRIATED_MUSCLE_CONTRACTION	109	0.121397	1.49282	0.0753138	0.33174	1
GO_NEGATIVE_REGULATION_OF_EPIDERMIS_DEVELOPMENT	11	0.368343	1.4924	0.0662651	0.331927	1
GO_MITOTIC_DNA_INTEGRITY_CHECKPOINT	93	0.132997	1.49131	0.0626263	0.333065	1
GO_REGION_OF_CYTOSOL	24	0.256805	1.48971	0.0856031	0.335087	1
HP_ABNORMALITY_OF_THE_CEREBRAL_CORTEX	282	0.0771582	1.48787	0.0995851	0.337392	1
GO_PIGMENT_METABOLIC_PROCESS	52	0.170783	1.48736	0.0717213	0.337703	1
GO_T_HELPER_17_TYPE_IMMUNE_RESPONSE	15	0.324415	1.4871	0.0782241	0.337641	1
GO_PENTOSE_METABOLIC_PROCESS	11	0.371088	1.487	0.0741483	0.337395	1
GO_NEGATIVE_REGULATION_OF_ALPHA_BETA_T_CELL_DIFFERENTIATION	13	0.348112	1.48696	0.0945674	0.337049	1
GO_REGULATION_OF_T_HELPER_CELL_DIFFERENTIATION	15	0.324415	1.48627	0.0604167	0.337618	1
GO_MICROVILLUS_ORGANIZATION	18	0.296744	1.48577	0.0589431	0.337887	1
GO_ALPHA_AMINO_ACID_METABOLIC_PROCESS	134	0.110404	1.48535	0.0767717	0.338077	1
GO_RESPONSE_TO_INCREASED_OXYGEN_LEVELS	21	0.273296	1.4847	0.0758483	0.338607	1
GO_NEGATIVE_REGULATION_OF_ORGANELLE_ORGANIZATION	312	0.0724409	1.48466	0.0903733	0.33826	1
GO_ARP2_3_COMPLEX_MEDIATED_ACTIN_NUCLEATION	31	0.227555	1.48459	0.0657084	0.337932	1
GO_REGULATION_OF_VIRAL_TRANSCRIPTION	51	0.172481	1.48439	0.0597302	0.337786	1
HP_ABNORMALITY_OF_DENTAL_COLOR	15	0.319262	1.48298	0.0718686	0.339501	1
GO_HISTONE_H2B_UBIQUITINATION	12	0.353389	1.48156	0.0917782	0.341251	1
HP_ABNORMAL_CIRCULATING_ESTROGEN_LEVEL	28	0.233506	1.4809	0.0611855	0.34184	1
GO_NUCLEAR_IMPORT_SIGNAL_RECEPTOR_ACTIVITY	17	0.299098	1.48086	0.0758483	0.341491	1
GO_MHC_PROTEIN_BINDING	11	0.367872	1.48036	0.0887097	0.341815	1
GO_POSITIVE_REGULATION_OF_MRNA_METABOLIC_PROCESS	68	0.152236	1.48036	0.0825336	0.341401	1
HP_NEONATAL_RESPIRATORY_DISTRESS	28	0.232508	1.4797	0.0714286	0.341973	1
GO_POST_GOLGI_VESICLE_MEDIATED_TRANSPORT	90	0.134421	1.47956	0.0722892	0.341773	1
GO_RADIAL_GLIAL_CELL_DIFFERENTIATION	11	0.365127	1.4793	0.0794574	0.341754	1
GO_REGULATION_OF_ESTABLISHMENT_OF_PROTEIN_LOCALIZATION_TO_MITOCHONDRION	59	0.163833	1.47917	0.0554415	0.341533	1
HP_BLINDNESS	182	0.0943336	1.4787	0.0802469	0.34184	1
GO_NEGATIVE_REGULATION_OF_T_CELL_RECEPTOR_SIGNALING_PATHWAY	14	0.320067	1.47764	0.0453608	0.343027	1
GO_SNORNA_METABOLIC_PROCESS	12	0.353206	1.47737	0.0875486	0.342975	1
GO_LIVER_REGENERATION	24	0.253978	1.47723	0.0781893	0.342778	1
GO_PURINE_NUCLEOSIDE_MONOPHOSPHATE_METABOLIC_PROCESS	31	0.225211	1.47571	0.0869565	0.344612	1
HP_LETHARGY	103	0.125134	1.47499	0.0711382	0.345267	1
HP_GONADAL_DYSGENESIS	21	0.265174	1.47492	0.0921844	0.344969	1
GO_MICROTUBULE_POLYMERIZATION_OR_DEPOLYMERIZATION	96	0.127106	1.47385	0.0796964	0.346069	1
GO_DENDRITIC_CELL_CHEMOTAXIS	10	0.382431	1.47384	0.0806794	0.345663	1
GO_INO80_TYPE_COMPLEX	23	0.255125	1.47317	0.08	0.346234	1
GO_COPI_COATED_VESICLE_MEMBRANE	16	0.299474	1.47174	0.0725191	0.347971	1
HP_MYOPATHY	213	0.0847551	1.47128	0.0600375	0.348271	1
GO_RESPONSE_TO_INTERLEUKIN_12	37	0.20937	1.47107	0.0727651	0.34817	1
GO_NUCLEAR_TRANSCRIBED_MRNA_CATABOLIC_PROCESS_DEADENYLATION_DEPENDENT_DECAY	61	0.158682	1.46944	0.0831601	0.350336	1
HP_EPISODIC_HYPERHIDROSIS	16	0.307596	1.46861	0.0924855	0.351169	1
GO_CHEMOATTRACTANT_ACTIVITY	19	0.276381	1.46823	0.0954199	0.351376	1
GO_RIBOSOME_BINDING	48	0.177444	1.46784	0.0759754	0.351531	1
GO_INTEGRIN_MEDIATED_SIGNALING_PATHWAY	73	0.146281	1.46744	0.0647619	0.351708	1
GO_PITUITARY_GLAND_DEVELOPMENT	24	0.244321	1.4663	0.078629	0.353043	1
GO_CATALYTIC_ACTIVITY_ACTING_ON_A_TRNA	88	0.131392	1.46613	0.0806794	0.352909	1
HP_ELEVATED_CALCITONIN	16	0.307596	1.46539	0.0866935	0.353594	1
GO_REGULATION_OF_LEUKOCYTE_MEDIATED_IMMUNITY	81	0.136746	1.46515	0.0678295	0.353575	1
GO_CELLULAR_RESPONSE_TO_EXOGENOUS_DSRNA	10	0.383216	1.46446	0.0880626	0.354179	1
HP_GENERALIZED_LIMB_MUSCLE_ATROPHY	15	0.308199	1.46294	0.0901639	0.356048	1
GO_REGULATION_OF_DNA_TEMPLATED_TRANSCRIPTION_ELONGATION	35	0.210396	1.46281	0.0885827	0.355832	1
GO_CELL_COMMUNICATION_BY_ELECTRICAL_COUPLING	21	0.266063	1.46261	0.0846457	0.355756	1
GO_REGULATION_OF_BLOOD_PRESSURE	90	0.131185	1.46169	0.0692464	0.356796	1
GO_CELLULAR_MODIFIED_AMINO_ACID_BIOSYNTHETIC_PROCESS	34	0.211563	1.46106	0.0882353	0.357327	1
GO_RNA_5_END_PROCESSING	19	0.276418	1.4606	0.0893204	0.357658	1
GO_PROTEIN_COMPLEX_INVOLVED_IN_CELL_ADHESION	22	0.257968	1.45945	0.0807087	0.358982	1
GO_PLATELET_ALPHA_GRANULE_LUMEN	37	0.200359	1.45873	0.0628571	0.359642	1
GO_RNA_POLYMERASE_II_PREINITIATION_COMPLEX_ASSEMBLY	20	0.274254	1.45814	0.0847826	0.36013	1
GO_RESPONSE_TO_HYPEROXIA	14	0.320818	1.45739	0.0838323	0.360843	1
GO_NUCLEOSIDE_TRIPHOSPHATE_METABOLIC_PROCESS	70	0.147732	1.45677	0.0829787	0.361354	1
HP_FEMALE_REPRODUCTIVE_SYSTEM_NEOPLASM	53	0.162246	1.45586	0.0851927	0.362359	1
GO_SEQUENCE_SPECIFIC_MRNA_BINDING	10	0.370667	1.45486	0.0790514	0.363486	1
GO_CYCLOSPORIN_A_BINDING	12	0.333726	1.45387	0.0662651	0.364622	1
GO_NCRNA_EXPORT_FROM_NUCLEUS	34	0.209723	1.45385	0.0879346	0.364245	1
GO_GOLGI_VESICLE_BUDDING	69	0.148953	1.45371	0.0850662	0.364041	1
GO_NUCLEAR_RECEPTOR_BINDING	84	0.133736	1.45354	0.0852391	0.363904	1
GO_UBIQUITIN_LIKE_PROTEIN_BINDING	86	0.133069	1.45239	0.0667976	0.365307	1
GO_REGULATION_OF_RNA_POLYMERASE_II_TRANSCRIPTION_PREINITIATION_COMPLEX_ASSEMBLY	11	0.355714	1.45222	0.0809628	0.365167	1
GO_DNA_STRAND_ELONGATION_INVOLVED_IN_DNA_REPLICATION	19	0.280218	1.45174	0.0894632	0.365503	1
GO_ESTABLISHMENT_OF_PROTEIN_LOCALIZATION_TO_CHROMOSOME	21	0.265555	1.4513	0.102784	0.365764	1
GO_PHOSPHATIDYLINOSITOL_3_KINASE_REGULATOR_ACTIVITY	15	0.307493	1.45118	0.0764331	0.365547	1
GO_CYTOKINE_MEDIATED_SIGNALING_PATHWAY	427	0.0605191	1.45081	0.100386	0.365709	1
GO_OUTER_MEMBRANE	164	0.0972492	1.45081	0.0913044	0.365293	1
GO_REGULATION_OF_GENE_EXPRESSION_EPIGENETIC	125	0.1108	1.44976	0.0918164	0.366485	1
HP_ABNORMAL_SERUM_FERRITIN	14	0.317467	1.44971	0.104384	0.366134	1
HP_MATERNAL_DIABETES	20	0.265306	1.44962	0.0749064	0.365866	1
GO_NEGATIVE_REGULATION_OF_DNA_TEMPLATED_TRANSCRIPTION_ELONGATION	12	0.342642	1.44927	0.100823	0.366003	1
GO_PTERIDINE_CONTAINING_COMPOUND_BIOSYNTHETIC_PROCESS	13	0.333128	1.44856	0.0775194	0.366689	1
GO_NUCLEOSIDE_MONOPHOSPHATE_KINASE_ACTIVITY	18	0.284204	1.4482	0.083682	0.366801	1
GO_MESENCHYME_MORPHOGENESIS	36	0.205046	1.44677	0.0985916	0.368547	1
GO_RESPONSE_TO_HYDROGEN_PEROXIDE	99	0.123915	1.44672	0.0898438	0.368216	1
HP_NEUROENDOCRINE_NEOPLASM	29	0.222999	1.44577	0.0869565	0.36929	1
GO_POSITIVE_REGULATION_OF_CELLULAR_AMIDE_METABOLIC_PROCESS	130	0.107814	1.44535	0.0848485	0.369557	1
HP_ABNORMAL_STERNAL_OSSIFICATION	10	0.365098	1.44532	0.0791075	0.369182	1
GO_RETROMER_COMPLEX	17	0.292147	1.44489	0.08	0.369454	1
GO_RESPONSE_TO_ALCOHOL	152	0.0982042	1.44433	0.0851485	0.369943	1
GO_REGULATION_OF_NUCLEOCYTOPLASMIC_TRANSPORT	90	0.127054	1.4436	0.0850202	0.370685	1
GO_CELL_COMMUNICATION_INVOLVED_IN_CARDIAC_CONDUCTION	35	0.207005	1.44268	0.094697	0.371743	1
GO_RESPONSE_TO_INORGANIC_SUBSTANCE	364	0.0667266	1.44263	0.105368	0.371393	1
GO_TELOMERE_ORGANIZATION	129	0.106418	1.442	0.0901804	0.371979	1
HP_HYPOPLASTIC_FEMALE_EXTERNAL_GENITALIA	43	0.185502	1.44168	0.0912863	0.372093	1
GO_ESTABLISHMENT_OF_SPINDLE_ORIENTATION	31	0.21791	1.44151	0.0901804	0.37191	1
GO_ACUTE_INFLAMMATORY_RESPONSE	39	0.193587	1.44146	0.084	0.371577	1
GO_NEGATIVE_REGULATION_OF_EPITHELIAL_CELL_DIFFERENTIATION	32	0.215784	1.44004	0.108949	0.373501	1
GO_PRERIBOSOME_LARGE_SUBUNIT_PRECURSOR	21	0.259499	1.43977	0.105058	0.373494	1
GO_NEGATIVE_REGULATION_OF_IMMUNE_SYSTEM_PROCESS	233	0.0808999	1.43973	0.0972222	0.373137	1
HP_DUPLICATION_OF_THUMB_PHALANX	28	0.224317	1.43841	0.0877193	0.374795	1
GO_POSITIVE_REGULATION_OF_HEART_RATE	11	0.36144	1.4379	0.0877193	0.375205	1
HP_GASTROINTESTINAL_OBSTRUCTION	38	0.197122	1.43728	0.0963855	0.375737	1
GO_INOSITOL_PHOSPHATE_PHOSPHATASE_ACTIVITY	10	0.37349	1.43697	0.0989691	0.37585	1
GO_CLATHRIN_DEPENDENT_ENDOCYTOSIS	43	0.188647	1.43691	0.0897959	0.375562	1
HP_RENAL_CELL_CARCINOMA	55	0.164187	1.43656	0.0961924	0.375738	1
GO_RESPONSE_TO_TUMOR_NECROSIS_FACTOR	183	0.0918169	1.43638	0.0778689	0.375623	1
GO_CHROMOSOME_SEPARATION	81	0.134571	1.43547	0.0978723	0.376768	1
GO_REGULATION_OF_EXCRETION	12	0.341622	1.43528	0.111111	0.376634	1
HP_ABNORMALITY_OF_CIRCULATING_ENZYME_LEVEL	206	0.0847175	1.43484	0.08	0.376934	1
HP_MENINGIOMA	26	0.235602	1.4348	0.0956848	0.376598	1
GO_SMALL_NUCLEOLAR_RIBONUCLEOPROTEIN_COMPLEX_ASSEMBLY	10	0.365961	1.43452	0.0940171	0.376639	1
GO_REGULATION_OF_GLIAL_CELL_DIFFERENTIATION	46	0.180291	1.43447	0.0745098	0.376308	1
GO_REGULATION_OF_ACTIN_NUCLEATION	25	0.236498	1.43353	0.0986193	0.377437	1
GO_PIGMENT_GRANULE	86	0.13327	1.43326	0.0927419	0.377473	1
GO_REGULATION_OF_SIGNAL_TRANSDUCTION_BY_P53_CLASS_MEDIATOR	143	0.102877	1.43316	0.0956175	0.377204	1
HP_ABNORMALITY_OF_THE_INCISOR	50	0.169079	1.43242	0.0835118	0.377966	1
GO_RESPONSE_TO_CATECHOLAMINE	65	0.149368	1.43216	0.107143	0.37793	1
GO_NEGATIVE_REGULATION_OF_INTERLEUKIN_6_PRODUCTION	14	0.31128	1.43141	0.0956175	0.378774	1
GO_DEFENSE_RESPONSE_TO_GRAM_NEGATIVE_BACTERIUM	16	0.303045	1.43135	0.0857741	0.378444	1
HP_NEOPLASM_OF_HEAD_AND_NECK	17	0.289982	1.43134	0.0831601	0.378042	1
GO_CILIUM_OR_FLAGELLUM_DEPENDENT_CELL_MOTILITY	48	0.175149	1.43134	0.104723	0.377634	1
HP_AGENESIS_OF_LATERAL_INCISOR	10	0.368706	1.43125	0.0955285	0.377364	1
GO_VIRAL_BUDDING	22	0.251923	1.43109	0.106	0.377222	1
GO_PEPTIDE_RECEPTOR_ACTIVITY	52	0.164258	1.4307	0.10124	0.377441	1
HP_CONGENITAL_MALFORMATION_OF_THE_RIGHT_HEART	17	0.284599	1.43009	0.108949	0.37801	1
GO_REGULATION_OF_APOPTOTIC_SIGNALING_PATHWAY	306	0.069539	1.42905	0.0945674	0.379168	1
GO_NUCLEAR_PORE_ORGANIZATION	12	0.341988	1.42879	0.115854	0.379166	1
HP_CEREBRAL_HYPOMYELINATION	27	0.232784	1.428	0.0882918	0.380024	1
GO_RESPONSE_TO_INTERLEUKIN_1	133	0.106642	1.42795	0.0970297	0.37968	1
GO_POSITIVE_REGULATION_OF_TRANSCRIPTION_INITIATION_FROM_RNA_POLYMERASE_II_PROMOTER	25	0.241099	1.42779	0.0962672	0.379537	1
GO_POSITIVE_REGULATION_OF_T_CELL_MEDIATED_IMMUNITY	19	0.271064	1.42774	0.100971	0.379211	1
GO_CONDENSED_NUCLEAR_CHROMOSOME_CENTROMERIC_REGION	22	0.249647	1.42746	0.109405	0.37926	1
GO_DNA_REPLICATION_ORIGIN_BINDING	23	0.246611	1.42724	0.0969072	0.379176	1
GO_CYTOPLASMIC_PATTERN_RECOGNITION_RECEPTOR_SIGNALING_PATHWAY	44	0.183234	1.42724	0.092437	0.378777	1
HP_PUBERTY_AND_GONADAL_DISORDERS	407	0.0603201	1.42711	0.107724	0.378565	1
GO_ION_TRANSMEMBRANE_TRANSPORTER_ACTIVITY_PHOSPHORYLATIVE_MECHANISM	22	0.250667	1.42702	0.0925553	0.378304	1
HP_AUTOIMMUNE_HEMOLYTIC_ANEMIA	14	0.31796	1.42638	0.0996094	0.378905	1
GO_EXTRINSIC_COMPONENT_OF_MITOCHONDRIAL_INNER_MEMBRANE	10	0.376235	1.42577	0.0974155	0.379495	1
HP_AGENESIS_OF_INCISOR	13	0.327751	1.4243	0.0873016	0.381456	1
HP_PREMATURE_BIRTH	104	0.122447	1.4239	0.110672	0.381692	1
GO_PRE_MRNA_BINDING	35	0.20815	1.42366	0.0881148	0.38165	1
GO_SPLICEOSOMAL_COMPLEX_ASSEMBLY	53	0.168819	1.42319	0.092	0.382025	1
HP_APLASIA_CUTIS_CONGENITA_OF_SCALP	12	0.335321	1.42207	0.107422	0.383382	1
GO_ORGANELLE_INHERITANCE	13	0.32512	1.42172	0.10119	0.383552	1
GO_G_PROTEIN_BETA_GAMMA_SUBUNIT_COMPLEX_BINDING	12	0.336	1.42122	0.114053	0.383903	1
GO_SPINDLE_LOCALIZATION	44	0.180481	1.42069	0.111814	0.384319	1
HP_ABNORMAL_NUMBER_OF_INCISORS	27	0.234593	1.42064	0.0993915	0.38399	1
GO_NUCLEOSIDE_TRIPHOSPHATE_BIOSYNTHETIC_PROCESS	47	0.175501	1.4205	0.0865979	0.383821	1
HP_ABNORMALITY_OF_RETINAL_PIGMENTATION	226	0.0817564	1.42031	0.0845865	0.383716	1
GO_NADP_METABOLIC_PROCESS	27	0.226705	1.42029	0.0990099	0.383341	1
GO_REGULATION_OF_NITRIC_OXIDE_SYNTHASE_ACTIVITY	30	0.217753	1.41996	0.0897959	0.383454	1
GO_TUMOR_NECROSIS_FACTOR_RECEPTOR_BINDING	16	0.291941	1.41805	0.106339	0.386062	1
GO_POSITIVE_REGULATION_OF_DEFENSE_RESPONSE	195	0.0881019	1.41693	0.0878906	0.387499	1
HP_FUNCTIONAL_RESPIRATORY_ABNORMALITY	818	0.0435232	1.41689	0.0843621	0.387146	1
GO_POSITIVE_REGULATION_OF_VIRAL_RELEASE_FROM_HOST_CELL	11	0.348576	1.41649	0.0853659	0.387384	1
GO_PROTEIN_DISULFIDE_OXIDOREDUCTASE_ACTIVITY	16	0.294805	1.41638	0.0932039	0.387157	1
GO_LABYRINTHINE_LAYER_MORPHOGENESIS	13	0.31841	1.41389	0.100559	0.390776	1
HP_HEPATIC_FAILURE	101	0.118458	1.41367	0.0938697	0.390752	1
GO_REGULATION_OF_LEUKOCYTE_APOPTOTIC_PROCESS	48	0.17098	1.41346	0.110442	0.390683	1
HP_FATIGUE	227	0.0817679	1.41331	0.107212	0.39052	1
GO_INNER_EAR_RECEPTOR_CELL_STEREOCILIUM_ORGANIZATION	24	0.243771	1.41306	0.0951417	0.390533	1
GO_POSITIVE_REGULATION_OF_SEQUESTERING_OF_CALCIUM_ION	10	0.369412	1.41273	0.103113	0.390625	1
HP_ABNORMAL_CIRCULATING_GONADOTROPIN_LEVEL	42	0.177473	1.41186	0.0990099	0.391662	1
GO_RESPONSE_TO_REACTIVE_OXYGEN_SPECIES	162	0.0940802	1.41159	0.116832	0.3917	1
GO_NEGATIVE_REGULATION_OF_SMOOTH_MUSCLE_CONTRACTION	11	0.340654	1.41154	0.109649	0.391356	1
HP_PROGRESSIVE_MICROCEPHALY	64	0.150343	1.41151	0.108614	0.390999	1
GO_REGULATION_OF_OXIDOREDUCTASE_ACTIVITY	64	0.148679	1.41019	0.116142	0.392699	1
GO_PEPTIDYL_PROLINE_MODIFICATION	46	0.174621	1.40937	0.133981	0.393589	1
HP_ABNORMAL_CENTRAL_SENSORY_FUNCTION	10	0.364627	1.40887	0.111336	0.393984	1
GO_RIBONUCLEOSIDE_MONOPHOSPHATE_BIOSYNTHETIC_PROCESS	28	0.220345	1.40856	0.117188	0.394059	1
GO_ATPASE_BINDING	70	0.143375	1.4083	0.11002	0.394072	1
GO_TRNA_BINDING	49	0.171613	1.40826	0.106776	0.393721	1
GO_DOPAMINE_RECEPTOR_BINDING	16	0.292608	1.40756	0.104508	0.394489	1
GO_ESCRT_COMPLEX_DISASSEMBLY	10	0.357961	1.40711	0.0997963	0.394816	1
GO_CELLULAR_DEFENSE_RESPONSE	19	0.265165	1.40657	0.102662	0.395313	1
HP_SUDDEN_DEATH	14	0.314743	1.40614	0.105368	0.395607	1
GO_CELL_CYCLE_G1_S_PHASE_TRANSITION	227	0.0810691	1.40565	0.100402	0.396017	1
GO_HOMOCYSTEINE_METABOLIC_PROCESS	10	0.366745	1.40539	0.109228	0.396052	1
GO_MAP_KINASE_KINASE_ACTIVITY	16	0.296532	1.4052	0.128571	0.395979	1
HP_FATIGABLE_WEAKNESS_OF_BULBAR_MUSCLES	40	0.183412	1.40514	0.106464	0.395644	1
GO_NADPH_REGENERATION	14	0.310742	1.40348	0.112871	0.397962	1
HP_ABNORMAL_CONUS_TERMINALIS_MORPHOLOGY	12	0.335321	1.40204	0.115619	0.399924	1
GO_AMP_METABOLIC_PROCESS	10	0.36149	1.40196	0.123043	0.399665	1
HP_LEUKOENCEPHALOPATHY	140	0.102977	1.40095	0.0975104	0.400916	1
GO_RRNA_TRANSCRIPTION	26	0.224644	1.40074	0.107221	0.400867	1
HP_THYROIDITIS	16	0.290921	1.40051	0.112705	0.400862	1
GO_ANTIGEN_PROCESSING_AND_PRESENTATION_OF_PEPTIDE_OR_POLYSACCHARIDE_ANTIGEN_VIA_MHC_CLASS_II	68	0.142559	1.40018	0.120083	0.401003	1
GO_RESPONSE_TO_BACTERIUM	258	0.0765471	1.39961	0.106667	0.401524	1
GO_CADHERIN_BINDING_INVOLVED_IN_CELL_CELL_ADHESION	11	0.345909	1.3993	0.105042	0.401618	1
GO_CYCLIN_DEPENDENT_PROTEIN_KINASE_HOLOENZYME_COMPLEX	38	0.190838	1.39906	0.0988142	0.40164	1
HP_OPHTHALMOPARESIS	189	0.0872723	1.39894	0.0956341	0.401459	1
GO_REPRESSING_TRANSCRIPTION_FACTOR_BINDING	56	0.154361	1.39879	0.102	0.401299	1
HP_ABNORMALITY_OF_FONTANELLES	130	0.104641	1.39856	0.103718	0.401232	1
GO_POSITIVE_REGULATION_OF_MITOCHONDRIAL_OUTER_MEMBRANE_PERMEABILIZATION_INVOLVED_IN_APOPTOTIC_SIGNALING_PATHWAY	26	0.228951	1.39809	0.106589	0.401645	1
HP_PERSONALITY_CHANGES	29	0.217422	1.39695	0.101338	0.403105	1
GO_SARCOMERE_ORGANIZATION	19	0.267958	1.39693	0.127413	0.402716	1
HP_SPARSE_OR_ABSENT_EYELASHES	52	0.164651	1.39638	0.120408	0.403236	1
HP_ABNORMALITY_OF_THE_OPTIC_DISC	469	0.0557714	1.39597	0.113244	0.403545	1
GO_NEGATIVE_REGULATION_OF_DNA_BIOSYNTHETIC_PROCESS	27	0.225713	1.39573	0.105788	0.403527	1
HP_MEDIAN_CLEFT_LIP_AND_PALATE	10	0.363373	1.39557	0.126506	0.403417	1
GO_CHROMOCENTER	12	0.332575	1.39447	0.114173	0.404791	1
GO_NEGATIVE_REGULATION_OF_LYMPHOCYTE_DIFFERENTIATION	31	0.206389	1.39444	0.114	0.404422	1
GO_POSITIVE_REGULATION_OF_PROTEIN_POLYMERIZATION	96	0.116939	1.39388	0.131078	0.404925	1
GO_SMN_COMPLEX	10	0.360863	1.39348	0.116832	0.405191	1
GO_REGULATION_OF_SPINDLE_ORGANIZATION	35	0.197508	1.39259	0.0987654	0.406281	1
GO_ADA2_GCN5_ADA3_TRANSCRIPTION_ACTIVATOR_COMPLEX	14	0.299085	1.3913	0.115607	0.40811	1
GO_INTERFERON_GAMMA_PRODUCTION	46	0.174098	1.39089	0.107486	0.408399	1
GO_GLYCOLYTIC_PROCESS_THROUGH_FRUCTOSE_6_PHOSPHATE	21	0.253821	1.39054	0.105477	0.408581	1
GO_REGULATION_OF_CENTRIOLE_REPLICATION	19	0.2621	1.39037	0.0970297	0.408504	1
GO_NEGATIVE_REGULATION_OF_EPITHELIAL_CELL_MIGRATION	46	0.168992	1.39008	0.0969072	0.4086	1
GO_MATURATION_OF_5_8S_RRNA_FROM_TRICISTRONIC_RRNA_TRANSCRIPT_SSU_RRNA_5_8S_RRNA_LSU_RRNA	24	0.233695	1.39005	0.104651	0.408245	1
HP_POOR_HEAD_CONTROL	139	0.100509	1.38964	0.0913044	0.408544	1
GO_PROTEIN_LOCALIZATION_TO_CHROMATIN	22	0.246193	1.38956	0.109053	0.40828	1
GO_REGULATION_OF_MICROTUBULE_POLYMERIZATION_OR_DEPOLYMERIZATION	70	0.138816	1.38836	0.116129	0.409971	1
GO_REGULATION_OF_PROTON_TRANSPORT	15	0.292847	1.38822	0.117534	0.409804	1
GO_CHAPERONE_MEDIATED_AUTOPHAGY	15	0.294625	1.38784	0.110187	0.410016	1
GO_ODONTOGENESIS_OF_DENTIN_CONTAINING_TOOTH	47	0.176177	1.38734	0.11753	0.410504	1
GO_POSITIVE_REGULATION_OF_PEPTIDYL_TYROSINE_PHOSPHORYLATION	103	0.114261	1.38591	0.0935551	0.412558	1
HP_ABNORMALITY_OF_THE_DISTAL_PHALANX_OF_THE_THUMB	19	0.263691	1.38559	0.109615	0.412707	1
GO_ROUGH_ENDOPLASMIC_RETICULUM	61	0.149189	1.38547	0.104126	0.412506	1
GO_REGULATION_OF_CELLULAR_EXTRAVASATION	16	0.282211	1.3847	0.107143	0.413431	1
GO_NUCLEOBASE_BIOSYNTHETIC_PROCESS	15	0.289316	1.3842	0.128834	0.413905	1
GO_POSITIVE_REGULATION_OF_HISTONE_H3_K4_METHYLATION	17	0.276576	1.38376	0.115308	0.41425	1
GO_VENTRICULAR_CARDIAC_MUSCLE_CELL_ACTION_POTENTIAL	18	0.27422	1.38301	0.111111	0.415129	1
GO_NEGATIVE_REGULATION_OF_UBIQUITIN_PROTEIN_TRANSFERASE_ACTIVITY	16	0.290921	1.38293	0.106855	0.414852	1
GO_MEMBRANE_COAT	80	0.131191	1.38273	0.0995935	0.414798	1
GO_REGULATION_OF_CELLULAR_RESPONSE_TO_HEAT	69	0.143033	1.38215	0.111801	0.415373	1
GO_RETROGRADE_TRANSPORT_ENDOSOME_TO_GOLGI	68	0.143027	1.38209	0.122699	0.415046	1
HP_ABNORMAL_CIRCULATING_LONG_CHAIN_FATTY_ACID_CONCENTRATION	17	0.272122	1.38144	0.117647	0.415789	1
GO_LABYRINTHINE_LAYER_DEVELOPMENT	34	0.198556	1.38129	0.112426	0.415631	1
HP_RECURRENT_OTITIS_MEDIA	59	0.153204	1.38103	0.105809	0.415673	1
GO_NEGATIVE_REGULATION_OF_LIPID_CATABOLIC_PROCESS	11	0.341752	1.38098	0.116601	0.415349	1
HP_PELVIC_GIRDLE_MUSCLE_WEAKNESS	20	0.259812	1.38034	0.120724	0.416051	1
GO_METANEPHROS_MORPHOGENESIS	26	0.226945	1.38004	0.127135	0.416174	1
GO_DNA_N_GLYCOSYLASE_ACTIVITY	12	0.331372	1.37997	0.133595	0.415879	1
GO_DENDRITIC_CELL_MIGRATION	12	0.324678	1.37948	0.123288	0.416349	1
HP_TRIGEMINAL_NEURALGIA	10	0.358588	1.3794	0.120654	0.416077	1
GO_OXIDOREDUCTASE_ACTIVITY_ACTING_ON_CH_OH_GROUP_OF_DONORS	77	0.134331	1.37919	0.116832	0.416027	1
HP_MULTIPLE_CAFE_AU_LAIT_SPOTS	53	0.161599	1.37908	0.100193	0.415808	1
GO_ROUGH_ENDOPLASMIC_RETICULUM_MEMBRANE	26	0.231615	1.37843	0.0962672	0.416504	1
GO_POSITIVE_REGULATION_OF_ACTIN_FILAMENT_BUNDLE_ASSEMBLY	50	0.162596	1.37834	0.120858	0.416239	1
GO_CHROMATIN_DNA_BINDING	74	0.13809	1.37807	0.111336	0.416309	1
HP_GASTROINTESTINAL_DYSMOTILITY	40	0.18294	1.37603	0.0988372	0.419352	1
GO_CLEAVAGE_INVOLVED_IN_RRNA_PROCESSING	27	0.224319	1.376	0.131148	0.418997	1
GO_BLASTOCYST_DEVELOPMENT	77	0.132326	1.37523	0.109756	0.419937	1
GO_FAT_SOLUBLE_VITAMIN_METABOLIC_PROCESS	22	0.242974	1.37487	0.107724	0.420124	1
HP_MALNUTRITION	12	0.321802	1.37465	0.117764	0.420107	1
GO_REGULATION_OF_DEFENSE_RESPONSE_TO_VIRUS	38	0.186519	1.37445	0.116858	0.420024	1
GO_PYRIMIDINE_NUCLEOTIDE_METABOLIC_PROCESS	38	0.188468	1.37417	0.120079	0.420086	1
HP_SHOULDER_GIRDLE_MUSCLE_WEAKNESS	25	0.235681	1.37382	0.128257	0.42027	1
GO_NEGATIVE_REGULATION_OF_BONE_REMODELING	10	0.358118	1.37379	0.13442	0.419926	1
HP_SEVERE_FAILURE_TO_THRIVE	10	0.364392	1.37355	0.12476	0.419962	1
GO_POSITIVE_REGULATION_OF_TRANSCRIPTION_FROM_RNA_POLYMERASE_II_PROMOTER_INVOLVED_IN_CELLULAR_RESPONSE_TO_CHEMICAL_STIMULUS	20	0.255181	1.37333	0.118952	0.419907	1
GO_ORGANIC_ACID_BINDING	120	0.107806	1.37317	0.118952	0.419791	1
GO_FMN_BINDING	12	0.327346	1.37227	0.13442	0.420953	1
GO_ACTIN_FILAMENT_BUNDLE	57	0.152285	1.37207	0.115942	0.42088	1
HP_CRANIAL_NERVE_COMPRESSION	22	0.239441	1.37206	0.116371	0.420499	1
GO_SWI_SNF_COMPLEX	15	0.287956	1.37177	0.130859	0.420613	1
GO_INTRINSIC_COMPONENT_OF_ORGANELLE_MEMBRANE	310	0.0681228	1.37066	0.129921	0.422133	1
GO_RNA_MODIFICATION	127	0.103074	1.37024	0.127016	0.422404	1
HP_NEMALINE_BODIES	12	0.322273	1.37024	0.12233	0.422005	1
HP_ADRENAL_INSUFFICIENCY	65	0.143539	1.37006	0.111111	0.42191	1
HP_SPASTIC_ATAXIA	11	0.345517	1.36995	0.13945	0.421702	1
GO_RRNA_MODIFICATION	30	0.210134	1.36977	0.110902	0.421602	1
GO_LYMPHOCYTE_HOMEOSTASIS	40	0.183412	1.36886	0.114688	0.422722	1
GO_VESICLE_BUDDING_FROM_MEMBRANE	91	0.123972	1.36859	0.128631	0.422795	1
GO_REGULATION_OF_ANIMAL_ORGAN_FORMATION	21	0.250408	1.36851	0.112426	0.422538	1
GO_NEGATIVE_REGULATION_OF_TRANSLATIONAL_INITIATION	16	0.279896	1.36794	0.119284	0.423104	1
GO_INTRACELLULAR_ESTROGEN_RECEPTOR_SIGNALING_PATHWAY	44	0.174583	1.36774	0.128964	0.423063	1
GO_ISOPRENOID_BINDING	15	0.288008	1.36732	0.103734	0.423397	1
HP_PALMOPLANTAR_KERATODERMA	87	0.125437	1.36631	0.112266	0.4247	1
GO_POSITIVE_REGULATION_OF_LYMPHOCYTE_MEDIATED_IMMUNITY	39	0.183502	1.36608	0.117063	0.424681	1
GO_LYMPHOCYTE_APOPTOTIC_PROCESS	44	0.176628	1.36555	0.127016	0.425163	1
HP_ABNORMALITY_OF_THE_POSTERIOR_PITUITARY	21	0.252053	1.36526	0.147228	0.425251	1
GO_PEPTIDYL_ARGININE_METHYLATION	13	0.321759	1.36496	0.134172	0.425376	1
HP_ACCELERATED_SKELETAL_MATURATION	48	0.165867	1.36387	0.135903	0.426868	1
GO_CELLULAR_RESPONSE_TO_HYDROGEN_PEROXIDE	66	0.1439	1.36361	0.112205	0.426917	1
GO_GLUCOSE_CATABOLIC_PROCESS	26	0.222644	1.3636	0.145791	0.42654	1
HP_LEUKEMIA	107	0.109768	1.36356	0.130435	0.426204	1
GO_NEGATIVE_REGULATION_OF_PEPTIDYL_LYSINE_ACETYLATION	14	0.302414	1.36316	0.11553	0.426516	1
GO_TRANSLATION_INITIATION_FACTOR_BINDING	25	0.230012	1.3618	0.1341	0.428424	1
HP_OLIGOMENORRHEA	20	0.255808	1.36155	0.12854	0.42843	1
HP_CONSTRICTION_OF_PERIPHERAL_VISUAL_FIELD	46	0.165607	1.36129	0.126679	0.4285	1
GO_NEPHRON_TUBULE_FORMATION	11	0.335164	1.36101	0.140039	0.428549	1
GO_LONG_CHAIN_FATTY_ACID_BIOSYNTHETIC_PROCESS	14	0.290601	1.36067	0.108055	0.428767	1
GO_CELLULAR_AMINO_ACID_BIOSYNTHETIC_PROCESS	62	0.146848	1.36038	0.132653	0.428901	1
GO_CYTOPLASMIC_PATTERN_RECOGNITION_RECEPTOR_SIGNALING_PATHWAY_IN_RESPONSE_TO_VIRUS	18	0.266381	1.35918	0.137331	0.430477	1
GO_PROTEIN_K63_LINKED_UBIQUITINATION	45	0.17347	1.35881	0.140385	0.43074	1
HP_ABNORMAL_CIRCULATING_ASPARTATE_FAMILY_AMINO_ACID_CONCENTRATION	15	0.294808	1.35836	0.112705	0.431102	1
GO_REGULATION_OF_SYMBIOTIC_PROCESS	147	0.0955088	1.35801	0.125969	0.431321	1
GO_DOSAGE_COMPENSATION	15	0.29031	1.35779	0.135903	0.431292	1
GO_CATALYTIC_STEP_1_SPLICEOSOME	11	0.336262	1.35761	0.122951	0.431211	1
GO_GLUTAMINE_METABOLIC_PROCESS	16	0.286527	1.35718	0.122699	0.43155	1
GO_NEGATIVE_REGULATION_OF_LEUKOCYTE_DIFFERENTIATION	61	0.145971	1.35713	0.121756	0.431251	1
HP_NEOPLASM_OF_THE_GENITOURINARY_TRACT	148	0.0954947	1.35648	0.126789	0.431974	1
GO_REGULATION_OF_T_HELPER_17_TYPE_IMMUNE_RESPONSE	10	0.357647	1.35531	0.11359	0.433667	1
GO_POSITIVE_REGULATION_OF_MRNA_3_END_PROCESSING	10	0.345647	1.35462	0.117764	0.434431	1
GO_EMBRYONIC_FORELIMB_MORPHOGENESIS	16	0.277895	1.35427	0.135802	0.434655	1
GO_NEGATIVE_REGULATION_OF_BINDING	115	0.110362	1.35385	0.120507	0.43497	1
HP_ABNORMAL_GLUCOSE_HOMEOSTASIS	381	0.0609431	1.35334	0.134215	0.435496	1
GO_REGULATION_OF_RESPONSE_TO_STRESS	957	0.0393968	1.35326	0.124736	0.435253	1
GO_TRANSLATION_REPRESSOR_ACTIVITY_MRNA_REGULATORY_ELEMENT_BINDING	13	0.310818	1.35322	0.113978	0.434929	1
HP_REDUCED_VITAL_CAPACITY	15	0.290571	1.35319	0.126733	0.434598	1
HP_HAMARTOMA	61	0.148346	1.35314	0.131783	0.43428	1
GO_POSITIVE_REGULATION_OF_CD4_POSITIVE_ALPHA_BETA_T_CELL_DIFFERENTIATION	13	0.31923	1.3531	0.124498	0.433947	1
GO_PROMOTER_SPECIFIC_CHROMATIN_BINDING	47	0.168233	1.3529	0.136929	0.433896	1
HP_NARROW_INTERNAL_AUDITORY_CANAL	12	0.321279	1.35245	0.107784	0.434279	1
GO_BLOOD_MICROPARTICLE	43	0.175111	1.35201	0.15873	0.434654	1
HP_HYPOPLASIA_OF_THE_BRAINSTEM	48	0.165159	1.35199	0.161426	0.434303	1
GO_RESPONSE_TO_ZINC_ION	22	0.244387	1.35186	0.128049	0.43412	1
GO_NUCLEOSIDE_DIPHOSPHATE_KINASE_ACTIVITY	14	0.299881	1.35137	0.125	0.434533	1
GO_EXIT_FROM_MITOSIS	26	0.222904	1.35125	0.127237	0.434344	1
GO_GLUTAMATE_SECRETION	34	0.194012	1.3494	0.127016	0.437204	1
HP_TRISMUS	11	0.335242	1.34829	0.152941	0.438783	1
GO_POSITIVE_REGULATION_OF_INTERFERON_GAMMA_PRODUCTION	26	0.21754	1.34817	0.115854	0.438634	1
GO_POSITIVE_REGULATION_OF_LEUKOCYTE_PROLIFERATION	67	0.141044	1.34788	0.129897	0.438766	1
HP_TINNITUS	33	0.195516	1.34765	0.137667	0.438746	1
GO_ALTERNATIVE_MRNA_SPLICING_VIA_SPLICEOSOME	79	0.131401	1.34753	0.123288	0.438573	1
GO_POSITIVE_REGULATION_OF_GLIAL_CELL_DIFFERENTIATION	27	0.22016	1.3475	0.12549	0.438227	1
HP_ABNORMAL_EYELID_PHYSIOLOGY	28	0.211279	1.34743	0.129524	0.43795	1
GO_MODIFICATION_OF_POSTSYNAPTIC_ACTIN_CYTOSKELETON	12	0.326169	1.34653	0.138211	0.439169	1
GO_REGULATION_OF_ADAPTIVE_IMMUNE_RESPONSE	66	0.138202	1.34652	0.129225	0.438792	1
GO_NUCLEAR_UBIQUITIN_LIGASE_COMPLEX	40	0.177437	1.34635	0.129363	0.438671	1
GO_2_OXOGLUTARATE_METABOLIC_PROCESS	14	0.302538	1.34604	0.147705	0.438813	1
HP_ESOPHAGEAL_NEOPLASM	16	0.278916	1.34592	0.152577	0.438644	1
GO_U1_SNRNP	17	0.266869	1.34563	0.135189	0.438726	1
GO_CONDENSED_CHROMOSOME_OUTER_KINETOCHORE	11	0.344811	1.34553	0.115768	0.438537	1
HP_ABNORMAL_CIRCULATING_METABOLITE_CONCENTRATION	698	0.0446267	1.34543	0.116832	0.438326	1
GO_REGULATION_OF_INTRACELLULAR_PROTEIN_TRANSPORT	219	0.0803363	1.34461	0.139535	0.439327	1
HP_NECK_FLEXOR_WEAKNESS	15	0.28487	1.34192	0.136719	0.44369	1
GO_RESPONSE_TO_LEAD_ION	17	0.270977	1.34187	0.143145	0.44339	1
HP_PRIMARY_GONADAL_INSUFFICIENCY	14	0.296261	1.34113	0.137014	0.444268	1
GO_REGULATION_OF_GLIAL_CELL_PROLIFERATION	22	0.233867	1.34113	0.134241	0.443879	1
GO_REGULATION_OF_MRNA_POLYADENYLATION	13	0.30062	1.34103	0.12527	0.443659	1
GO_RRNA_3_END_PROCESSING	10	0.346588	1.34032	0.151229	0.44453	1
GO_REGULATION_OF_RESPONSE_TO_DNA_DAMAGE_STIMULUS	182	0.0851443	1.33722	0.134146	0.449588	1
HP_DELAYED_CRANIAL_SUTURE_CLOSURE	54	0.154153	1.33667	0.126459	0.450163	1
HP_DIFFICULTY_RUNNING	27	0.215474	1.33569	0.133462	0.451468	1
GO_REGULATION_OF_TUBE_SIZE	65	0.143406	1.33459	0.131148	0.453009	1
GO_CELLULAR_RESPONSE_TO_RADIATION	129	0.100427	1.33424	0.13	0.45327	1
GO_LENS_FIBER_CELL_DIFFERENTIATION	26	0.217027	1.33414	0.142857	0.45305	1
GO_MYOFILAMENT	12	0.322273	1.33359	0.142	0.453668	1
GO_RESPONSE_TO_LITHIUM_ION	16	0.268518	1.33164	0.149606	0.456705	1
GO_PROTEIN_MATURATION	191	0.083324	1.33105	0.144841	0.457384	1
GO_POSITIVE_REGULATION_OF_CYTOPLASMIC_TRANSLATION	10	0.345647	1.33056	0.146881	0.457834	1
GO_METHIONINE_METABOLIC_PROCESS	14	0.290018	1.3305	0.156538	0.457533	1
GO_PROTEIN_REFOLDING	19	0.251963	1.33009	0.152642	0.457909	1
HP_CEREBRAL_HEMORRHAGE	40	0.181132	1.32959	0.153101	0.458411	1
GO_VIRAL_BUDDING_VIA_HOST_ESCRT_COMPLEX	17	0.270409	1.32859	0.136929	0.459754	1
GO_PROTEIN_DESTABILIZATION	40	0.181211	1.32796	0.156701	0.460512	1
GO_ER_ASSOCIATED_MISFOLDED_PROTEIN_CATABOLIC_PROCESS	11	0.327241	1.32788	0.132937	0.460272	1
HP_ABNORMALITY_OF_THE_OVARY	162	0.092034	1.32737	0.153535	0.460758	1
GO_HISTONE_UBIQUITINATION	44	0.171909	1.3263	0.129594	0.462245	1
GO_CARDIAC_MUSCLE_CONTRACTION	86	0.120901	1.326	0.133858	0.462359	1
GO_MONOCYTE_CHEMOTAXIS	21	0.243254	1.32552	0.129482	0.462812	1
GO_RESPONSE_TO_BIOTIC_STIMULUS	721	0.0434241	1.3255	0.150713	0.462453	1
GO_ANDROGEN_RECEPTOR_BINDING	25	0.221296	1.325	0.147541	0.462964	1
GO_POSITIVE_REGULATION_OF_DNA_BINDING	37	0.178765	1.32377	0.138462	0.464857	1
HP_ATRIAL_ARRHYTHMIA	40	0.18184	1.32367	0.155279	0.464628	1
GO_REPLISOME	23	0.230438	1.32336	0.148515	0.464805	1
GO_MITOCHONDRIAL_CALCIUM_ION_HOMEOSTASIS	18	0.255254	1.32275	0.145631	0.465492	1
HP_INCREASED_INTRACRANIAL_PRESSURE	52	0.152508	1.3215	0.150602	0.467367	1
HP_HYPOPLASTIC_HEART	17	0.265922	1.32116	0.168103	0.467592	1
GO_POSITIVE_REGULATION_OF_OXIDOREDUCTASE_ACTIVITY	29	0.207603	1.32116	0.156448	0.467204	1
GO_CELLULAR_RESPONSE_TO_CADMIUM_ION	21	0.24119	1.32089	0.138716	0.4673	1
GO_REGULATION_OF_DEFENSE_RESPONSE	365	0.0611062	1.32044	0.15087	0.467706	1
GO_PROTEIN_HETEROTETRAMERIZATION	12	0.321201	1.32024	0.15739	0.467698	1
GO_ESTABLISHMENT_OF_MITOTIC_SPINDLE_LOCALIZATION	33	0.194704	1.32011	0.159393	0.467567	1
GO_MODULATION_BY_HOST_OF_VIRAL_PROCESS	20	0.244427	1.31993	0.159919	0.467476	1
GO_TRANSCRIPTION_ELONGATION_FROM_RNA_POLYMERASE_I_PROMOTER	30	0.20089	1.31886	0.153696	0.469002	1
HP_ABNORMAL_PATTERN_OF_RESPIRATION	262	0.0702311	1.31867	0.151341	0.468952	1
HP_ESOPHAGITIS	23	0.22967	1.3185	0.141243	0.468878	1
GO_SEX_CHROMOSOME	23	0.231138	1.31833	0.146	0.468834	1
HP_FLUSHING	17	0.263443	1.31711	0.155206	0.470575	1
GO_HISTONE_H4_ACETYLATION	63	0.139942	1.31702	0.151341	0.470343	1
HP_AXONAL_LOSS	15	0.285995	1.317	0.145418	0.469982	1
GO_REGULATION_OF_PROTEIN_TARGETING_TO_MITOCHONDRION	38	0.180988	1.31678	0.144628	0.470016	1
GO_NEUROTRANSMITTER_RECEPTOR_INTERNALIZATION	22	0.233004	1.31669	0.147059	0.469776	1
HP_NEUROGENIC_BLADDER	22	0.231434	1.3158	0.167677	0.471045	1
GO_REGULATION_OF_ACUTE_INFLAMMATORY_RESPONSE	15	0.28555	1.31503	0.167331	0.472077	1
HP_ABNORMAL_HOMEOSTASIS	869	0.0411619	1.3143	0.129032	0.473016	1
GO_REGULATION_OF_ACTIVIN_RECEPTOR_SIGNALING_PATHWAY	18	0.263442	1.31393	0.142285	0.473299	1
GO_I_BAND	93	0.115791	1.3137	0.146484	0.473308	1
GO_NEGATIVE_REGULATION_OF_CELL_AGING	20	0.242543	1.31355	0.167308	0.473167	1
GO_OXIDOREDUCTASE_ACTIVITY_ACTING_ON_THE_CH_NH2_GROUP_OF_DONORS_OXYGEN_AS_ACCEPTOR	10	0.340078	1.31211	0.156436	0.475355	1
GO_NEGATIVE_REGULATION_OF_LYMPHOCYTE_APOPTOTIC_PROCESS	19	0.252104	1.31206	0.168378	0.475035	1
GO_CELLULAR_RESPONSE_TO_REACTIVE_OXYGEN_SPECIES	116	0.103606	1.31191	0.140873	0.474896	1
HP_ABNORMAL_CIRCULATING_GLUTAMINE_FAMILY_AMINO_ACID_CONCENTRATION	10	0.343451	1.31144	0.168317	0.475342	1
GO_REGULATION_OF_EXIT_FROM_MITOSIS	15	0.288322	1.31117	0.157025	0.475411	1
GO_CILIUM_MOVEMENT	70	0.136936	1.311	0.142582	0.475314	1
GO_INTRINSIC_COMPONENT_OF_ENDOPLASMIC_RETICULUM_MEMBRANE	127	0.0979312	1.3106	0.125	0.475631	1
GO_PROTEIN_TETRAMERIZATION	59	0.141416	1.31025	0.161355	0.475856	1
GO_TRANSCRIPTION_COACTIVATOR_ACTIVITY	229	0.0737737	1.31013	0.157495	0.475679	1
GO_KERATAN_SULFATE_BIOSYNTHETIC_PROCESS	16	0.271461	1.30989	0.16701	0.475696	1
GO_POSITIVE_REGULATION_OF_TRANSCRIPTION_REGULATORY_REGION_DNA_BINDING	15	0.276762	1.30884	0.164927	0.477204	1
GO_REGULATION_OF_PROTEIN_CONTAINING_COMPLEX_ASSEMBLY	329	0.0615898	1.30802	0.151874	0.478304	1
GO_POSITIVE_REGULATION_OF_DNA_TEMPLATED_TRANSCRIPTION_INITIATION	30	0.2011	1.30718	0.183673	0.479441	1
GO_REGULATION_OF_DNA_DEPENDENT_DNA_REPLICATION	44	0.162787	1.30706	0.148976	0.479277	1
HP_HYPERPARATHYROIDISM	15	0.278148	1.30701	0.141434	0.478963	1
GO_RESPONSE_TO_COPPER_ION	19	0.25314	1.30698	0.143418	0.478609	1
GO_REGULATION_OF_LYASE_ACTIVITY	29	0.200613	1.30675	0.146947	0.478639	1
GO_REGULATION_OF_MITOCHONDRIAL_MEMBRANE_PERMEABILITY_INVOLVED_IN_APOPTOTIC_PROCESS	43	0.169528	1.3058	0.168627	0.480022	1
GO_EXPLORATION_BEHAVIOR	21	0.239987	1.30559	0.164062	0.48001	1
GO_POSITIVE_REGULATION_OF_GENE_EXPRESSION_EPIGENETIC	48	0.162078	1.30555	0.157282	0.47969	1
GO_PHOSPHATIDYLINOSITOL_3_KINASE_COMPLEX	22	0.229706	1.30273	0.165049	0.484492	1
HP_GENERALIZED_MUSCLE_WEAKNESS	89	0.118288	1.30242	0.153242	0.484681	1
HP_POLYMICROGYRIA	146	0.0963074	1.30164	0.143667	0.485704	1
GO_ER_MEMBRANE_PROTEIN_COMPLEX	10	0.329098	1.30155	0.170732	0.485458	1
HP_ABNORMAL_PROTEIN_GLYCOSYLATION	31	0.194428	1.30064	0.137931	0.486759	1
GO_TRANSFERRIN_TRANSPORT	28	0.20761	1.3005	0.151786	0.486646	1
HP_ABNORMALITY_OF_ADRENAL_PHYSIOLOGY	84	0.121478	1.3004	0.168651	0.486426	1
HP_NEOPLASM_OF_THE_ADRENAL_CORTEX	15	0.265673	1.29961	0.166341	0.48747	1
HP_PRIMITIVE_REFLEX	17	0.271508	1.29945	0.169355	0.487387	1
GO_NOSE_DEVELOPMENT	11	0.325124	1.29912	0.179074	0.487614	1
HP_ABNORMAL_CIRCULATING_PROTEIN_LEVEL	317	0.0631843	1.29859	0.16	0.488198	1
HP_DOLICHOCEPHALY	131	0.0981964	1.29855	0.167969	0.48787	1
HP_VOMITING	163	0.0879053	1.29825	0.162162	0.487981	1
GO_REGULATION_OF_PROTEIN_LOCALIZATION_TO_PLASMA_MEMBRANE	79	0.122036	1.29796	0.163673	0.488114	1
GO_REGULATION_OF_GLIOGENESIS	76	0.12811	1.29767	0.15625	0.488273	1
GO_REACTIVE_OXYGEN_SPECIES_METABOLIC_PROCESS	160	0.0894445	1.29656	0.167641	0.489905	1
GO_NUCLEOSIDE_PHOSPHATE_CATABOLIC_PROCESS	58	0.144387	1.29653	0.147541	0.489556	1
GO_NEGATIVE_REGULATION_OF_ANTIGEN_RECEPTOR_MEDIATED_SIGNALING_PATHWAY	17	0.258956	1.29617	0.145709	0.489805	1
GO_HORMONE_RECEPTOR_BINDING	134	0.0951968	1.29613	0.162698	0.489478	1
GO_LOW_DENSITY_LIPOPROTEIN_RECEPTOR_PARTICLE_METABOLIC_PROCESS	21	0.235213	1.29576	0.150495	0.489751	1
GO_NADH_METABOLIC_PROCESS	31	0.198586	1.29574	0.151639	0.489409	1
GO_NUCLEAR_REPLICATION_FORK	37	0.178449	1.29464	0.178723	0.491018	1
GO_MESENCHYMAL_TO_EPITHELIAL_TRANSITION	14	0.293246	1.29418	0.164794	0.491543	1
GO_REGULATION_OF_CHROMOSOME_SEPARATION	59	0.143798	1.29387	0.144554	0.491681	1
GO_NEGATIVE_REGULATION_OF_TELOMERE_MAINTENANCE_VIA_TELOMERE_LENGTHENING	23	0.225642	1.29307	0.169661	0.492785	1
GO_APOPTOTIC_SIGNALING_PATHWAY	447	0.0542931	1.29277	0.175258	0.492952	1
HP_ABNORMAL_SYNAPTIC_TRANSMISSION_AT_THE_NEUROMUSCULAR_JUNCTION	76	0.128612	1.29266	0.164093	0.492752	1
GO_METHIONINE_BIOSYNTHETIC_PROCESS	11	0.321437	1.29235	0.154143	0.492905	1
GO_PROTON_TRANSMEMBRANE_TRANSPORT	85	0.117434	1.29171	0.170635	0.493728	1
GO_NEGATIVE_REGULATION_OF_PROTEIN_MODIFICATION_PROCESS	467	0.0524841	1.29163	0.171779	0.493475	1
GO_LEUKOCYTE_PROLIFERATION	140	0.0941136	1.2915	0.127835	0.49332	1
GO_MUSCLE_FIBER_DEVELOPMENT	36	0.180935	1.29131	0.151874	0.493307	1
GO_DNA_APURINIC_OR_APYRIMIDINIC_SITE_ENDONUCLEASE_ACTIVITY	12	0.302557	1.29098	0.174636	0.493539	1
GO_PSEUDOURIDINE_SYNTHESIS	15	0.275585	1.29096	0.175908	0.493176	1
HP_TRIPHALANGEAL_THUMB	41	0.169364	1.29026	0.173196	0.494075	1
HP_STRIAE_DISTENSAE	18	0.24445	1.2896	0.153846	0.494936	1
GO_REGULATION_OF_T_CELL_DIFFERENTIATION	79	0.124585	1.28908	0.143434	0.495505	1
HP_CYTOCHROME_C_OXIDASE_NEGATIVE_MUSCLE_FIBERS	15	0.272708	1.28878	0.169133	0.495669	1
GO_RETINOID_X_RECEPTOR_BINDING	14	0.289189	1.28837	0.153846	0.496044	1
GO_REGULATION_OF_LIPOPROTEIN_METABOLIC_PROCESS	11	0.321515	1.28826	0.190385	0.495855	1
GO_GENITALIA_DEVELOPMENT	31	0.19814	1.28788	0.170886	0.496157	1
GO_RESPONSE_TO_NUTRIENT	117	0.102995	1.28784	0.160853	0.49586	1
GO_REGULATION_OF_INSULIN_LIKE_GROWTH_FACTOR_RECEPTOR_SIGNALING_PATHWAY	11	0.324496	1.28747	0.178431	0.496131	1
HP_PANHYPOPITUITARISM	13	0.297077	1.28678	0.146939	0.497065	1
GO_THYMUS_DEVELOPMENT	33	0.189335	1.28597	0.185567	0.498179	1
HP_ABNORMAL_VISUAL_FIELD_TEST	11	0.316495	1.28564	0.169014	0.498382	1
GO_MEIOTIC_SPINDLE_ORGANIZATION	10	0.331373	1.2854	0.158103	0.498443	1
GO_ORGANELLE_DISASSEMBLY	95	0.114447	1.28501	0.184524	0.49876	1
GO_PHOSPHATIDYLINOSITOL_3_4_BISPHOSPHATE_BINDING	17	0.261371	1.28464	0.153996	0.49906	1
GO_DOPAMINE_RECEPTOR_SIGNALING_PATHWAY	31	0.197225	1.28462	0.16501	0.498723	1
GO_MCM_COMPLEX	12	0.297171	1.28439	0.174737	0.498756	1
GO_CYCLIN_BINDING	28	0.207318	1.28391	0.18251	0.499281	1
GO_NURD_COMPLEX	15	0.283562	1.28307	0.175847	0.500507	1
HP_BILATERAL_MICROPHTHALMOS	16	0.267028	1.28183	0.175889	0.502517	1
GO_REGULATION_OF_TRANSCRIPTION_REGULATORY_REGION_DNA_BINDING	34	0.184795	1.28145	0.184369	0.502819	1
GO_POSITIVE_REGULATION_OF_PROTEIN_MODIFICATION_BY_SMALL_PROTEIN_CONJUGATION_OR_REMOVAL	116	0.100838	1.28043	0.16699	0.504363	1
GO_CARBON_OXYGEN_LYASE_ACTIVITY	44	0.161214	1.28039	0.165703	0.504043	1
GO_MONOSACCHARIDE_CATABOLIC_PROCESS	49	0.154661	1.28034	0.190574	0.50373	1
HP_EXAGGERATED_STARTLE_RESPONSE	12	0.309356	1.28026	0.153543	0.503471	1
GO_REGULATION_OF_TELOMERE_MAINTENANCE	72	0.128906	1.27979	0.175542	0.503925	1
GO_REGULATION_OF_TUBULIN_DEACETYLATION	10	0.327686	1.27963	0.170782	0.503874	1
GO_POSITIVE_REGULATION_OF_INTRACELLULAR_TRANSPORT	184	0.0809997	1.27945	0.177143	0.503785	1
GO_NEUROMUSCULAR_PROCESS_CONTROLLING_POSTURE	12	0.310951	1.27908	0.173913	0.504063	1
GO_POSITIVE_REGULATION_OF_MEMBRANE_PERMEABILITY	46	0.160942	1.27874	0.175869	0.504307	1
GO_NEGATIVE_REGULATION_OF_FATTY_ACID_OXIDATION	10	0.328	1.27739	0.185484	0.506435	1
GO_REGULATION_OF_INTRINSIC_APOPTOTIC_SIGNALING_PATHWAY_BY_P53_CLASS_MEDIATOR	20	0.24427	1.27735	0.185567	0.506095	1
HP_ABNORMALITY_OF_VITAMIN_D_METABOLISM	10	0.331686	1.27733	0.180266	0.505746	1
GO_MITOGEN_ACTIVATED_PROTEIN_KINASE_KINASE_KINASE_BINDING	16	0.268322	1.27628	0.169355	0.507367	1
HP_LIPID_ACCUMULATION_IN_HEPATOCYTES	91	0.113078	1.27587	0.190574	0.507773	1
GO_COPPER_ION_HOMEOSTASIS	15	0.279953	1.27474	0.171026	0.509521	1
HP_NEOPLASM_OF_THE_PARATHYROID_GLAND	14	0.276143	1.27463	0.16	0.509351	1
GO_RNA_7_METHYLGUANOSINE_CAP_BINDING	11	0.316025	1.27398	0.190763	0.510153	1
GO_INOSITOL_PHOSPHATE_CATABOLIC_PROCESS	15	0.270982	1.27261	0.152918	0.512384	1
GO_PEPTIDYL_HISTIDINE_MODIFICATION	11	0.315397	1.2722	0.185484	0.512734	1
GO_NEGATIVE_REGULATION_OF_LEUKOCYTE_CELL_CELL_ADHESION	60	0.137717	1.27186	0.167006	0.512979	1
GO_T_CELL_SELECTION	21	0.23152	1.27157	0.155378	0.513104	1
GO_ACTIN_MONOMER_BINDING	19	0.244371	1.27147	0.185336	0.512905	1
GO_SULFUR_COMPOUND_METABOLIC_PROCESS	271	0.06666	1.27124	0.185654	0.512916	1
HP_PAPILLEDEMA	18	0.239872	1.2711	0.165323	0.512786	1
GO_DNA_STRAND_ELONGATION	23	0.220702	1.27063	0.173554	0.513298	1
HP_ABNORMAL_MAGNESIUM_CONCENTRATION	13	0.291308	1.27043	0.174329	0.513288	1
GO_HISTONE_H2A_ACETYLATION	15	0.272028	1.27023	0.19246	0.513275	1
GO_PROFILIN_BINDING	10	0.329726	1.27015	0.172414	0.513018	1
HP_ABNORMALITY_OF_THE_ENDOCRINE_SYSTEM	788	0.04071	1.27009	0.170213	0.512735	1
GO_REGULATION_OF_HEMOPOIESIS	304	0.064262	1.26983	0.173307	0.512835	1
HP_ARTERIAL_THROMBOSIS	12	0.30559	1.26957	0.179592	0.512961	1
GO_B_CELL_APOPTOTIC_PROCESS	19	0.243863	1.26948	0.193294	0.51276	1
HP_DIMPLE_CHIN	12	0.302453	1.26902	0.18107	0.51326	1
GO_MYOSIN_COMPLEX	35	0.181914	1.26896	0.17126	0.512982	1
HP_ABNORMALITY_OF_THE_BASAL_GANGLIA	149	0.0908273	1.26883	0.188912	0.512822	1
GO_BLASTOCYST_GROWTH	17	0.250491	1.2684	0.160784	0.513232	1
GO_CYTOPLASMIC_SEQUESTERING_OF_PROTEIN	21	0.229827	1.26781	0.180422	0.51391	1
GO_DNA_HELICASE_ACTIVITY	71	0.126232	1.26649	0.167954	0.516026	1
GO_PROTEIN_ARGININE_N_METHYLTRANSFERASE_ACTIVITY	11	0.30771	1.26643	0.180233	0.515735	1
GO_MODULATION_OF_PROCESS_OF_OTHER_ORGANISM	73	0.124154	1.26635	0.187377	0.515496	1
GO_RESPONSE_TO_ATP	16	0.257494	1.26622	0.175758	0.515347	1
GO_REGULATION_OF_ARP2_3_COMPLEX_MEDIATED_ACTIN_NUCLEATION	18	0.245269	1.26613	0.192385	0.515114	1
GO_PROTEIN_IMPORT_INTO_PEROXISOME_MATRIX	13	0.293077	1.26587	0.178197	0.515226	1
GO_PROTEIN_PHOSPHATASE_TYPE_2A_COMPLEX	17	0.255153	1.26507	0.183019	0.516363	1
HP_ABNORMALITY_OF_THE_ENDOMETRIUM	22	0.229549	1.26505	0.183752	0.515988	1
GO_MODULATION_BY_VIRUS_OF_HOST_PROCESS	26	0.208388	1.26483	0.179074	0.516024	1
GO_REGULATION_OF_MITOTIC_SPINDLE_ASSEMBLY	16	0.264791	1.26426	0.192698	0.516667	1
GO_ATP_BIOSYNTHETIC_PROCESS	23	0.221068	1.26403	0.183752	0.516726	1
GO_EPIDERMIS_MORPHOGENESIS	22	0.232062	1.26355	0.213725	0.517226	1
GO_POSITIVE_REGULATION_OF_LAMELLIPODIUM_ASSEMBLY	18	0.244877	1.26338	0.181992	0.517164	1
GO_STRIATED_MUSCLE_CELL_DIFFERENTIATION	176	0.0843929	1.26284	0.183365	0.5178	1
GO_NBAF_COMPLEX	15	0.270694	1.26257	0.179435	0.517942	1
GO_MITOTIC_DNA_REPLICATION	15	0.273048	1.26246	0.193814	0.517759	1
HP_ABNORMALITY_OF_THE_COLUMELLA	38	0.171009	1.26244	0.167323	0.517394	1
HP_SUBSTANTIA_NIGRA_GLIOSIS	10	0.324078	1.26221	0.181818	0.517427	1
HP_COMPLETE_DUPLICATION_OF_PHALANX_OF_HAND	12	0.307447	1.26182	0.171079	0.517796	1
GO_CENTROSOME_SEPARATION	13	0.28187	1.26073	0.188139	0.519553	1
GO_RESPONSE_TO_HEPATOCYTE_GROWTH_FACTOR	15	0.267608	1.26044	0.193159	0.519702	1
GO_OLIGOPEPTIDE_BINDING	10	0.327843	1.25967	0.196007	0.520827	1
GO_CYTOPLASMIC_DYNEIN_COMPLEX	18	0.251243	1.2591	0.176591	0.521548	1
GO_TISSUE_MORPHOGENESIS	479	0.049959	1.2591	0.176699	0.521163	1
GO_HORMONE_ACTIVITY	36	0.175993	1.25896	0.175573	0.521025	1
HP_VASCULAR_NEOPLASM	101	0.108713	1.25894	0.184369	0.52066	1
GO_REGULATION_OF_CELLULAR_RESPIRATION	24	0.212233	1.25878	0.180233	0.520593	1
GO_HORMONE_BINDING	49	0.151814	1.25843	0.190381	0.520879	1
GO_REGULATION_OF_CYTOPLASMIC_TRANSLATION	24	0.220791	1.25843	0.193814	0.520495	1
GO_MODULATION_BY_VIRUS_OF_HOST_CELLULAR_PROCESS	18	0.24676	1.25838	0.186094	0.520201	1
GO_NUCLEOSIDE_MONOPHOSPHATE_BIOSYNTHETIC_PROCESS	36	0.176709	1.25621	0.184762	0.52404	1
GO_VESICLE_MEDIATED_TRANSPORT_BETWEEN_ENDOSOMAL_COMPARTMENTS	38	0.171597	1.25585	0.207436	0.524336	1
HP_HYPERCALCEMIA	39	0.170937	1.25574	0.186094	0.524168	1
HP_SARCOMA	115	0.100105	1.25558	0.19112	0.524071	1
HP_INTERSTITIAL_PULMONARY_ABNORMALITY	43	0.161851	1.2555	0.17094	0.523821	1
GO_REGULATION_OF_RELEASE_OF_SEQUESTERED_CALCIUM_ION_INTO_CYTOSOL	52	0.147866	1.25532	0.193878	0.523774	1
HP_FATIGABLE_WEAKNESS_OF_SKELETAL_MUSCLES	22	0.224918	1.25524	0.179487	0.523532	1
GO_POSITIVE_REGULATION_OF_RECEPTOR_SIGNALING_PATHWAY_VIA_STAT	39	0.170725	1.25512	0.188	0.52337	1
GO_DEOXYRIBONUCLEOTIDE_BIOSYNTHETIC_PROCESS	15	0.26583	1.25444	0.181298	0.524299	1
GO_1_PHOSPHATIDYLINOSITOL_3_KINASE_REGULATOR_ACTIVITY	11	0.320496	1.25442	0.18595	0.523937	1
GO_T_CELL_MEDIATED_CYTOTOXICITY	14	0.278485	1.25425	0.194154	0.523888	1
HP_ABNORMALITY_OF_THE_ADRENAL_GLANDS	130	0.0941653	1.25317	0.181275	0.525546	1
GO_POSITIVE_REGULATION_OF_LIPID_TRANSPORT	40	0.171934	1.25306	0.191939	0.525358	1
GO_MULTICELLULAR_ORGANISMAL_SIGNALING	130	0.095219	1.25131	0.201195	0.528314	1
GO_EXTRINSIC_APOPTOTIC_SIGNALING_PATHWAY_VIA_DEATH_DOMAIN_RECEPTORS	61	0.134428	1.25031	0.19375	0.529873	1
HP_DEPRESSED_NASAL_RIDGE	100	0.107678	1.25008	0.187377	0.529944	1
HP_DYSTONIA	326	0.0607166	1.24988	0.190855	0.529911	1
GO_REGULATION_OF_CARDIAC_MUSCLE_CONTRACTION	46	0.155631	1.24956	0.192229	0.530157	1
HP_DISPLACEMENT_OF_THE_URETHRAL_MEATUS	235	0.0712872	1.24903	0.209256	0.530815	1
HP_AUTOIMMUNE_ANTIBODY_POSITIVITY	22	0.224133	1.24889	0.211297	0.530699	1
GO_CELLULAR_RESPONSE_TO_INCREASED_OXYGEN_LEVELS	12	0.296936	1.24887	0.198397	0.530348	1
GO_ANTIMICROBIAL_HUMORAL_IMMUNE_RESPONSE_MEDIATED_BY_ANTIMICROBIAL_PEPTIDE	12	0.306663	1.24834	0.204365	0.531018	1
GO_NEGATIVE_REGULATION_OF_HEMOPOIESIS	91	0.112607	1.24816	0.184891	0.530955	1
GO_RECEPTOR_SERINE_THREONINE_KINASE_BINDING	14	0.269351	1.24752	0.200795	0.531788	1
GO_REGULATION_OF_CYTOSOLIC_CALCIUM_ION_CONCENTRATION	183	0.0805425	1.24738	0.176125	0.53168	1
GO_RESPIRATORY_SYSTEM_PROCESS	26	0.20634	1.24679	0.213415	0.532422	1
GO_HYDRO_LYASE_ACTIVITY	33	0.183861	1.24603	0.178641	0.533523	1
HP_IRREGULAR_MENSTRUATION	17	0.255139	1.24575	0.200405	0.533672	1
GO_CARDIAC_CONDUCTION	99	0.106732	1.24515	0.203666	0.534419	1
GO_MYOTUBE_DIFFERENTIATION	69	0.123521	1.2448	0.210736	0.534678	1
GO_ACTIN_DEPENDENT_ATPASE_ACTIVITY	16	0.256277	1.24474	0.198397	0.534398	1
GO_NUCLEAR_ENVELOPE_REASSEMBLY	17	0.254511	1.24449	0.19305	0.534525	1
GO_POSITIVE_REGULATION_OF_MEMBRANE_DEPOLARIZATION	10	0.31851	1.24442	0.193089	0.534275	1
GO_PEPTIDYL_ARGININE_N_METHYLATION	11	0.30771	1.24392	0.183712	0.53487	1
HP_ABNORMALITY_OF_HEPATOBILIARY_SYSTEM_PHYSIOLOGY	138	0.0902542	1.24349	0.189243	0.535332	1
HP_FATIGABLE_WEAKNESS_OF_RESPIRATORY_MUSCLES	40	0.167846	1.24334	0.19246	0.535222	1
GO_CELLULAR_RESPONSE_TO_ESTROGEN_STIMULUS	12	0.294896	1.24331	0.204771	0.534895	1
GO_DOUBLE_STRAND_BREAK_REPAIR_VIA_BREAK_INDUCED_REPLICATION	12	0.297171	1.24324	0.185259	0.534638	1
GO_NATURAL_KILLER_CELL_MEDIATED_IMMUNITY	22	0.215575	1.2426	0.214971	0.535481	1
HP_APLASIA_OF_THE_PHALANGES_OF_THE_HAND	11	0.30473	1.24223	0.182573	0.535779	1
GO_NEGATIVE_REGULATION_OF_RECEPTOR_MEDIATED_ENDOCYTOSIS	21	0.221222	1.24202	0.208081	0.535787	1
GO_NF_KAPPAB_BINDING	24	0.206894	1.24169	0.190574	0.536011	1
GO_PROTEIN_LOCALIZATION_TO_CHROMOSOME_CENTROMERIC_REGION	20	0.238462	1.24139	0.194175	0.536177	1
GO_FATTY_ACID_BETA_OXIDATION	59	0.138873	1.24123	0.199609	0.536074	1
GO_POSITIVE_REGULATION_OF_ESTABLISHMENT_OF_PROTEIN_LOCALIZATION_TO_MITOCHONDRION	47	0.153507	1.24117	0.188034	0.53581	1
GO_TETRAPYRROLE_BIOSYNTHETIC_PROCESS	22	0.222955	1.24112	0.214971	0.535526	1
GO_POSITIVE_REGULATION_OF_PROTEIN_LOCALIZATION_TO_MEMBRANE	101	0.105898	1.2409	0.189189	0.535585	1
GO_STRESS_GRANULE_ASSEMBLY	20	0.230298	1.2408	0.189135	0.535372	1
HP_FATTY_REPLACEMENT_OF_SKELETAL_MUSCLE	14	0.269956	1.24069	0.199219	0.535228	1
GO_MICROVILLUS_ASSEMBLY	15	0.263476	1.2399	0.195565	0.536393	1
GO_CELLULAR_MODIFIED_AMINO_ACID_METABOLIC_PROCESS	114	0.101326	1.23987	0.209924	0.536059	1
GO_NUCLEOSIDE_METABOLIC_PROCESS	73	0.123674	1.23956	0.186898	0.536279	1
GO_PURINE_NUCLEOSIDE_METABOLIC_PROCESS	46	0.153658	1.23928	0.222222	0.536451	1
HP_APLASIA_HYPOPLASIA_OF_THE_SCAPULAE	18	0.243717	1.239	0.192157	0.536628	1
GO_REGULATION_OF_LEUKOCYTE_ADHESION_TO_VASCULAR_ENDOTHELIAL_CELL	14	0.269777	1.23894	0.19802	0.536352	1
GO_PROTEIN_N_LINKED_GLYCOSYLATION	68	0.129702	1.23885	0.19802	0.53616	1
GO_ESTABLISHMENT_OF_PROTEIN_LOCALIZATION_TO_TELOMERE	15	0.272865	1.23836	0.212058	0.536718	1
GO_RIG_I_SIGNALING_PATHWAY	16	0.257415	1.2379	0.210736	0.537248	1
GO_NEGATIVE_REGULATION_OF_GLIAL_CELL_PROLIFERATION	11	0.314848	1.23743	0.217021	0.537749	1
HP_ABNORMALITY_OF_THALAMUS_MORPHOLOGY	31	0.185563	1.23697	0.195918	0.538255	1
HP_NEOPLASM_OF_THE_ENDOCRINE_SYSTEM	85	0.113679	1.23653	0.197125	0.538719	1
GO_MYELOID_LEUKOCYTE_MEDIATED_IMMUNITY	342	0.0576549	1.23637	0.185567	0.538665	1
GO_LYMPHOCYTE_ACTIVATION	374	0.0562732	1.23567	0.204934	0.539592	1
GO_ESTABLISHMENT_OF_PIGMENT_GRANULE_LOCALIZATION	19	0.242169	1.23411	0.190099	0.542273	1
GO_REGULATION_OF_CARDIAC_CONDUCTION	53	0.143282	1.23408	0.211155	0.541924	1
GO_NEGATIVE_REGULATION_OF_CELL_MIGRATION_INVOLVED_IN_SPROUTING_ANGIOGENESIS	11	0.312652	1.23381	0.209544	0.542079	1
HP_ARACHNOID_HEMANGIOMATOSIS	14	0.271794	1.23378	0.218437	0.541757	1
GO_NUCLEAR_EUCHROMATIN	22	0.216439	1.23368	0.206759	0.541577	1
GO_STRIATED_MUSCLE_THIN_FILAMENT	11	0.307083	1.23266	0.208835	0.543168	1
GO_REGULATION_OF_MORPHOGENESIS_OF_A_BRANCHING_STRUCTURE	40	0.16816	1.23204	0.209302	0.543974	1
GO_CENTRIOLE_ASSEMBLY	31	0.185761	1.23178	0.19697	0.544139	1
GO_VESICLE_MEDIATED_TRANSPORT_TO_THE_PLASMA_MEMBRANE	76	0.122234	1.23156	0.221569	0.544146	1
GO_TYROSINE_PHOSPHORYLATION_OF_STAT_PROTEIN	39	0.170725	1.23123	0.211462	0.544428	1
GO_LEUKOCYTE_MEDIATED_IMMUNITY	426	0.0528746	1.2303	0.203125	0.545832	1
GO_INTRAMOLECULAR_OXIDOREDUCTASE_ACTIVITY	36	0.17202	1.23014	0.192308	0.545763	1
GO_RESPONSE_TO_ALKALOID	75	0.12247	1.23005	0.19619	0.54555	1
GO_RNA_POLYMERASE_II_REPRESSING_TRANSCRIPTION_FACTOR_BINDING	28	0.194617	1.22962	0.197938	0.545992	1
GO_SPECIFICATION_OF_ANIMAL_ORGAN_IDENTITY	23	0.217262	1.2286	0.229287	0.547657	1
GO_EMBRYONIC_DIGESTIVE_TRACT_DEVELOPMENT	21	0.223483	1.22839	0.202899	0.547672	1
GO_INTRINSIC_APOPTOTIC_SIGNALING_PATHWAY	216	0.0709414	1.22821	0.204301	0.547629	1
GO_EXORIBONUCLEASE_COMPLEX	23	0.216866	1.22809	0.232742	0.547481	1
HP_FOLLICULAR_THYROID_CARCINOMA	11	0.304495	1.22808	0.216891	0.547109	1
HP_HYPERHIDROSIS	81	0.115736	1.22797	0.2	0.546925	1
HP_ABNORMAL_ATRIOVENTRICULAR_CONDUCTION	45	0.153004	1.22742	0.217143	0.547597	1
GO_3_PHOSPHOADENOSINE_5_PHOSPHOSULFATE_METABOLIC_PROCESS	13	0.282474	1.22727	0.218324	0.547499	1
HP_HEADACHE	195	0.0763619	1.22727	0.218504	0.547112	1
GO_ACTIVIN_RECEPTOR_SIGNALING_PATHWAY	28	0.188086	1.2271	0.191147	0.547064	1
GO_MODIFICATION_OF_POSTSYNAPTIC_STRUCTURE	18	0.245575	1.22703	0.205285	0.546815	1
HP_ABNORMALITY_OF_CIRCULATING_ADRENOCORTICOTROPIN_LEVEL	25	0.203392	1.2267	0.217304	0.547078	1
HP_EMG_DECREMENTAL_RESPONSE_OF_COMPOUND_MUSCLE_ACTION_POTENTIAL_TO_REPETITIVE_NERVE_STIMULATION	13	0.276831	1.22612	0.219462	0.547839	1
HP_VENTRICULAR_TACHYCARDIA	31	0.184676	1.22607	0.218	0.547536	1
GO_MRNA_CLEAVAGE	17	0.251686	1.22606	0.212891	0.547181	1
GO_REGULATION_OF_TRANSCRIPTION_OF_NUCLEOLAR_LARGE_RRNA_BY_RNA_POLYMERASE_I	10	0.319294	1.22589	0.241015	0.547099	1
HP_APLASIA_HYPOPLASIA_OF_THE_HALLUX	20	0.224176	1.22564	0.198039	0.547197	1
GO_ZYMOGEN_ACTIVATION	28	0.193876	1.22531	0.204255	0.547461	1
GO_VACUOLAR_TRANSPORT	129	0.0941052	1.22483	0.222222	0.547993	1
GO_LEUKOCYTE_CELL_CELL_ADHESION	181	0.0768267	1.22466	0.213333	0.547934	1
GO_CAJAL_BODY	49	0.15031	1.22456	0.202105	0.547751	1
HP_MEDIAN_CLEFT_PALATE	11	0.29971	1.22399	0.222433	0.548512	1
HP_ABNORMAL_PROPORTION_OF_CD4_POSITIVE_T_CELLS	12	0.285849	1.22308	0.212314	0.549889	1
GO_MORPHOGENESIS_OF_AN_EPITHELIUM	413	0.0542734	1.22255	0.21174	0.550554	1
GO_HEXOSE_CATABOLIC_PROCESS	40	0.165016	1.22147	0.225	0.552259	1
GO_MITOCHONDRIAL_OUTER_MEMBRANE_PERMEABILIZATION	40	0.1625	1.22129	0.224242	0.552253	1
GO_NUCLEOSIDE_CATABOLIC_PROCESS	16	0.250471	1.22127	0.22807	0.551913	1
HP_CALF_MUSCLE_PSEUDOHYPERTROPHY	12	0.287235	1.22112	0.214145	0.551819	1
HP_DUPLICATION_OF_THE_DISTAL_PHALANX_OF_HAND	11	0.29971	1.22095	0.218992	0.551783	1
GO_MITOCHONDRIAL_CALCIUM_ION_TRANSMEMBRANE_TRANSPORT	21	0.220407	1.22079	0.207171	0.551726	1
GO_HISTONE_H2A_MONOUBIQUITINATION	14	0.271189	1.22069	0.223382	0.551518	1
GO_INTERACTION_WITH_SYMBIONT	49	0.148881	1.22013	0.216867	0.552253	1
GO_SIGNAL_TRANSDUCTION_IN_RESPONSE_TO_DNA_DAMAGE	108	0.0997002	1.22006	0.212851	0.552009	1
GO_GLUTAMINE_FAMILY_AMINO_ACID_METABOLIC_PROCESS	49	0.147282	1.21914	0.212724	0.553401	1
GO_POSITIVE_REGULATION_OF_OXIDATIVE_STRESS_INDUCED_CELL_DEATH	13	0.276481	1.21895	0.2249	0.553394	1
HP_LOW_HANGING_COLUMELLA	16	0.252746	1.2186	0.221987	0.55369	1
GO_RESPONSE_TO_LEPTIN	19	0.231887	1.21779	0.227184	0.554852	1
GO_COPII_VESICLE_COAT	14	0.271738	1.21756	0.214141	0.554922	1
GO_DEOXYRIBOSE_PHOSPHATE_BIOSYNTHETIC_PROCESS	12	0.287967	1.2171	0.216495	0.555509	1
GO_OLIGOSACCHARYLTRANSFERASE_COMPLEX	12	0.295576	1.21692	0.240234	0.555496	1
HP_EASY_FATIGABILITY	51	0.143304	1.21653	0.201629	0.555909	1
HP_ABNORMALITY_OF_METACARPAL_EPIPHYSES	10	0.318588	1.21637	0.208333	0.555855	1
GO_POSITIVE_REGULATION_OF_WNT_SIGNALING_PATHWAY	149	0.0875927	1.21628	0.215726	0.555638	1
GO_REGULATION_OF_ANTIGEN_RECEPTOR_MEDIATED_SIGNALING_PATHWAY	39	0.164586	1.21614	0.24187	0.555546	1
GO_DICARBOXYLIC_ACID_CATABOLIC_PROCESS	13	0.273621	1.21548	0.203557	0.556482	1
GO_POST_TRANSLATIONAL_PROTEIN_MODIFICATION	285	0.0625953	1.21516	0.211268	0.556768	1
GO_RESPONSE_TO_UV_B	13	0.279776	1.2151	0.206967	0.556482	1
HP_ABNORMALITY_OF_VITAMIN_METABOLISM	34	0.175833	1.21482	0.233333	0.556654	1
HP_ABNORMALITY_OF_NEUTROPHILS	166	0.0829234	1.21419	0.222904	0.55752	1
GO_LIGASE_ACTIVITY_FORMING_CARBON_OXYGEN_BONDS	22	0.217224	1.2124	0.224953	0.5606	1
GO_FUCOSYLATION	11	0.299788	1.21212	0.228	0.560783	1
HP_SKIN_VESICLE	14	0.267008	1.21144	0.219207	0.561776	1
HP_DYSTROPHIC_FINGERNAILS	17	0.243922	1.21139	0.234086	0.5615	1
GO_REGULATION_OF_LAMELLIPODIUM_ASSEMBLY	25	0.2	1.21085	0.223819	0.562217	1
GO_INTRA_GOLGI_VESICLE_MEDIATED_TRANSPORT	30	0.182744	1.21071	0.217742	0.562143	1
GO_NUCLEOTIDE_EXCISION_REPAIR_DNA_GAP_FILLING	22	0.210787	1.2106	0.206897	0.561982	1
GO_REGULATION_OF_CYTOPLASMIC_TRANSPORT	23	0.216098	1.21051	0.241935	0.561752	1
GO_VESICLE_TETHERING_COMPLEX	59	0.132727	1.21007	0.213873	0.562256	1
GO_HEME_METABOLIC_PROCESS	25	0.198649	1.21001	0.218254	0.561988	1
GO_REGULATION_OF_T_CELL_CYTOKINE_PRODUCTION	15	0.25767	1.20998	0.235529	0.561659	1
HP_INCOMITANT_STRABISMUS	10	0.308784	1.20962	0.222917	0.561984	1
GO_TRANSLESION_SYNTHESIS	36	0.170116	1.2093	0.220472	0.562229	1
GO_GABA_RECEPTOR_BINDING	16	0.253099	1.2093	0.214	0.561869	1
GO_LRR_DOMAIN_BINDING	15	0.254688	1.20915	0.229287	0.561754	1
GO_SOMATIC_DIVERSIFICATION_OF_IMMUNE_RECEPTORS	41	0.156766	1.20888	0.217304	0.561885	1
GO_POSITIVE_REGULATION_OF_CELL_ACTIVATION	167	0.0810321	1.20806	0.217759	0.563146	1
GO_LYASE_ACTIVITY	118	0.0950611	1.20749	0.2158	0.563893	1
GO_REGULATION_OF_PROTEIN_BINDING	162	0.0817433	1.20742	0.233663	0.563634	1
GO_RNA_PHOSPHODIESTER_BOND_HYDROLYSIS	123	0.0939389	1.20739	0.232604	0.563314	1
GO_PHOSPHATIDYLCHOLINE_METABOLIC_PROCESS	56	0.136504	1.2066	0.22428	0.56455	1
HP_MOTOR_AXONAL_NEUROPATHY	20	0.224725	1.20601	0.225869	0.565357	1
GO_PORPHYRIN_CONTAINING_COMPOUND_METABOLIC_PROCESS	28	0.190521	1.2059	0.237255	0.565186	1
GO_HISTONE_H2A_UBIQUITINATION	23	0.212268	1.20577	0.210216	0.565069	1
GO_NUCLEAR_HORMONE_RECEPTOR_BINDING	123	0.0933959	1.2057	0.215569	0.564833	1
GO_RESPONSE_TO_MISFOLDED_PROTEIN	21	0.221625	1.2055	0.22664	0.564833	1
GO_NEGATIVE_REGULATION_OF_PROTEIN_ACETYLATION	16	0.248823	1.20521	0.243852	0.565011	1
GO_NUCLEUS_ORGANIZATION	108	0.0983273	1.20516	0.221766	0.564752	1
GO_REGULATION_OF_T_CELL_APOPTOTIC_PROCESS	18	0.240491	1.20509	0.241803	0.564498	1
GO_NEGATIVE_REGULATION_OF_APOPTOTIC_SIGNALING_PATHWAY	175	0.0793235	1.2048	0.220126	0.564678	1
GO_NEGATIVE_REGULATION_OF_LYMPHOCYTE_MEDIATED_IMMUNITY	12	0.289745	1.20405	0.240246	0.56582	1
GO_STEROID_HORMONE_RECEPTOR_BINDING	67	0.1224	1.2039	0.228137	0.565743	1
GO_RNA_DEPENDENT_DNA_BIOSYNTHETIC_PROCESS	62	0.129088	1.2038	0.22807	0.565557	1
GO_PHARYNGEAL_SYSTEM_DEVELOPMENT	18	0.23375	1.20366	0.225352	0.565472	1
GO_TOXIN_TRANSPORT	32	0.176265	1.20326	0.221782	0.565878	1
GO_COENZYME_A_METABOLIC_PROCESS	14	0.265092	1.2031	0.251386	0.565825	1
GO_LENS_DEVELOPMENT_IN_CAMERA_TYPE_EYE	57	0.132795	1.20274	0.210204	0.566161	1
GO_GLUTATHIONE_DERIVATIVE_METABOLIC_PROCESS	16	0.252158	1.20271	0.229126	0.565844	1
GO_RESPONSE_TO_MOLECULE_OF_BACTERIAL_ORIGIN	169	0.0794364	1.2025	0.229703	0.565865	1
HP_GENU_VARUM	33	0.175611	1.20215	0.208589	0.56624	1
HP_HYPOPHOSPHATEMIA	27	0.190831	1.20205	0.240426	0.566066	1
HP_SPORADIC	82	0.112226	1.2014	0.231405	0.567004	1
GO_TRNA_MODIFICATION	73	0.11945	1.20076	0.255446	0.567923	1
HP_MOTOR_DETERIORATION	13	0.271467	1.20002	0.230769	0.569075	1
HP_EXERCISE_INTOLERANCE	57	0.132777	1.19999	0.220339	0.568745	1
GO_CONDENSED_NUCLEAR_CHROMOSOME	66	0.128407	1.19992	0.251968	0.568507	1
GO_RECEPTOR_BIOSYNTHETIC_PROCESS	15	0.25189	1.19972	0.234165	0.568511	1
HP_CUPPED_RIBS	13	0.271231	1.1997	0.226667	0.568172	1
GO_QUATERNARY_AMMONIUM_GROUP_BINDING	18	0.243586	1.19932	0.220273	0.56854	1
GO_HISTONE_H3_ACETYLATION	50	0.149788	1.19928	0.229862	0.568222	1
GO_POSITIVE_REGULATION_OF_REACTIVE_OXYGEN_SPECIES_BIOSYNTHETIC_PROCESS	29	0.188359	1.19906	0.225549	0.568279	1
HP_OCULOMOTOR_NERVE_PALSY	19	0.227306	1.19873	0.222868	0.568571	1
GO_CELLULAR_RESPONSE_TO_CHEMICAL_STRESS	258	0.0634398	1.19851	0.247951	0.568649	1
GO_PROTEIN_PEPTIDYL_PROLYL_ISOMERIZATION	31	0.17793	1.1985	0.245436	0.568292	1
GO_REGULATION_OF_CD4_POSITIVE_ALPHA_BETA_T_CELL_ACTIVATION	31	0.180386	1.19845	0.240704	0.567996	1
GO_REGULATION_OF_METANEPHROS_DEVELOPMENT	15	0.257251	1.19841	0.224449	0.56771	1
GO_REGULATION_OF_LIPID_CATABOLIC_PROCESS	33	0.174275	1.19746	0.230616	0.569237	1
GO_TELOMERE_MAINTENANCE_VIA_SEMI_CONSERVATIVE_REPLICATION	25	0.20201	1.19741	0.243513	0.56897	1
GO_ERROR_PRONE_TRANSLESION_SYNTHESIS	21	0.223509	1.1974	0.244576	0.568609	1
GO_REGULATION_OF_EARLY_ENDOSOME_TO_LATE_ENDOSOME_TRANSPORT	17	0.244166	1.1966	0.251474	0.56987	1
HP_APLASIA_HYPOPLASIA_OF_METATARSAL_BONES	36	0.168745	1.1963	0.237624	0.57009	1
GO_S_ADENOSYLMETHIONINE_DEPENDENT_METHYLTRANSFERASE_ACTIVITY	119	0.0946779	1.19607	0.228571	0.570188	1
GO_VIRAL_LIFE_CYCLE	228	0.069803	1.19582	0.245399	0.570306	1
GO_GMP_METABOLIC_PROCESS	11	0.293905	1.19479	0.237525	0.571925	1
HP_SLOW_DECREASE_IN_VISUAL_ACUITY	16	0.243409	1.19421	0.2607	0.572708	1
GO_ANIMAL_ORGAN_FORMATION	38	0.158991	1.19381	0.231388	0.573164	1
GO_RNA_CAPPING	29	0.188202	1.19363	0.227092	0.573109	1
GO_XY_BODY	10	0.307137	1.19333	0.233129	0.573315	1
GO_NEGATIVE_REGULATION_OF_TYPE_I_INTERFERON_PRODUCTION	27	0.193993	1.19327	0.238569	0.573059	1
GO_SIGNAL_SEQUENCE_BINDING	39	0.160238	1.19326	0.210736	0.572694	1
GO_REGULATION_OF_HAIR_FOLLICLE_DEVELOPMENT	12	0.282946	1.19299	0.2423	0.572868	1
HP_MUSCULAR_DYSTROPHY	64	0.12566	1.19286	0.242857	0.572755	1
HP_PARTIAL_DUPLICATION_OF_THE_PHALANX_OF_HAND	13	0.273223	1.19199	0.246347	0.574105	1
HP_INCREASED_MEAN_CORPUSCULAR_VOLUME	10	0.314745	1.19112	0.270386	0.575479	1
GO_CYCLIN_DEPENDENT_PROTEIN_SERINE_THREONINE_KINASE_INHIBITOR_ACTIVITY	11	0.301671	1.19104	0.243714	0.575254	1
GO_FIBROBLAST_GROWTH_FACTOR_RECEPTOR_BINDING	13	0.269216	1.19058	0.231707	0.57582	1
HP_OVARIAN_CARCINOMA	12	0.278266	1.19045	0.247601	0.575725	1
GO_CELLULAR_RESPONSE_TO_ABIOTIC_STIMULUS	226	0.0687447	1.19025	0.226069	0.575747	1
GO_DRUG_BINDING	61	0.129986	1.19024	0.246493	0.575396	1
GO_CANONICAL_WNT_SIGNALING_PATHWAY	269	0.0621366	1.18966	0.259635	0.576215	1
HP_LIMITED_EXTRAOCULAR_MOVEMENTS	13	0.276831	1.18953	0.243902	0.576125	1
GO_TERMINATION_OF_RNA_POLYMERASE_II_TRANSCRIPTION	31	0.182408	1.18926	0.25431	0.576252	1
GO_EXONUCLEASE_ACTIVITY	70	0.121299	1.18866	0.232422	0.577077	1
GO_POSITIVE_REGULATION_OF_MITOTIC_SISTER_CHROMATID_SEGREGATION	20	0.226845	1.18851	0.246154	0.576993	1
HP_MORTALITY_AGING	197	0.0729319	1.18751	0.269618	0.578636	1
GO_MITOCHONDRION_MORPHOGENESIS	22	0.207411	1.18725	0.234343	0.578765	1
GO_POSITIVE_REGULATION_OF_PROTEIN_SUMOYLATION	13	0.265848	1.18718	0.238569	0.578533	1
HP_HYPOVENTILATION	36	0.167095	1.18714	0.224409	0.578245	1
HP_APLASIA_HYPOPLASIA_INVOLVING_THE_CARPAL_BONES	12	0.280358	1.18683	0.248971	0.578504	1
GO_SIGNAL_TRANSDUCTION_INVOLVED_IN_REGULATION_OF_GENE_EXPRESSION	12	0.279364	1.18667	0.250474	0.578472	1
GO_PROTEIN_K48_LINKED_UBIQUITINATION	50	0.143399	1.18664	0.223819	0.578151	1
GO_INTERACTION_WITH_HOST	146	0.085314	1.18607	0.23622	0.578915	1
GO_T_CELL_HOMEOSTASIS	27	0.191576	1.18578	0.266247	0.579116	1
GO_POST_EMBRYONIC_ANIMAL_MORPHOGENESIS	11	0.30269	1.18557	0.252033	0.579156	1
GO_CLATHRIN_VESICLE_COAT	23	0.206564	1.18537	0.239604	0.579163	1
GO_RETINA_HOMEOSTASIS	36	0.164519	1.1853	0.257143	0.578941	1
GO_REGULATION_OF_HEART_RATE	52	0.139688	1.18514	0.244576	0.578881	1
GO_DNA_METHYLATION_DEPENDENT_HETEROCHROMATIN_ASSEMBLY	15	0.250974	1.18513	0.255725	0.578523	1
HP_PROGRESSIVE_MUSCLE_WEAKNESS	47	0.149821	1.18474	0.259036	0.57894	1
HP_ANGIOFIBROMAS	21	0.21194	1.18411	0.264228	0.579804	1
GO_STEREOCILIUM_BUNDLE	35	0.166511	1.1839	0.221532	0.579868	1
GO_LIPID_DROPLET	65	0.126252	1.18377	0.22973	0.579783	1
HP_INCREASED_CIRCULATING_GONADOTROPIN_LEVEL	29	0.183332	1.18302	0.231237	0.580942	1
GO_CYTOPLASMIC_EXOSOME_RNASE_COMPLEX	13	0.267158	1.1827	0.243028	0.58121	1
GO_LACTATE_METABOLIC_PROCESS	11	0.297592	1.18259	0.24031	0.58105	1
HP_ABNORMALITY_OF_SKELETAL_MUSCLE_FIBER_SIZE	46	0.149199	1.18226	0.228175	0.58132	1
GO_CILIARY_BASAL_BODY_PLASMA_MEMBRANE_DOCKING	88	0.106061	1.18215	0.209804	0.581166	1
GO_NEGATIVE_REGULATION_OF_PROTEIN_CONTAINING_COMPLEX_ASSEMBLY	100	0.100442	1.18213	0.235632	0.580817	1
GO_GLUCOSYLTRANSFERASE_ACTIVITY	12	0.276174	1.18213	0.256098	0.580455	1
HP_CENTRAL_HYPOVENTILATION	13	0.272203	1.1818	0.245833	0.580779	1
HP_FASCICULATIONS	61	0.127106	1.1816	0.249453	0.580796	1
GO_REGULATION_OF_SUPEROXIDE_METABOLIC_PROCESS	22	0.206783	1.18156	0.238866	0.580504	1
GO_NLS_BEARING_PROTEIN_IMPORT_INTO_NUCLEUS	12	0.274448	1.18093	0.244094	0.581441	1
GO_MRNA_CLEAVAGE_AND_POLYADENYLATION_SPECIFICITY_FACTOR_COMPLEX	13	0.274055	1.1807	0.248936	0.581511	1
GO_NEGATIVE_REGULATION_OF_TRANSPORT	297	0.0580533	1.18024	0.261317	0.582091	1
HP_ABNORMALITY_OF_THE_SUPRAORBITAL_RIDGES	67	0.122626	1.17988	0.246465	0.582432	1
HP_ABNORMALITY_OF_INCISOR_MORPHOLOGY	27	0.192277	1.17968	0.242026	0.582468	1
HP_SECONDARY_AMENORRHEA	33	0.172259	1.17908	0.252066	0.5833	1
GO_REGULATION_OF_MICROTUBULE_POLYMERIZATION	43	0.153148	1.17857	0.233716	0.583952	1
HP_SELECTIVE_TOOTH_AGENESIS	20	0.21876	1.17831	0.239686	0.58413	1
GO_VASCULAR_PROCESS_IN_CIRCULATORY_SYSTEM	94	0.103398	1.17819	0.227723	0.584024	1
GO_LATE_ENDOSOME_TO_VACUOLE_TRANSPORT_VIA_MULTIVESICULAR_BODY_SORTING_PATHWAY	14	0.256013	1.17803	0.257143	0.583974	1
GO_CELLULAR_COPPER_ION_HOMEOSTASIS	12	0.282816	1.17791	0.249042	0.583865	1
HP_ABNORMAL_LEFT_VENTRICLE_MORPHOLOGY	60	0.129816	1.17734	0.239604	0.584683	1
GO_PIGMENT_GRANULE_LOCALIZATION	21	0.212082	1.17691	0.234165	0.585186	1
GO_3_5_EXONUCLEASE_ACTIVITY	48	0.144391	1.17676	0.253465	0.585141	1
GO_DNA_MODIFICATION	79	0.114052	1.17669	0.255446	0.584914	1
GO_NUCLEOSOME_BINDING	48	0.144548	1.17656	0.259117	0.584803	1
GO_OSTEOBLAST_DIFFERENTIATION	161	0.0819423	1.17634	0.255814	0.584886	1
HP_TYPE_I_DIABETES_MELLITUS	18	0.235974	1.17548	0.24898	0.586278	1
GO_MRNA_CLEAVAGE_INVOLVED_IN_MRNA_PROCESSING	10	0.304784	1.17543	0.245968	0.58602	1
GO_RNA_POLYMERASE_BINDING	53	0.134392	1.17503	0.257937	0.586441	1
GO_ISOMERASE_ACTIVITY	114	0.0930119	1.17472	0.25355	0.586696	1
GO_MODULATION_BY_HOST_OF_VIRAL_GENOME_REPLICATION	13	0.269234	1.17451	0.248485	0.586749	1
GO_POSITIVE_REGULATION_OF_INTRACELLULAR_PROTEIN_TRANSPORT	151	0.0793053	1.17386	0.246602	0.587696	1
HP_EPISODIC_ABDOMINAL_PAIN	31	0.178432	1.17385	0.258264	0.587337	1
GO_PYRIMIDINE_CONTAINING_COMPOUND_CATABOLIC_PROCESS	22	0.205056	1.17354	0.245833	0.587568	1
HP_ABNORMALITY_OF_SKIN_ADNEXA_PHYSIOLOGY	124	0.0921509	1.17328	0.26087	0.587721	1
HP_MEGALENCEPHALY	24	0.200063	1.17305	0.265873	0.587818	1
GO_RUFFLE_ASSEMBLY	34	0.162215	1.17292	0.240079	0.587723	1
GO_POSITIVE_REGULATION_OF_CELL_CYCLE_PROCESS	225	0.0683934	1.17249	0.273109	0.5882	1
HP_DIMINISHED_MOVEMENT	45	0.147717	1.17212	0.253493	0.588586	1
GO_GERM_CELL_NUCLEUS	11	0.288023	1.172	0.259332	0.588469	1
HP_SHORT_PALPEBRAL_FISSURE	76	0.115521	1.17171	0.257732	0.588676	1
GO_REGULATION_OF_CYSTEINE_TYPE_ENDOPEPTIDASE_ACTIVITY	160	0.0777183	1.17144	0.271484	0.588833	1
GO_COPPER_ION_TRANSPORT	16	0.245096	1.17143	0.260355	0.588489	1
HP_HEMIANOPIA	24	0.201816	1.17128	0.265136	0.588435	1
GO_IMMUNOGLOBULIN_PRODUCTION	50	0.138757	1.17102	0.275591	0.588566	1
GO_LYSOPHOSPHOLIPID_ACYLTRANSFERASE_ACTIVITY	17	0.23775	1.17076	0.249012	0.588738	1
GO_GDP_BINDING	57	0.131922	1.17049	0.239044	0.588889	1
GO_DEATH_DOMAIN_BINDING	10	0.303529	1.17046	0.231733	0.588598	1
GO_MUSCLE_CELL_DEVELOPMENT	103	0.0968948	1.16988	0.252466	0.589396	1
GO_RHODOPSIN_MEDIATED_SIGNALING_PATHWAY	13	0.2686	1.16985	0.277778	0.589088	1
GO_POSITIVE_REGULATION_OF_GLIOGENESIS	45	0.146135	1.16959	0.272908	0.58923	1
HP_INTESTINAL_PSEUDO_OBSTRUCTION	12	0.272984	1.1695	0.280083	0.589038	1
GO_REGULATION_OF_INTRINSIC_APOPTOTIC_SIGNALING_PATHWAY_IN_RESPONSE_TO_DNA_DAMAGE_BY_P53_CLASS_MEDIATOR	13	0.259536	1.16942	0.260246	0.588871	1
HP_ABNORMAL_CIRCULATING_METHIONINE_CONCENTRATION	12	0.278057	1.16883	0.259615	0.589716	1
GO_NEGATIVE_REGULATION_OF_B_CELL_ACTIVATION	17	0.236564	1.16861	0.248532	0.589771	1
HP_RENAL_ARTERY_STENOSIS	18	0.223975	1.16857	0.252	0.589491	1
HP_DECREASED_LACRIMATION	16	0.245213	1.16851	0.27439	0.589239	1
GO_ENTRY_INTO_HOST	93	0.104356	1.16796	0.2749	0.589942	1
GO_REGULATION_OF_SYNAPTIC_TRANSMISSION_GABAERGIC	23	0.200784	1.16772	0.262948	0.590049	1
HP_RESPIRATORY_FAILURE	131	0.0867813	1.16731	0.272358	0.590498	1
HP_ANOMALOUS_PULMONARY_VENOUS_RETURN	12	0.272801	1.1663	0.248908	0.592189	1
GO_POSTSYNAPTIC_SPECIALIZATION_MEMBRANE	94	0.102452	1.16613	0.246521	0.592181	1
GO_INTRACELLULAR_STEROID_HORMONE_RECEPTOR_SIGNALING_PATHWAY	88	0.108665	1.16575	0.250951	0.592568	1
HP_ACUTE_LEUKEMIA	77	0.111229	1.16571	0.253906	0.592302	1
HP_ABNORMALITY_OF_BLOOD_AND_BLOOD_FORMING_TISSUES	805	0.0369367	1.16552	0.266667	0.592327	1
GO_TRANSCRIPTION_FACTOR_TFIID_COMPLEX	27	0.192792	1.16522	0.247505	0.59254	1
GO_REGULATION_OF_ACTIN_FILAMENT_BASED_MOVEMENT	28	0.188614	1.16497	0.258197	0.592651	1
GO_CELLULAR_RESPONSE_TO_INSULIN_STIMULUS	178	0.0745876	1.16493	0.239919	0.592377	1
HP_CARIOUS_TEETH	102	0.100984	1.1648	0.248996	0.592287	1
HP_ABNORMAL_SIZE_OF_THE_CLITORIS	48	0.143303	1.1644	0.250493	0.592728	1
GO_REGULATION_OF_SECONDARY_METABOLIC_PROCESS	10	0.304941	1.16428	0.272897	0.592623	1
HP_VENTRICULAR_HYPERTROPHY	73	0.116081	1.16403	0.263692	0.592748	1
GO_4_IRON_4_SULFUR_CLUSTER_BINDING	37	0.162164	1.16341	0.261111	0.593685	1
GO_CELLULAR_RESPONSE_TO_ORGANIC_CYCLIC_COMPOUND	384	0.0523426	1.16309	0.272904	0.593978	1
HP_NEURODEGENERATION	63	0.125594	1.16295	0.250996	0.593874	1
GO_NEGATIVE_REGULATION_OF_BLOOD_VESSEL_ENDOTHELIAL_CELL_MIGRATION	22	0.206547	1.1626	0.28	0.594205	1
GO_REGULATION_OF_CALCIUM_ION_TRANSPORT_INTO_CYTOSOL	66	0.12284	1.1619	0.262605	0.59527	1
HP_ABNORMALITY_OF_THE_THORACIC_CAVITY	24	0.200115	1.16155	0.258403	0.595606	1
GO_RNA_PHOSPHODIESTER_BOND_HYDROLYSIS_EXONUCLEOLYTIC	39	0.155541	1.15995	0.27163	0.598422	1
GO_REGULATION_OF_INTEGRIN_MEDIATED_SIGNALING_PATHWAY	12	0.272069	1.15977	0.261905	0.598411	1
GO_REGULATION_OF_MUSCLE_CONTRACTION	94	0.102697	1.15974	0.261044	0.598121	1
GO_RRNA_METHYLATION	20	0.216719	1.15932	0.275789	0.598608	1
GO_REGULATION_OF_MEMBRANE_PERMEABILITY	62	0.123796	1.1586	0.253438	0.599642	1
GO_NEGATIVE_REGULATION_OF_CELL_CELL_ADHESION	97	0.0978335	1.1585	0.261663	0.599466	1
GO_THYROID_HORMONE_RECEPTOR_BINDING	28	0.188962	1.15845	0.268	0.599199	1
HP_HEMATOLOGICAL_NEOPLASM	175	0.0737386	1.15821	0.274704	0.599333	1
HP_MYOPATHIC_FACIES	30	0.179681	1.1574	0.26694	0.600603	1
HP_ABNORMALITY_OF_PRIMARY_TEETH	41	0.153159	1.15735	0.258264	0.600327	1
GO_ISOPRENOID_BIOSYNTHETIC_PROCESS	21	0.212755	1.15707	0.255952	0.600523	1
GO_CYTOSKELETAL_PROTEIN_BINDING	738	0.0382467	1.15603	0.254438	0.602223	1
GO_TOOTH_MINERALIZATION	11	0.286689	1.15549	0.281553	0.602923	1
GO_SNORNA_BINDING	28	0.186616	1.15536	0.256619	0.602819	1
GO_TRANSCRIPTION_FACTOR_TFTC_COMPLEX	12	0.273978	1.15469	0.254273	0.603803	1
HP_ACANTHOSIS_NIGRICANS	30	0.17701	1.15451	0.273642	0.603802	1
GO_CELLULAR_EXTRAVASATION	37	0.159526	1.15398	0.269461	0.604485	1
GO_PROTEIN_DISULFIDE_ISOMERASE_ACTIVITY	14	0.253458	1.1535	0.271287	0.605098	1
GO_TISSUE_REGENERATION	46	0.146501	1.15343	0.266409	0.604874	1
GO_CELL_ACTIVATION_INVOLVED_IN_IMMUNE_RESPONSE	408	0.0496594	1.15342	0.274854	0.604514	1
GO_EXON_EXON_JUNCTION_COMPLEX	19	0.222068	1.15324	0.285992	0.604516	1
HP_ABNORMALITY_OF_THE_LABIA_MAJORA	32	0.17489	1.15323	0.278243	0.604163	1
GO_BASE_EXCISION_REPAIR	38	0.156062	1.15259	0.261603	0.605143	1
HP_DECREASED_CIRCULATING_LUTEINIZING_HORMONE_LEVEL	10	0.298275	1.15223	0.269618	0.605497	1
GO_NEUROPEPTIDE_RECEPTOR_ACTIVITY	12	0.275311	1.15219	0.280561	0.605235	1
GO_CELLULAR_RESPONSE_TO_LIGHT_STIMULUS	80	0.109424	1.15196	0.26494	0.605331	1
GO_GTPASE_ACTIVITY	229	0.0679416	1.15152	0.250509	0.605827	1
GO_HYDROGEN_PEROXIDE_METABOLIC_PROCESS	28	0.189309	1.15129	0.268859	0.605917	1
GO_REGULATION_OF_T_CELL_ACTIVATION	164	0.0784976	1.15106	0.280738	0.605988	1
GO_NPBAF_COMPLEX	11	0.287866	1.15099	0.277108	0.605759	1
HP_INCREASED_SENSITIVITY_TO_IONIZING_RADIATION	10	0.298275	1.15094	0.263158	0.605504	1
GO_PORE_COMPLEX_ASSEMBLY	18	0.227864	1.15035	0.289362	0.606326	1
HP_THYROID_ADENOMA	13	0.259621	1.15034	0.252654	0.605989	1
HP_APLASIA_HYPOPLASIA_OF_THE_EYELID	25	0.18852	1.15022	0.261317	0.605885	1
GO_TRNA_5_END_PROCESSING	13	0.266404	1.14951	0.284872	0.606956	1
GO_REGULATION_OF_RENAL_SYSTEM_PROCESS	19	0.213835	1.14929	0.281746	0.607017	1
HP_HYPOKINESIA	31	0.168394	1.14891	0.270522	0.607438	1
GO_MULTICELLULAR_ORGANISM_AGING	19	0.218226	1.1484	0.297071	0.608143	1
HP_HAND_MUSCLE_WEAKNESS	21	0.213761	1.14788	0.295918	0.608847	1
HP_UNDERDEVELOPED_SUPRAORBITAL_RIDGES	39	0.152463	1.14767	0.268627	0.608923	1
GO_CARDIAC_MUSCLE_CELL_ACTION_POTENTIAL_INVOLVED_IN_CONTRACTION	33	0.163144	1.14765	0.268443	0.608606	1
GO_INNER_CELL_MASS_CELL_PROLIFERATION	12	0.270709	1.1475	0.273786	0.608551	1
GO_PLATELET_ALPHA_GRANULE	54	0.132772	1.14691	0.283784	0.609401	1
GO_NUCLEOSIDE_PHOSPHATE_BIOSYNTHETIC_PROCESS	176	0.0737047	1.14662	0.300613	0.609604	1
GO_PRESYNAPTIC_ACTIVE_ZONE_CYTOPLASMIC_COMPONENT	15	0.236145	1.14654	0.25567	0.609429	1
GO_NEGATIVE_REGULATION_OF_HISTONE_ACETYLATION	11	0.282846	1.14643	0.271698	0.609287	1
HP_ABNORMAL_MITOCHONDRIAL_MORPHOLOGY	15	0.246057	1.14555	0.276471	0.610753	1
GO_CYTOPLASMIC_SEQUESTERING_OF_TRANSCRIPTION_FACTOR	14	0.253536	1.14507	0.281314	0.611353	1
HP_PEDAL_EDEMA	13	0.266011	1.1441	0.274428	0.612982	1
GO_NEGATIVE_REGULATION_OF_CD4_POSITIVE_ALPHA_BETA_T_CELL_ACTIVATION	15	0.245482	1.14376	0.282101	0.61331	1
GO_PEPTIDYL_METHIONINE_MODIFICATION	10	0.296941	1.14363	0.274354	0.613217	1
GO_RESPONSE_TO_NERVE_GROWTH_FACTOR	49	0.140412	1.14344	0.298174	0.613236	1
GO_TRANSCRIPTION_COREPRESSOR_ACTIVITY	158	0.0801661	1.14313	0.278351	0.613516	1
GO_PHOSPHATE_ION_TRANSPORT	16	0.23105	1.1429	0.259117	0.613615	1
HP_BLADDER_NEOPLASM	31	0.176655	1.14274	0.281369	0.61359	1
HP_RICKETS	21	0.21194	1.14207	0.265849	0.614588	1
GO_PROTEIN_KINASE_A_BINDING	40	0.153616	1.14206	0.288201	0.614242	1
GO_NEGATIVE_REGULATION_OF_PEPTIDYL_SERINE_PHOSPHORYLATION	23	0.19919	1.14172	0.296296	0.614576	1
HP_ABNORMAL_MUSCLE_FIBER_MORPHOLOGY	145	0.080222	1.14169	0.282209	0.614263	1
HP_PALMAR_HYPERKERATOSIS	20	0.209027	1.14125	0.267207	0.614785	1
GO_POSITIVE_REGULATION_OF_PROTEIN_LOCALIZATION_TO_CELL_PERIPHERY	54	0.129329	1.14081	0.271784	0.615322	1
HP_ABNORMAL_RETICULOCYTE_MORPHOLOGY	32	0.173692	1.14073	0.282565	0.615143	1
GO_REGULATION_OF_DEFENSE_RESPONSE_TO_VIRUS_BY_VIRUS	23	0.197603	1.14073	0.289738	0.614787	1
GO_TRANSCRIPTION_COACTIVATOR_BINDING	21	0.209451	1.14056	0.288499	0.614737	1
GO_OXIDOREDUCTASE_ACTIVITY_ACTING_ON_THE_CH_NH2_GROUP_OF_DONORS	12	0.273402	1.14046	0.320564	0.614594	1
GO_LEUKOCYTE_APOPTOTIC_PROCESS	65	0.121853	1.14027	0.274428	0.61462	1
GO_NEGATIVE_REGULATION_OF_SPROUTING_ANGIOGENESIS	19	0.217012	1.13898	0.271255	0.616953	1
GO_INNER_EAR_RECEPTOR_CELL_DEVELOPMENT	32	0.170824	1.1388	0.28169	0.616952	1
GO_QUINONE_METABOLIC_PROCESS	22	0.205527	1.13873	0.277014	0.61674	1
GO_PROTEIN_INSERTION_INTO_MITOCHONDRIAL_MEMBRANE_INVOLVED_IN_APOPTOTIC_SIGNALING_PATHWAY	22	0.204192	1.1387	0.287474	0.616434	1
GO_REGULATION_OF_DNA_BINDING	84	0.107278	1.1383	0.288889	0.616895	1
GO_REGULATION_OF_SMOOTH_MUSCLE_CELL_DIFFERENTIATION	23	0.199091	1.13784	0.278926	0.617466	1
HP_ABNORMALITY_OF_THE_PARATHYROID_MORPHOLOGY	16	0.240427	1.13762	0.275591	0.617564	1
GO_MICROBODY_MEMBRANE	55	0.129713	1.13757	0.293635	0.617298	1
GO_EXTRACELLULAR_VESICLE_BIOGENESIS	18	0.221498	1.13747	0.277886	0.61714	1
GO_S_ADENOSYL_L_METHIONINE_BINDING	12	0.269768	1.1373	0.288577	0.617114	1
HP_ABNORMALITY_OF_THE_MAXILLA	103	0.0964269	1.13715	0.272541	0.617051	1
HP_ELEVATED_HEPATIC_TRANSAMINASE	161	0.0752973	1.13704	0.275862	0.616901	1
GO_ATP_TRANSMEMBRANE_TRANSPORTER_ACTIVITY	20	0.211852	1.13703	0.288235	0.616574	1
GO_ACTIN_FILAMENT_ORGANIZATION	309	0.0566129	1.13682	0.296813	0.616608	1
GO_ALPHA_BETA_T_CELL_ACTIVATION	74	0.114789	1.13658	0.285178	0.61676	1
GO_REGULATION_OF_HISTONE_UBIQUITINATION	12	0.265192	1.13643	0.283757	0.616699	1
HP_WIDE_ANTERIOR_FONTANEL	65	0.119569	1.13638	0.262745	0.616434	1
GO_REGULATION_OF_ACTIN_FILAMENT_BASED_PROCESS	285	0.0583469	1.13636	0.285132	0.616132	1
GO_TRANSITION_METAL_ION_TRANSPORT	83	0.106585	1.13608	0.283784	0.616324	1
GO_ORGAN_INDUCTION	13	0.258347	1.13553	0.297619	0.617082	1
HP_CARDIAC_CONDUCTION_ABNORMALITY	67	0.119057	1.13522	0.289421	0.617344	1
GO_LEUKOCYTE_HOMEOSTASIS	55	0.131129	1.13518	0.29087	0.617075	1
GO_EXORIBONUCLEASE_ACTIVITY	38	0.154175	1.13482	0.304	0.617449	1
GO_RECEPTOR_MEDIATED_ENDOCYTOSIS	193	0.0683796	1.13407	0.265469	0.618617	1
GO_REGULATION_OF_DNA_METHYLATION	17	0.225914	1.134	0.291925	0.618397	1
GO_CELLULAR_RESPONSE_TO_GONADOTROPIN_STIMULUS	12	0.267362	1.1339	0.297131	0.618237	1
GO_CYSTEINE_TYPE_ENDOPEPTIDASE_INHIBITOR_ACTIVITY_INVOLVED_IN_APOPTOTIC_PROCESS	16	0.235876	1.13382	0.291417	0.61805	1
HP_INCREASED_CIRCULATING_PROLACTIN_CONCENTRATION	17	0.234219	1.13367	0.273913	0.618013	1
HP_PROGRESSIVE_PULMONARY_FUNCTION_IMPAIRMENT	10	0.298275	1.13361	0.27907	0.617774	1
GO_PROTEIN_LOCALIZATION_TO_KINETOCHORE	16	0.238387	1.13346	0.305328	0.617712	1
GO_RNA_POLYMERASE_III_COMPLEX	18	0.223286	1.13335	0.301075	0.6176	1
GO_REGULATION_OF_PEPTIDYL_TYROSINE_PHOSPHORYLATION	151	0.0799508	1.13334	0.293893	0.617268	1
GO_NEGATIVE_REGULATION_OF_CHROMATIN_ORGANIZATION	39	0.15327	1.13301	0.304979	0.617571	1
GO_HISTONE_H4_DEACETYLATION	11	0.284571	1.13297	0.310638	0.617303	1
GO_REGULATION_OF_STRIATED_MUSCLE_CONTRACTION	53	0.130592	1.1311	0.280808	0.620714	1
GO_RAS_GUANYL_NUCLEOTIDE_EXCHANGE_FACTOR_ACTIVITY	93	0.0967793	1.13081	0.302714	0.620935	1
GO_REGULATION_OF_B_CELL_APOPTOTIC_PROCESS	13	0.269415	1.1307	0.299799	0.620793	1
GO_HSP70_PROTEIN_BINDING	32	0.170313	1.1307	0.285425	0.620437	1
GO_ALKALI_METAL_ION_BINDING	13	0.264322	1.13061	0.292783	0.620252	1
GO_REGULATION_OF_PROTEIN_FOLDING	12	0.266865	1.13059	0.301688	0.619944	1
GO_TRANSCRIPTION_BY_RNA_POLYMERASE_I	58	0.124154	1.13036	0.291322	0.620011	1
GO_NEGATIVE_REGULATION_OF_CENTROSOME_CYCLE	13	0.261238	1.13034	0.304015	0.619694	1
GO_POSITIVE_REGULATION_OF_NATURAL_KILLER_CELL_MEDIATED_CYTOTOXICITY	10	0.292	1.1303	0.314516	0.619434	1
GO_REGULATION_OF_CYTOKINE_PRODUCTION_INVOLVED_IN_IMMUNE_RESPONSE	37	0.159415	1.13025	0.305343	0.619167	1
GO_SOMATIC_DIVERSIFICATION_OF_IMMUNE_RECEPTORS_VIA_SOMATIC_MUTATION	11	0.284728	1.1301	0.315068	0.619089	1
GO_CELLULAR_RESPONSE_TO_COPPER_ION	11	0.279865	1.12973	0.292373	0.619498	1
GO_INNER_EAR_AUDITORY_RECEPTOR_CELL_DIFFERENTIATION	26	0.187034	1.1296	0.309381	0.619402	1
GO_PROTEIN_KINASE_C_ACTIVITY	14	0.257145	1.12925	0.290258	0.619751	1
GO_NEGATIVE_REGULATION_OF_TELOMERE_MAINTENANCE_VIA_TELOMERASE	17	0.225536	1.12924	0.286307	0.61942	1
GO_REGULATION_OF_ACTIN_FILAMENT_ORGANIZATION	195	0.0707236	1.12921	0.294574	0.619114	1
GO_CELL_CELL_SIGNALING_BY_WNT	407	0.049245	1.12907	0.301811	0.619066	1
HP_DIFFICULTY_CLIMBING_STAIRS	37	0.157465	1.12903	0.302789	0.618783	1
HP_ABNORMALITY_OF_THE_NASAL_CAVITY	12	0.271389	1.12873	0.305882	0.619044	1
GO_RIBOSOMAL_SMALL_SUBUNIT_BINDING	17	0.224751	1.12871	0.313808	0.618727	1
GO_NEGATIVE_REGULATION_OF_CELL_MATRIX_ADHESION	27	0.1796	1.12868	0.283976	0.61843	1
HP_MEDIAN_CLEFT_LIP	20	0.213422	1.12867	0.290698	0.618111	1
GO_OXIDOREDUCTASE_ACTIVITY_ACTING_ON_THE_CH_CH_GROUP_OF_DONORS	49	0.139657	1.12798	0.304	0.619153	1
GO_KERATINOCYTE_PROLIFERATION	25	0.190059	1.12762	0.295019	0.619528	1
HP_ABNORMAL_HEMOGLOBIN	16	0.232384	1.12757	0.294845	0.619261	1
GO_TRACHEA_DEVELOPMENT	15	0.243887	1.12752	0.325866	0.619009	1
HP_ABDOMINAL_OBESITY	13	0.254292	1.12741	0.286807	0.618874	1
HP_MUSCLE_HYPERTROPHY_OF_THE_LOWER_EXTREMITIES	35	0.158754	1.12701	0.303213	0.619356	1
GO_SPINDLE_POLE_CENTROSOME	10	0.289333	1.12696	0.278752	0.619095	1
GO_NEGATIVE_REGULATION_OF_TYROSINE_PHOSPHORYLATION_OF_STAT_PROTEIN	12	0.268356	1.1262	0.293033	0.620298	1
GO_REGULATION_OF_RYANODINE_SENSITIVE_CALCIUM_RELEASE_CHANNEL_ACTIVITY	19	0.217698	1.12617	0.303093	0.619994	1
GO_POSITIVE_REGULATION_OF_ACTIVATED_T_CELL_PROLIFERATION	13	0.257768	1.12594	0.320564	0.620149	1
GO_RESPONSE_TO_FATTY_ACID	47	0.138342	1.12583	0.288934	0.620006	1
HP_ABNORMAL_LEFT_VENTRICULAR_OUTFLOW_TRACT_MORPHOLOGY	12	0.267022	1.12556	0.290631	0.620211	1
GO_CD4_POSITIVE_OR_CD8_POSITIVE_ALPHA_BETA_T_CELL_LINEAGE_COMMITMENT	10	0.298039	1.12495	0.284294	0.621093	1
GO_CALYX_OF_HELD	19	0.213488	1.12483	0.301282	0.621005	1
GO_POSITIVE_REGULATION_OF_INTERLEUKIN_2_PRODUCTION	14	0.245063	1.12476	0.303462	0.620814	1
GO_UBIQUITIN_PROTEIN_TRANSFERASE_REGULATOR_ACTIVITY	17	0.222701	1.12392	0.292969	0.622136	1
GO_RENAL_FILTRATION	14	0.25264	1.1239	0.29845	0.621817	1
HP_PREMATURE_SKIN_WRINKLING	42	0.146556	1.12384	0.286853	0.621594	1
GO_POSITIVE_REGULATION_OF_MITOCHONDRION_ORGANIZATION	98	0.0971861	1.12326	0.317427	0.62244	1
GO_REGULATION_OF_EXECUTION_PHASE_OF_APOPTOSIS	18	0.219868	1.12317	0.299363	0.622249	1
GO_ONE_CARBON_METABOLIC_PROCESS	20	0.212402	1.12298	0.298479	0.622294	1
GO_MULTIVESICULAR_BODY	40	0.150079	1.12271	0.277207	0.622486	1
GO_NEGATIVE_REGULATION_OF_CELL_SUBSTRATE_ADHESION	44	0.14352	1.12242	0.304175	0.622762	1
GO_PROTEIN_HETEROOLIGOMERIZATION	18	0.218516	1.12229	0.301229	0.622663	1
GO_NEGATIVE_REGULATION_OF_LEUKOCYTE_MEDIATED_IMMUNITY	17	0.226048	1.12226	0.295409	0.622366	1
GO_POSITIVE_REGULATION_OF_NATURAL_KILLER_CELL_MEDIATED_IMMUNITY	10	0.292	1.12219	0.300395	0.622154	1
GO_CHROMATIN_DISASSEMBLY	15	0.23944	1.12139	0.289421	0.623401	1
GO_CONDENSED_NUCLEAR_CHROMOSOME_KINETOCHORE	15	0.238368	1.1209	0.346	0.624048	1
GO_EXONUCLEASE_ACTIVITY_ACTIVE_WITH_EITHER_RIBO_OR_DEOXYRIBONUCLEIC_ACIDS_AND_PRODUCING_5_PHOSPHOMONOESTERS	52	0.129955	1.12029	0.291913	0.624892	1
HP_EPISPADIAS	23	0.195859	1.11945	0.299389	0.626262	1
GO_POSITIVE_REGULATION_OF_CELL_CYCLE	293	0.0580309	1.11938	0.304536	0.626047	1
HP_REDUCED_CONSCIOUSNESS_CONFUSION	214	0.0647337	1.11913	0.3	0.626226	1
HP_CEREBRAL_WHITE_MATTER_ATROPHY	29	0.174692	1.11894	0.306043	0.62626	1
GO_TRANSFERASE_ACTIVITY_TRANSFERRING_ALKYL_OR_ARYL_OTHER_THAN_METHYL_GROUPS	44	0.14234	1.11889	0.308911	0.626013	1
GO_TONGUE_DEVELOPMENT	13	0.247606	1.11826	0.302905	0.626983	1
HP_CONGESTIVE_HEART_FAILURE	136	0.0831656	1.11719	0.293173	0.628819	1
HP_ABNORMAL_PERISTALSIS	10	0.292157	1.11673	0.302187	0.629402	1
HP_CORPUS_CALLOSUM_ATROPHY	16	0.234934	1.11672	0.308	0.629054	1
GO_CELL_ACTIVATION	809	0.0351492	1.1164	0.318637	0.629376	1
GO_FANCONI_ANAEMIA_NUCLEAR_COMPLEX	12	0.266604	1.11638	0.299799	0.629065	1
GO_NEGATIVE_REGULATION_OF_CELLULAR_PROTEIN_LOCALIZATION	92	0.0986841	1.11628	0.305328	0.628915	1
GO_GLUTAMINE_FAMILY_AMINO_ACID_CATABOLIC_PROCESS	21	0.20147	1.11612	0.328685	0.628906	1
GO_EUCHROMATIN	28	0.180748	1.11611	0.302231	0.628578	1
HP_CHRONIC_FATIGUE	11	0.273747	1.11591	0.300601	0.628638	1
HP_ABNORMAL_CIRCULATING_CARBOXYLIC_ACID_CONCENTRATION	87	0.101081	1.11591	0.305556	0.628296	1
HP_VENTRICULAR_ARRHYTHMIA	61	0.12053	1.11533	0.29783	0.62915	1
GO_INTRINSIC_COMPONENT_OF_EXTERNAL_SIDE_OF_PLASMA_MEMBRANE	10	0.283059	1.11517	0.325153	0.629124	1
GO_MITOCHONDRIAL_DEPOLARIZATION	19	0.2107	1.11468	0.29771	0.629747	1
GO_POLY_PYRIMIDINE_TRACT_BINDING	26	0.180879	1.11466	0.314394	0.629454	1
GO_RIBONUCLEOSIDE_METABOLIC_PROCESS	49	0.134544	1.11447	0.294	0.629495	1
HP_ABNORMAL_T_CELL_SUBSET_DISTRIBUTION	16	0.23156	1.11388	0.296146	0.630406	1
GO_G0_TO_G1_TRANSITION	37	0.157841	1.11322	0.317982	0.631397	1
GO_GOLGI_TO_PLASMA_MEMBRANE_TRANSPORT	49	0.133835	1.11313	0.284232	0.631224	1
HP_ABNORMALITY_OF_THE_FORAMEN_MAGNUM	10	0.287294	1.11197	0.309278	0.633258	1
GO_GEMINI_OF_COILED_BODIES	11	0.280493	1.11183	0.315011	0.63318	1
HP_SYNOSTOSIS_INVOLVING_BONES_OF_THE_LOWER_LIMBS	22	0.201444	1.11158	0.319312	0.633321	1
HP_DEMENTIA	129	0.083254	1.11135	0.312625	0.633449	1
GO_TRANSMEMBRANE_RECEPTOR_PROTEIN_TYROSINE_KINASE_ADAPTOR_ACTIVITY	10	0.286039	1.11134	0.319608	0.633104	1
GO_POSITIVE_REGULATION_OF_CALCIUM_ION_TRANSPORT	68	0.116145	1.11133	0.329114	0.63279	1
GO_SUPRAMOLECULAR_FIBER_ORGANIZATION	515	0.0426051	1.11106	0.314168	0.63297	1
HP_HAMARTOMATOUS_POLYPOSIS	16	0.230658	1.11101	0.304082	0.632732	1
GO_SAGA_TYPE_COMPLEX	23	0.19606	1.11089	0.310139	0.632613	1
GO_ACTIN_FILAMENT_BASED_PROCESS	578	0.0411953	1.10979	0.294235	0.634464	1
GO_VITAMIN_BIOSYNTHETIC_PROCESS	11	0.279002	1.10946	0.319277	0.6348	1
GO_MIDBODY_ABSCISSION	14	0.245265	1.10924	0.307071	0.634874	1
GO_MAP_KINASE_SCAFFOLD_ACTIVITY	11	0.278218	1.10924	0.339114	0.63454	1
GO_REGULATION_OF_LIPID_TRANSPORT	65	0.114285	1.10922	0.321212	0.63423	1
HP_DIMINISHED_MOTIVATION	47	0.139673	1.10906	0.296371	0.63418	1
GO_NEGATIVE_REGULATION_OF_MORPHOGENESIS_OF_AN_EPITHELIUM	11	0.278689	1.10886	0.310078	0.634256	1
GO_REGULATION_OF_INTRACELLULAR_STEROID_HORMONE_RECEPTOR_SIGNALING_PATHWAY	60	0.121365	1.10884	0.321429	0.633965	1
GO_PROTEIN_DNA_COMPLEX_DISASSEMBLY	15	0.23944	1.1086	0.336032	0.6341	1
HP_ROD_CONE_DYSTROPHY	116	0.089845	1.10788	0.304781	0.635233	1
GO_REGULATION_OF_LIPID_LOCALIZATION	86	0.101146	1.10773	0.303748	0.635168	1
GO_PORE_COMPLEX	15	0.237845	1.1073	0.32	0.635708	1
HP_ABNORMAL_RIGHT_VENTRICLE_MORPHOLOGY	16	0.221908	1.10694	0.322176	0.636134	1
HP_ABNORMALITY_OF_THE_LABIA	56	0.125562	1.10693	0.325301	0.635808	1
HP_ABNORMAL_OVARIAN_PHYSIOLOGY	56	0.125202	1.1067	0.324478	0.635915	1
HP_VISUAL_HALLUCINATIONS	19	0.212943	1.10654	0.323771	0.635906	1
GO_CRISTAE_FORMATION	14	0.236511	1.10653	0.32008	0.635575	1
GO_PURINE_NUCLEOSIDE_TRIPHOSPHATE_METABOLIC_PROCESS	51	0.130355	1.10646	0.34	0.635385	1
GO_RESPONSE_TO_METAL_ION	238	0.0596329	1.10578	0.289474	0.636399	1
GO_REGULATION_OF_CYTOSKELETON_ORGANIZATION	418	0.0473991	1.10564	0.298479	0.636345	1
GO_PH_REDUCTION	39	0.145338	1.10557	0.332665	0.636156	1
GO_RNA_STEM_LOOP_BINDING	11	0.268649	1.10526	0.329435	0.636442	1
GO_CELLULAR_RESPONSE_TO_STEROID_HORMONE_STIMULUS	148	0.0770052	1.10426	0.322835	0.638093	1
HP_PSEUDOBULBAR_PARALYSIS	11	0.281199	1.10407	0.328897	0.638123	1
GO_HISTONE_KINASE_ACTIVITY	13	0.251625	1.10399	0.305389	0.637931	1
GO_REGULATION_OF_ACTIN_FILAMENT_BUNDLE_ASSEMBLY	79	0.103959	1.10355	0.33049	0.63848	1
GO_SISTER_CHROMATID_COHESION	45	0.138087	1.10346	0.295409	0.63833	1
HP_LIMB_GIRDLE_MUSCLE_ATROPHY	27	0.179365	1.10341	0.321721	0.638091	1
HP_SEVERE_POSTNATAL_GROWTH_RETARDATION	25	0.183557	1.10305	0.355289	0.63849	1
GO_TRANSMEMBRANE_RECEPTOR_PROTEIN_SERINE_THREONINE_KINASE_BINDING	11	0.275786	1.10292	0.314779	0.63841	1
HP_ABNORMALITY_OF_VITAMIN_B12_METABOLISM	17	0.220375	1.10276	0.316872	0.638404	1
GO_P_BODY	62	0.115022	1.10251	0.329341	0.638561	1
GO_REGULATION_OF_DNA_REPLICATION	94	0.0994806	1.10226	0.314115	0.638704	1
HP_PSEUDOBULBAR_SIGNS	23	0.189653	1.10197	0.311579	0.638956	1
GO_IMMUNE_EFFECTOR_PROCESS	651	0.0382734	1.10174	0.325153	0.639079	1
HP_SEVERE_MUSCULAR_HYPOTONIA	64	0.116552	1.10105	0.330153	0.64015	1
GO_KINETOCHORE_ORGANIZATION	19	0.211051	1.10104	0.321361	0.639815	1
GO_RESPONSE_TO_TOPOLOGICALLY_INCORRECT_PROTEIN	171	0.0741332	1.10093	0.34375	0.639679	1
GO_POSITIVE_REGULATION_OF_LYMPHOCYTE_ACTIVATION	143	0.079057	1.10085	0.333996	0.639503	1
GO_RESPONSE_TO_X_RAY	23	0.190633	1.10049	0.330693	0.639907	1
HP_SUPRAVENTRICULAR_ARRHYTHMIA	60	0.121549	1.09954	0.318376	0.641494	1
GO_RELAXATION_OF_CARDIAC_MUSCLE	13	0.246725	1.09884	0.303093	0.642594	1
GO_AUTOPHAGY_OF_MITOCHONDRION	69	0.111452	1.09881	0.329939	0.642301	1
GO_POSITIVE_REGULATION_OF_CHROMOSOME_SEGREGATION	31	0.162367	1.09828	0.324165	0.643054	1
GO_N_TERMINAL_PROTEIN_AMINO_ACID_ACETYLATION	13	0.255746	1.09825	0.315574	0.64277	1
GO_REGULATION_OF_THE_FORCE_OF_HEART_CONTRACTION	17	0.218021	1.09808	0.310484	0.642773	1
GO_SKIN_EPIDERMIS_DEVELOPMENT	66	0.116617	1.09797	0.320792	0.642672	1
HP_LOW_POSTERIOR_HAIRLINE	64	0.116316	1.09768	0.324597	0.642934	1
HP_ABNORMALITY_OF_THE_ULNA	109	0.0907082	1.09705	0.328273	0.643895	1
GO_POLYAMINE_BIOSYNTHETIC_PROCESS	12	0.262159	1.09673	0.321637	0.644199	1
HP_PROGRESSIVE_NEUROLOGIC_DETERIORATION	40	0.148428	1.09668	0.341463	0.643963	1
GO_NUCLEOTIDE_EXCISION_REPAIR_DNA_DUPLEX_UNWINDING	21	0.200442	1.09661	0.302554	0.643767	1
HP_URINARY_TRACT_NEOPLASM	101	0.0950726	1.09604	0.319672	0.644596	1
HP_PROGRESSIVE_SPASTIC_PARAPLEGIA	49	0.133179	1.09576	0.34357	0.644815	1
GO_DEVELOPMENTAL_INDUCTION	21	0.202711	1.09566	0.316306	0.644683	1
GO_PLASMA_MEMBRANE_SIGNALING_RECEPTOR_COMPLEX	117	0.085992	1.09538	0.339768	0.644925	1
GO_POSITIVE_T_CELL_SELECTION	15	0.231411	1.09428	0.333333	0.6468	1
GO_PERICENTRIC_HETEROCHROMATIN	14	0.239302	1.09426	0.328767	0.646474	1
HP_CALCIFICATION_OF_THE_AORTA	10	0.291137	1.09384	0.328326	0.646975	1
GO_POSITIVE_REGULATION_OF_CHONDROCYTE_DIFFERENTIATION	13	0.249875	1.0934	0.296371	0.647551	1
HP_ABNORMAL_NEUTROPHIL_COUNT	117	0.0873184	1.09256	0.328155	0.648903	1
GO_TRANSCYTOSIS	16	0.22897	1.09248	0.353535	0.648705	1
GO_NEGATIVE_REGULATION_OF_BIOMINERALIZATION	14	0.241745	1.09169	0.321569	0.650005	1
GO_HOMEOSTASIS_OF_NUMBER_OF_CELLS_WITHIN_A_TISSUE	19	0.208738	1.09159	0.324	0.649859	1
GO_MITOTIC_G2_DNA_DAMAGE_CHECKPOINT	20	0.203689	1.0915	0.337374	0.649717	1
GO_KERATINOCYTE_MIGRATION	13	0.248698	1.09143	0.330078	0.649533	1
GO_MODULATION_BY_SYMBIONT_OF_HOST_PROCESS	31	0.165142	1.09131	0.340952	0.64942	1
HP_HYPOPLASIA_OF_DENTAL_ENAMEL	40	0.142374	1.09119	0.333333	0.649338	1
GO_TRNA_5_LEADER_REMOVAL	10	0.28149	1.09114	0.332714	0.649091	1
GO_PLACENTA_DEVELOPMENT	100	0.0933175	1.09081	0.34236	0.649466	1
GO_NUCLEAR_INCLUSION_BODY	11	0.270374	1.09076	0.318271	0.649213	1
HP_ABNORMALITY_OF_THE_CLITORIS	64	0.117311	1.0906	0.327623	0.649205	1
HP_CONICAL_INCISOR	14	0.239806	1.09008	0.334029	0.64994	1
HP_ALLERGY	15	0.226939	1.09006	0.345603	0.649631	1
GO_T_CELL_CYTOKINE_PRODUCTION	21	0.196995	1.09002	0.338912	0.649367	1
GO_CATENIN_COMPLEX	22	0.193751	1.08998	0.350495	0.649113	1
GO_POSITIVE_REGULATION_OF_BROWN_FAT_CELL_DIFFERENTIATION	12	0.261479	1.08952	0.33996	0.649702	1
GO_MITOCHONDRIA_ASSOCIATED_ENDOPLASMIC_RETICULUM_MEMBRANE	14	0.237722	1.08935	0.345631	0.649707	1
GO_PHOTORECEPTOR_INNER_SEGMENT	32	0.161239	1.08931	0.318966	0.649452	1
GO_RESPONSE_TO_INTERLEUKIN_4	22	0.19116	1.08893	0.337278	0.64989	1
HP_ABNORMAL_FULL_FIELD_ELECTRORETINOGRAM	19	0.209357	1.08875	0.325253	0.64989	1
GO_LAMELLIPODIUM	160	0.0747024	1.08872	0.348249	0.64963	1
GO_VASODILATION	19	0.208527	1.0887	0.342857	0.649309	1
GO_NEGATIVE_REGULATION_OF_EXTRINSIC_APOPTOTIC_SIGNALING_PATHWAY_VIA_DEATH_DOMAIN_RECEPTORS	26	0.177653	1.08802	0.332673	0.650386	1
HP_INTERMITTENT_EPISODES_OF_RESPIRATORY_INSUFFICIENCY_DUE_TO_MUSCLE_WEAKNESS	10	0.275529	1.08779	0.337255	0.650532	1
GO_CYSTEINE_TYPE_ENDOPEPTIDASE_REGULATOR_ACTIVITY_INVOLVED_IN_APOPTOTIC_PROCESS	24	0.188782	1.08736	0.349474	0.651045	1
GO_RESPONSE_TO_NITRIC_OXIDE	13	0.249935	1.08726	0.322068	0.650896	1
GO_CIS_TRANS_ISOMERASE_ACTIVITY	30	0.167138	1.08684	0.32613	0.651428	1
HP_HYPERLIPIDEMIA	72	0.108037	1.08635	0.329457	0.652091	1
GO_POSITIVE_REGULATION_OF_PROTEIN_TARGETING_TO_MITOCHONDRION	28	0.175194	1.0862	0.354298	0.652087	1
GO_COPII_COATED_VESICLE_CARGO_LOADING	14	0.237643	1.0861	0.321839	0.651968	1
GO_ATPASE_COUPLED_ION_TRANSMEMBRANE_TRANSPORTER_ACTIVITY	39	0.150462	1.08569	0.332024	0.652471	1
GO_REGULATION_OF_CHROMATIN_ASSEMBLY	14	0.24142	1.08559	0.349594	0.652316	1
GO_ACID_AMINO_ACID_LIGASE_ACTIVITY	17	0.216391	1.08546	0.340681	0.652239	1
GO_POSITIVE_REGULATION_OF_DNA_METABOLIC_PROCESS	150	0.0781602	1.08545	0.326531	0.65192	1
HP_CAVERNOUS_HEMANGIOMA	21	0.191994	1.08474	0.335306	0.653041	1
GO_PROTEIN_KINASE_A_REGULATORY_SUBUNIT_BINDING	19	0.205714	1.08427	0.380582	0.653693	1
GO_POSITIVE_REGULATION_OF_APOPTOTIC_SIGNALING_PATHWAY	136	0.0813064	1.08409	0.34127	0.653722	1
GO_NUCLEOBASE_CONTAINING_SMALL_MOLECULE_BIOSYNTHETIC_PROCESS	83	0.101678	1.08386	0.331976	0.653864	1
HP_SUBVALVULAR_AORTIC_STENOSIS	11	0.267001	1.08296	0.334012	0.655342	1
GO_NEGATIVE_REGULATION_OF_CELL_SUBSTRATE_JUNCTION_ORGANIZATION	15	0.237426	1.08235	0.322645	0.656286	1
GO_REGULATION_OF_RESPIRATORY_GASEOUS_EXCHANGE_BY_NERVOUS_SYSTEM_PROCESS	10	0.273255	1.08224	0.344262	0.656155	1
GO_MATURE_B_CELL_DIFFERENTIATION	16	0.224498	1.08219	0.340564	0.655914	1
GO_TERMINATION_OF_RNA_POLYMERASE_I_TRANSCRIPTION	30	0.167478	1.08205	0.363107	0.655868	1
GO_CELLULAR_RESPONSE_TO_FOLLICLE_STIMULATING_HORMONE_STIMULUS	10	0.283216	1.08142	0.349301	0.656811	1
GO_POSITIVE_REGULATION_OF_LIPASE_ACTIVITY	35	0.152198	1.08006	0.35119	0.65929	1
GO_INCLUSION_BODY_ASSEMBLY	20	0.200863	1.07971	0.341414	0.659669	1
HP_ABNORMAL_BLOOD_GLUCOSE_CONCENTRATION	164	0.073649	1.07965	0.349398	0.659444	1
GO_POTASSIUM_ION_HOMEOSTASIS	19	0.206866	1.07958	0.327198	0.659235	1
GO_ACTIN_FILAMENT_DEPOLYMERIZATION	37	0.151292	1.07941	0.353061	0.65924	1
GO_TRANSCRIPTION_INITIATION_FROM_RNA_POLYMERASE_I_PROMOTER	35	0.15259	1.07907	0.350951	0.659606	1
HP_SPINAL_MUSCULAR_ATROPHY	19	0.206573	1.07896	0.335456	0.659512	1
GO_REGULATION_OF_VIRAL_ENTRY_INTO_HOST_CELL	21	0.194625	1.07869	0.353535	0.65969	1
GO_BARBED_END_ACTIN_FILAMENT_CAPPING	16	0.227166	1.07861	0.355932	0.659512	1
GO_PARALLEL_FIBER_TO_PURKINJE_CELL_SYNAPSE	14	0.233227	1.07796	0.352381	0.660514	1
GO_PROTEIN_TYROSINE_KINASE_BINDING	67	0.112397	1.07772	0.359127	0.660659	1
HP_TRIANGULAR_SHAPED_PHALANGES_OF_THE_HAND	126	0.0819407	1.07769	0.329243	0.660381	1
GO_REGULATION_OF_LYMPHOCYTE_ACTIVATION	222	0.063852	1.07763	0.34898	0.660162	1
GO_ATRIAL_CARDIAC_MUSCLE_CELL_TO_AV_NODE_CELL_SIGNALING	13	0.249495	1.07711	0.352342	0.660936	1
HP_BRADYCARDIA	36	0.153926	1.07628	0.364008	0.662272	1
GO_RIBOSE_PHOSPHATE_METABOLIC_PROCESS	302	0.054459	1.07621	0.365854	0.662073	1
HP_LACK_OF_SKIN_ELASTICITY	28	0.169079	1.07616	0.344961	0.661841	1
GO_NEGATIVE_REGULATION_OF_RELEASE_OF_CYTOCHROME_C_FROM_MITOCHONDRIA	18	0.208741	1.07616	0.324034	0.661505	1
GO_PURINE_NUCLEOSIDE_MONOPHOSPHATE_BIOSYNTHETIC_PROCESS	17	0.213691	1.07608	0.358824	0.661325	1
GO_AMELOGENESIS	10	0.276235	1.076	0.340782	0.661153	1
HP_EPIPHYSEAL_STIPPLING	29	0.167151	1.07599	0.357002	0.660819	1
GO_CELLULAR_RESPONSE_TO_DSRNA	14	0.240322	1.07582	0.332645	0.660844	1
GO_NEGATIVE_REGULATION_OF_MITOCHONDRION_ORGANIZATION	53	0.124804	1.07536	0.362348	0.661469	1
GO_REGULATION_OF_PROTEIN_SUMOYLATION	23	0.191991	1.07533	0.33264	0.661199	1
GO_CYSTEINE_TYPE_ENDOPEPTIDASE_INHIBITOR_ACTIVITY	25	0.180934	1.0753	0.349908	0.660914	1
GO_GLYCOLIPID_BINDING	19	0.208163	1.0752	0.349328	0.660791	1
GO_LYMPHOCYTE_ACTIVATION_INVOLVED_IN_IMMUNE_RESPONSE	81	0.102938	1.07506	0.34898	0.660725	1
GO_NEGATIVE_REGULATION_OF_T_CELL_APOPTOTIC_PROCESS	11	0.270688	1.07449	0.320166	0.661544	1
GO_TRANSFERASE_ACTIVITY_TRANSFERRING_ONE_CARBON_GROUPS	164	0.0741157	1.07436	0.353535	0.661483	1
GO_RIBONUCLEOSIDE_CATABOLIC_PROCESS	11	0.267786	1.07409	0.337398	0.661688	1
GO_PYRIMIDINE_CONTAINING_COMPOUND_METABOLIC_PROCESS	57	0.118259	1.07388	0.341223	0.661774	1
GO_CARBOHYDRATE_DERIVATIVE_TRANSPORT	67	0.111522	1.07348	0.354717	0.66226	1
GO_DYNEIN_HEAVY_CHAIN_BINDING	10	0.282824	1.07347	0.350101	0.661932	1
GO_REGULATION_OF_LIPOPOLYSACCHARIDE_MEDIATED_SIGNALING_PATHWAY	10	0.282274	1.0734	0.357815	0.661745	1
GO_REGULATION_OF_EXTRINSIC_APOPTOTIC_SIGNALING_PATHWAY_VIA_DEATH_DOMAIN_RECEPTORS	40	0.141195	1.07275	0.348697	0.662716	1
GO_PEPTIDE_CROSS_LINKING	14	0.23529	1.07257	0.365613	0.662777	1
GO_EMBRYONIC_PLACENTA_DEVELOPMENT	60	0.120289	1.07247	0.349076	0.662655	1
GO_PRESPLICEOSOME	16	0.228931	1.07237	0.358382	0.662515	1
HP_ABNORMALITY_OF_THE_MUSCULATURE_OF_THE_UPPER_LIMBS	120	0.084942	1.07234	0.364198	0.662253	1
HP_WRITER_S_CRAMP	12	0.25034	1.07187	0.359756	0.662898	1
GO_EXOCYST	11	0.267786	1.07118	0.336634	0.663963	1
GO_NUCLEOBASE_CONTAINING_SMALL_MOLECULE_METABOLIC_PROCESS	432	0.0452433	1.07113	0.35619	0.663725	1
GO_HISTONE_PHOSPHORYLATION	26	0.174802	1.07086	0.34714	0.663932	1
HP_NON_MIDLINE_CLEFT_PALATE	12	0.248457	1.07026	0.368726	0.664802	1
GO_PHOSPHATIDYLCHOLINE_BIOSYNTHETIC_PROCESS	31	0.16222	1.07016	0.371308	0.664683	1
GO_INTERMEDIATE_FILAMENT_ORGANIZATION	12	0.253478	1.07007	0.360078	0.664514	1
GO_NEGATIVE_REGULATION_OF_BLOOD_PRESSURE	25	0.180824	1.06967	0.367865	0.665022	1
GO_IRON_ION_TRANSPORT	49	0.128515	1.06934	0.365657	0.665364	1
GO_POSITIVE_REGULATION_OF_NATURAL_KILLER_CELL_ACTIVATION	12	0.254027	1.06851	0.356415	0.666777	1
GO_CYTOCHROME_COMPLEX_ASSEMBLY	29	0.164952	1.06778	0.359168	0.667969	1
GO_AXONEME_ASSEMBLY	39	0.146435	1.06775	0.361111	0.667694	1
HP_ABNORMAL_UTERUS_MORPHOLOGY	106	0.0872765	1.06717	0.366864	0.668565	1
GO_SWR1_COMPLEX	11	0.266374	1.06713	0.358416	0.668317	1
GO_HAIR_CELL_DIFFERENTIATION	31	0.157258	1.06596	0.360721	0.670426	1
HP_APLASIA_CUTIS_CONGENITA	24	0.180303	1.06568	0.353535	0.670632	1
GO_CLATHRIN_COATED_ENDOCYTIC_VESICLE	32	0.157841	1.06517	0.381526	0.671335	1
GO_SYNCYTIUM_FORMATION	33	0.152956	1.06514	0.381339	0.671062	1
GO_STEROL_BIOSYNTHETIC_PROCESS	56	0.119996	1.06502	0.348928	0.670952	1
GO_NEGATIVE_REGULATION_OF_RESPONSE_TO_ENDOPLASMIC_RETICULUM_STRESS	45	0.138882	1.06493	0.362869	0.670811	1
HP_ORAL_LEUKOPLAKIA	11	0.258295	1.06421	0.368321	0.671962	1
HP_ABNORMALITY_OF_THE_SHOULDER_GIRDLE_MUSCULATURE	78	0.101972	1.06417	0.334802	0.671696	1
GO_MONOVALENT_INORGANIC_ANION_HOMEOSTASIS	13	0.246387	1.06403	0.356855	0.67165	1
HP_GROWTH_HORMONE_EXCESS	15	0.231542	1.06363	0.355422	0.672106	1
GO_KILLING_OF_CELLS_OF_OTHER_ORGANISM	13	0.2427	1.0634	0.340726	0.672241	1
HP_PANNICULITIS	13	0.246864	1.06294	0.356415	0.672831	1
GO_MODULATION_BY_SYMBIONT_OF_HOST_CELLULAR_PROCESS	23	0.183942	1.06266	0.360082	0.673066	1
GO_DNA_SYNTHESIS_INVOLVED_IN_DNA_REPAIR	42	0.138345	1.06252	0.35041	0.673019	1
HP_ABNORMALITY_OF_THE_MUSCULATURE_OF_THE_HAND	44	0.139195	1.06231	0.360721	0.673116	1
GO_ESTABLISHMENT_OF_PROTEIN_LOCALIZATION_TO_PLASMA_MEMBRANE	50	0.12502	1.06222	0.385827	0.672976	1
GO_ORGANIC_ACID_BIOSYNTHETIC_PROCESS	226	0.0611244	1.06211	0.359281	0.672848	1
HP_TEMPORAL_PATTERN	16	0.226106	1.06207	0.362683	0.672594	1
GO_SITE_OF_DOUBLE_STRAND_BREAK	43	0.139147	1.06144	0.378758	0.673527	1
GO_PURINE_CONTAINING_COMPOUND_METABOLIC_PROCESS	323	0.0516481	1.06131	0.37475	0.673461	1
GO_ANTIMICROBIAL_HUMORAL_RESPONSE	24	0.181716	1.06105	0.373518	0.673654	1
GO_RESPIRATORY_SYSTEM_DEVELOPMENT	150	0.0751837	1.06025	0.358121	0.674966	1
GO_POSITIVE_REGULATION_OF_IMMUNE_EFFECTOR_PROCESS	90	0.0971762	1.06022	0.376726	0.674691	1
GO_GUANYL_NUCLEOTIDE_BINDING	275	0.0560192	1.05966	0.371901	0.675496	1
GO_REGULATION_OF_GENE_SILENCING	80	0.103194	1.05926	0.34585	0.675976	1
[truncated: 1,675 more rows]
