# Supplementary material for: Injury-induced ASCL1 expression orchestrates a transitory cell state required for repair of the neonatal cerebellum
Source: Sci Adv. 2021 Dec 8;7(50):eabj1598. doi: 10.1126/sciadv.abj1598 (PMC8654303; doi:10.1126/sciadv.abj1598)
Supplement: Supplementary file 3 — Tables S1, S2 and S6 to S8 [file sciadv.abj1598_supplementary_tables.zip › sciadv.abj1598_table_s7.xlsx]

## Sheet: N6 nonIR vs. IR
N6 nonIR vs IR (negative values = upregulated in nonIR, positive values = upregulated in IR)
GID	gene	log2(fold-change)	pval	qval
ENSMUSG00000067928.6	Zfp760	-7.62204	0.0297	0.489
ENSMUSG00000025555.14	Farp1	-7.45284	0.00918	0.348
ENSMUSG00000000305.12	Cdh4	-6.99623	0.0297	0.489
ENSMUSG00000066647.6	Gm5113	-6.98084	0.0297	0.489
ENSMUSG00000000632.13	Sez6	-6.86639	0.00509	0.266
ENSMUSG00000032044.4	Rpusd4	-6.86115	0.00918	0.348
ENSMUSG00000063600.14	Egfem1	-6.75661	0.0165	0.425
ENSMUSG00000027936.18	Crtc2	-6.48395	0.0297	0.489
ENSMUSG00000026944.18	Abca2	-6.03012	0.0165	0.425
ENSMUSG00000028914.13	Casp9	-5.97101	0.0297	0.489
ENSMUSG00000029276.13	Glmn	-5.88831	0.0297	0.489
ENSMUSG00000026102.9	Inpp1	-5.86368	0.0297	0.489
ENSMUSG00000021728.7	Emb	-5.73168	0.0297	0.489
ENSMUSG00000058153.14	Sez6l	-5.64337	0.00495	0.262
ENSMUSG00000035842.9	Ddx11	-5.35696	0.00895	0.346
ENSMUSG00000021982.13	Cdadc1	-5.21215	0.013	0.385
ENSMUSG00000018566.14	Slc2a4	-5.16418	0.0095	0.351
ENSMUSG00000048429.10	1810026J23Rik	-5.16012	0.000515	0.0999
ENSMUSG00000003184.15	Irf3	-5.11358	0.0228	0.457
ENSMUSG00000039531.7	Zufsp	-5.06413	0.0297	0.489
ENSMUSG00000021194.5	Chga	-4.97894	0.00746	0.309
ENSMUSG00000032589.14	Bsn	-4.89841	0.00881	0.343
ENSMUSG00000021981.9	Cab39l	-4.81011	0.0029	0.213
ENSMUSG00000049672.14	Zbtb14	-4.75864	0.00922	0.348
ENSMUSG00000048728.15	Zfp454	-4.65258	0.0301	0.489
ENSMUSG00000008658.15	Rbfox1	-4.60516	0.0278	0.48
ENSMUSG00000035566.6	Pcdh17	-4.53319	0.0171	0.426
ENSMUSG00000040896.16	Kcnd3	-4.50043	0.0306	0.489
ENSMUSG00000033628.15	Pik3c3	-4.45946	0.0134	0.385
ENSMUSG00000020482.4	Ccdc117	-4.44262	0.0311	0.489
ENSMUSG00000037415.5	Ranbp10	-4.39366	0.00308	0.221
ENSMUSG00000037926.15	Ssh2	-4.38946	0.0231	0.457
ENSMUSG00000022843.16	Clcn2	-4.3792	0.00152	0.158
ENSMUSG00000039086.9	Ss18l1	-4.36783	0.00982	0.355
ENSMUSG00000028538.12	St3gal3	-4.21586	0.00536	0.271
ENSMUSG00000051232.13	Tmem199	-4.13918	0.0251	0.46
ENSMUSG00000046295.13	Ankle1	-4.027	0.0095	0.351
ENSMUSG00000044667.12	Plppr4	-4.019	0.0311	0.489
ENSMUSG00000044475.13	Ascc1	-3.99468	0.0139	0.394
ENSMUSG00000039697.15	Ncoa7	-3.95076	0.00552	0.271
ENSMUSG00000009291.12	Pttg1ip	-3.88881	0.0237	0.457
ENSMUSG00000034453.7	Polr3b	-3.86053	0.0174	0.427
ENSMUSG00000026975.10	Dph7	-3.85999	0.0101	0.363
ENSMUSG00000021068.15	Nin	-3.78153	0.0294	0.489
ENSMUSG00000003865.16	Gys1	-3.76587	0.00982	0.355
ENSMUSG00000020634.12	Ubxn2a	-3.76551	9.88e-05	0.033
ENSMUSG00000026185.8	Igfbp5	-3.66163	4.27e-06	0.00302
ENSMUSG00000078570.10	1110065P20Rik	-3.62843	0.0248	0.459
ENSMUSG00000074657.4	Kif5a	-3.6205	0.00223	0.188
ENSMUSG00000040618.6	Pck2	-3.5554	0.00175	0.17
ENSMUSG00000006906.10	Stambp	-3.53284	0.0306	0.489
ENSMUSG00000010505.15	Myt1	-3.50131	0.000772	0.117
ENSMUSG00000050213.6	Snip1	-3.47882	0.0298	0.489
ENSMUSG00000020044.13	Timp3	-3.45391	0.00138	0.151
ENSMUSG00000032517.15	Mobp	-3.43378	0.0179	0.429
ENSMUSG00000038271.17	Iffo1	-3.42876	0.00964	0.355
ENSMUSG00000002546.16	Golga2	-3.37174	0.00324	0.225
ENSMUSG00000045639.14	Zfp629	-3.36363	0.017	0.426
ENSMUSG00000026668.10	Ucma	-3.34008	0.0441	0.536
ENSMUSG00000047496.6	Rnf152	-3.32388	0.00565	0.271
ENSMUSG00000037466.13	4930427A07Rik	-3.1986	0.0318	0.49
ENSMUSG00000004562.16	Arhgef40	-3.18765	0.0311	0.489
ENSMUSG00000070733.13	Fryl	-3.17611	0.00569	0.271
ENSMUSG00000028030.12	Tbck	-3.16884	0.0151	0.413
ENSMUSG00000027933.11	Ints3	-3.12365	0.041	0.536
ENSMUSG00000022212.15	Cpne6	-3.10699	0.024	0.457
ENSMUSG00000006021.5	Kptn	-3.10692	0.0311	0.489
ENSMUSG00000010453.12	Kansl3	-3.04847	0.00979	0.355
ENSMUSG00000069520.5	Tmem19	-3.04826	0.0155	0.417
ENSMUSG00000028389.10	Zfp37	-2.98344	0.00186	0.171
ENSMUSG00000022779.14	Top3b	-2.98059	0.0033	0.225
ENSMUSG00000037572.16	Wdhd1	-2.93005	0.0119	0.384
ENSMUSG00000090223.1	Pcp4	-2.85173	0.0265	0.47
ENSMUSG00000052889.11	Prkcb	-2.85068	0.00692	0.304
ENSMUSG00000073411.11	H2-D1	-2.84482	0.000119	0.0386
ENSMUSG00000045215.16	Asxl3	-2.83403	0.00192	0.174
ENSMUSG00000050711.7	Scg2	-2.82377	0.0179	0.429
ENSMUSG00000038827.11	Fam206a	-2.79096	0.0311	0.489
ENSMUSG00000030659.14	Nucb2	-2.77583	0.0425	0.536
ENSMUSG00000039960.5	Rhou	-2.75174	0.00577	0.271
ENSMUSG00000079442.12	St6galnac4	-2.7488	0.0127	0.385
ENSMUSG00000022394.14	L3mbtl2	-2.72314	0.0294	0.489
ENSMUSG00000039913.12	Pak7	-2.69977	0.025	0.46
ENSMUSG00000036466.17	Megf11	-2.69715	0.0253	0.46
ENSMUSG00000075327.9	Zbtb2	-2.69435	0.00787	0.317
ENSMUSG00000025420.13	Katnal2	-2.68396	0.0327	0.496
ENSMUSG00000053289.7	Ddx10	-2.64192	0.0204	0.448
ENSMUSG00000003166.19	Dgcr2	-2.64092	0.00413	0.244
ENSMUSG00000034761.15	Map4k5	-2.6303	0.00335	0.225
ENSMUSG00000059669.7	Taf1b	-2.627	0.00281	0.212
ENSMUSG00000021710.10	Nln	-2.62395	0.0273	0.477
ENSMUSG00000032184.4	Lysmd2	-2.62291	0.0357	0.513
ENSMUSG00000035164.7	Zc3h12c	-2.61226	0.00586	0.274
ENSMUSG00000030397.10	Mark4	-2.59581	0.0153	0.415
ENSMUSG00000051853.9	Arf3	-2.55452	0.0424	0.536
ENSMUSG00000021494.8	Ddx41	-2.55151	0.00709	0.308
ENSMUSG00000041923.15	Nol4	-2.52713	0.00342	0.225
ENSMUSG00000000416.16	Cttnbp2	-2.52152	0.0212	0.457
ENSMUSG00000075304.2	Sp5	-2.51774	0.0105	0.363
ENSMUSG00000030822.15	Prr14	-2.50212	0.00595	0.276
ENSMUSG00000037995.15	Igsf9	-2.48461	0.0182	0.429
ENSMUSG00000025139.14	Tollip	-2.47804	0.0198	0.442
ENSMUSG00000041313.14	Slc7a1	-2.47492	0.0465	0.552
ENSMUSG00000052512.17	Nav2	-2.46409	0.0161	0.423
ENSMUSG00000035354.9	Uvrag	-2.45427	0.00355	0.228
ENSMUSG00000037771.11	Slc32a1	-2.42386	0.0441	0.536
ENSMUSG00000018171.9	Vmp1	-2.40844	0.00676	0.301
ENSMUSG00000037243.17	Zfp692	-2.39934	0.0105	0.363
ENSMUSG00000034485.9	Uaca	-2.39771	0.0119	0.384
ENSMUSG00000025793.15	Hgs	-2.3907	0.0217	0.457
ENSMUSG00000070939.9	Tgfbrap1	-2.3726	0.00466	0.261
ENSMUSG00000045994.16	B3gat1	-2.35519	0.017	0.426
ENSMUSG00000041415.9	Dicer1	-2.35509	0.0133	0.385
ENSMUSG00000038255.6	Neurod2	-2.34679	6.1e-05	0.0236
ENSMUSG00000029407.10	Uso1	-2.3385	0.0182	0.429
ENSMUSG00000038909.16	Kat7	-2.31984	0.0208	0.453
ENSMUSG00000030500.6	Slc17a6	-2.31532	0.0033	0.225
ENSMUSG00000028229.11	Rmdn1	-2.31315	0.0137	0.388
ENSMUSG00000045975.7	C2cd2	-2.31053	0.0474	0.557
ENSMUSG00000040037.13	Negr1	-2.30982	0.0132	0.385
ENSMUSG00000001151.9	Pcnt	-2.30035	0.00167	0.167
ENSMUSG00000037119.3	Fam91a1	-2.28394	0.0366	0.516
ENSMUSG00000052516.17	Robo2	-2.27535	0.0353	0.511
ENSMUSG00000025665.16	Rps6ka6	-2.27119	0.0277	0.48
ENSMUSG00000042492.12	Tbc1d10b	-2.22321	0.0284	0.485
ENSMUSG00000068114.6	Ccdc134	-2.21598	0.00776	0.314
ENSMUSG00000029595.9	Lhx5	-2.2085	8.64e-06	0.00546
ENSMUSG00000007617.17	Homer1	-2.20624	0.0315	0.49
ENSMUSG00000044792.6	Isca1	-2.20603	0.0284	0.485
ENSMUSG00000037536.13	Fbxo34	-2.20362	0.034	0.5
ENSMUSG00000020376.16	Rnf130	-2.18826	0.033	0.497
ENSMUSG00000042719.17	Naa25	-2.18208	0.0216	0.457
ENSMUSG00000029199.11	Lias	-2.18195	0.00525	0.269
ENSMUSG00000055022.14	Cntn1	-2.18101	0.00362	0.231
ENSMUSG00000001435.14	Col18a1	-2.17899	0.0191	0.437
ENSMUSG00000048118.17	Arid4a	-2.17362	0.00317	0.225
ENSMUSG00000026708.16	Cenpl	-2.15856	0.0153	0.415
ENSMUSG00000042364.10	Snx18	-2.15607	0.0366	0.516
ENSMUSG00000000127.14	Fer	-2.1453	0.0178	0.429
ENSMUSG00000078671.11	Chd2	-2.12733	0.000962	0.123
ENSMUSG00000036792.12	Mbd5	-2.12266	0.0105	0.363
ENSMUSG00000081534.2	Slc48a1	-2.11987	0.0103	0.363
ENSMUSG00000030533.15	Unc45a	-2.11352	0.0315	0.49
ENSMUSG00000041153.9	Osgin2	-2.10685	0.0446	0.537
ENSMUSG00000056050.12	Mia3	-2.10431	0.0427	0.536
ENSMUSG00000049904.7	Tmem17	-2.08568	0.0319	0.49
ENSMUSG00000022682.7	Rrn3	-2.07467	0.0114	0.38
ENSMUSG00000050332.7	Amer1	-2.0643	0.0168	0.425
ENSMUSG00000023072.14	Cep89	-2.04983	0.0266	0.47
ENSMUSG00000029022.18	Miip	-2.03898	0.0174	0.427
ENSMUSG00000036678.7	Aaas	-2.03814	0.0232	0.457
ENSMUSG00000002307.15	Daxx	-2.01993	0.0215	0.457
ENSMUSG00000022885.15	St6gal1	-1.99689	0.0263	0.47
ENSMUSG00000032612.14	Usp4	-1.99522	0.000785	0.117
ENSMUSG00000024122.16	Pdpk1	-1.99382	0.0189	0.435
ENSMUSG00000033075.17	Senp1	-1.98526	0.0101	0.363
ENSMUSG00000041236.7	Vps41	-1.97791	0.0276	0.48
ENSMUSG00000040687.16	Madd	-1.97535	0.0452	0.542
ENSMUSG00000035047.9	Kri1	-1.96302	0.00341	0.225
ENSMUSG00000001802.16	Lrp3	-1.95887	0.0206	0.449
ENSMUSG00000042743.13	Sgtb	-1.95714	0.0165	0.425
ENSMUSG00000005682.8	Pan2	-1.95225	0.0327	0.496
ENSMUSG00000064037.13	Gpn1	-1.94709	0.0287	0.488
ENSMUSG00000022550.17	Adck5	-1.94697	0.0085	0.336
ENSMUSG00000079157.4	Fam155a	-1.94304	0.0239	0.457
ENSMUSG00000005804.14	Bloc1s6	-1.94285	0.018	0.429
ENSMUSG00000020271.17	Fbxw11	-1.94138	0.021	0.456
ENSMUSG00000056919.9	Cep162	-1.93622	0.0354	0.512
ENSMUSG00000006736.8	Tspan31	-1.9276	0.00509	0.266
ENSMUSG00000003352.13	Cacnb3	-1.92379	0.0287	0.488
ENSMUSG00000028906.15	Epb41	-1.91152	0.000946	0.123
ENSMUSG00000032534.16	Cep63	-1.91088	0.0299	0.489
ENSMUSG00000057335.11	Cep170	-1.90953	0.000738	0.114
ENSMUSG00000071477.10	Zfp777	-1.90452	0.00602	0.277
ENSMUSG00000031626.17	Sorbs2	-1.90107	0.0127	0.385
ENSMUSG00000033615.9	Cplx1	-1.90057	0.0146	0.407
ENSMUSG00000033849.3	B3galt2	-1.90013	0.018	0.429
ENSMUSG00000035133.8	Arhgap5	-1.88423	0.00455	0.261
ENSMUSG00000016346.17	Kcnq2	-1.88228	0.028	0.483
ENSMUSG00000049659.15	Aftph	-1.87203	0.0223	0.457
ENSMUSG00000024268.15	Celf4	-1.86831	0.0012	0.141
ENSMUSG00000034926.3	Dhcr24	-1.86712	0.0165	0.425
ENSMUSG00000023092.16	Fhl1	-1.86508	0.0288	0.488
ENSMUSG00000073678.4	Pgap1	-1.86308	0.0271	0.475
ENSMUSG00000043391.9	2510009E07Rik	-1.86237	0.00066	0.107
ENSMUSG00000020230.14	Prmt2	-1.85856	0.000257	0.068
ENSMUSG00000025239.2	Limd1	-1.85672	0.0372	0.522
ENSMUSG00000030528.12	Blm	-1.84905	0.0231	0.457
ENSMUSG00000053024.14	Cntn2	-1.849	0.0126	0.385
ENSMUSG00000029056.13	Pank4	-1.84791	0.000666	0.107
ENSMUSG00000033295.13	Ptprf	-1.84441	0.00408	0.244
ENSMUSG00000033762.7	Recql4	-1.8349	0.00341	0.225
ENSMUSG00000044252.17	Osbpl1a	-1.82515	0.0366	0.516
ENSMUSG00000048874.15	Phf3	-1.82418	0.0108	0.367
ENSMUSG00000042389.13	Tsen2	-1.82022	0.0306	0.489
ENSMUSG00000032468.11	Armc8	-1.80867	0.00202	0.176
ENSMUSG00000035495.15	Tstd2	-1.80832	0.0105	0.363
ENSMUSG00000022617.14	Chkb	-1.8063	0.00472	0.261
ENSMUSG00000032870.8	Smap2	-1.79795	0.0436	0.536
ENSMUSG00000025777.8	Gdap1	-1.77545	0.00701	0.306
ENSMUSG00000026466.16	Tor1aip1	-1.76796	0.0359	0.514
ENSMUSG00000021036.10	Sptlc2	-1.76758	0.0276	0.48
ENSMUSG00000006585.2	Cdt1	-1.75452	0.0492	0.559
ENSMUSG00000044600.14	Smim7	-1.75316	0.00123	0.144
ENSMUSG00000023809.9	Rps6ka2	-1.74928	0.0194	0.439
ENSMUSG00000032376.12	Usp3	-1.74509	0.00872	0.341
ENSMUSG00000032340.7	Neo1	-1.7408	0.000401	0.0845
ENSMUSG00000031860.17	Pbx4	-1.73608	0.0179	0.429
ENSMUSG00000022621.16	Rabl2	-1.73517	0.0474	0.557
ENSMUSG00000040054.15	Baz2a	-1.73125	0.0253	0.46
ENSMUSG00000048540.8	Nhlh2	-1.73107	9.56e-06	0.00547
ENSMUSG00000036766.12	Dner	-1.7244	0.029	0.489
ENSMUSG00000022044.14	Stmn4	-1.7224	0.00202	0.176
ENSMUSG00000039050.8	Osbpl2	-1.71963	0.0283	0.485
ENSMUSG00000038332.12	Sesn1	-1.71338	0.0177	0.429
ENSMUSG00000019998.5	Stx7	-1.71319	0.0192	0.437
ENSMUSG00000003545.3	Fosb	-1.70796	0.00342	0.225
ENSMUSG00000026869.12	Psmd5	-1.68841	0.00777	0.314
ENSMUSG00000058594.15	Fbxo18	-1.68537	0.00341	0.225
ENSMUSG00000032867.8	Fbxw8	-1.67823	0.0176	0.429
ENSMUSG00000041354.15	Rgl2	-1.67324	0.0229	0.457
ENSMUSG00000028494.12	Plin2	-1.66744	0.0064	0.291
ENSMUSG00000074785.4	Plxnc1	-1.66546	0.00933	0.35
ENSMUSG00000034336.3	Ina	-1.6642	0.0356	0.513
ENSMUSG00000023473.11	Celsr3	-1.6617	0.0184	0.429
ENSMUSG00000025898.5	Cwf19l2	-1.66063	0.0282	0.485
ENSMUSG00000087651.2	1500009L16Rik	-1.66001	0.0309	0.489
ENSMUSG00000040620.15	Dhx33	-1.65956	0.0396	0.536
ENSMUSG00000019467.13	Arhgef25	-1.65498	0.0383	0.529
ENSMUSG00000039976.4	Tbc1d16	-1.65454	0.00767	0.314
ENSMUSG00000013033.16	Adgrl1	-1.64843	0.00252	0.199
ENSMUSG00000032024.10	Clmp	-1.64647	0.000828	0.117
ENSMUSG00000027132.3	Katnbl1	-1.64127	0.0122	0.384
ENSMUSG00000003316.14	Glg1	-1.63575	0.025	0.46
ENSMUSG00000032449.13	Slc25a36	-1.63071	0.0258	0.465
ENSMUSG00000041638.18	Gcn1l1	-1.62941	0.0327	0.496
ENSMUSG00000036333.10	Kidins220	-1.62434	0.000998	0.125
ENSMUSG00000043241.14	Upf2	-1.62317	0.0158	0.418
ENSMUSG00000046753.9	Ccdc66	-1.61718	0.00516	0.266
ENSMUSG00000028541.14	B4galt2	-1.60399	0.0436	0.536
ENSMUSG00000005899.12	Smpd4	-1.5947	0.0156	0.417
ENSMUSG00000044647.16	Csrnp3	-1.5917	0.0365	0.516
ENSMUSG00000027624.17	Epb41l1	-1.58581	0.0374	0.524
ENSMUSG00000029068.16	Ccnl2	-1.58396	0.000613	0.107
ENSMUSG00000024561.8	Mbd1	-1.58395	0.0183	0.429
ENSMUSG00000028654.13	Mycl	-1.5809	0.00872	0.341
ENSMUSG00000028309.14	Rnf20	-1.58013	0.0119	0.384
ENSMUSG00000041607.16	Mbp	-1.57869	9.53e-05	0.0327
ENSMUSG00000019775.17	Rgs17	-1.57042	0.0315	0.49
ENSMUSG00000109511.1	Nup62	-1.55964	0.00115	0.137
ENSMUSG00000045312.11	Lhfpl2	-1.5592	0.0465	0.552
ENSMUSG00000028402.17	Mpdz	-1.55041	0.0423	0.536
ENSMUSG00000034064.14	Poglut1	-1.54979	0.0229	0.457
ENSMUSG00000026805.14	Barhl1	-1.54755	0.00803	0.321
ENSMUSG00000028546.17	Elavl4	-1.54598	6.99e-05	0.025
ENSMUSG00000032366.15	Tpm1	-1.54401	0.0271	0.475
ENSMUSG00000001229.7	Dpp9	-1.54368	0.00905	0.347
ENSMUSG00000048895.13	Cdk5r1	-1.53933	0.0372	0.522
ENSMUSG00000037868.15	Egr2	-1.53818	0.0174	0.427
ENSMUSG00000052632.15	Asap2	-1.53435	0.0306	0.489
ENSMUSG00000031834.15	Pik3r2	-1.53262	0.00224	0.188
ENSMUSG00000025246.13	Tbl1x	-1.53126	0.00184	0.171
ENSMUSG00000022043.18	Trim35	-1.53036	0.0341	0.501
ENSMUSG00000027940.18	Tpm3	-1.52643	0.0111	0.372
ENSMUSG00000041552.7	Ptchd1	-1.52504	0.0332	0.497
ENSMUSG00000027932.14	Slc27a3	-1.52501	0.0252	0.46
ENSMUSG00000031840.12	Rab3a	-1.52334	0.00588	0.274
ENSMUSG00000062380.3	Tubb3	-1.52051	3.87e-08	0.0001
ENSMUSG00000026675.12	Hsd17b7	-1.51559	0.00384	0.233
ENSMUSG00000012076.7	Brms1l	-1.51519	0.032	0.49
ENSMUSG00000033055.10	Ankrd54	-1.51484	0.0104	0.363
ENSMUSG00000035298.8	Klhl35	-1.51031	0.0154	0.415
ENSMUSG00000063446.4	Plppr1	-1.5069	0.0108	0.367
ENSMUSG00000026048.16	Ercc5	-1.50636	0.00597	0.276
ENSMUSG00000032064.17	Dixdc1	-1.50068	0.0224	0.457
ENSMUSG00000009563.16	Tor2a	-1.49324	0.0396	0.536
ENSMUSG00000025478.15	Dpysl4	-1.49258	0.0326	0.496
ENSMUSG00000020577.15	Tspan13	-1.49025	0.00188	0.171
ENSMUSG00000000605.9	Clcn4	-1.48962	0.00747	0.309
ENSMUSG00000030682.4	Cdipt	-1.48362	0.0257	0.464
ENSMUSG00000013833.15	Med16	-1.47807	0.0365	0.516
ENSMUSG00000022124.14	Fbxl3	-1.47576	0.0477	0.557
ENSMUSG00000020917.17	Acly	-1.47492	0.00268	0.209
ENSMUSG00000032244.8	Fem1b	-1.4729	0.0157	0.418
ENSMUSG00000027309.18	4930402H24Rik	-1.46961	0.018	0.429
ENSMUSG00000022000.10	Zc3h13	-1.46814	0.00712	0.309
ENSMUSG00000047635.6	2810006K23Rik	-1.46146	0.0362	0.516
ENSMUSG00000048279.17	Sacs	-1.46037	0.0225	0.457
ENSMUSG00000021470.17	Ercc6l2	-1.45843	0.0324	0.495
ENSMUSG00000024515.13	Smad4	-1.45324	0.00679	0.301
ENSMUSG00000025155.15	Dus1l	-1.45018	0.0257	0.464
ENSMUSG00000023980.6	Taf8	-1.44752	0.0115	0.381
ENSMUSG00000027665.13	Pik3ca	-1.44249	0.0172	0.427
ENSMUSG00000031548.7	Sfrp1	-1.44113	0.00291	0.213
ENSMUSG00000026764.15	Kif5c	-1.43426	0.0122	0.384
ENSMUSG00000027737.10	Slc7a11	-1.42423	0.0291	0.489
ENSMUSG00000032549.7	Rab6b	-1.42305	0.0393	0.536
ENSMUSG00000056131.13	Pgm3	-1.42117	0.00372	0.232
ENSMUSG00000031785.15	Adgrg1	-1.42083	0.0231	0.457
ENSMUSG00000026566.15	Mpzl1	-1.4042	0.0149	0.412
ENSMUSG00000026039.9	Sgol2a	-1.40099	0.00247	0.197
ENSMUSG00000036057.11	Ptpn23	-1.39629	0.00344	0.225
ENSMUSG00000029385.14	Ccng2	-1.38993	0.000852	0.117
ENSMUSG00000073684.13	Faap20	-1.38725	0.00972	0.355
ENSMUSG00000026127.13	Imp4	-1.38554	0.0485	0.557
ENSMUSG00000010476.14	Ebf3	-1.38423	0.00373	0.232
ENSMUSG00000025369.14	Smarcc2	-1.38164	0.000173	0.0519
ENSMUSG00000027500.10	Stmn2	-1.37901	0.00137	0.151
ENSMUSG00000027341.10	Tmem230	-1.36916	0.0469	0.554
ENSMUSG00000038065.13	Mturn	-1.36651	0.0383	0.529
ENSMUSG00000040972.8	Igsf21	-1.36512	0.00667	0.301
ENSMUSG00000009555.16	Cdk9	-1.36155	0.00483	0.261
ENSMUSG00000025789.9	St8sia2	-1.35804	0.0465	0.552
ENSMUSG00000028488.15	Sh3gl2	-1.34974	0.00349	0.226
ENSMUSG00000019433.8	Gipc1	-1.34349	0.0382	0.529
ENSMUSG00000017639.13	Rab11fip4	-1.34311	0.0484	0.557
ENSMUSG00000061731.9	Ext1	-1.33565	0.0244	0.457
ENSMUSG00000038028.9	Tigar	-1.32971	0.0473	0.557
ENSMUSG00000040850.17	Psme4	-1.32337	0.0057	0.271
ENSMUSG00000031934.13	Panx1	-1.31658	0.0305	0.489
ENSMUSG00000030780.15	BC017158	-1.31337	0.0188	0.435
ENSMUSG00000035835.14	Plppr3	-1.31305	0.0049	0.262
ENSMUSG00000029101.14	Rgs12	-1.31231	0.0117	0.383
ENSMUSG00000020739.11	Nup85	-1.31076	0.00182	0.171
ENSMUSG00000037098.17	Rab11fip3	-1.30963	0.0107	0.364
ENSMUSG00000028354.13	Fmn2	-1.30728	0.0309	0.489
ENSMUSG00000032599.12	Ip6k2	-1.3055	0.0303	0.489
ENSMUSG00000037278.9	Tmem97	-1.30445	0.0138	0.39
ENSMUSG00000030811.14	Fbxl19	-1.30151	0.0469	0.554
ENSMUSG00000020530.14	Ggnbp2	-1.29659	0.0133	0.385
ENSMUSG00000039568.6	Ubald1	-1.27158	0.0104	0.363
ENSMUSG00000047181.12	Samd14	-1.26397	0.0367	0.516
ENSMUSG00000030126.17	Tmcc1	-1.2612	0.0478	0.557
ENSMUSG00000037887.11	Dusp8	-1.25913	0.0469	0.555
ENSMUSG00000026425.15	Srgap2	-1.25671	0.0261	0.467
ENSMUSG00000029014.14	Dnajc2	-1.25385	0.00195	0.174
ENSMUSG00000030105.8	Arl8b	-1.25362	0.0118	0.384
ENSMUSG00000029213.11	Commd8	-1.2523	0.0299	0.489
ENSMUSG00000031357.3	Syap1	-1.24525	0.0249	0.459
ENSMUSG00000003099.11	Ppp5c	-1.2405	0.000546	0.101
ENSMUSG00000047534.16	Mis18bp1	-1.23289	0.00777	0.314
ENSMUSG00000028759.13	Hp1bp3	-1.22552	0.00147	0.158
ENSMUSG00000048175.13	Asb8	-1.20969	0.0332	0.497
ENSMUSG00000061028.7	Clasrp	-1.19593	0.0151	0.413
ENSMUSG00000036023.5	Parp2	-1.19241	0.0424	0.536
ENSMUSG00000020982.8	Nemf	-1.19117	0.00554	0.271
ENSMUSG00000037972.6	Snn	-1.18668	0.0363	0.516
ENSMUSG00000022245.15	Skor1	-1.18492	0.0412	0.536
ENSMUSG00000018698.15	Lhx1	-1.18271	0.000575	0.105
ENSMUSG00000075254.11	Heg1	-1.18216	0.00495	0.262
ENSMUSG00000038518.15	Jarid2	-1.18158	0.0057	0.271
ENSMUSG00000021792.15	Fam213a	-1.18063	0.0475	0.557
ENSMUSG00000011960.12	Ccnt1	-1.17917	0.0134	0.385
ENSMUSG00000021540.16	Smad5	-1.17743	0.00753	0.311
ENSMUSG00000043733.14	Ptpn11	-1.17487	0.00466	0.261
ENSMUSG00000037103.8	Dcaf15	-1.17421	0.000371	0.0826
ENSMUSG00000019979.12	Apaf1	-1.17274	0.0383	0.529
ENSMUSG00000029110.13	Rnf4	-1.17201	0.0184	0.429
ENSMUSG00000029060.17	Mib2	-1.17171	0.0338	0.499
ENSMUSG00000023018.4	Smarcd1	-1.17055	0.0169	0.426
ENSMUSG00000020850.14	Prpf8	-1.17024	0.00337	0.225
ENSMUSG00000029076.14	Sdf4	-1.16564	0.000897	0.12
ENSMUSG00000040667.11	Nup88	-1.16534	0.0453	0.543
ENSMUSG00000032481.16	Smarcc1	-1.16291	0.000204	0.057
ENSMUSG00000035024.15	Ncapd3	-1.1627	0.0298	0.489
ENSMUSG00000003452.15	Bicd1	-1.15182	0.0403	0.536
ENSMUSG00000008393.8	Carhsp1	-1.15018	0.00563	0.271
ENSMUSG00000026930.15	Gpsm1	-1.1497	0.036	0.514
ENSMUSG00000031878.17	Nae1	-1.14649	0.0183	0.429
ENSMUSG00000031007.2	Atp6ap2	-1.14377	0.0455	0.544
ENSMUSG00000031458.8	Coprs	-1.14135	0.00382	0.233
ENSMUSG00000038481.12	Cdk19	-1.1385	0.034	0.5
ENSMUSG00000022995.16	Enah	-1.13048	0.000387	0.083
ENSMUSG00000026812.16	Tsc1	-1.12924	0.0486	0.557
ENSMUSG00000024911.5	Fibp	-1.12774	0.0244	0.457
ENSMUSG00000052707.8	Tnrc6a	-1.12703	0.0234	0.457
ENSMUSG00000066392.11	Nrxn3	-1.12271	0.00379	0.233
ENSMUSG00000009418.15	Nav1	-1.12054	0.00275	0.211
ENSMUSG00000006373.10	Pgrmc1	-1.11864	0.00207	0.179
ENSMUSG00000001313.12	Rnd2	-1.11339	0.00426	0.25
ENSMUSG00000030000.10	Add2	-1.11202	0.029	0.489
ENSMUSG00000008690.15	Ncaph2	-1.10896	0.0372	0.522
ENSMUSG00000000056.7	Narf	-1.10565	0.0416	0.536
ENSMUSG00000021474.8	Sfxn1	-1.10329	0.000792	0.117
ENSMUSG00000050373.13	Snx21	-1.09782	0.0333	0.497
ENSMUSG00000090000.1	Ier3ip1	-1.09593	0.00186	0.171
ENSMUSG00000020492.11	Ska2	-1.0932	0.0357	0.513
ENSMUSG00000025871.18	4833439L19Rik	-1.08955	0.0477	0.557
ENSMUSG00000025231.16	Sufu	-1.0881	0.0442	0.536
ENSMUSG00000001127.12	Araf	-1.07908	0.0236	0.457
ENSMUSG00000029004.15	Kmt2e	-1.07679	0.0037	0.232
ENSMUSG00000057098.14	Ebf1	-1.07638	0.0055	0.271
ENSMUSG00000031285.14	Dcx	-1.07347	0.000838	0.117
ENSMUSG00000029146.14	Snx17	-1.07335	0.026	0.466
ENSMUSG00000035569.16	Ankrd11	-1.07268	0.038	0.529
ENSMUSG00000008167.14	Fbxw9	-1.07265	0.0486	0.557
ENSMUSG00000033256.14	Shf	-1.06988	0.0317	0.49
ENSMUSG00000028678.13	Kif2c	-1.06711	0.0362	0.516
ENSMUSG00000034647.14	Ankrd12	-1.065	0.0146	0.407
ENSMUSG00000036202.15	Rif1	-1.0594	0.00551	0.271
ENSMUSG00000029512.11	Ulk1	-1.05612	0.011	0.371
ENSMUSG00000034714.9	Ttyh2	-1.05502	0.0241	0.457
ENSMUSG00000050530.14	Fam171a1	-1.05479	0.017	0.426
ENSMUSG00000031592.10	Pcm1	-1.04743	0.000936	0.123
ENSMUSG00000024104.11	Fam21	-1.04453	0.0265	0.47
ENSMUSG00000024188.15	Luc7l	-1.04061	0.0101	0.363
ENSMUSG00000021645.16	Smn1	-1.03558	0.041	0.536
ENSMUSG00000022433.18	Csnk1e	-1.03423	0.00275	0.211
ENSMUSG00000059921.15	Unc5c	-1.0337	0.00623	0.286
ENSMUSG00000025907.14	Rb1cc1	-1.03351	0.0483	0.557
ENSMUSG00000058013.11	2021-09-11	-1.03248	0.0366	0.516
ENSMUSG00000028466.15	Creb3	-1.03078	0.0383	0.529
ENSMUSG00000002329.6	Mdp1	-1.03044	0.0444	0.536
ENSMUSG00000003031.14	Cdkn1b	-1.02963	0.012	0.384
ENSMUSG00000029714.11	Gigyf1	-1.02948	0.0432	0.536
ENSMUSG00000021359.15	Tfap2a	-1.0258	0.00275	0.211
ENSMUSG00000023075.9	Akirin1	-1.02394	0.0257	0.464
ENSMUSG00000040270.16	Bach2	-1.02336	0.0233	0.457
ENSMUSG00000042156.15	Dzip1	-1.02158	0.0158	0.418
ENSMUSG00000023033.14	Scn8a	-1.01666	0.0337	0.499
ENSMUSG00000035623.14	Rsf1	-1.01252	0.0306	0.489
ENSMUSG00000039585.15	Myo9a	-1.01195	0.0106	0.363
ENSMUSG00000006705.12	Pknox1	-1.01149	0.0232	0.457
ENSMUSG00000036768.5	Kif15	-1.0076	0.0336	0.499
ENSMUSG00000024213.13	Nudt3	-1.00355	0.0152	0.415
ENSMUSG00000034317.14	Trim59	-1.0034	0.00291	0.213
ENSMUSG00000029840.8	Mtpn	-1.00273	0.00693	0.304
ENSMUSG00000019927.6	Ube2d1	-0.998829	0.00577	0.271
ENSMUSG00000032096.15	Arcn1	-0.998422	0.0229	0.457
ENSMUSG00000002341.8	Ncan	-0.998226	0.0391	0.536
ENSMUSG00000006498.16	Ptbp1	-0.995052	0.00226	0.188
ENSMUSG00000029860.16	Zyx	-0.994301	0.0215	0.457
ENSMUSG00000060733.13	Ipmk	-0.993066	0.0259	0.466
ENSMUSG00000022351.14	Sqle	-0.988923	0.0339	0.5
ENSMUSG00000039231.18	Suv39h1	-0.986931	0.0339	0.5
ENSMUSG00000059923.13	Grb2	-0.978713	0.014	0.395
ENSMUSG00000045071.13	E130308A19Rik	-0.975912	0.0064	0.291
ENSMUSG00000035828.10	Pim3	-0.975554	0.0205	0.449
ENSMUSG00000034789.7	Rab24	-0.974486	0.0145	0.405
ENSMUSG00000040782.12	Rfwd2	-0.972376	0.0183	0.429
ENSMUSG00000002728.14	Naa20	-0.971625	0.0435	0.536
ENSMUSG00000028207.18	Asph	-0.969738	0.0299	0.489
ENSMUSG00000061603.7	Akap6	-0.969673	0.00843	0.334
ENSMUSG00000022456.15	2021-09-03	-0.969661	0.00368	0.232
ENSMUSG00000028656.14	Cap1	-0.967587	0.0179	0.429
ENSMUSG00000044783.16	Hjurp	-0.965958	0.0389	0.535
ENSMUSG00000029192.17	Tbc1d14	-0.963815	0.0387	0.533
ENSMUSG00000014767.16	Tbp	-0.962759	0.0276	0.48
ENSMUSG00000029390.13	Tmed2	-0.962407	0.00342	0.225
ENSMUSG00000005871.14	Apc	-0.961883	0.0174	0.427
ENSMUSG00000035297.14	Cops4	-0.959441	0.0101	0.363
ENSMUSG00000003437.14	Paf1	-0.95408	0.0192	0.437
ENSMUSG00000008475.13	Arpc5	-0.952154	0.0217	0.457
ENSMUSG00000030986.13	Dhx32	-0.950659	0.0495	0.562
ENSMUSG00000053841.15	Txlna	-0.938969	0.0363	0.516
ENSMUSG00000040356.16	Skiv2l	-0.93825	0.0203	0.448
ENSMUSG00000020547.4	Bzw2	-0.937962	0.00126	0.145
ENSMUSG00000040649.15	Rimklb	-0.936765	0.0149	0.412
ENSMUSG00000001062.17	Vps9d1	-0.936757	0.0229	0.457
ENSMUSG00000018669.14	Cdk5rap3	-0.935339	0.0423	0.536
ENSMUSG00000057101.8	Zfp180	-0.929523	0.0256	0.464
ENSMUSG00000004347.16	Pde1c	-0.928268	0.0221	0.457
ENSMUSG00000020456.17	Ogdh	-0.927929	0.0166	0.425
ENSMUSG00000020954.15	Strn3	-0.927576	0.0316	0.49
ENSMUSG00000028675.12	Pnrc2	-0.926745	0.0134	0.385
ENSMUSG00000015837.15	Sqstm1	-0.923061	0.0135	0.386
ENSMUSG00000028394.9	Pole3	-0.914759	0.00288	0.213
ENSMUSG00000046138.14	9930021J03Rik	-0.913404	0.0479	0.557
ENSMUSG00000003410.7	Elavl3	-0.912797	0.0156	0.417
ENSMUSG00000004798.14	Ulk2	-0.90797	0.0482	0.557
ENSMUSG00000031432.3	Prps1	-0.907652	0.0113	0.379
ENSMUSG00000046058.7	Eid2	-0.906842	0.0479	0.557
ENSMUSG00000020516.15	Rps6kb1	-0.906301	0.0483	0.557
ENSMUSG00000063632.6	Sox11	-0.903712	1.91e-08	7.63e-05
ENSMUSG00000037965.14	Zc3h7a	-0.893184	0.000857	0.117
ENSMUSG00000000346.8	Dazap2	-0.888337	0.00363	0.231
ENSMUSG00000027581.12	Stmn3	-0.888162	0.000438	0.0891
ENSMUSG00000025979.13	Mob4	-0.878811	0.0225	0.457
ENSMUSG00000005893.14	Nr2c2	-0.877351	0.0407	0.536
ENSMUSG00000038416.15	Cdc16	-0.877287	0.00737	0.309
ENSMUSG00000012535.14	Tnpo3	-0.874697	0.02	0.445
ENSMUSG00000044502.16	Bod1	-0.87402	0.0266	0.47
ENSMUSG00000031392.18	Irak1	-0.872793	0.0353	0.511
ENSMUSG00000025316.16	Banp	-0.864766	0.0477	0.557
ENSMUSG00000047417.17	Rexo1	-0.86413	0.0247	0.459
ENSMUSG00000032254.9	Kif23	-0.863817	0.0417	0.536
ENSMUSG00000019254.16	Ppp1r12c	-0.860669	0.00854	0.336
ENSMUSG00000025153.9	Fasn	-0.85871	0.0182	0.429
ENSMUSG00000030067.17	Foxp1	-0.857684	0.00491	0.262
ENSMUSG00000050043.16	Tmx2	-0.856821	0.00843	0.334
ENSMUSG00000003421.13	Nosip	-0.855412	0.019	0.437
ENSMUSG00000026657.16	Frmd4a	-0.853219	0.0246	0.459
ENSMUSG00000019806.13	Aig1	-0.850326	0.0339	0.5
ENSMUSG00000022553.15	Maf1	-0.844097	0.00126	0.145
ENSMUSG00000002107.18	Celf2	-0.841474	0.00398	0.24
ENSMUSG00000041879.13	Ipo9	-0.839682	0.0236	0.457
ENSMUSG00000010277.7	2610507B11Rik	-0.838333	0.0423	0.536
ENSMUSG00000035551.6	Igfbpl1	-0.836553	8.58e-07	0.00114
ENSMUSG00000047261.9	Gap43	-0.834235	0.00876	0.342
ENSMUSG00000031691.14	Tnpo2	-0.833052	0.0334	0.498
ENSMUSG00000025651.14	Uqcrc1	-0.832091	0.00233	0.188
ENSMUSG00000029761.16	Cald1	-0.832061	0.012	0.384
ENSMUSG00000027273.13	Snap25	-0.82449	0.0459	0.548
ENSMUSG00000058835.14	Abi1	-0.821955	0.0432	0.536
ENSMUSG00000003308.14	Keap1	-0.821102	0.0203	0.448
ENSMUSG00000032375.15	Aph1b	-0.817468	0.0498	0.564
ENSMUSG00000028826.14	Tmem57	-0.813577	0.0483	0.557
ENSMUSG00000042350.13	Arel1	-0.810684	0.0473	0.557
ENSMUSG00000034709.8	Ppp1r21	-0.799178	0.0342	0.501
ENSMUSG00000016386.15	Mpped2	-0.798341	0.0394	0.536
ENSMUSG00000021087.17	Rtn1	-0.796663	0.00174	0.17
ENSMUSG00000020108.3	Ddit4	-0.789909	0.0467	0.554
ENSMUSG00000021000.15	Ctage5	-0.789281	0.0382	0.529
ENSMUSG00000026918.16	Brd3	-0.771808	0.0105	0.363
ENSMUSG00000063870.12	Chd4	-0.768875	0.0203	0.448
ENSMUSG00000072501.4	Phf20l1	-0.766126	0.027	0.475
ENSMUSG00000031169.13	Porcn	-0.764923	0.0487	0.557
ENSMUSG00000038324.13	Trpc4ap	-0.764887	0.022	0.457
ENSMUSG00000027575.19	Arfgap1	-0.764099	0.0262	0.469
ENSMUSG00000031983.6	2310022B05Rik	-0.761566	0.0448	0.538
ENSMUSG00000019773.7	Fbxo5	-0.758556	0.0444	0.536
ENSMUSG00000069601.13	Ank3	-0.756526	0.0127	0.385
ENSMUSG00000061666.6	Gdpd1	-0.75539	0.0308	0.489
ENSMUSG00000056820.6	Tsnax	-0.746446	0.0343	0.501
ENSMUSG00000007411.15	Mark3	-0.744477	0.0351	0.51
ENSMUSG00000031812.16	Map1lc3b	-0.739986	0.0106	0.363
ENSMUSG00000020297.10	Nsg2	-0.73968	0.0238	0.457
ENSMUSG00000022309.8	Angpt1	-0.731263	0.0253	0.46
ENSMUSG00000044629.5	Cnrip1	-0.728506	0.0427	0.536
ENSMUSG00000058655.8	Eif4b	-0.724624	0.0204	0.448
ENSMUSG00000039607.15	Rbms3	-0.721419	0.0109	0.368
ENSMUSG00000023236.7	Scg5	-0.713294	0.0376	0.525
ENSMUSG00000015605.5	Srf	-0.71064	0.0197	0.442
ENSMUSG00000028756.12	Pink1	-0.709011	0.0462	0.551
ENSMUSG00000031149.7	Praf2	-0.708232	0.0179	0.429
ENSMUSG00000017776.15	Crk	-0.705913	0.013	0.385
ENSMUSG00000026229.17	Psmd1	-0.704415	0.00533	0.271
ENSMUSG00000071337.11	Tia1	-0.703026	0.00441	0.257
ENSMUSG00000016200.13	Syt14	-0.701741	0.0332	0.497
ENSMUSG00000033952.14	Aspm	-0.698806	0.0414	0.536
ENSMUSG00000029291.11	Rufy3	-0.697699	0.0247	0.459
ENSMUSG00000070319.5	Eif3g	-0.695667	0.00488	0.262
ENSMUSG00000015291.10	Gdi1	-0.694905	0.0483	0.557
ENSMUSG00000034701.9	Neurod1	-0.690104	0.0201	0.447
ENSMUSG00000040785.18	Ttc3	-0.686347	0.0013	0.145
ENSMUSG00000032178.13	Ilf3	-0.682511	0.0121	0.384
ENSMUSG00000005699.15	Pard6a	-0.681643	0.033	0.497
ENSMUSG00000053477.16	Tcf4	-0.681228	1.5e-05	0.00773
ENSMUSG00000032381.5	Fam96a	-0.678072	0.0441	0.536
ENSMUSG00000024101.14	Wash1	-0.676956	0.0328	0.496
ENSMUSG00000045328.11	Cenpe	-0.672551	0.00483	0.261
ENSMUSG00000027006.13	Dnajc10	-0.671934	0.031	0.489
ENSMUSG00000026278.14	Bok	-0.67117	0.0125	0.385
ENSMUSG00000052397.8	Ezr	-0.668843	0.0121	0.384
ENSMUSG00000045763.7	Basp1	-0.662349	0.0385	0.53
ENSMUSG00000034893.7	Cog3	-0.661272	0.0408	0.536
ENSMUSG00000027080.6	Med19	-0.657788	0.0393	0.536
ENSMUSG00000030654.9	Arl6ip1	-0.651996	0.0107	0.364
ENSMUSG00000031229.16	Atrx	-0.649896	0.0405	0.536
ENSMUSG00000003039.8	Fam32a	-0.647908	0.0157	0.417
ENSMUSG00000067786.16	Nnat	-0.64693	0.0328	0.496
ENSMUSG00000061136.14	Prpf40a	-0.646772	0.00905	0.347
ENSMUSG00000074480.4	Mex3a	-0.645482	0.0023	0.188
ENSMUSG00000078578.9	Ube2d3	-0.644851	0.0132	0.385
ENSMUSG00000026662.13	Sephs1	-0.6434	0.0288	0.488
ENSMUSG00000037197.11	Rbm17	-0.639289	0.0195	0.44
ENSMUSG00000030536.10	Iqgap1	-0.637072	0.0283	0.485
ENSMUSG00000030970.16	Ctbp2	-0.635796	0.0218	0.457
ENSMUSG00000029267.17	Mtf2	-0.633932	0.0221	0.457
ENSMUSG00000052459.13	Atp6v1a	-0.620571	0.0183	0.429
ENSMUSG00000030082.14	Sec61a1	-0.620216	0.0495	0.562
ENSMUSG00000020863.15	Luc7l3	-0.618805	0.0222	0.457
ENSMUSG00000047187.9	Rab2a	-0.616868	0.0256	0.464
ENSMUSG00000054074.9	Skida1	-0.61614	0.0119	0.384
ENSMUSG00000069495.12	Epc2	-0.613043	0.00454	0.261
ENSMUSG00000035967.15	Ddx26b	-0.605511	0.0193	0.439
ENSMUSG00000021892.14	Sh3bp5	-0.604222	0.0128	0.385
ENSMUSG00000034610.14	Zcchc11	-0.603607	0.0347	0.507
ENSMUSG00000036438.12	Calm2	-0.601659	0.00032	0.0738
ENSMUSG00000027168.21	Pax6	-0.600569	0.0102	0.363
ENSMUSG00000027330.16	Cdc25b	-0.597447	0.0462	0.551
ENSMUSG00000047139.8	Cd24a	-0.595877	0.0248	0.459
ENSMUSG00000024335.19	Brd2	-0.594254	0.0475	0.557
ENSMUSG00000042406.7	Atf4	-0.587872	0.0107	0.364
ENSMUSG00000031314.18	Taf1	-0.584797	0.0304	0.489
ENSMUSG00000066150.12	Slc31a1	-0.580021	0.0417	0.536
ENSMUSG00000022961.17	Son	-0.577963	0.0167	0.425
ENSMUSG00000037503.12	Fam168b	-0.577674	0.0466	0.553
ENSMUSG00000052214.9	Opa3	-0.577144	0.019	0.437
ENSMUSG00000026605.14	Cenpf	-0.576405	0.0293	0.489
ENSMUSG00000021488.7	Nsd1	-0.575387	0.0164	0.425
ENSMUSG00000022353.9	Mtss1	-0.573213	0.0148	0.411
ENSMUSG00000032637.15	Atxn2l	-0.566593	0.0488	0.558
ENSMUSG00000005338.13	Cadm3	-0.559923	0.0366	0.516
ENSMUSG00000063659.11	Zbtb18	-0.559519	0.0208	0.453
ENSMUSG00000021282.16	Eif5	-0.553748	0.0264	0.47
ENSMUSG00000015094.16	Npdc1	-0.551191	0.0361	0.515
ENSMUSG00000038379.15	Ttk	-0.550657	0.0285	0.487
ENSMUSG00000022635.9	Zcrb1	-0.550289	0.0103	0.363
ENSMUSG00000063511.11	Snrnp70	-0.53658	0.00922	0.348
ENSMUSG00000028614.14	Ndc1	-0.534132	0.032	0.49
ENSMUSG00000038916.6	Soga3	-0.531947	0.0324	0.495
ENSMUSG00000091337.3	Eid1	-0.530499	0.025	0.46
ENSMUSG00000027223.15	Mapk8ip1	-0.529505	0.0467	0.554
ENSMUSG00000017837.12	Nkiras2	-0.525667	0.0251	0.46
ENSMUSG00000003778.14	Brd8	-0.525327	0.0383	0.529
ENSMUSG00000058833.11	2810428I15Rik	-0.516243	0.0424	0.536
ENSMUSG00000024277.14	Mapre2	-0.515492	0.0171	0.427
ENSMUSG00000018326.9	Ywhab	-0.503722	0.00479	0.261
ENSMUSG00000000184.12	Ccnd2	-0.494406	0.000653	0.107
ENSMUSG00000028809.16	Srrm1	-0.491687	0.00556	0.271
ENSMUSG00000027349.5	Fam98b	-0.488899	0.0409	0.536
ENSMUSG00000007039.12	Ddah2	-0.488474	0.0054	0.271
ENSMUSG00000008575.17	Nfib	-0.482713	0.000614	0.107
ENSMUSG00000034189.4	Hsdl1	-0.47244	0.0401	0.536
ENSMUSG00000021556.11	Golm1	-0.455571	0.0249	0.459
ENSMUSG00000021250.13	Fos	-0.448065	0.0442	0.536
ENSMUSG00000021965.2	Ska3	-0.442987	0.0353	0.511
ENSMUSG00000047832.8	Cdca4	-0.44217	0.0406	0.536
ENSMUSG00000038034.15	Igsf8	-0.441515	0.0151	0.413
ENSMUSG00000031311.17	Nono	-0.42581	0.0128	0.385
ENSMUSG00000061032.8	Rrp1	-0.415365	0.0393	0.536
ENSMUSG00000029062.14	Cdk11b	-0.398362	0.0244	0.457
ENSMUSG00000037072.15	2021-09-15	-0.39752	0.0492	0.559
ENSMUSG00000035726.7	Supt16	-0.388995	0.0483	0.557
ENSMUSG00000029177.9	Cenpa	-0.381747	0.0195	0.44
ENSMUSG00000016559.14	H3f3b	-0.380769	9.54e-06	0.00547
ENSMUSG00000006005.17	Tpr	-0.368537	0.00669	0.301
ENSMUSG00000000078.6	Klf6	-0.360611	0.0309	0.489
ENSMUSG00000024576.14	Csnk1a1	-0.346386	0.0323	0.494
ENSMUSG00000029629.16	Phf14	-0.335316	0.0349	0.509
ENSMUSG00000032745.17	Gpbp1	-0.306231	0.0232	0.457
ENSMUSG00000028832.11	Stmn1	-0.258822	0.00938	0.351
ENSMUSG00000024146.9	Cript	-0.256118	0.0194	0.439
ENSMUSG00000026558.13	Uck2	-0.251367	0.0312	0.489
ENSMUSG00000027746.13	Ufm1	-0.247593	0.0174	0.427
ENSMUSG00000021518.3	Ptdss1	-0.233666	0.0399	0.536
ENSMUSG00000025381.2	Cnpy2	-0.219737	0.0205	0.449
ENSMUSG00000022421.18	Nptxr	-0.210932	0.0383	0.529
ENSMUSG00000037824.5	Tspan14	-0.178346	0.0487	0.557
ENSMUSG00000062825.15	Actg1	-0.151568	0.0439	0.536
ENSMUSG00000032977.8	Fam207a	0.005298	0.0402	0.536
ENSMUSG00000028212.16	Ccne2	0.191043	0.0438	0.536
ENSMUSG00000003970.8	Rpl8	0.259667	0.0335	0.499
ENSMUSG00000006728.12	Cdk4	0.261731	0.00299	0.217
ENSMUSG00000060743.12	H3f3a	0.262402	0.013	0.385
ENSMUSG00000016319.3	Slc25a5	0.327284	0.00534	0.271
ENSMUSG00000003429.11	Rps11	0.330015	0.00381	0.233
ENSMUSG00000045128.8	Rpl18a	0.345376	0.0356	0.513
ENSMUSG00000012848.15	Rps5	0.392567	0.0264	0.47
ENSMUSG00000020372.15	Rack1	0.39725	0.0103	0.363
ENSMUSG00000026234.12	Ncl	0.407676	0.00973	0.355
ENSMUSG00000024608.10	Rps14	0.411545	0.0195	0.44
ENSMUSG00000020849.13	Ywhae	0.413031	0.00976	0.355
ENSMUSG00000025393.12	Atp5b	0.420212	0.0142	0.398
ENSMUSG00000030744.13	Rps3	0.432035	0.00555	0.271
ENSMUSG00000057841.5	Rpl32	0.437405	0.00107	0.13
ENSMUSG00000057113.13	Npm1	0.437669	0.00674	0.301
ENSMUSG00000036371.6	Serbp1	0.441356	0.0118	0.384
ENSMUSG00000070493.3	Chchd2	0.443049	0.0047	0.261
ENSMUSG00000029430.13	Ran	0.446649	0.00421	0.248
ENSMUSG00000023004.8	Tuba1b	0.46718	0.000319	0.0738
ENSMUSG00000029580.14	Actb	0.481608	0.00472	0.261
ENSMUSG00000028936.15	Rpl22	0.483556	0.00201	0.176
ENSMUSG00000032330.6	Cox7a2	0.484048	0.00278	0.211
ENSMUSG00000071072.12	Ptges3	0.487261	0.0197	0.442
ENSMUSG00000046434.15	Hnrnpa1	0.490996	0.00319	0.225
ENSMUSG00000025967.16	Eef1b2	0.512089	0.0261	0.468
ENSMUSG00000047675.15	Rps8	0.513964	0.00096	0.123
ENSMUSG00000039001.12	Rps21	0.517687	0.0319	0.49
ENSMUSG00000007892.7	Rplp1	0.519507	0.0013	0.145
ENSMUSG00000028367.5	Txn1	0.526054	0.0259	0.466
ENSMUSG00000038690.15	Atp5j2	0.527021	0.0392	0.536
ENSMUSG00000059796.16	Eif4a1	0.527353	0.0249	0.46
ENSMUSG00000022241.5	Tars	0.531501	0.0439	0.536
ENSMUSG00000028639.14	Ybx1	0.535556	0.0217	0.457
ENSMUSG00000060126.14	Tpt1	0.538259	0.00151	0.158
ENSMUSG00000032002.9	Dcun1d5	0.556628	0.0227	0.457
ENSMUSG00000008683.16	Rps15a	0.563862	0.00187	0.171
ENSMUSG00000019432.15	Ddx39b	0.565394	0.00832	0.332
ENSMUSG00000002416.13	Ndufb2	0.565402	0.0158	0.418
ENSMUSG00000030795.18	Fus	0.565669	0.000424	0.0878
ENSMUSG00000021660.14	Btf3	0.566878	0.00101	0.125
ENSMUSG00000020018.6	Snrpf	0.569372	0.0481	0.557
ENSMUSG00000049775.16	Tmsb4x	0.570142	0.000796	0.117
ENSMUSG00000057278.8	Snrpg	0.573539	0.0315	0.49
ENSMUSG00000093674.7	Rpl41	0.573877	0.00129	0.145
ENSMUSG00000028843.8	Sh3bgrl3	0.575716	0.0162	0.424
ENSMUSG00000037563.15	Rps16	0.581197	0.024	0.457
ENSMUSG00000069744.7	Psmb3	0.582243	0.0303	0.489
ENSMUSG00000025290.16	Rps24	0.598257	0.000731	0.114
ENSMUSG00000014313.14	Cox6c	0.607798	0.00028	0.07
ENSMUSG00000021290.5	2010107E04Rik	0.611745	0.0291	0.489
ENSMUSG00000078193.2	Gm2000	0.619253	0.022	0.457
ENSMUSG00000049751.6	Rpl36al	0.619546	0.0215	0.457
ENSMUSG00000028998.6	Tomm7	0.62598	0.00168	0.167
ENSMUSG00000073676.4	Hspe1	0.631738	0.0484	0.557
ENSMUSG00000036372.14	Tmem258	0.634174	0.016	0.421
ENSMUSG00000084786.9	Ubl5	0.638848	0.0224	0.457
ENSMUSG00000024217.9	Snrpc	0.643021	0.00236	0.189
ENSMUSG00000103034.1	Gm8797	0.643118	2.63e-06	0.00243
ENSMUSG00000063457.14	Rps15	0.646695	0.000382	0.083
ENSMUSG00000027239.14	Mdk	0.650989	0.00672	0.301
ENSMUSG00000021771.13	Vdac2	0.652448	0.0153	0.415
ENSMUSG00000044894.14	Uqcrq	0.653508	0.0247	0.459
ENSMUSG00000008668.14	Rps18	0.659211	0.0271	0.475
ENSMUSG00000016252.7	Atp5e	0.659727	0.00327	0.225
ENSMUSG00000021606.7	Ndufs6	0.659893	0.0266	0.47
ENSMUSG00000009927.8	Rps25	0.666698	0.00164	0.165
ENSMUSG00000040952.16	Rps19	0.675352	0.0047	0.261
ENSMUSG00000032050.16	Rdx	0.675805	0.0174	0.427
ENSMUSG00000015656.16	Hspa8	0.675939	0.00113	0.135
ENSMUSG00000037706.17	Cd81	0.677898	0.0336	0.499
ENSMUSG00000062078.14	Qk	0.679399	0.0166	0.425
ENSMUSG00000036781.13	Rps27l	0.679935	0.0189	0.435
ENSMUSG00000020738.16	Sumo2	0.681197	0.000335	0.076
ENSMUSG00000025135.12	Anapc11	0.681819	0.00768	0.314
ENSMUSG00000046330.9	Rpl37a	0.68871	1.83e-05	0.0088
ENSMUSG00000030432.12	Rpl28	0.691898	0.0336	0.499
ENSMUSG00000041841.7	Rpl37	0.701124	0.00333	0.225
ENSMUSG00000025362.5	Rps26	0.707748	0.00151	0.158
ENSMUSG00000005089.15	Slc1a2	0.716156	0.0343	0.501
ENSMUSG00000055762.15	Eef1d	0.726551	0.0359	0.514
ENSMUSG00000067847.13	Romo1	0.727569	0.00383	0.233
ENSMUSG00000032518.5	Rpsa	0.727635	0.00456	0.261
ENSMUSG00000025794.8	Rpl14	0.744578	0.000212	0.0579
ENSMUSG00000034892.8	Rps29	0.747891	0.000165	0.0519
ENSMUSG00000036751.7	Cox6b1	0.757542	0.00177	0.17
ENSMUSG00000057666.18	Gapdh	0.759512	0.000261	0.068
ENSMUSG00000079641.3	Rpl39	0.762364	1.14e-05	0.00624
ENSMUSG00000042745.9	Id1	0.76456	0.0015	0.158
ENSMUSG00000054766.13	Set	0.768815	0.00462	0.261
ENSMUSG00000029394.11	Cdk2ap1	0.771768	0.0319	0.49
ENSMUSG00000079435.9	Rpl36a	0.785964	0.00049	0.0965
ENSMUSG00000030120.14	Mlf2	0.788184	0.00353	0.228
ENSMUSG00000018293.4	Pfn1	0.790772	0.000171	0.0519
ENSMUSG00000028416.11	Bag1	0.79539	0.0368	0.518
ENSMUSG00000068523.12	Gng5	0.799039	0.00163	0.165
ENSMUSG00000015092.9	Edf1	0.803188	0.0241	0.457
ENSMUSG00000109324.1	Prmt1	0.804558	0.0215	0.457
ENSMUSG00000003072.15	Atp5d	0.810252	0.00686	0.303
ENSMUSG00000056851.13	Pcbp2	0.812818	0.00476	0.261
ENSMUSG00000024048.14	Myl12a	0.813446	0.016	0.421
ENSMUSG00000022528.7	Hes1	0.813553	0.0297	0.489
ENSMUSG00000056201.7	Cfl1	0.815142	3.36e-05	0.0144
ENSMUSG00000058600.13	Rpl30	0.825277	0.0093	0.35
ENSMUSG00000026728.9	Vim	0.826805	3.91e-06	0.00293
ENSMUSG00000008540.11	Mgst1	0.837624	0.0116	0.381
ENSMUSG00000030603.16	Psmc4	0.838291	0.047	0.555
ENSMUSG00000053317.11	Sec61b	0.848296	0.000819	0.117
ENSMUSG00000026568.6	Mpc2	0.848803	0.0424	0.536
ENSMUSG00000091625.8	Lsm5	0.862085	0.0176	0.429
ENSMUSG00000017778.14	Cox7c	0.876363	3.22e-06	0.00276
ENSMUSG00000033938.5	Ndufb7	0.885397	0.0121	0.384
ENSMUSG00000096199.1	Ptrhd1	0.890541	0.0246	0.459
ENSMUSG00000000740.11	Rpl13	0.891934	6.81e-05	0.025
ENSMUSG00000032118.15	Fez1	0.897232	0.0389	0.535
ENSMUSG00000028081.6	Rps3a1	0.902238	2.5e-07	0.000453
ENSMUSG00000049760.5	2410015M20Rik	0.903139	0.0243	0.457
ENSMUSG00000038502.16	Ptov1	0.906455	0.00232	0.188
ENSMUSG00000024590.8	Lmnb1	0.913941	0.0151	0.413
ENSMUSG00000006818.4	Sod2	0.915911	0.0486	0.557
ENSMUSG00000022247.12	Brix1	0.918091	0.0298	0.489
ENSMUSG00000064325.4	Hhip	0.918294	0.0317	0.49
ENSMUSG00000071866.11	Ppia	0.920072	1.96e-11	2.36e-07
ENSMUSG00000032383.6	Ppib	0.943084	2.77e-07	0.000453
ENSMUSG00000027447.6	Cst3	0.947646	0.000451	0.0902
ENSMUSG00000022982.9	Sod1	0.951219	0.00267	0.209
ENSMUSG00000052337.15	Immt	0.968847	0.0275	0.479
ENSMUSG00000059534.8	Uqcr10	0.973362	0.00742	0.309
ENSMUSG00000020460.15	Rps27a	0.97337	0.000585	0.105
ENSMUSG00000032562.13	Gnai2	0.97476	0.0329	0.497
ENSMUSG00000038717.7	Atp5l	0.978181	0.000818	0.117
ENSMUSG00000071415.6	Rpl23	0.978811	0.00032	0.0738
ENSMUSG00000051695.6	Pcbp1	0.984848	0.000302	0.0738
ENSMUSG00000068240.5	Gm11808	0.98645	2.02e-06	0.00216
ENSMUSG00000044627.11	Swi5	0.98776	0.00053	0.101
ENSMUSG00000008333.12	Snrpb2	1.02998	0.0155	0.417
ENSMUSG00000051579.10	Tceal8	1.04785	0.022	0.457
ENSMUSG00000060073.9	Psma3	1.05093	0.000197	0.0562
ENSMUSG00000038467.15	Chmp4b	1.05181	0.0351	0.51
ENSMUSG00000052146.15	Rps10	1.05508	3.7e-06	0.00293
ENSMUSG00000031068.8	Glrx3	1.06798	0.0312	0.489
ENSMUSG00000033307.6	Mif	1.07914	3.67e-05	0.0149
ENSMUSG00000018593.12	Sparc	1.08205	0.0168	0.426
ENSMUSG00000028495.14	Rps6	1.08595	0.00342	0.225
ENSMUSG00000071451.9	Psmg4	1.09993	0.0199	0.443
ENSMUSG00000026249.10	Serpine2	1.10391	0.000187	0.0548
ENSMUSG00000063694.5	Cycs	1.11329	0.0135	0.386
ENSMUSG00000057322.12	Rpl38	1.12117	0.0014	0.152
ENSMUSG00000035227.7	Spcs2	1.12659	0.039	0.535
ENSMUSG00000061315.13	Naca	1.13006	3.01e-07	0.000453
ENSMUSG00000030905.5	Crym	1.13213	0.012	0.384
ENSMUSG00000035505.14	Cox18	1.13393	0.032	0.49
ENSMUSG00000062647.16	Rpl7a	1.13958	0.0308	0.489
ENSMUSG00000045690.8	Wdr89	1.14905	3.72e-05	0.0149
ENSMUSG00000063297.7	Luzp2	1.15461	0.0325	0.496
ENSMUSG00000026385.16	Dbi	1.17091	0.00283	0.212
ENSMUSG00000087260.5	Lamtor5	1.18543	0.0311	0.489
ENSMUSG00000020386.5	Sar1b	1.18874	0.00211	0.181
ENSMUSG00000071014.10	Ndufb6	1.18941	0.000975	0.123
ENSMUSG00000031762.6	Mt2	1.19542	0.0203	0.448
ENSMUSG00000067288.12	Rps28	1.19967	1.54e-05	0.00773
ENSMUSG00000050953.9	Gja1	1.2033	0.0234	0.457
ENSMUSG00000041417.15	Pik3r1	1.20453	0.0115	0.381
ENSMUSG00000029311.16	Hsd17b11	1.21407	0.000266	0.068
ENSMUSG00000061518.10	Cox5b	1.21708	1.52e-06	0.00183
ENSMUSG00000005360.14	Slc1a3	1.22889	0.00194	0.174
ENSMUSG00000063524.13	Eno1	1.2409	0.0156	0.417
ENSMUSG00000022122.14	Ednrb	1.26047	0.00802	0.321
ENSMUSG00000020052.7	Ascl1	1.26927	0.000632	0.107
ENSMUSG00000025134.2	Alyref	1.28505	0.0091	0.348
ENSMUSG00000098274.7	Rpl24	1.28511	2.16e-06	0.00216
ENSMUSG00000021361.6	Tmem14c	1.28518	0.0115	0.381
ENSMUSG00000048001.7	Hes5	1.28802	0.00577	0.271
ENSMUSG00000028398.8	Tmem261	1.30568	0.0212	0.457
ENSMUSG00000031487.5	Brf2	1.31517	0.0486	0.557
ENSMUSG00000030342.8	Cd9	1.33237	2.95e-05	0.0131
ENSMUSG00000022820.3	Ndufb4	1.34929	7.06e-05	0.025
ENSMUSG00000039116.5	Adgrg6	1.37031	0.00945	0.351
ENSMUSG00000037905.13	Bri3bp	1.37259	0.0393	0.536
ENSMUSG00000047557.2	Lxn	1.37323	5.54e-06	0.0037
ENSMUSG00000005362.14	Crbn	1.37621	0.0333	0.497
ENSMUSG00000027593.15	Raly	1.40037	0.003	0.217
ENSMUSG00000024436.16	Mrps18b	1.42331	0.00517	0.266
ENSMUSG00000009076.10	Zmat5	1.43232	0.035	0.509
ENSMUSG00000001576.14	Ergic1	1.43592	0.0149	0.412
ENSMUSG00000038383.16	Pigu	1.45155	0.0323	0.494
ENSMUSG00000022193.6	Psmb5	1.45502	0.00482	0.261
ENSMUSG00000028470.10	Hint2	1.46582	0.0376	0.525
ENSMUSG00000096014.1	Sox1	1.4679	0.00543	0.271
ENSMUSG00000043866.11	Taf10	1.47132	0.0162	0.424
ENSMUSG00000019874.11	Fabp7	1.4859	7.17e-10	4.3e-06
ENSMUSG00000028517.8	Plpp3	1.50795	0.00736	0.309
ENSMUSG00000064373.11	Sepp1	1.51137	0.0116	0.381
ENSMUSG00000035443.9	Thyn1	1.53701	0.0191	0.437
ENSMUSG00000029309.7	Sparcl1	1.5411	4.17e-08	0.0001
ENSMUSG00000030042.15	Pole4	1.5497	0.043	0.536
ENSMUSG00000020493.8	Prr11	1.57016	0.0491	0.559
ENSMUSG00000024953.16	Prdx5	1.57121	0.0172	0.427
ENSMUSG00000062382.7	Gm10116	1.57246	0.0185	0.43
ENSMUSG00000045427.13	Hnrnph2	1.57635	0.0108	0.367
ENSMUSG00000032312.6	Csk	1.58963	0.0232	0.457
ENSMUSG00000029005.4	Draxin	1.59137	0.00063	0.107
ENSMUSG00000057230.13	Aak1	1.62805	0.0457	0.547
ENSMUSG00000074637.7	Sox2	1.64245	0.00173	0.17
ENSMUSG00000029669.14	Tspan12	1.65426	0.0359	0.514
ENSMUSG00000021124.13	Vti1b	1.65566	0.0288	0.488
ENSMUSG00000003549.9	Ercc1	1.66273	0.0279	0.483
ENSMUSG00000025451.15	Paip1	1.67541	0.0312	0.489
ENSMUSG00000022577.16	Ly6h	1.68514	0.0383	0.529
ENSMUSG00000018339.11	Gpx3	1.6996	0.0332	0.497
ENSMUSG00000002985.16	Apoe	1.69964	0.0124	0.385
ENSMUSG00000052957.7	Gas1	1.70637	0.000647	0.107
ENSMUSG00000038406.17	Scaf1	1.70784	0.0486	0.557
ENSMUSG00000029465.14	Arpc3	1.72522	0.00233	0.188
ENSMUSG00000060591.9	Ifitm2	1.7362	0.00651	0.295
ENSMUSG00000035202.7	Lars2	1.74245	0.00156	0.16
ENSMUSG00000038644.14	Pold1	1.77375	0.0451	0.542
ENSMUSG00000048833.8	Slc39a9	1.77931	0.0185	0.43
ENSMUSG00000062691.10	Cebpzos	1.80373	0.0182	0.429
ENSMUSG00000030760.14	Acer3	1.81581	0.0311	0.489
ENSMUSG00000024921.17	Smarca2	1.82618	0.00105	0.128
ENSMUSG00000070372.11	Capza1	1.83868	0.0184	0.429
ENSMUSG00000037669.14	Ldah	1.88207	0.0403	0.536
ENSMUSG00000032352.15	Lrrc1	1.8897	0.0142	0.398
ENSMUSG00000054309.8	Cpsf3	1.89926	0.0439	0.536
ENSMUSG00000020388.12	Pdlim4	1.90778	0.0334	0.498
ENSMUSG00000021824.12	Ap3m1	1.95073	0.029	0.489
ENSMUSG00000061313.8	Ddhd2	1.97203	0.0477	0.557
ENSMUSG00000010057.8	Nprl2	1.97405	0.0311	0.489
ENSMUSG00000072949.5	Acot1	2.01995	0.000545	0.101
ENSMUSG00000039680.9	Mrps6	2.05389	0.0489	0.558
ENSMUSG00000017831.7	Rab5a	2.08492	0.0137	0.388
ENSMUSG00000055760.12	Gemin6	2.11169	0.0197	0.442
ENSMUSG00000026670.15	Uap1	2.14069	0.0353	0.511
ENSMUSG00000079941.1	Gm11273	2.2195	0.00456	0.261
ENSMUSG00000059355.13	Wdr83os	2.22776	0.00223	0.188
ENSMUSG00000020844.6	Nxn	2.24464	0.0341	0.501
ENSMUSG00000078154.3	Gm12184	2.25735	0.0293	0.489
ENSMUSG00000051007.15	Pddc1	2.32215	0.00719	0.309
ENSMUSG00000066152.11	Slc31a2	2.32527	0.0223	0.457
ENSMUSG00000063317.7	Usp31	2.33622	0.0436	0.536
ENSMUSG00000027115.14	Kif18a	2.34511	0.0163	0.425
ENSMUSG00000028483.13	Snapc3	2.46766	0.0122	0.384
ENSMUSG00000024507.6	Hsd17b4	2.47746	0.00517	0.266
ENSMUSG00000028647.13	Mycbp	2.53031	0.018	0.429
ENSMUSG00000005716.16	Pvalb	2.58457	0.00186	0.171
ENSMUSG00000040532.14	Abhd11	2.59055	0.0218	0.457
ENSMUSG00000049119.14	Fam110b	2.60733	0.0432	0.536
ENSMUSG00000039018.15	Mtg1	2.69635	0.0266	0.47
ENSMUSG00000074513.9	Arfip1	2.72971	0.00757	0.312
ENSMUSG00000023055.9	Calcoco1	2.74484	0.0268	0.473
ENSMUSG00000002308.15	Cd320	2.94302	0.015	0.413
ENSMUSG00000027551.15	Zfp64	2.9521	0.00565	0.271
ENSMUSG00000002233.13	Rhoc	2.95511	0.0119	0.384
ENSMUSG00000020407.13	Upp1	3.02608	0.0311	0.489
ENSMUSG00000091831.4	Gm4707	3.05373	0.0285	0.487
ENSMUSG00000020921.6	Tmem101	3.06842	0.0129	0.385
ENSMUSG00000035337.3	Uchl4	3.07086	0.0176	0.429
ENSMUSG00000040621.14	Gemin8	3.0849	0.0405	0.536
ENSMUSG00000038344.14	Txlng	3.10364	0.00569	0.271
ENSMUSG00000025538.15	Sumf2	3.14908	0.0178	0.429
ENSMUSG00000041035.8	Gm17018	3.19743	0.0477	0.557
ENSMUSG00000025932.14	Eya1	3.35118	0.0301	0.489
ENSMUSG00000022248.14	Rad1	3.3701	0.00892	0.346
ENSMUSG00000026698.8	Pigc	3.40514	0.0317	0.49
ENSMUSG00000017765.16	Slc12a4	3.4319	0.0317	0.49
ENSMUSG00000068205.14	Macrod2	3.463	0.033	0.497
ENSMUSG00000031451.6	Gas6	3.48544	0.0095	0.351
ENSMUSG00000024909.14	Efemp2	3.50715	2.7e-05	0.0125
ENSMUSG00000034656.16	Cacna1a	3.57961	0.0301	0.489
ENSMUSG00000045886.6	Gm9803	3.5813	0.0306	0.489
ENSMUSG00000020591.10	Ntsr2	3.58923	0.0483	0.557
ENSMUSG00000009633.3	G0s2	3.64269	0.0168	0.425
ENSMUSG00000020857.11	Nme2	3.70646	0.0441	0.536
ENSMUSG00000040713.12	Creg1	3.75415	0.0198	0.443
ENSMUSG00000051736.8	Fam229b	3.80198	0.0281	0.485
ENSMUSG00000025245.13	Lztfl1	3.84566	0.0243	0.457
ENSMUSG00000027452.11	Acss1	3.95182	0.0278	0.48
ENSMUSG00000052305.6	Hbb-bs	4.53567	0.000889	0.12
ENSMUSG00000070044.15	Fam149a	4.86916	0.0306	0.489
ENSMUSG00000037656.9	Slc20a2	4.88376	0.049	0.559
ENSMUSG00000021823.9	Vcl	4.97546	0.0171	0.426
ENSMUSG00000022867.9	Usp25	4.98912	0.0168	0.425
ENSMUSG00000032103.10	Pus3	5.05653	0.0168	0.425
ENSMUSG00000027597.15	Ahcy	5.08464	0.049	0.559
ENSMUSG00000034931.15	Dhx8	5.80152	0.0168	0.425
ENSMUSG00000068794.6	Col28a1	6.0913	0.0301	0.489
ENSMUSG00000069835.10	Sat2	6.24774	0.00518	0.266
ENSMUSG00000049612.10	Omg	7.32174	0.00509	0.266

## Sheet: N1 nonIR vs. IR
N1 nonIR vs IR (negative values = upregulated in nonIR, positive values = upregulated in IR)
GID	gene	log2(fold-change)	pval	qval
ENSMUSG00000073633.9	Fbxo36	7.37169	0.00206981	0.0544461
ENSMUSG00000074579.13	Lekr1	6.2492	0.0187716	0.193814
ENSMUSG00000020930.9	Ccdc103	6.04152	0.0327421	0.259809
ENSMUSG00000038702.6	Dsel	5.52961	0.0194752	0.195141
ENSMUSG00000038893.12	Fam117a	5.31903	1.89029e-08	5.33494e-06
ENSMUSG00000031976.14	Urb2	5.04267	0.0115589	0.153068
ENSMUSG00000031962.5	Cdh15	4.48891	0.0189327	0.193875
ENSMUSG00000038507.6	Parp12	4.269	0.0330184	0.260424
ENSMUSG00000079227.9	Ccr5	3.80998	0.0495302	0.311037
ENSMUSG00000047583.9	Tyw3	3.55942	0.0304901	0.250228
ENSMUSG00000015467.14	Egfl8	3.52759	0.0196919	0.195657
ENSMUSG00000036856.4	Wnt4	3.48677	0.0331574	0.260424
ENSMUSG00000068263.11	Efcc1	3.46053	2.81394e-05	0.00224238
ENSMUSG00000046215.3	Rprml	3.37769	6.93616e-05	0.00462877
ENSMUSG00000031073.6	Fgf15	3.3189	0.00697859	0.115999
ENSMUSG00000029640.17	Usp12	3.30344	0.0412189	0.290984
ENSMUSG00000045268.13	Zfp691	3.30143	0.0190137	0.194041
ENSMUSG00000022935.15	Grik1	3.29149	0.0487657	0.308247
ENSMUSG00000049539.2	Hist1h1a	3.24965	0.0118681	0.15452
ENSMUSG00000009471.4	Myod1	3.23312	0.0186463	0.193564
ENSMUSG00000050777.7	Tmem37	3.23038	0.0179514	0.190586
ENSMUSG00000048251.15	Bcl11b	3.16708	0.0118681	0.15452
ENSMUSG00000036949.16	Slc39a12	3.16213	0.019095	0.194154
ENSMUSG00000055900.14	Tmem69	3.15957	0.00886219	0.1331
ENSMUSG00000089996.5	Tmsb15b2	3.14262	0.0198376	0.19616
ENSMUSG00000002781.19	Tmem143	3.09346	0.0142161	0.167064
ENSMUSG00000076441.9	Ass1	3.07002	6.89777e-05	0.00462595
ENSMUSG00000092035.8	Peg10	2.90233	0.00243621	0.0608626
ENSMUSG00000039577.17	Nphp4	2.8967	0.0308853	0.252354
ENSMUSG00000074576.4	Mocs3	2.89303	0.0332968	0.260785
ENSMUSG00000046567.9	4930430F08Rik	2.88187	0.0330585	0.260424
ENSMUSG00000043262.16	Uevld	2.8227	0.00576148	0.102563
ENSMUSG00000024909.14	Efemp2	2.73502	1.17963e-14	2.28292e-11
ENSMUSG00000098640.1	Gm14214	2.7158	0.0191766	0.19429
ENSMUSG00000044352.6	Sowaha	2.67922	0.000198752	0.0101221
ENSMUSG00000005716.16	Pvalb	2.66609	0.000764346	0.0272118
ENSMUSG00000021418.15	Rpp40	2.63675	0.0123658	0.157888
ENSMUSG00000021786.12	Oxsm	2.63564	0.0188332	0.193875
ENSMUSG00000051727.14	Kctd14	2.60672	0.0331994	0.260424
ENSMUSG00000023067.13	Cdkn1a	2.4676	1.21068e-07	2.52324e-05
ENSMUSG00000054720.12	Lrrc8c	2.43401	0.00189949	0.0516897
ENSMUSG00000028464.16	Tpm2	2.39878	0.000559546	0.0213526
ENSMUSG00000032327.14	Stra6	2.38773	0.0202802	0.198509
ENSMUSG00000037847.13	Nmrk1	2.30591	0.0170797	0.184375
ENSMUSG00000022548.14	Apod	2.2466	0.00702331	0.11603
ENSMUSG00000050192.8	Eif5a2	2.1996	0.0364407	0.273195
ENSMUSG00000048636.7	A730049H05Rik	2.13517	0.00785509	0.123463
ENSMUSG00000078862.10	Gm14326	2.06455	0.0356596	0.270179
ENSMUSG00000038776.13	Ephx1	2.05197	0.000947303	0.0317651
ENSMUSG00000037166.5	Ppp1r14a	2.04847	0.000327306	0.014443
ENSMUSG00000040624.17	Plekhg1	2.02772	0.0298008	0.246165
ENSMUSG00000040795.12	Iqcc	2.02408	0.0170619	0.184375
ENSMUSG00000069919.7	Hba-a1	2.01762	7.27473e-05	0.00478295
ENSMUSG00000020657.15	Dnajc27	1.99088	0.0103273	0.14639
ENSMUSG00000000486.13	2021-09-01	1.97577	0.00422465	0.0851657
ENSMUSG00000028012.15	Rrh	1.94325	0.0120028	0.15575
ENSMUSG00000027286.16	Lrrc57	1.8737	0.0292762	0.244214
ENSMUSG00000022817.14	Itgb5	1.8611	0.0174508	0.187178
ENSMUSG00000056666.13	Retsat	1.80769	0.030004	0.247542
ENSMUSG00000025582.4	Nptx1	1.78889	0.0112173	0.150754
ENSMUSG00000003731.13	Kpna6	1.76407	0.0393419	0.283492
ENSMUSG00000069806.5	Cacng7	1.7434	4.3863e-05	0.00324706
ENSMUSG00000063275.15	Hacd1	1.62133	0.000541748	0.0209927
ENSMUSG00000052305.6	Hbb-bs	1.61969	3.72082e-05	0.00278486
ENSMUSG00000018398.18	2021-09-08	1.61268	0.000175919	0.00927104
ENSMUSG00000058301.6	Upf1	1.58378	0.03374	0.260785
ENSMUSG00000052560.15	Cpne8	1.58234	0.0303456	0.249752
ENSMUSG00000036256.13	Igfbp7	1.57229	0.000296101	0.0135975
ENSMUSG00000033809.14	Alg3	1.55748	0.0151322	0.172701
ENSMUSG00000075704.16	Txnrd2	1.5362	0.0254433	0.223383
ENSMUSG00000043510.12	Hscb	1.51455	0.0345194	0.263992
ENSMUSG00000032036.15	Kirrel3	1.4989	0.0309788	0.252432
ENSMUSG00000044986.8	Tst	1.48083	1.98269e-09	7.25934e-07
ENSMUSG00000027907.4	S100a11	1.4787	0.0120499	0.155764
ENSMUSG00000028430.14	Nol6	1.46548	0.0261561	0.228162
ENSMUSG00000026520.8	Pycr2	1.45762	0.00713722	0.116596
ENSMUSG00000039988.14	Ankrd13c	1.45086	0.0162958	0.180059
ENSMUSG00000035704.17	Alg8	1.43546	0.0312205	0.252758
ENSMUSG00000020096.19	Tbata	1.43351	2.00421e-05	0.00177458
ENSMUSG00000027408.7	Cpxm1	1.42919	0.0467498	0.301589
ENSMUSG00000006335.16	Tfpt	1.42101	0.000763004	0.0272118
ENSMUSG00000027230.9	Creb3l1	1.42054	0.00725889	0.117346
ENSMUSG00000060860.8	Ube2s	1.41438	0.000283023	0.0132669
ENSMUSG00000039195.4	1110008P14Rik	1.4099	0.0379153	0.27875
ENSMUSG00000029310.13	Nudt9	1.40973	0.0172116	0.185335
ENSMUSG00000095677.1	Dynlt1f	1.39764	0.000268816	0.0129137
ENSMUSG00000003382.18	Etv3	1.37438	0.0437835	0.295966
ENSMUSG00000031821.11	Gins2	1.34382	0.00536161	0.0984588
ENSMUSG00000062683.11	Atp5g2	1.34322	6.00996e-05	0.00415393
ENSMUSG00000025144.17	Stra13	1.33052	0.000184002	0.00962423
ENSMUSG00000035202.7	Lars2	1.31869	2.90311e-05	0.00228654
ENSMUSG00000000579.14	Dynlt1c	1.31498	0.00289503	0.0671558
ENSMUSG00000017721.15	Pigt	1.3015	7.19504e-05	0.004778
ENSMUSG00000003868.14	Ruvbl2	1.29272	9.40437e-05	0.00568755
ENSMUSG00000073940.3	Hbb-bt	1.28886	0.0124618	0.158528
ENSMUSG00000024145.6	Pigf	1.27953	0.0271041	0.232982
ENSMUSG00000054863.8	Fam19a5	1.27404	0.04549	0.296855
ENSMUSG00000099104.1	Gm17087	1.26256	0.0197879	0.195955
ENSMUSG00000021752.12	Kctd6	1.25173	0.0100762	0.144293
ENSMUSG00000049422.6	Chchd10	1.24643	0.0281071	0.23798
ENSMUSG00000043467.19	Zbtb37	1.24519	0.0313572	0.253084
ENSMUSG00000028407.4	Toporsos	1.23647	0.000679533	0.0249475
ENSMUSG00000029864.7	Gstk1	1.23606	0.00233373	0.0593151
ENSMUSG00000038936.13	Sccpdh	1.2255	0.0408995	0.290239
ENSMUSG00000020766.4	Galk1	1.22023	0.000318213	0.0141803
ENSMUSG00000028669.15	Pithd1	1.21238	0.029499	0.244799
ENSMUSG00000026750.6	Psmb7	1.20651	6.36874e-09	1.96085e-06
ENSMUSG00000032281.11	Acsbg1	1.20601	0.0315038	0.253559
ENSMUSG00000005575.16	Ube2m	1.20443	0.0146004	0.169401
ENSMUSG00000030431.8	Tmem238	1.20306	0.0380588	0.278995
ENSMUSG00000068874.13	Selenbp1	1.19666	0.038614	0.281598
ENSMUSG00000018697.14	Aatf	1.19527	0.0292213	0.244057
ENSMUSG00000054196.6	Cthrc1	1.19287	0.00181266	0.0504232
ENSMUSG00000023915.4	Tnfrsf21	1.19057	0.00430456	0.0860087
ENSMUSG00000079480.3	Pin4	1.17858	0.0223067	0.210246
ENSMUSG00000031451.6	Gas6	1.17658	0.021667	0.206125
ENSMUSG00000039057.10	Myo16	1.17436	0.000906473	0.0307769
ENSMUSG00000033488.11	BC026585	1.17396	0.043321	0.295966
ENSMUSG00000006369.14	Fbln1	1.17311	0.0108569	0.148865
ENSMUSG00000030678.7	Maz	1.16446	0.00237716	0.0600265
ENSMUSG00000017386.10	Traf4	1.16344	0.00181981	0.0504251
ENSMUSG00000060032.6	H2afj	1.15913	1.8254e-05	0.00167086
ENSMUSG00000048385.8	Scrt1	1.15368	0.0187707	0.193814
ENSMUSG00000000037.16	Scml2	1.13675	0.0480749	0.305761
ENSMUSG00000040321.3	Zfp770	1.13298	0.018054	0.190927
ENSMUSG00000032766.9	Gng11	1.12376	0.0162055	0.179653
ENSMUSG00000057177.12	Gsk3a	1.116	0.047587	0.304517
ENSMUSG00000044927.6	H1fx	1.10526	0.000800326	0.0282344
ENSMUSG00000051736.8	Fam229b	1.1038	0.0447903	0.295966
ENSMUSG00000000378.15	Ccm2	1.09994	0.0067106	0.114063
ENSMUSG00000037747.9	Phyhipl	1.09985	0.00180579	0.050349
ENSMUSG00000022972.9	1110004E09Rik	1.0966	0.0170806	0.184375
ENSMUSG00000033036.9	Gm7879	1.0928	6.67143e-05	0.0045416
ENSMUSG00000062647.16	Rpl7a	1.08638	4.95e-07	7.62018e-05
ENSMUSG00000092116.1	Gm10320	1.08362	1.27562e-06	0.000171098
ENSMUSG00000021361.6	Tmem14c	1.0806	2.01491e-06	0.000255103
ENSMUSG00000033161.10	Atp1a1	1.07657	2.27943e-05	0.0019544
ENSMUSG00000008668.14	Rps18	1.07626	1.08987e-10	7.03067e-08
ENSMUSG00000005469.10	Prkaca	1.07203	0.0283747	0.239277
ENSMUSG00000025869.11	Nop16	1.07015	0.0491451	0.309516
ENSMUSG00000031938.14	4931406C07Rik	1.06651	0.0435254	0.295966
ENSMUSG00000031760.8	Mt3	1.06183	1.64826e-06	0.000216786
ENSMUSG00000034579.17	Pla2g3	1.05328	0.0278309	0.236528
ENSMUSG00000034883.8	Lrr1	1.05169	0.00363005	0.0774429
ENSMUSG00000041716.7	Gm20604	1.05147	0.0493808	0.310856
ENSMUSG00000090137.8	Uba52	1.04768	0.0237563	0.21809
ENSMUSG00000033400.14	Agl	1.04635	0.0388061	0.281919
ENSMUSG00000025403.4	Shmt2	1.04527	0.00308954	0.06999
ENSMUSG00000027806.9	Tsc22d2	1.04456	0.0452363	0.295966
ENSMUSG00000051811.14	Cox6b2	1.04412	0.0468846	0.301589
ENSMUSG00000029311.16	Hsd17b11	1.03238	3.10797e-11	2.3853e-08
ENSMUSG00000045854.4	Lyrm2	1.02752	0.0497648	0.311392
ENSMUSG00000025134.2	Alyref	1.02688	1.78597e-05	0.00165716
ENSMUSG00000043866.11	Taf10	1.0257	0.00358239	0.0766676
ENSMUSG00000060279.14	Ap2a1	1.01527	0.018633	0.193564
ENSMUSG00000043424.10	Eif3j2	1.01475	0.00264732	0.0632508
ENSMUSG00000002233.13	Rhoc	1.01267	5.34765e-05	0.00377315
ENSMUSG00000018995.12	Nars2	1.0092	0.0437818	0.295966
ENSMUSG00000037656.9	Slc20a2	0.997882	0.0480184	0.305545
ENSMUSG00000015943.11	Bola1	0.995764	0.00381486	0.0791422
ENSMUSG00000032374.14	Plod2	0.982272	0.0143599	0.16775
ENSMUSG00000058773.2	Hist1h1b	0.978094	0.04678	0.301589
ENSMUSG00000031827.12	Cotl1	0.976478	1.59321e-05	0.00152277
ENSMUSG00000052906.7	Ubxn8	0.969839	0.0175935	0.188096
ENSMUSG00000063694.5	Cycs	0.967105	3.77181e-06	0.000436724
ENSMUSG00000024387.13	Csnk2b	0.965947	8.94694e-05	0.00555982
ENSMUSG00000030718.9	Ppme1	0.959933	0.0438868	0.295966
ENSMUSG00000063412.4	Gm10131	0.9585	0.00442754	0.0871801
ENSMUSG00000045160.14	Bola3	0.957321	0.00924811	0.136327
ENSMUSG00000022820.3	Ndufb4	0.957026	1.397e-08	4.02663e-06
ENSMUSG00000021706.14	Zfyve16	0.955923	0.0362592	0.272891
ENSMUSG00000062382.7	Gm10116	0.955904	5.65421e-08	1.32065e-05
ENSMUSG00000026032.8	Ndufb3	0.950691	2.84018e-05	0.00225005
ENSMUSG00000038696.14	Mapkap1	0.949691	0.04362	0.295966
ENSMUSG00000004610.4	Etfb	0.946315	0.000197987	0.0101213
ENSMUSG00000056209.7	Npm3	0.937321	0.00070824	0.0258612
ENSMUSG00000057666.18	Gapdh	0.930688	4.97998e-16	1.6866e-12
ENSMUSG00000021469.9	Msx2	0.927818	0.000241915	0.011874
ENSMUSG00000030257.16	Srgap3	0.922444	0.0495494	0.311037
ENSMUSG00000026426.10	Arl8a	0.92166	2.3685e-05	0.00201799
ENSMUSG00000061518.10	Cox5b	0.919161	5.09351e-12	5.30782e-09
ENSMUSG00000029048.3	Rer1	0.909473	0.000381326	0.0162878
ENSMUSG00000061104.4	Gm10094	0.903111	0.000798812	0.0282344
ENSMUSG00000058355.7	Abce1	0.901628	0.00278314	0.0650944
ENSMUSG00000055633.6	Zfp580	0.894966	0.0143363	0.167715
ENSMUSG00000073702.11	Rpl31	0.894421	0.000174762	0.00927104
ENSMUSG00000022337.6	Emc2	0.894011	0.00150949	0.0441665
ENSMUSG00000087687.3	Pet100	0.883621	0.00680294	0.114769
ENSMUSG00000030583.16	Sipa1l3	0.877513	0.0150447	0.172283
ENSMUSG00000030978.10	Rrm1	0.877413	0.0151676	0.172908
ENSMUSG00000041571.9	Sepw1	0.876992	5.09914e-09	1.64472e-06
ENSMUSG00000068240.5	Gm11808	0.870655	4.23505e-16	1.6866e-12
ENSMUSG00000070576.4	Mn1	0.86912	0.00205692	0.0542124
ENSMUSG00000030272.15	Camk1	0.864386	0.0244204	0.221539
ENSMUSG00000022174.8	Dad1	0.853049	4.48165e-07	6.97849e-05
ENSMUSG00000022889.7	Mrpl39	0.852356	0.012035	0.155764
ENSMUSG00000016495.12	Plgrkt	0.851745	0.00185222	0.0508967
ENSMUSG00000032458.6	Copb2	0.848798	0.0183604	0.192663
ENSMUSG00000067924.4	Cxx1b	0.845929	0.00459406	0.088468
ENSMUSG00000031765.7	Mt1	0.845767	6.76196e-06	0.000738744
ENSMUSG00000109336.1	Samd4b	0.839726	0.0412071	0.290984
ENSMUSG00000018102.4	Hist1h2bc	0.839224	0.0301535	0.248624
ENSMUSG00000084786.9	Ubl5	0.83606	1.99616e-08	5.51877e-06
ENSMUSG00000010095.13	Slc3a2	0.835515	1.1051e-06	0.000152763
ENSMUSG00000017754.13	Pltp	0.833183	2.53267e-05	0.0021179
ENSMUSG00000019146.2	Cacng2	0.831746	0.0249641	0.221539
ENSMUSG00000031613.9	Hpgd	0.83121	0.0451618	0.295966
ENSMUSG00000026728.9	Vim	0.827941	1.67171e-16	1.13233e-12
ENSMUSG00000006717.6	Acot13	0.826751	0.0106862	0.148017
ENSMUSG00000091625.8	Lsm5	0.825346	0.000152681	0.008408
ENSMUSG00000021131.13	Erh	0.823343	7.87752e-07	0.000113528
ENSMUSG00000023905.14	Tnfrsf12a	0.821436	0.0223643	0.210541
ENSMUSG00000071866.11	Ppia	0.820451	3.32103e-23	4.499e-19
ENSMUSG00000018585.9	Atox1	0.818729	0.000310757	0.0139861
ENSMUSG00000092074.1	Dynlt1a	0.813806	1.59617e-05	0.00152277
ENSMUSG00000034566.10	Atp5h	0.812458	1.80535e-07	3.44466e-05
ENSMUSG00000054452.9	Aes	0.810993	0.00146201	0.0439622
ENSMUSG00000068220.5	Lgals1	0.809773	0.0272496	0.233491
ENSMUSG00000022792.16	Yars2	0.808292	0.0379843	0.27875
ENSMUSG00000057863.5	Rpl36	0.80706	0.000176565	0.00927104
ENSMUSG00000038717.7	Atp5l	0.805557	1.30285e-10	7.67379e-08
ENSMUSG00000060288.13	Ppih	0.802521	0.0146158	0.169401
ENSMUSG00000071711.11	Mpst	0.795927	0.00194374	0.0524539
ENSMUSG00000023861.17	Mpc1	0.795016	8.13598e-06	0.000854404
ENSMUSG00000006057.15	Atp5g1	0.792025	8.76218e-05	0.0054701
ENSMUSG00000029918.9	Mrps33	0.78959	2.24508e-07	3.94988e-05
ENSMUSG00000059355.13	Wdr83os	0.78514	0.00025122	0.0122862
ENSMUSG00000020308.5	Tpgs1	0.784495	0.0185783	0.193564
ENSMUSG00000078784.8	1810022K09Rik	0.783229	3.91862e-05	0.00291679
ENSMUSG00000001403.13	Ube2c	0.782423	0.00620516	0.107771
ENSMUSG00000044533.15	Rps2	0.778251	0.0199316	0.196844
ENSMUSG00000026255.15	Efhd1	0.77301	0.000919984	0.0311576
ENSMUSG00000000740.11	Rpl13	0.772413	2.09918e-14	3.15974e-11
ENSMUSG00000024590.8	Lmnb1	0.772319	2.10126e-05	0.0018365
ENSMUSG00000098557.1	Kctd12	0.770231	0.00174316	0.049197
ENSMUSG00000060803.5	Gstp1	0.768624	0.00692011	0.115677
ENSMUSG00000030122.12	Ptms	0.764592	1.88628e-05	0.00171499
ENSMUSG00000106918.3	Mrpl33	0.762762	0.00596985	0.104759
ENSMUSG00000033020.6	Polr2f	0.761726	0.000325411	0.0144064
ENSMUSG00000093674.7	Rpl41	0.761615	1.40908e-14	2.38609e-11
ENSMUSG00000078652.9	Psme3	0.76128	0.0133274	0.164666
ENSMUSG00000030869.11	Ndufab1	0.758391	1.13009e-06	0.000154639
ENSMUSG00000062169.13	Cnih4	0.758387	0.00950004	0.138832
ENSMUSG00000046364.14	Rpl27a	0.757931	3.49116e-06	0.00040885
ENSMUSG00000049288.4	Lix1l	0.757412	0.0104753	0.146904
ENSMUSG00000020441.6	2310033P09Rik	0.757395	0.0185953	0.193564
ENSMUSG00000024038.16	Ndufv3	0.756072	0.000406556	0.0169025
ENSMUSG00000019942.12	Cdk1	0.755199	0.0294252	0.244799
ENSMUSG00000003873.11	Bax	0.750716	3.47523e-05	0.00264085
ENSMUSG00000032396.17	Dis3l	0.747342	0.0449757	0.295966
ENSMUSG00000049960.3	Mrps16	0.747077	0.0223174	0.210246
ENSMUSG00000060636.13	Rpl35a	0.745794	0.0239463	0.219042
ENSMUSG00000024414.13	Mrpl27	0.741178	0.0337196	0.260785
ENSMUSG00000024892.15	Pcx	0.739417	0.00441619	0.0870831
ENSMUSG00000061474.11	Mrps36	0.736765	0.00198789	0.0531162
ENSMUSG00000047721.8	Bola2	0.73136	6.70571e-05	0.00454211
ENSMUSG00000033307.6	Mif	0.727586	3.66776e-10	1.77454e-07
ENSMUSG00000018293.4	Pfn1	0.725278	5.66604e-10	2.55859e-07
ENSMUSG00000029713.15	Gnb2	0.723832	8.00664e-10	3.28685e-07
ENSMUSG00000027423.15	Snx5	0.72247	0.018631	0.193564
ENSMUSG00000028495.14	Rps6	0.721429	0.000162856	0.00887801
ENSMUSG00000029038.9	Ssu72	0.72074	0.00691792	0.115677
ENSMUSG00000059070.16	Rpl18	0.719208	0.0246057	0.221539
ENSMUSG00000030435.16	U2af2	0.718958	0.000738852	0.0266203
ENSMUSG00000057322.12	Rpl38	0.718836	7.83537e-07	0.000113528
ENSMUSG00000020444.19	Guk1	0.717132	0.0357984	0.270625
ENSMUSG00000032518.5	Rpsa	0.716433	3.58978e-10	1.77454e-07
ENSMUSG00000022323.11	Rida	0.715651	0.0397169	0.285284
ENSMUSG00000028691.12	Prdx1	0.714811	8.12611e-09	2.44632e-06
ENSMUSG00000004263.15	Atn1	0.713838	0.0139935	0.166734
ENSMUSG00000060938.14	Rpl26	0.713373	0.0033766	0.0742734
ENSMUSG00000061524.8	Zic2	0.712492	0.0413952	0.291618
ENSMUSG00000052146.15	Rps10	0.712147	8.79549e-08	1.89131e-05
ENSMUSG00000032171.6	Pin1	0.711752	0.0389157	0.282071
ENSMUSG00000016252.7	Atp5e	0.711668	6.29022e-10	2.66293e-07
ENSMUSG00000062580.9	Timm17a	0.707302	0.0425537	0.295966
ENSMUSG00000083780.8	Gm12728	0.705442	0.0450687	0.295966
ENSMUSG00000030695.14	Aldoa	0.704931	2.00221e-05	0.00177458
ENSMUSG00000024217.9	Snrpc	0.703043	1.29898e-06	0.000172522
ENSMUSG00000006818.4	Sod2	0.702659	0.00891491	0.133356
ENSMUSG00000026239.14	Pde6d	0.699205	0.0248081	0.221539
ENSMUSG00000086815.4	3110082J24Rik	0.69771	0.00170675	0.0484725
ENSMUSG00000055943.5	Emc7	0.696614	0.000521249	0.0205871
ENSMUSG00000046058.7	Eid2	0.696229	0.0422207	0.295966
ENSMUSG00000014313.14	Cox6c	0.693641	1.0893e-13	1.47567e-10
ENSMUSG00000006522.15	Itih3	0.691551	0.0136244	0.166408
ENSMUSG00000098274.7	Rpl24	0.690658	2.10812e-07	3.80783e-05
ENSMUSG00000059518.14	Znhit1	0.689767	0.0128788	0.161546
ENSMUSG00000044627.11	Swi5	0.68895	2.52035e-07	4.32193e-05
ENSMUSG00000078348.4	Sf3b5	0.688265	0.00208831	0.0548263
ENSMUSG00000029538.14	Srsf9	0.687199	0.0468258	0.301589
ENSMUSG00000030264.14	Thumpd3	0.685549	0.0158177	0.177093
ENSMUSG00000020738.16	Sumo2	0.684142	7.98373e-12	7.21038e-09
ENSMUSG00000009356.12	Lpo	0.683651	0.0209208	0.200637
ENSMUSG00000062006.12	Rpl34	0.679918	0.00851742	0.130379
ENSMUSG00000032551.6	1110059G10Rik	0.679453	0.0242118	0.220874
ENSMUSG00000035443.9	Thyn1	0.678532	0.0088914	0.133356
ENSMUSG00000078572.3	1810043H04Rik	0.677859	0.00127243	0.039536
ENSMUSG00000049536.5	Tceal1	0.675305	0.0291583	0.243682
ENSMUSG00000015656.16	Hspa8	0.673713	1.05278e-11	8.91377e-09
ENSMUSG00000024767.11	Otub1	0.67318	0.0128711	0.161546
ENSMUSG00000032348.5	Gsta4	0.671105	0.0237018	0.21809
ENSMUSG00000035048.13	Anapc13	0.670942	3.48942e-05	0.00264085
ENSMUSG00000029763.17	Exoc4	0.669689	0.0139769	0.166734
ENSMUSG00000018446.8	C1qbp	0.669253	0.000150661	0.00833065
ENSMUSG00000032112.9	Trappc4	0.666359	0.0180319	0.190842
ENSMUSG00000025868.6	Higd2a	0.66432	0.001343	0.041349
ENSMUSG00000055041.7	Commd5	0.663622	0.0382419	0.279732
ENSMUSG00000079641.3	Rpl39	0.663598	5.24979e-10	2.45237e-07
ENSMUSG00000027533.10	Fabp5	0.662295	2.54219e-09	8.83054e-07
ENSMUSG00000026087.11	Mrpl30	0.661552	0.00220981	0.0572396
ENSMUSG00000078193.2	Gm2000	0.66144	4.74388e-05	0.00341837
ENSMUSG00000017404.12	Rpl19	0.661195	0.0217182	0.206323
ENSMUSG00000071074.9	Yipf3	0.66001	0.0323638	0.257296
ENSMUSG00000037706.17	Cd81	0.659184	1.60878e-07	3.19104e-05
ENSMUSG00000026388.15	3110009E18Rik	0.657556	0.0224254	0.210824
ENSMUSG00000022982.9	Sod1	0.652782	2.60362e-05	0.00213765
ENSMUSG00000022216.16	Psme1	0.652313	0.0112359	0.150797
ENSMUSG00000030603.16	Psmc4	0.650768	0.00126349	0.0393482
ENSMUSG00000021785.7	Ngly1	0.64607	0.0360377	0.271685
ENSMUSG00000103034.1	Gm8797	0.644921	1.00012e-15	2.25906e-12
ENSMUSG00000028416.11	Bag1	0.64385	0.00650719	0.111304
ENSMUSG00000027593.15	Raly	0.643445	0.0170199	0.184308
ENSMUSG00000038690.15	Atp5j2	0.640635	1.52661e-09	6.08264e-07
ENSMUSG00000031068.8	Glrx3	0.639646	0.0388102	0.281919
ENSMUSG00000055917.14	Zfp277	0.638029	0.0313582	0.253084
ENSMUSG00000017188.3	Coa3	0.637757	0.00855569	0.130817
ENSMUSG00000017286.15	Glod4	0.635416	0.0488078	0.308252
ENSMUSG00000040373.12	Cacng5	0.634881	0.0392049	0.282655
ENSMUSG00000045128.8	Rpl18a	0.63429	3.96273e-09	1.34208e-06
ENSMUSG00000071451.9	Psmg4	0.633253	0.0465665	0.300749
ENSMUSG00000023106.15	Denr	0.630879	0.0281254	0.237985
ENSMUSG00000026154.4	Sdhaf4	0.62269	0.0311205	0.252462
ENSMUSG00000047843.16	Bri3	0.622378	0.00376363	0.0786
ENSMUSG00000017778.14	Cox7c	0.621716	8.70515e-11	5.89643e-08
ENSMUSG00000025102.14	3110040N11Rik	0.616993	0.011149	0.150552
ENSMUSG00000040771.13	Oard1	0.615221	0.0133881	0.164858
ENSMUSG00000000568.15	Hnrnpd	0.610654	0.0011324	0.0361807
ENSMUSG00000056201.7	Cfl1	0.60794	6.22934e-12	6.02778e-09
ENSMUSG00000031447.7	Lamp1	0.60718	1.03457e-06	0.000145993
ENSMUSG00000037563.15	Rps16	0.605838	9.77063e-08	2.06817e-05
ENSMUSG00000029614.13	Rpl6	0.605639	0.000141749	0.00804203
ENSMUSG00000021290.5	2010107E04Rik	0.600989	5.95908e-08	1.36827e-05
ENSMUSG00000032328.12	Tmem30a	0.599097	0.0103306	0.14639
ENSMUSG00000020462.14	Cfap36	0.597896	0.0318418	0.25464
ENSMUSG00000071415.6	Rpl23	0.59743	2.30186e-10	1.19936e-07
ENSMUSG00000028447.11	Dctn3	0.597257	0.00182668	0.0504251
ENSMUSG00000018858.15	Ict1	0.596904	0.0264422	0.229771
ENSMUSG00000040759.8	Cmtm5	0.594518	0.00203893	0.0540776
ENSMUSG00000024507.6	Hsd17b4	0.593948	0.0374141	0.276966
ENSMUSG00000030224.10	Strap	0.592848	0.0219818	0.208243
ENSMUSG00000026385.16	Dbi	0.591566	2.04726e-13	2.52129e-10
ENSMUSG00000020486.18	2021-09-04	0.588739	0.000962006	0.0320993
ENSMUSG00000059743.12	Fdps	0.588639	0.0448665	0.295966
ENSMUSG00000034173.13	Zbed5	0.587636	0.028384	0.239277
ENSMUSG00000037060.3	Prkcdbp	0.585831	0.00367617	0.0777059
ENSMUSG00000034158.9	Lrrc58	0.583462	0.0030401	0.0695681
ENSMUSG00000036751.7	Cox6b1	0.581345	5.72069e-07	8.61091e-05
ENSMUSG00000019505.7	Ubb	0.579253	4.10962e-08	1.01051e-05
ENSMUSG00000072949.5	Acot1	0.578927	4.78416e-06	0.000549246
ENSMUSG00000052419.7	2610001J05Rik	0.57833	0.0444602	0.295966
ENSMUSG00000070394.10	Tmem256	0.578019	2.96488e-05	0.00232169
ENSMUSG00000027523.19	Gnas	0.577882	5.52321e-08	1.31268e-05
ENSMUSG00000053166.14	Cdh22	0.577685	0.0160079	0.178339
ENSMUSG00000028998.6	Tomm7	0.577205	1.92557e-05	0.0017307
ENSMUSG00000010406.11	Mrpl52	0.573353	0.0017916	0.050349
ENSMUSG00000020361.13	Hspa4	0.573284	0.00262431	0.0629205
ENSMUSG00000002379.6	Ndufa11	0.571957	0.00105333	0.0344674
ENSMUSG00000058672.6	Tubb2a	0.571551	6.09603e-05	0.00419203
ENSMUSG00000020612.16	Prkar1a	0.569332	0.0142313	0.167064
ENSMUSG00000039016.4	Timm8b	0.569203	0.00169546	0.048253
ENSMUSG00000038812.16	Trmt112	0.567663	0.000835321	0.0290156
ENSMUSG00000014294.4	Ndufa2	0.567391	7.37039e-08	1.61043e-05
ENSMUSG00000025103.8	Btbd1	0.564908	0.0146892	0.170068
ENSMUSG00000062997.6	Rpl35	0.564401	0.0116662	0.153655
ENSMUSG00000036504.6	Phpt1	0.563959	0.000126332	0.00740877
ENSMUSG00000069117.3	Gm10260	0.563941	9.26341e-05	0.00565276
ENSMUSG00000027012.15	Dync1i2	0.561987	0.000144195	0.00810541
ENSMUSG00000021598.8	Med10	0.561554	0.0237535	0.21809
ENSMUSG00000026155.13	Smap1	0.559691	0.0375948	0.277546
ENSMUSG00000038462.3	Uqcrfs1	0.556635	0.0117891	0.154396
ENSMUSG00000036781.13	Rps27l	0.556052	8.37232e-06	0.00086909
ENSMUSG00000061315.13	Naca	0.554819	1.84118e-07	3.46424e-05
ENSMUSG00000059796.16	Eif4a1	0.553327	5.66174e-05	0.00395359
ENSMUSG00000024067.13	Dpy30	0.551946	0.00485486	0.0918559
ENSMUSG00000021943.6	Gdf10	0.551236	1.80453e-09	6.98455e-07
ENSMUSG00000059291.15	Rpl11	0.550809	0.000665667	0.0245717
ENSMUSG00000050621.6	Rps27rt	0.549284	0.000338075	0.0147789
ENSMUSG00000045690.8	Wdr89	0.548962	0.000196696	0.0100934
ENSMUSG00000046865.7	Fbl	0.543831	0.0475652	0.304517
ENSMUSG00000041881.12	Ndufa7	0.542754	0.000537176	0.0209715
ENSMUSG00000053398.11	Phgdh	0.541903	2.2773e-05	0.0019544
ENSMUSG00000042737.9	Dpm3	0.539594	0.0057885	0.102678
ENSMUSG00000029465.14	Arpc3	0.538156	0.00100236	0.0332819
ENSMUSG00000023004.8	Tuba1b	0.53788	8.9205e-09	2.62709e-06
ENSMUSG00000028932.7	Psmc2	0.536128	0.0428323	0.295966
ENSMUSG00000071076.6	Jund	0.535269	0.00591883	0.104133
ENSMUSG00000020163.12	Uqcr11	0.534773	2.19121e-07	3.90584e-05
ENSMUSG00000001270.8	Ckb	0.533465	7.02579e-08	1.5603e-05
ENSMUSG00000060538.14	Tmem219	0.532655	0.00827523	0.127103
ENSMUSG00000038489.8	Polr2l	0.532207	0.00873426	0.132501
ENSMUSG00000048758.13	Rpl29	0.531711	0.0157244	0.176515
ENSMUSG00000054256.11	Msi1	0.531614	0.0451627	0.295966
ENSMUSG00000038467.15	Chmp4b	0.531135	0.0274792	0.234819
ENSMUSG00000015165.16	Hnrnpl	0.531019	0.00431588	0.0861079
ENSMUSG00000029649.10	Pomp	0.530391	0.00149514	0.0440409
ENSMUSG00000026895.7	Ndufa8	0.530354	0.027818	0.236528
ENSMUSG00000047459.14	Dynlrb1	0.528464	0.000171926	0.00916963
ENSMUSG00000041841.7	Rpl37	0.526357	5.38639e-06	0.000608079
ENSMUSG00000038502.16	Ptov1	0.525891	0.000217973	0.0108164
ENSMUSG00000028648.13	Ndufs5	0.52492	0.000134545	0.00772323
ENSMUSG00000027239.14	Mdk	0.524848	0.0013697	0.0418856
ENSMUSG00000093904.1	Tomm20	0.522647	0.0129233	0.161953
ENSMUSG00000062867.13	Impdh2	0.521467	0.0369047	0.274847
ENSMUSG00000067288.12	Rps28	0.521178	2.21834e-06	0.000273199
ENSMUSG00000003072.15	Atp5d	0.519826	2.47145e-05	0.00209255
ENSMUSG00000019370.10	Calm3	0.519566	5.47846e-05	0.00384543
ENSMUSG00000076437.10	2700094K13Rik	0.519382	3.0168e-05	0.00234877
ENSMUSG00000037805.14	Rpl10a	0.517744	0.0120881	0.156021
ENSMUSG00000054091.9	1810037I17Rik	0.517274	0.000145718	0.00815719
ENSMUSG00000002524.15	Puf60	0.517054	0.00186955	0.0511654
ENSMUSG00000029198.3	Grpel1	0.516357	0.0405093	0.288542
ENSMUSG00000036835.7	Psenen	0.516347	0.0022389	0.0574439
ENSMUSG00000037306.13	Man1c1	0.515255	0.0106419	0.148014
ENSMUSG00000031708.15	Tecr	0.514995	0.00198387	0.0531162
ENSMUSG00000030410.16	Dmwd	0.514555	0.0454404	0.296855
ENSMUSG00000019362.8	D8Ertd738e	0.514158	9.25862e-05	0.00565276
ENSMUSG00000024309.14	Pfdn6	0.514027	0.0412282	0.290984
ENSMUSG00000058600.13	Rpl30	0.513454	0.0406169	0.288839
ENSMUSG00000041203.9	2310036O22Rik	0.511661	0.00173352	0.0490271
ENSMUSG00000020460.15	Rps27a	0.509071	8.0852e-06	0.000854404
ENSMUSG00000058267.13	Mrps14	0.50907	0.0357192	0.27048
ENSMUSG00000051695.6	Pcbp1	0.507694	0.000396705	0.0167372
ENSMUSG00000042670.5	Immp1l	0.506956	0.0437838	0.295966
ENSMUSG00000109324.1	Prmt1	0.506796	0.00294639	0.067767
ENSMUSG00000013822.6	Elof1	0.502846	0.0372359	0.276088
ENSMUSG00000027673.12	Ndufb5	0.500632	0.0054077	0.0984588
ENSMUSG00000028062.15	Lamtor2	0.499947	0.00551901	0.0995553
ENSMUSG00000021520.4	Uqcrb	0.498603	1.46189e-05	0.00142477
ENSMUSG00000001289.12	Pfdn5	0.498548	7.59973e-05	0.00487931
ENSMUSG00000034892.8	Rps29	0.498388	1.25555e-10	7.67379e-08
ENSMUSG00000059325.14	Hopx	0.497249	0.000398293	0.0167372
ENSMUSG00000028837.8	Psmb2	0.495404	0.0012245	0.038488
ENSMUSG00000049760.5	2410015M20Rik	0.495017	0.0386218	0.281598
ENSMUSG00000032575.16	Manf	0.494663	0.00278196	0.0650944
ENSMUSG00000009927.8	Rps25	0.493989	1.22431e-06	0.000165858
ENSMUSG00000079523.8	Tmsb10	0.491911	0.000528697	0.0207602
ENSMUSG00000071014.10	Ndufb6	0.491556	8.24898e-05	0.00522191
ENSMUSG00000061046.9	Haghl	0.491273	0.0496851	0.311037
ENSMUSG00000006299.13	Aamp	0.490815	0.00397432	0.0814526
ENSMUSG00000008333.12	Snrpb2	0.490498	0.0245989	0.221539
ENSMUSG00000028945.9	Rheb	0.487623	0.0112087	0.150754
ENSMUSG00000060591.9	Ifitm2	0.487498	0.0180313	0.190842
ENSMUSG00000045962.16	Wnk1	0.487205	0.00753603	0.120674
ENSMUSG00000039680.9	Mrps6	0.487076	0.0379671	0.27875
ENSMUSG00000068523.12	Gng5	0.486847	0.000274133	0.0130305
ENSMUSG00000026356.15	Dars	0.48613	0.0485995	0.307653
ENSMUSG00000028156.12	Eif4e	0.48427	0.0111454	0.150552
ENSMUSG00000030317.8	Timp4	0.483271	0.0297574	0.245957
ENSMUSG00000028639.14	Ybx1	0.480508	6.88358e-06	0.000746014
ENSMUSG00000046330.9	Rpl37a	0.478249	8.09059e-07	0.000115372
ENSMUSG00000063882.12	Uqcrh	0.477709	0.000398121	0.0167372
ENSMUSG00000040048.14	Ndufb10	0.477323	0.0385246	0.281496
ENSMUSG00000055839.5	Tceb2	0.474329	5.64193e-06	0.000631664
ENSMUSG00000035674.13	Ndufa3	0.473633	3.50089e-06	0.00040885
ENSMUSG00000020218.11	Wif1	0.472934	0.0197784	0.195955
ENSMUSG00000025362.5	Rps26	0.472719	1.37077e-07	2.77161e-05
ENSMUSG00000066456.14	Hmgn3	0.470346	0.00454676	0.0878673
ENSMUSG00000027170.12	Eif3m	0.468396	0.0344855	0.263992
ENSMUSG00000009013.5	Dynll1	0.466537	2.41416e-07	4.1929e-05
ENSMUSG00000030647.8	Ndufc2	0.462158	0.00044808	0.0182836
ENSMUSG00000034353.14	Ramp1	0.461458	0.0186289	0.193564
ENSMUSG00000063856.7	Gpx1	0.461296	0.0377771	0.278588
ENSMUSG00000052428.10	Tmco1	0.461261	0.0389499	0.282127
ENSMUSG00000020524.16	Gria1	0.459718	0.0485088	0.307366
ENSMUSG00000070348.5	Ccnd1	0.4555	0.023927	0.219042
ENSMUSG00000038412.7	Higd1a	0.454298	0.0426133	0.295966
ENSMUSG00000021537.8	Cetn3	0.453727	0.00113044	0.0361807
ENSMUSG00000032526.10	Deb1	0.453389	0.00881486	0.133044
ENSMUSG00000002416.13	Ndufb2	0.453076	0.000366786	0.0157741
ENSMUSG00000029723.16	Tsc22d4	0.45267	0.0107403	0.148398
ENSMUSG00000030417.15	Pdcd5	0.451606	0.000456158	0.0185573
ENSMUSG00000060073.9	Psma3	0.450616	0.00233907	0.0593396
ENSMUSG00000096145.2	Vkorc1	0.448855	0.0443075	0.295966
ENSMUSG00000005687.14	Bcas2	0.446896	0.0479717	0.305395
ENSMUSG00000059534.8	Uqcr10	0.446491	0.000366708	0.0157741
ENSMUSG00000036372.14	Tmem258	0.443888	0.000807583	0.0282853
ENSMUSG00000029580.14	Actb	0.443584	1.87814e-09	7.06756e-07
ENSMUSG00000036199.8	Ndufa13	0.441936	1.2458e-05	0.00125014
ENSMUSG00000025393.12	Atp5b	0.439526	1.77216e-06	0.000230841
ENSMUSG00000023913.17	Pla2g7	0.435859	0.000107601	0.00644987
ENSMUSG00000008348.9	Ubc	0.435595	8.29713e-05	0.00522797
ENSMUSG00000032562.13	Gnai2	0.434921	0.000285746	0.0132706
ENSMUSG00000025135.12	Anapc11	0.434377	0.0117838	0.154396
ENSMUSG00000031622.15	Sin3b	0.433826	0.00340131	0.0742734
ENSMUSG00000020849.13	Ywhae	0.431803	1.98376e-07	3.68138e-05
ENSMUSG00000008036.11	Ap2s1	0.431673	0.0196878	0.195657
ENSMUSG00000038803.7	Ost4	0.431368	0.0170986	0.184422
ENSMUSG00000040952.16	Rps19	0.430242	6.60882e-06	0.000727883
ENSMUSG00000097148.2	Gm3839	0.430055	0.0337182	0.260785
ENSMUSG00000063787.3	Chchd1	0.430047	0.0381394	0.279387
ENSMUSG00000025508.13	Rplp2	0.429988	0.00414533	0.0840669
ENSMUSG00000030246.11	Ldhb	0.428779	0.000825469	0.0287471
ENSMUSG00000020018.6	Snrpf	0.428273	0.0104086	0.146694
ENSMUSG00000022956.10	Atp5o	0.426862	0.0011168	0.0359366
ENSMUSG00000051515.9	Fam181b	0.42615	0.00116149	0.0368494
ENSMUSG00000014232.14	Cluap1	0.425364	0.0311329	0.252462
ENSMUSG00000037601.11	Nme1	0.424119	0.00251515	0.0619504
ENSMUSG00000044894.14	Uqcrq	0.423407	0.00014188	0.00804203
ENSMUSG00000050856.16	Atp5k	0.422147	0.000564976	0.0214993
ENSMUSG00000079941.1	Gm11273	0.421396	0.0426592	0.295966
ENSMUSG00000029581.14	Fscn1	0.419915	0.0365573	0.273765
ENSMUSG00000027566.14	Psma7	0.418373	0.000343548	0.0149648
ENSMUSG00000033047.4	Eif3l	0.417657	0.00749467	0.120154
ENSMUSG00000030706.17	Mrpl48	0.417636	0.0463729	0.300293
ENSMUSG00000045136.5	Tubb2b	0.415884	3.16937e-11	2.3853e-08
ENSMUSG00000030795.18	Fus	0.415392	1.63607e-05	0.00153915
ENSMUSG00000022450.5	Ndufa6	0.414037	0.000595784	0.0222958
ENSMUSG00000036850.4	Mrpl41	0.412899	0.0287069	0.241248
ENSMUSG00000021606.7	Ndufs6	0.41004	9.49161e-05	0.00571479
ENSMUSG00000032330.6	Cox7a2	0.409046	2.79453e-05	0.00224009
ENSMUSG00000006699.17	Cdc42	0.408631	0.00111429	0.0359366
ENSMUSG00000019689.4	1110001J03Rik	0.405552	0.020875	0.200637
ENSMUSG00000020180.9	Snrpd3	0.405089	0.000253258	0.0122971
ENSMUSG00000049775.16	Tmsb4x	0.404638	1.56892e-10	8.54672e-08
ENSMUSG00000025503.5	Taldo1	0.40081	0.00843756	0.129434
ENSMUSG00000008540.11	Mgst1	0.400441	0.0117914	0.154396
ENSMUSG00000030342.8	Cd9	0.398487	3.50865e-08	9.14072e-06
ENSMUSG00000061479.15	Snrpa	0.398322	0.0184422	0.193008
ENSMUSG00000025794.8	Rpl14	0.397331	2.3146e-06	0.000282486
ENSMUSG00000049751.6	Rpl36al	0.394898	0.00278695	0.0650944
ENSMUSG00000028964.14	Park7	0.394876	0.000382338	0.0162878
ENSMUSG00000042745.9	Id1	0.394192	0.0369805	0.27507
ENSMUSG00000020022.16	Ndufa12	0.393467	0.000558478	0.0213526
ENSMUSG00000007836.6	Hnrnpa0	0.392519	0.00267188	0.0637254
ENSMUSG00000073481.9	2021-03-02	0.391838	0.0247222	0.221539
ENSMUSG00000030357.10	Fkbp4	0.390221	0.0474574	0.304353
ENSMUSG00000066551.12	Hmgb1	0.38821	0.0368339	0.274493
ENSMUSG00000060036.13	Rpl3	0.387193	0.000719261	0.0261931
ENSMUSG00000044708.5	Kcnj10	0.386757	0.00446397	0.0875873
ENSMUSG00000024914.16	Drap1	0.386369	0.0179904	0.190731
ENSMUSG00000070493.3	Chchd2	0.3859	1.0955e-05	0.00110752
ENSMUSG00000016319.3	Slc25a5	0.383396	5.83446e-07	8.68565e-05
ENSMUSG00000046432.12	Ngfrap1	0.381798	4.90535e-05	0.00349752
ENSMUSG00000006333.14	Rps9	0.379328	1.05338e-05	0.00107294
ENSMUSG00000047675.15	Rps8	0.3787	0.00191598	0.0518079
ENSMUSG00000028661.8	Epha8	0.374905	0.0241271	0.220249
ENSMUSG00000020440.13	Arf5	0.373665	0.00081624	0.028499
ENSMUSG00000023089.12	Ndufa5	0.372067	0.0136868	0.166591
ENSMUSG00000028266.17	Lmo4	0.370553	0.0218924	0.207687
ENSMUSG00000031633.4	Slc25a4	0.368929	0.000191579	0.00994378
ENSMUSG00000054717.7	Hmgb2	0.368243	0.0158058	0.177093
ENSMUSG00000019874.11	Fabp7	0.365658	1.56485e-05	0.00151422
ENSMUSG00000022890.13	Atp5j	0.365651	0.000203076	0.0102574
ENSMUSG00000060126.14	Tpt1	0.364909	1.98947e-06	0.000254258
ENSMUSG00000029819.6	Npy	0.364199	0.0461025	0.299394
ENSMUSG00000019432.15	Ddx39b	0.361334	0.00568684	0.10177
ENSMUSG00000067847.13	Romo1	0.359471	0.00028633	0.0132706
ENSMUSG00000015671.10	Psma2	0.358889	0.00159374	0.045937
ENSMUSG00000039001.12	Rps21	0.356506	0.000548827	0.0211822
ENSMUSG00000020267.6	Hint1	0.353192	0.00113745	0.0362567
ENSMUSG00000033938.5	Ndufb7	0.350491	0.0153808	0.174364
ENSMUSG00000030007.8	Cct7	0.349237	0.00932141	0.13696
ENSMUSG00000021040.15	Slirp	0.344541	0.00728536	0.117634
ENSMUSG00000070319.5	Eif3g	0.344467	0.0364127	0.273136
ENSMUSG00000057278.8	Snrpg	0.343616	0.000603668	0.0225286
ENSMUSG00000064373.11	Sepp1	0.341747	0.0140924	0.166734
ENSMUSG00000073616.10	Myeov2	0.341441	0.0152588	0.17356
ENSMUSG00000063457.14	Rps15	0.341398	0.000115763	0.00687827
ENSMUSG00000079435.9	Rpl36a	0.341266	0.00553427	0.0996979
ENSMUSG00000031231.4	Cox7b	0.340169	0.00672059	0.11409
ENSMUSG00000074637.7	Sox2	0.339908	0.0372547	0.276088
ENSMUSG00000020873.13	Slc35b1	0.337743	0.00913935	0.135312
ENSMUSG00000047945.6	Marcksl1	0.336593	0.000219683	0.0108615
ENSMUSG00000005732.14	Ranbp1	0.336436	0.00862051	0.131481
ENSMUSG00000025577.7	Cbx2	0.336043	0.0424472	0.295966
ENSMUSG00000031839.6	Hsbp1	0.335088	0.00184031	0.0506721
ENSMUSG00000040824.3	Snrpd2	0.334873	0.0144748	0.168615
ENSMUSG00000020219.6	Timm13	0.334692	0.0106591	0.148017
ENSMUSG00000000088.6	Cox5a	0.331267	0.000277722	0.0131549
ENSMUSG00000058135.12	Gstm1	0.330906	0.0408014	0.289694
ENSMUSG00000054428.12	Atpif1	0.330315	0.00154834	0.0450114
ENSMUSG00000063480.7	Nhp2l1	0.328759	0.0318227	0.25464
ENSMUSG00000021546.17	Hnrnpk	0.328595	0.000725773	0.0262889
ENSMUSG00000004558.14	Ndrg2	0.328539	0.0115238	0.152902
ENSMUSG00000018593.12	Sparc	0.325529	7.72373e-05	0.00493554
ENSMUSG00000074884.12	Serf2	0.323001	0.00720332	0.117147
ENSMUSG00000029309.7	Sparcl1	0.322619	8.10494e-05	0.00515482
ENSMUSG00000030751.18	Psma1	0.322426	0.0144755	0.168615
ENSMUSG00000071644.10	Eef1g	0.319773	0.0279793	0.237452
ENSMUSG00000021660.14	Btf3	0.318084	0.00106242	0.0345976
ENSMUSG00000043716.13	Rpl7	0.314673	0.00595726	0.104673
ENSMUSG00000063200.3	Nol7	0.31273	0.0116112	0.153455
ENSMUSG00000029632.7	Ndufa4	0.312234	0.00367277	0.0777059
ENSMUSG00000037152.11	Ndufc1	0.311974	0.030257	0.249268
ENSMUSG00000036752.4	Tubb4b	0.311251	0.00218546	0.0568261
ENSMUSG00000074656.12	Eif2s2	0.308963	0.0106153	0.14788
ENSMUSG00000005447.12	Pafah1b3	0.308529	0.0248939	0.221539
ENSMUSG00000022193.6	Psmb5	0.307307	0.00275338	0.0647569
ENSMUSG00000020277.9	Pfkl	0.306345	0.0206899	0.199749
ENSMUSG00000057113.13	Npm1	0.305164	0.00262885	0.0629205
ENSMUSG00000090841.1	Myl6	0.304289	0.00241906	0.0605748
ENSMUSG00000023904.10	Hcfc1r1	0.30109	0.0490975	0.30936
ENSMUSG00000005161.15	Prdx2	0.299837	0.000206291	0.0103123
ENSMUSG00000028790.13	Khdrbs1	0.297172	0.0315685	0.253803
ENSMUSG00000018770.9	Atp5g3	0.295941	0.0482544	0.306237
ENSMUSG00000062270.13	Morf4l1	0.295572	0.0424821	0.295966
ENSMUSG00000034024.7	Cct2	0.29209	0.0425351	0.295966
ENSMUSG00000057841.5	Rpl32	0.289587	4.65552e-05	0.00339638
ENSMUSG00000036309.14	Skp1a	0.289477	0.0105179	0.147197
ENSMUSG00000031422.16	Morf4l2	0.288657	0.0479027	0.305239
ENSMUSG00000030744.13	Rps3	0.288101	0.000473046	0.0191867
ENSMUSG00000026281.15	Dtymk	0.285668	0.0126799	0.160387
ENSMUSG00000018286.6	Psmb6	0.285556	0.0249867	0.221539
ENSMUSG00000019179.10	Mdh2	0.285486	0.0462992	0.300247
ENSMUSG00000007892.7	Rplp1	0.284714	0.00127659	0.0395743
ENSMUSG00000025487.15	Psmd13	0.283744	0.0386217	0.281598
ENSMUSG00000041697.8	Cox6a1	0.280757	0.00160608	0.0461944
ENSMUSG00000027797.15	Dclk1	0.28008	0.0151759	0.172908
ENSMUSG00000042541.10	Shfm1	0.277989	0.0177121	0.188636
ENSMUSG00000031818.12	Cox4i1	0.275448	0.000171554	0.00916963
ENSMUSG00000069744.7	Psmb3	0.271551	0.0141265	0.166938
ENSMUSG00000055302.5	Mrfap1	0.270081	0.0122435	0.157081
ENSMUSG00000008683.16	Rps15a	0.269136	0.011265	0.150797
ENSMUSG00000061904.12	Slc25a3	0.264536	0.0101999	0.145604
ENSMUSG00000046516.10	Cox17	0.26439	0.0237618	0.21809
ENSMUSG00000016541.9	Atxn10	0.263132	0.0206195	0.199666
ENSMUSG00000027618.17	Nfs1	0.259015	0.0289669	0.242381
ENSMUSG00000028798.16	Eif3i	0.257112	0.038965	0.282127
ENSMUSG00000033543.17	Gtf2a2	0.256234	0.0461235	0.299394
ENSMUSG00000060743.12	H3f3a	0.250211	0.000297566	0.0136124
ENSMUSG00000046160.6	Olig1	0.249347	0.0292687	0.244214
ENSMUSG00000022108.7	Itm2b	0.247163	0.013581	0.166048
ENSMUSG00000039221.10	Rpl22l1	0.245409	0.00919349	0.135669
ENSMUSG00000030120.14	Mlf2	0.244438	0.0163962	0.180491
ENSMUSG00000020372.15	Rack1	0.240547	0.0149253	0.17135
ENSMUSG00000007872.3	Id3	0.236533	0.0252506	0.222123
ENSMUSG00000068748.7	Ptprz1	0.236065	0.0287632	0.241422
ENSMUSG00000072235.5	Tuba1a	0.235744	1.92911e-05	0.0017307
ENSMUSG00000028081.6	Rps3a1	0.234777	0.0368091	0.274493
ENSMUSG00000022285.16	Ywhaz	0.234705	0.0231029	0.215103
ENSMUSG00000020585.4	Laptm4a	0.234292	0.00367679	0.0777059
ENSMUSG00000042747.12	Krtcap2	0.232581	0.0445807	0.295966
ENSMUSG00000067786.16	Nnat	0.231114	0.016434	0.180621
ENSMUSG00000073676.4	Hspe1	0.22869	0.0104746	0.146904
ENSMUSG00000037710.8	Cisd1	0.223658	0.0460137	0.298968
ENSMUSG00000029430.13	Ran	0.221884	0.0148899	0.171299
ENSMUSG00000030432.12	Rpl28	0.221314	0.00706394	0.116418
ENSMUSG00000031848.15	Lsm4	0.214582	0.0347935	0.265249
ENSMUSG00000034265.7	Zdhhc14	0.21098	0.0458269	0.298089
ENSMUSG00000003970.8	Rpl8	0.209202	0.0100187	0.143623
ENSMUSG00000003429.11	Rps11	0.206688	0.0345005	0.263992
ENSMUSG00000022452.14	Smdt1	0.202759	0.0411226	0.290907
ENSMUSG00000020358.17	Hnrnpab	0.199145	0.0440006	0.295966
ENSMUSG00000044709.6	Gemin7	0.196368	0.0465765	0.300749
ENSMUSG00000000563.17	Atp5f1	0.196302	0.0232143	0.215271
ENSMUSG00000001911.16	Nfix	0.168027	0.0358449	0.270826
ENSMUSG00000025781.14	Atp5c1	0.165627	0.0110502	0.150298
ENSMUSG00000028936.15	Rpl22	0.164079	0.0316884	0.254315
ENSMUSG00000022528.7	Hes1	0.147966	0.0446399	0.295966
ENSMUSG00000030876.7	Mettl9	0.130219	0.0316232	0.254092
ENSMUSG00000031990.14	Jam3	0.097658	0.0281027	0.23798
ENSMUSG00000038065.13	Mturn	0.086533	0.0294919	0.244799
ENSMUSG00000002985.16	Apoe	0.080731	0.0316636	0.254266
ENSMUSG00000054728.16	Phactr1	0.068558	0.0189223	0.193875
ENSMUSG00000021686.4	Ap3b1	0.019812	0.0347041	0.264717
ENSMUSG00000033021.16	Gmppa	-0.044833	0.0114671	0.152598
ENSMUSG00000055782.8	Abcd2	-0.049806	0.0258437	0.225874
ENSMUSG00000024222.16	Fkbp5	-0.055386	0.0496596	0.311037
ENSMUSG00000014470.4	Rnf166	-0.079051	0.0343985	0.263992
ENSMUSG00000029802.13	Abcg2	-0.089151	0.0281805	0.238303
ENSMUSG00000021930.14	Spryd7	-0.08931	0.0189854	0.194041
ENSMUSG00000015790.16	Surf1	-0.093413	0.0128148	0.161249
ENSMUSG00000029179.14	Zcchc4	-0.103747	0.0161925	0.179653
ENSMUSG00000022883.10	Robo1	-0.107652	0.0449068	0.295966
ENSMUSG00000026634.16	Angel2	-0.114815	0.02763	0.235429
ENSMUSG00000040731.13	Eif4h	-0.130767	0.0429971	0.295966
ENSMUSG00000062075.13	Lmnb2	-0.133516	0.0479723	0.305395
ENSMUSG00000001127.12	Araf	-0.137923	0.0474938	0.304353
ENSMUSG00000027378.16	Nphp1	-0.139287	0.030988	0.252432
ENSMUSG00000072501.4	Phf20l1	-0.144135	0.0227635	0.213115
ENSMUSG00000027330.16	Cdc25b	-0.149347	0.0157323	0.176515
ENSMUSG00000039095.8	En2	-0.151096	0.0114851	0.152688
ENSMUSG00000062825.15	Actg1	-0.17442	0.00972619	0.140921
ENSMUSG00000029283.17	Cdc7	-0.18837	0.0405327	0.288542
ENSMUSG00000028653.16	Trit1	-0.190254	0.0451665	0.295966
ENSMUSG00000022462.6	Slc38a2	-0.192015	0.0167444	0.182052
ENSMUSG00000009535.13	Rnmt	-0.193942	0.0364971	0.273466
ENSMUSG00000031134.16	Rbmx	-0.197439	0.027075	0.232982
ENSMUSG00000026020.9	Nop58	-0.198167	0.0304665	0.250228
ENSMUSG00000038712.16	Fam63a	-0.19981	0.0240147	0.219371
ENSMUSG00000020156.16	Mum1	-0.200499	0.0439139	0.295966
ENSMUSG00000020362.13	Cnot6	-0.201907	0.016527	0.180621
ENSMUSG00000030956.15	Fam53b	-0.205488	0.0473556	0.303897
ENSMUSG00000055629.5	B4galnt4	-0.213207	0.00245674	0.0610008
ENSMUSG00000047731.17	Wbp1l	-0.21449	0.0251409	0.221689
ENSMUSG00000030315.15	Vgll4	-0.218094	0.0478324	0.305221
ENSMUSG00000031386.14	Hcfc1	-0.227098	0.0454611	0.296855
ENSMUSG00000021474.8	Sfxn1	-0.228063	0.0429651	0.295966
ENSMUSG00000063873.10	Slc24a3	-0.231182	0.0395013	0.284103
ENSMUSG00000022255.15	Mtdh	-0.235089	0.0487844	0.308247
ENSMUSG00000074738.2	B930041F14Rik	-0.24138	0.0123887	0.158032
ENSMUSG00000062380.3	Tubb3	-0.241466	0.0156269	0.175974
ENSMUSG00000021738.4	Atxn7	-0.241784	0.00483067	0.0916683
ENSMUSG00000062901.2	Klhl24	-0.243098	0.0131731	0.163817
ENSMUSG00000062604.11	Srpk2	-0.243836	0.0224687	0.211085
ENSMUSG00000063229.15	Ldha	-0.244386	0.0216853	0.206155
ENSMUSG00000041879.13	Ipo9	-0.246599	0.0427703	0.295966
ENSMUSG00000027499.12	Pkia	-0.247296	0.0200846	0.197545
ENSMUSG00000038150.7	Ormdl3	-0.251544	0.0400487	0.286755
ENSMUSG00000037876.16	Jmjd1c	-0.254274	0.0154991	0.174826
ENSMUSG00000040618.6	Pck2	-0.256327	0.00521343	0.0971477
ENSMUSG00000057594.12	Arl16	-0.266709	0.0276288	0.235429
ENSMUSG00000022122.14	Ednrb	-0.274223	0.0163584	0.180315
ENSMUSG00000017670.16	Elmo2	-0.274612	0.0296312	0.24548
ENSMUSG00000016559.14	H3f3b	-0.279835	2.10234e-08	5.69608e-06
ENSMUSG00000003585.13	Sec14l2	-0.281676	0.0450514	0.295966
ENSMUSG00000026229.17	Psmd1	-0.282668	0.0183016	0.192318
ENSMUSG00000020134.13	Peli1	-0.288196	0.0432263	0.295966
ENSMUSG00000016477.17	E2f3	-0.289455	0.0318879	0.254859
ENSMUSG00000026782.15	Abi2	-0.289472	0.0111172	0.150552
ENSMUSG00000028488.15	Sh3gl2	-0.290611	0.00991897	0.142797
ENSMUSG00000076432.12	Ywhaq	-0.292323	0.00188903	0.0515941
ENSMUSG00000042406.7	Atf4	-0.296662	0.0438676	0.295966
ENSMUSG00000026708.16	Cenpl	-0.297605	0.0311599	0.252466
ENSMUSG00000007850.16	Hnrnph1	-0.298427	0.0265368	0.230445
ENSMUSG00000036438.12	Calm2	-0.299642	0.0187687	0.193814
ENSMUSG00000027472.14	Pdrg1	-0.309038	0.0187848	0.193814
ENSMUSG00000031314.18	Taf1	-0.309743	0.0112508	0.150797
ENSMUSG00000020150.13	Gamt	-0.310481	0.0181178	0.191452
ENSMUSG00000003031.14	Cdkn1b	-0.313994	0.0232657	0.215271
ENSMUSG00000004788.11	Eif2b2	-0.315863	0.0248766	0.221539
ENSMUSG00000026965.12	Anapc2	-0.315923	0.0244255	0.221539
ENSMUSG00000025982.13	Sf3b1	-0.321802	0.0205726	0.199583
ENSMUSG00000024498.15	Tcerg1	-0.324822	0.0198162	0.196092
ENSMUSG00000034190.8	Chmp7	-0.327979	0.00844612	0.129434
ENSMUSG00000027828.12	Ssr3	-0.328183	0.020294	0.198509
ENSMUSG00000031875.6	Cmtm3	-0.33001	0.0496197	0.311037
ENSMUSG00000028106.13	Rprd2	-0.336209	0.0267595	0.231341
ENSMUSG00000000605.9	Clcn4	-0.336248	0.0423344	0.295966
ENSMUSG00000030499.9	Kctd15	-0.33626	0.0324373	0.257729
ENSMUSG00000052459.13	Atp6v1a	-0.336822	0.0357945	0.270625
ENSMUSG00000025576.17	Rbfox3	-0.34247	0.0375223	0.277433
ENSMUSG00000020694.16	Tlk2	-0.344159	0.0476155	0.304555
ENSMUSG00000003410.7	Elavl3	-0.344409	0.0318393	0.25464
ENSMUSG00000029559.15	2210016L21Rik	-0.345662	0.00880877	0.133044
ENSMUSG00000040225.15	Prrc2c	-0.34713	0.0183018	0.192318
ENSMUSG00000017776.15	Crk	-0.347418	0.0177092	0.188636
ENSMUSG00000028657.14	Ppt1	-0.347708	0.0315194	0.253559
ENSMUSG00000026842.16	Abl1	-0.350246	0.0230992	0.215103
ENSMUSG00000020923.17	Ubtf	-0.351699	0.0183132	0.192318
ENSMUSG00000021375.9	Kif13a	-0.352106	0.0348506	0.265535
ENSMUSG00000052516.17	Robo2	-0.352537	0.0210955	0.201965
ENSMUSG00000068917.12	Clk2	-0.355671	0.0457183	0.298049
ENSMUSG00000005034.15	Prkacb	-0.360669	0.0391908	0.282655
ENSMUSG00000039953.13	Clstn1	-0.360892	0.0187322	0.193814
ENSMUSG00000049804.9	Armcx4	-0.361706	0.014896	0.171299
ENSMUSG00000022884.14	Eif4a2	-0.365375	0.0127902	0.161249
ENSMUSG00000044254.6	Pcsk9	-0.365389	0.00867254	0.13186
ENSMUSG00000045071.13	E130308A19Rik	-0.366509	0.0349865	0.266271
ENSMUSG00000020946.13	Gosr2	-0.368556	0.0330309	0.260424
ENSMUSG00000038127.14	Ccdc50	-0.370363	0.0298874	0.246731
ENSMUSG00000016624.15	Phf21b	-0.371172	0.0487415	0.308247
ENSMUSG00000021087.17	Rtn1	-0.374281	0.00558925	0.100421
ENSMUSG00000021377.14	Dek	-0.374562	0.0131807	0.163817
ENSMUSG00000006498.16	Ptbp1	-0.375586	0.0317137	0.254367
ENSMUSG00000033940.8	Brk1	-0.380464	0.0375899	0.277546
ENSMUSG00000021731.9	Mrps30	-0.381816	0.0320359	0.255589
ENSMUSG00000018583.5	G3bp1	-0.382836	0.0137095	0.166717
ENSMUSG00000030029.14	Lrig1	-0.383266	0.0147592	0.170454
ENSMUSG00000063870.12	Chd4	-0.384524	0.0108404	0.148789
ENSMUSG00000029328.15	Hnrnpdl	-0.386173	0.000147805	0.00820622
ENSMUSG00000066705.6	Fxyd6	-0.391156	0.00245858	0.0610008
ENSMUSG00000031342.17	Gpm6b	-0.392049	0.0138413	0.166734
ENSMUSG00000020091.14	Eif4ebp2	-0.395347	0.00490483	0.0925428
ENSMUSG00000024835.14	Coro1b	-0.396325	0.0153059	0.173951
ENSMUSG00000026113.17	Inpp4a	-0.397123	0.0425421	0.295966
ENSMUSG00000071172.12	Srsf3	-0.397667	0.00448141	0.0876008
ENSMUSG00000029840.8	Mtpn	-0.399363	0.0251272	0.221689
ENSMUSG00000005417.17	Mprip	-0.399438	0.0203635	0.198819
ENSMUSG00000029546.12	Uncx	-0.401253	0.0367264	0.274425
ENSMUSG00000032254.9	Kif23	-0.401441	0.00180628	0.050349
ENSMUSG00000029577.13	Ube3b	-0.402076	0.0235236	0.216933
ENSMUSG00000032469.12	Dbr1	-0.40237	0.0112985	0.150947
ENSMUSG00000020491.15	2810021J22Rik	-0.402657	0.0351464	0.267337
ENSMUSG00000020368.15	Canx	-0.403638	0.0109811	0.149809
ENSMUSG00000022858.15	Tra2b	-0.40481	0.010961	0.149686
ENSMUSG00000026097.9	Ormdl1	-0.405018	0.0197533	0.195955
ENSMUSG00000045294.11	Insig1	-0.406286	0.0445657	0.295966
ENSMUSG00000074748.3	Atxn7l3b	-0.406834	0.00884041	0.1331
ENSMUSG00000022961.17	Son	-0.406984	0.00106586	0.0346264
ENSMUSG00000040690.15	Col16a1	-0.407686	0.0124618	0.158528
ENSMUSG00000059119.9	Nap1l4	-0.409474	0.0495051	0.311037
ENSMUSG00000055436.18	Srsf11	-0.410266	0.00642214	0.110407
ENSMUSG00000004892.13	Bcan	-0.410312	0.0162522	0.179845
ENSMUSG00000049354.8	Dcaf7	-0.412369	0.0170535	0.184375
ENSMUSG00000040462.12	Os9	-0.412855	0.0182224	0.192108
ENSMUSG00000000305.12	Cdh4	-0.415167	0.0115008	0.152747
ENSMUSG00000031431.13	Tsc22d3	-0.416739	0.0118916	0.154602
ENSMUSG00000022687.11	Boc	-0.420056	0.0425348	0.295966
ENSMUSG00000041923.15	Nol4	-0.421331	0.0234615	0.216507
ENSMUSG00000045441.5	Gprin3	-0.42265	0.0314641	0.253415
ENSMUSG00000028399.17	Ptprd	-0.423333	0.0140778	0.166734
ENSMUSG00000006304.14	Arpc2	-0.423473	0.01574	0.176515
ENSMUSG00000031517.8	Gpm6a	-0.424098	0.00634981	0.109441
ENSMUSG00000036202.15	Rif1	-0.424677	0.039559	0.2843
ENSMUSG00000038990.14	Cables2	-0.425378	0.0104264	0.146694
ENSMUSG00000052833.9	Sae1	-0.426204	0.0167366	0.182052
ENSMUSG00000028248.15	Pnisr	-0.430025	0.0194511	0.195043
ENSMUSG00000029629.16	Phf14	-0.43324	0.0232296	0.215271
ENSMUSG00000034432.11	Cops8	-0.434425	0.0120272	0.155764
ENSMUSG00000021282.16	Eif5	-0.434831	0.0132012	0.16392
ENSMUSG00000040688.16	Tbl3	-0.435424	0.0234022	0.216255
ENSMUSG00000066278.6	Vps37b	-0.436222	0.00747093	0.119916
ENSMUSG00000060802.8	B2m	-0.438447	0.0159568	0.177915
ENSMUSG00000020723.3	Cacng4	-0.438668	0.0172028	0.185335
ENSMUSG00000040356.16	Skiv2l	-0.441341	0.0165762	0.180804
ENSMUSG00000045624.15	Esf1	-0.441564	0.00821231	0.126483
ENSMUSG00000025485.13	Ric8a	-0.444169	0.0134328	0.165019
ENSMUSG00000025940.6	Tmem70	-0.444214	0.0478598	0.305239
ENSMUSG00000028560.11	Usp1	-0.445145	0.0199526	0.196866
ENSMUSG00000001761.7	Smo	-0.446932	0.0288234	0.241778
ENSMUSG00000057406.16	Whsc1	-0.448687	0.00880732	0.133044
ENSMUSG00000026878.16	Rab14	-0.448801	0.021371	0.204026
ENSMUSG00000022351.14	Sqle	-0.449254	0.00983098	0.141832
ENSMUSG00000023572.16	Ccndbp1	-0.449412	0.0163184	0.180059
ENSMUSG00000024054.13	Smchd1	-0.450428	0.0263598	0.229349
ENSMUSG00000022760.15	Thap7	-0.451433	0.0293511	0.244455
ENSMUSG00000007817.14	Zmiz1	-0.45241	0.00954153	0.138839
ENSMUSG00000032740.16	Ccdc88a	-0.452965	0.0360589	0.271685
ENSMUSG00000055373.8	Fut9	-0.453159	0.0482238	0.306237
ENSMUSG00000027770.5	Dhx36	-0.454666	0.0394797	0.284103
ENSMUSG00000032525.14	Nktr	-0.456556	0.0337176	0.260785
ENSMUSG00000025147.7	Mob2	-0.456811	0.00951559	0.138839
ENSMUSG00000031812.16	Map1lc3b	-0.456948	0.00535801	0.0984588
ENSMUSG00000031428.11	Zcchc18	-0.457034	0.0195883	0.195494
ENSMUSG00000000184.12	Ccnd2	-0.457549	0.000629212	0.0234174
ENSMUSG00000042436.12	Mfap4	-0.458497	0.00409066	0.0832076
ENSMUSG00000067199.4	Frat1	-0.458778	0.0207314	0.199749
ENSMUSG00000032096.15	Arcn1	-0.46045	0.0159152	0.177744
ENSMUSG00000020570.14	Sypl	-0.460989	0.0489658	0.308961
ENSMUSG00000029482.4	Aacs	-0.461366	0.0280212	0.237549
ENSMUSG00000026683.14	Nuf2	-0.461591	0.0279922	0.237452
ENSMUSG00000028614.14	Ndc1	-0.462303	0.0477303	0.304857
ENSMUSG00000021495.8	Fam193b	-0.46303	0.0305142	0.250228
ENSMUSG00000021250.13	Fos	-0.463473	0.00306348	0.0697383
ENSMUSG00000025959.13	Klf7	-0.464516	0.00354579	0.0762457
ENSMUSG00000061665.6	Cd2ap	-0.46727	0.040296	0.288068
ENSMUSG00000032030.16	Cul5	-0.469307	0.0370331	0.27507
ENSMUSG00000000787.12	Ddx3x	-0.470241	0.00976213	0.14129
ENSMUSG00000029560.12	Snx8	-0.470495	0.0402149	0.287792
ENSMUSG00000056763.16	Cspp1	-0.471255	0.0190892	0.194154
ENSMUSG00000060992.8	Copz1	-0.472	0.0403427	0.288251
ENSMUSG00000055022.14	Cntn1	-0.472099	0.014618	0.169401
ENSMUSG00000025571.13	Tnrc6c	-0.47449	0.0269528	0.232475
ENSMUSG00000056531.11	Ccdc18	-0.47606	0.0341842	0.263421
ENSMUSG00000029461.16	Fam168a	-0.476759	0.030384	0.249913
ENSMUSG00000002265.16	Peg3	-0.477196	0.0390293	0.28229
ENSMUSG00000033577.18	Myo6	-0.477475	0.0188961	0.193875
ENSMUSG00000066324.2	Impad1	-0.478637	0.0123378	0.15768
ENSMUSG00000023284.15	Zfp605	-0.479041	0.0195401	0.195357
ENSMUSG00000016181.9	Diexf	-0.479243	0.0452678	0.295966
ENSMUSG00000071337.11	Tia1	-0.479259	0.00685638	0.11524
ENSMUSG00000038628.8	Polr3k	-0.47939	0.00773766	0.122886
ENSMUSG00000021548.10	Ccnh	-0.48019	0.0264345	0.229771
ENSMUSG00000051768.9	Xrcc1	-0.483357	0.0121291	0.156021
ENSMUSG00000019564.12	Arid3a	-0.48397	0.040481	0.288542
ENSMUSG00000040659.3	Efhd2	-0.484522	0.0433863	0.295966
ENSMUSG00000054302.15	Eapp	-0.484598	0.0495909	0.311037
ENSMUSG00000026923.15	Notch1	-0.486808	0.0344423	0.263992
ENSMUSG00000066357.6	Wdr6	-0.486819	0.0043328	0.0863183
ENSMUSG00000059791.14	Nrm	-0.486828	0.0190467	0.194151
ENSMUSG00000091337.3	Eid1	-0.487329	0.0117601	0.154396
ENSMUSG00000015880.13	Ncapg	-0.489285	0.0373335	0.276521
ENSMUSG00000021427.9	Ssr1	-0.49022	0.00707876	0.116447
ENSMUSG00000058444.7	Map2k5	-0.49185	0.0291085	0.243415
ENSMUSG00000027397.14	Slc20a1	-0.492334	0.0207184	0.199749
ENSMUSG00000061111.8	Fam195b	-0.494349	0.0105837	0.147811
ENSMUSG00000024304.14	Cdh2	-0.494368	0.00179936	0.050349
ENSMUSG00000037364.11	Srrt	-0.497245	0.0251684	0.221689
ENSMUSG00000038025.7	Phf2	-0.497382	0.0270903	0.232982
ENSMUSG00000062209.15	Erbb4	-0.497819	0.0190771	0.194154
ENSMUSG00000037236.14	Matr3	-0.497983	0.00736389	0.118478
ENSMUSG00000025371.12	Chmp6	-0.498122	0.0410299	0.290707
ENSMUSG00000028565.18	Nfia	-0.498204	0.000142572	0.00804761
ENSMUSG00000020262.15	Adarb1	-0.498755	0.032272	0.256805
ENSMUSG00000032477.13	Cdc25a	-0.499224	0.0295089	0.244799
ENSMUSG00000006024.13	Napa	-0.499707	0.0157169	0.176515
ENSMUSG00000026424.8	Gpr37l1	-0.500866	0.0224212	0.210824
ENSMUSG00000018199.8	Trove2	-0.500907	0.0229541	0.214159
ENSMUSG00000022391.15	Rangap1	-0.501996	0.00260624	0.0627118
ENSMUSG00000021036.10	Sptlc2	-0.502236	0.0388615	0.281919
ENSMUSG00000046182.8	Gsg1l	-0.502429	0.0133464	0.164666
ENSMUSG00000035960.13	Apex1	-0.502661	0.040486	0.288542
ENSMUSG00000009418.15	Nav1	-0.503849	0.00565717	0.101373
ENSMUSG00000038264.7	Sema7a	-0.504488	0.0276135	0.235429
ENSMUSG00000028161.17	Ppp3ca	-0.504912	0.00125086	0.0390622
ENSMUSG00000063316.13	Rpl27	-0.505481	0.0246567	0.221539
ENSMUSG00000015755.16	Tab2	-0.505809	0.00761094	0.121478
ENSMUSG00000061244.13	Exoc5	-0.506513	0.0229932	0.214376
ENSMUSG00000020807.14	4933427D14Rik	-0.507338	0.0307401	0.251471
ENSMUSG00000037795.14	N4bp2	-0.507526	0.0337459	0.260785
ENSMUSG00000038733.13	Wdr26	-0.507576	0.00714959	0.116596
ENSMUSG00000024968.13	Rcor2	-0.509732	0.00439075	0.0869613
ENSMUSG00000031360.14	Ctps2	-0.510089	0.0200943	0.197545
ENSMUSG00000051391.9	Ywhag	-0.510257	0.0165011	0.180621
ENSMUSG00000021254.8	Gpatch2l	-0.511989	0.040481	0.288542
ENSMUSG00000021143.9	Pacs2	-0.51217	0.0258142	0.225762
ENSMUSG00000063077.14	Kif1b	-0.512408	0.00785786	0.123463
ENSMUSG00000026987.16	Baz2b	-0.512991	0.00355407	0.0763026
ENSMUSG00000036333.10	Kidins220	-0.515181	0.0154345	0.174534
ENSMUSG00000079065.3	BC005561	-0.516761	0.0235862	0.217214
ENSMUSG00000027433.5	Xrn2	-0.517627	0.0293592	0.244455
ENSMUSG00000040209.12	Zfp704	-0.51842	0.0249381	0.221539
ENSMUSG00000032058.14	Ppp2r1b	-0.518547	0.0187146	0.193814
ENSMUSG00000022636.13	Alcam	-0.519248	0.00318513	0.0714387
ENSMUSG00000020994.4	Pnn	-0.519503	0.0121373	0.156021
ENSMUSG00000031511.15	Arhgef7	-0.519995	0.0229322	0.214159
ENSMUSG00000030541.16	Idh2	-0.52003	0.0120984	0.156021
ENSMUSG00000037278.9	Tmem97	-0.520051	0.0145952	0.169401
ENSMUSG00000020142.12	Slc1a4	-0.520693	0.0238059	0.218347
ENSMUSG00000029730.16	Mcm7	-0.521937	0.0149623	0.17163
ENSMUSG00000002107.18	Celf2	-0.523194	0.000569679	0.0216162
ENSMUSG00000029110.13	Rnf4	-0.524128	0.0468578	0.301589
ENSMUSG00000039660.16	D2Wsu81e	-0.525193	0.045832	0.298089
ENSMUSG00000023495.12	Pcbp4	-0.525769	0.00454196	0.0878673
ENSMUSG00000028995.14	Fam126a	-0.527137	0.025002	0.221539
ENSMUSG00000047371.7	Zfp768	-0.527967	0.0304021	0.249913
ENSMUSG00000037266.18	Rsrp1	-0.528441	0.00527912	0.0981019
ENSMUSG00000047832.8	Cdca4	-0.529089	0.04635	0.300289
ENSMUSG00000030629.15	Zfand6	-0.529641	0.0353332	0.268457
ENSMUSG00000034083.16	Ccdc174	-0.529809	0.0407404	0.289413
ENSMUSG00000026411.17	Tmem9	-0.530356	0.0278652	0.236671
ENSMUSG00000024150.11	Mcfd2	-0.530398	0.0331555	0.260424
ENSMUSG00000030374.15	Strn4	-0.530924	0.0199932	0.197124
ENSMUSG00000031799.9	Tpm4	-0.53262	0.0196776	0.195657
ENSMUSG00000024589.15	Nedd4l	-0.532882	0.0237563	0.21809
ENSMUSG00000022536.13	Glyr1	-0.533595	0.00461516	0.0886832
ENSMUSG00000040033.15	Stat2	-0.535312	0.0158466	0.177123
ENSMUSG00000059495.13	Arhgef12	-0.535316	0.023126	0.21517
ENSMUSG00000030753.15	Prkrir	-0.536219	0.0169892	0.184122
ENSMUSG00000008575.17	Nfib	-0.537061	3.35972e-07	5.5505e-05
ENSMUSG00000030204.10	Ddx47	-0.537416	0.0388528	0.281919
ENSMUSG00000035397.8	Klf16	-0.538386	0.0464828	0.300574
ENSMUSG00000025578.9	Cbx8	-0.538407	0.0274912	0.234819
ENSMUSG00000005397.7	Nid1	-0.538896	0.00103856	0.0340662
ENSMUSG00000029014.14	Dnajc2	-0.542976	0.0234408	0.216464
ENSMUSG00000090000.1	Ier3ip1	-0.543285	0.0293542	0.244455
ENSMUSG00000033502.14	Cdc14a	-0.543986	0.0262794	0.228797
ENSMUSG00000020577.15	Tspan13	-0.544132	0.00446762	0.0875873
ENSMUSG00000067873.11	Htatsf1	-0.544695	0.011806	0.154396
ENSMUSG00000030067.17	Foxp1	-0.545118	0.0185738	0.193564
ENSMUSG00000062175.13	Tgif2	-0.54572	0.0404709	0.288542
ENSMUSG00000024515.13	Smad4	-0.546083	0.00540435	0.0984588
ENSMUSG00000025702.15	2021-03-08	-0.546619	0.0243583	0.221539
ENSMUSG00000021288.18	Klc1	-0.548005	0.0238304	0.218424
ENSMUSG00000027180.12	Fbxo3	-0.549729	0.00238869	0.0601479
ENSMUSG00000029034.9	Cpsf3l	-0.549745	0.0417633	0.293448
ENSMUSG00000031060.16	Rbm10	-0.54994	0.033421	0.260785
ENSMUSG00000044252.17	Osbpl1a	-0.550584	0.0143171	0.167677
ENSMUSG00000042032.13	Mat2b	-0.551237	0.0413044	0.291281
ENSMUSG00000027893.14	Ahcyl1	-0.551527	0.00821621	0.126483
ENSMUSG00000024120.12	Lrpprc	-0.552698	0.0214555	0.204429
ENSMUSG00000037242.8	Clic4	-0.553622	0.0032947	0.0731693
ENSMUSG00000071516.2	Hist1h2ai	-0.553643	0.0349022	0.265779
ENSMUSG00000053293.9	Pom121	-0.554546	0.00240714	0.0604164
ENSMUSG00000038416.15	Cdc16	-0.555087	0.00274745	0.0647569
ENSMUSG00000028126.16	Pip5k1a	-0.555314	0.0363096	0.273061
ENSMUSG00000068923.14	Syt11	-0.555672	0.00145422	0.0438761
ENSMUSG00000023018.4	Smarcd1	-0.555895	0.00459744	0.088468
ENSMUSG00000018974.7	Sart3	-0.556515	0.0365941	0.27389
ENSMUSG00000049470.13	Aff4	-0.557291	0.0352319	0.267837
ENSMUSG00000069844.12	Sco1	-0.557329	0.0400479	0.286755
ENSMUSG00000003848.14	Nob1	-0.557774	0.017729	0.188668
ENSMUSG00000058655.8	Eif4b	-0.557992	0.00271747	0.0643593
ENSMUSG00000029202.12	Pds5a	-0.558071	0.0357614	0.270625
ENSMUSG00000032534.16	Cep63	-0.558368	0.0184503	0.193008
ENSMUSG00000048170.14	Mcmbp	-0.558609	0.00673574	0.114204
ENSMUSG00000048001.7	Hes5	-0.558873	0.00102029	0.0336298
ENSMUSG00000038070.15	Cntln	-0.561532	0.041215	0.290984
ENSMUSG00000029404.15	Arl6ip4	-0.562614	0.00308371	0.069975
ENSMUSG00000020810.5	Cygb	-0.562691	0.0267386	0.231341
ENSMUSG00000038612.16	Mcl1	-0.563602	0.0467879	0.301589
ENSMUSG00000031996.16	Aplp2	-0.566492	0.0476682	0.304748
ENSMUSG00000020257.12	Wdr82	-0.567437	0.00483142	0.0916683
ENSMUSG00000025413.13	Ttc4	-0.568492	0.0391222	0.282655
ENSMUSG00000020706.13	Ftsj3	-0.568534	0.0314332	0.253317
ENSMUSG00000047187.9	Rab2a	-0.568668	0.0164661	0.180621
ENSMUSG00000022761.10	Lztr1	-0.569247	0.0202911	0.198509
ENSMUSG00000031592.10	Pcm1	-0.569834	0.0219802	0.208243
ENSMUSG00000058013.11	2021-09-11	-0.569893	0.00203984	0.0540776
ENSMUSG00000017858.12	Ift52	-0.570631	0.031103	0.252462
ENSMUSG00000032816.14	Igdcc4	-0.570652	0.0163219	0.180059
ENSMUSG00000034290.9	Nek9	-0.571291	0.000157225	0.0086232
ENSMUSG00000028884.14	Rpa2	-0.572896	0.0454913	0.296855
ENSMUSG00000040850.17	Psme4	-0.573776	0.0185106	0.19349
ENSMUSG00000032340.7	Neo1	-0.573868	0.000542071	0.0209927
ENSMUSG00000025878.16	Uimc1	-0.574383	0.0386759	0.281841
ENSMUSG00000024096.16	Ralbp1	-0.575794	0.0101487	0.145178
ENSMUSG00000032076.18	Cadm1	-0.578371	0.0270907	0.232982
ENSMUSG00000026374.14	Tsn	-0.578834	0.000430421	0.0177772
ENSMUSG00000071226.11	Cecr2	-0.579752	0.00269898	0.0642434
ENSMUSG00000022283.14	Pabpc1	-0.579818	4.23856e-13	4.78498e-10
ENSMUSG00000031654.16	Cbln1	-0.581769	0.0312333	0.252758
ENSMUSG00000030612.6	Mrpl46	-0.582655	0.0197806	0.195955
ENSMUSG00000040463.16	Mybbp1a	-0.583268	0.0363366	0.273061
ENSMUSG00000028906.15	Epb41	-0.583481	0.0209271	0.200637
ENSMUSG00000001909.15	Trmt1	-0.583543	0.0188471	0.193875
ENSMUSG00000050627.13	Gpd1l	-0.583994	0.0397805	0.285589
ENSMUSG00000045302.13	Preb	-0.586408	0.0490738	0.309354
ENSMUSG00000020108.3	Ddit4	-0.586513	0.0309443	0.252432
ENSMUSG00000020265.15	Sumo3	-0.586557	0.041911	0.294333
ENSMUSG00000042323.16	Pbrm1	-0.586595	0.0152524	0.17356
ENSMUSG00000032621.8	Srek1	-0.587133	0.0400486	0.286755
ENSMUSG00000022010.19	Tsc22d1	-0.587587	0.000933085	0.0315225
ENSMUSG00000029120.10	Ppp2r2c	-0.58831	0.000302182	0.0136912
ENSMUSG00000048078.16	Tenm4	-0.589491	0.0194994	0.195239
ENSMUSG00000068373.14	D430041D05Rik	-0.589999	0.0495564	0.311037
ENSMUSG00000047909.11	Ankrd16	-0.590842	0.00341181	0.0742734
ENSMUSG00000004798.14	Ulk2	-0.591157	0.0213037	0.203671
ENSMUSG00000029004.15	Kmt2e	-0.592464	0.000195398	0.0100649
ENSMUSG00000021670.14	Hmgcr	-0.594395	0.00448918	0.0876008
ENSMUSG00000006418.17	Rnf114	-0.595183	0.0201257	0.197568
ENSMUSG00000032185.14	Carm1	-0.595368	0.0195143	0.195244
ENSMUSG00000039473.7	Ubn1	-0.595738	0.0395106	0.284103
ENSMUSG00000032553.14	Srprb	-0.598035	0.00476734	0.0909622
ENSMUSG00000028556.15	Dock7	-0.598181	0.0189338	0.193875
ENSMUSG00000053581.13	Zfand2a	-0.598315	0.0496748	0.311037
ENSMUSG00000032411.15	Tfdp2	-0.598951	0.00227599	0.0580655
ENSMUSG00000038324.13	Trpc4ap	-0.598959	0.00700072	0.11603
ENSMUSG00000043668.13	Tox3	-0.599922	0.0442738	0.295966
ENSMUSG00000014771.12	Pdcd2	-0.600927	0.0151041	0.172526
ENSMUSG00000029209.15	Gnpda2	-0.60168	0.00371427	0.0782539
ENSMUSG00000052997.15	Uba2	-0.602602	0.0338328	0.261159
ENSMUSG00000025898.5	Cwf19l2	-0.603136	0.0444192	0.295966
ENSMUSG00000037993.7	Dhx38	-0.603625	0.049027	0.309203
ENSMUSG00000069539.11	Scyl2	-0.605214	0.00759563	0.121478
ENSMUSG00000026991.20	Pkp4	-0.605417	0.0106213	0.14788
ENSMUSG00000026836.15	Acvr1	-0.606679	0.0378429	0.278747
ENSMUSG00000020900.15	Myh10	-0.606884	0.00533094	0.0984588
ENSMUSG00000020315.18	Sptbn1	-0.60725	0.00161998	0.0464953
ENSMUSG00000040022.14	Rab11fip2	-0.607422	0.0331345	0.260424
ENSMUSG00000025395.14	Prim1	-0.608723	0.0283772	0.239277
ENSMUSG00000020530.14	Ggnbp2	-0.610857	0.00222423	0.0572856
ENSMUSG00000022500.14	Litaf	-0.612001	0.00937847	0.137627
ENSMUSG00000027074.14	Slc43a3	-0.612979	0.0115365	0.152921
ENSMUSG00000038740.9	Mvb12b	-0.615258	0.0255727	0.224084
ENSMUSG00000025809.15	Itgb1	-0.61533	0.035514	0.269529
ENSMUSG00000003037.16	Rab8a	-0.616054	0.0440903	0.295966
ENSMUSG00000025979.13	Mob4	-0.61621	0.00478478	0.0910384
ENSMUSG00000021838.16	Samd4	-0.616354	0.0282439	0.23869
ENSMUSG00000038806.7	Sde2	-0.616985	0.00247586	0.0613172
ENSMUSG00000038034.15	Igsf8	-0.618295	0.00406246	0.0827582
ENSMUSG00000008475.13	Arpc5	-0.618315	0.00300935	0.0689809
ENSMUSG00000068391.8	Chrac1	-0.619191	0.0103775	0.146594
ENSMUSG00000062444.14	Ap3b2	-0.62254	0.00190779	0.0516897
ENSMUSG00000020184.14	Mdm2	-0.623258	0.0296758	0.24548
ENSMUSG00000038518.15	Jarid2	-0.626075	0.0296591	0.24548
ENSMUSG00000032437.9	Stt3b	-0.627945	0.00916647	0.135566
ENSMUSG00000019802.13	Sec63	-0.629937	0.00377548	0.0786
ENSMUSG00000063450.14	Syne2	-0.630347	0.00430436	0.0860087
ENSMUSG00000042029.6	Ncapg2	-0.630924	0.0134395	0.165019
ENSMUSG00000003778.14	Brd8	-0.632192	0.0165376	0.180621
ENSMUSG00000035551.6	Igfbpl1	-0.632771	3.46405e-07	5.65391e-05
ENSMUSG00000039316.14	Rftn1	-0.634222	0.0322831	0.256805
ENSMUSG00000017428.16	Psmd11	-0.634257	0.00245247	0.0610008
ENSMUSG00000031309.15	Rps6ka3	-0.63517	0.0206813	0.199749
ENSMUSG00000003235.12	Eif2b5	-0.635607	0.0284062	0.239315
ENSMUSG00000027466.15	Rbck1	-0.6376	0.00533699	0.0984588
ENSMUSG00000051285.17	Pcmtd1	-0.638693	0.033134	0.260424
ENSMUSG00000017144.8	Rnd3	-0.63879	0.0208529	0.200637
ENSMUSG00000042390.9	Gatad2b	-0.640573	0.0477019	0.30482
ENSMUSG00000019823.17	Mical1	-0.641517	0.0462719	0.300213
ENSMUSG00000034218.15	Atm	-0.643498	0.0227422	0.213068
ENSMUSG00000030231.10	Plekha5	-0.643773	0.0430773	0.295966
ENSMUSG00000024985.18	Tcf7l2	-0.643991	0.00723818	0.117173
ENSMUSG00000025737.5	Wdr24	-0.644322	0.0468661	0.301589
ENSMUSG00000033004.14	Mycbp2	-0.644786	0.0160668	0.178407
ENSMUSG00000046138.14	9930021J03Rik	-0.64506	0.0125945	0.159606
ENSMUSG00000028601.18	Echdc2	-0.645561	0.00910328	0.135074
ENSMUSG00000061410.6	Zcchc14	-0.645707	0.0104638	0.146904
ENSMUSG00000009630.10	Ppp2cb	-0.6459	0.0405657	0.288626
ENSMUSG00000020463.15	Smek2	-0.647288	0.0214072	0.204228
ENSMUSG00000038418.7	Egr1	-0.647296	0.00086816	0.0300024
ENSMUSG00000032481.16	Smarcc1	-0.649786	0.00109971	0.0355556
ENSMUSG00000028809.16	Srrm1	-0.649789	0.000387773	0.0164676
ENSMUSG00000001313.12	Rnd2	-0.649866	3.29854e-05	0.00253894
ENSMUSG00000020721.16	Helz	-0.650441	0.0148654	0.171299
ENSMUSG00000066621.12	Tecpr1	-0.65339	0.00587302	0.103638
ENSMUSG00000029022.18	Miip	-0.654339	0.0131808	0.163817
ENSMUSG00000027799.12	Nbea	-0.655046	0.00890877	0.133356
ENSMUSG00000017677.11	Wsb1	-0.655405	0.00232267	0.0591452
ENSMUSG00000020312.11	Shc2	-0.656552	0.0150206	0.172153
ENSMUSG00000034723.11	Tmx4	-0.656729	0.038605	0.281598
ENSMUSG00000031967.15	Afg3l1	-0.656785	0.0313614	0.253084
ENSMUSG00000029502.14	Golga3	-0.658317	0.0333696	0.260785
ENSMUSG00000022789.14	Dnm1l	-0.658456	0.00862826	0.131481
ENSMUSG00000048997.17	Atxn7l2	-0.659099	0.0250997	0.221659
ENSMUSG00000035021.13	Baz1a	-0.659205	0.0285299	0.240059
ENSMUSG00000060550.15	H2-Q7	-0.660393	0.0154191	0.174506
ENSMUSG00000047473.14	Zfp30	-0.660697	0.0125536	0.159236
ENSMUSG00000007880.16	Arid1a	-0.661048	0.000722519	0.0262412
ENSMUSG00000034761.15	Map4k5	-0.661794	0.00546045	0.0988939
ENSMUSG00000033209.17	Ttc28	-0.661981	0.0407402	0.289413
ENSMUSG00000025616.14	Usp16	-0.663919	0.00598479	0.104885
ENSMUSG00000027775.9	Mfsd1	-0.664231	0.0345683	0.264018
ENSMUSG00000017707.9	Serinc3	-0.667326	0.0194089	0.194765
ENSMUSG00000074657.4	Kif5a	-0.667948	0.0201109	0.197565
ENSMUSG00000020451.17	Limk2	-0.668245	0.0366441	0.274112
ENSMUSG00000037868.15	Egr2	-0.669756	0.00541819	0.0984588
ENSMUSG00000023940.14	Sgol1	-0.670516	0.0398897	0.28607
ENSMUSG00000033272.12	Slc35a4	-0.671303	0.0231652	0.215271
ENSMUSG00000041712.6	Ubr7	-0.671985	0.0182481	0.192229
ENSMUSG00000057147.13	Dph6	-0.672178	0.0116713	0.153655
ENSMUSG00000028245.15	Nsmaf	-0.672899	0.0208591	0.200637
ENSMUSG00000029009.17	Mthfr	-0.673567	0.0135458	0.165768
ENSMUSG00000038503.15	Mesdc2	-0.673711	0.0141424	0.166938
ENSMUSG00000028759.13	Hp1bp3	-0.673992	0.00132239	0.0409005
ENSMUSG00000028677.18	Rnf220	-0.67428	0.00388616	0.0802528
ENSMUSG00000041235.11	Chd7	-0.674924	0.000735836	0.0265823
ENSMUSG00000040785.18	Ttc3	-0.675077	3.6774e-07	5.93068e-05
ENSMUSG00000029778.12	Adcyap1r1	-0.676916	0.00138145	0.0420552
ENSMUSG00000019518.10	Ap4m1	-0.676996	0.00953781	0.138839
ENSMUSG00000034912.16	Mdga2	-0.679032	0.0413545	0.291482
ENSMUSG00000034022.7	Cpsf1	-0.681204	0.0456199	0.29755
ENSMUSG00000041997.16	Tlk1	-0.681921	0.00972467	0.140921
ENSMUSG00000026605.14	Cenpf	-0.682256	0.000968852	0.0322482
ENSMUSG00000024812.9	Tjp2	-0.682377	0.0123152	0.15768
ENSMUSG00000026566.15	Mpzl1	-0.683212	0.00100938	0.0334328
ENSMUSG00000024795.10	Kif20b	-0.683877	0.0200495	0.197473
ENSMUSG00000041219.14	Arhgap11a	-0.684796	0.0272024	0.233395
ENSMUSG00000029659.16	Medag	-0.684865	0.00694794	0.115855
ENSMUSG00000027993.16	Trim2	-0.684949	0.0058338	0.103173
ENSMUSG00000039130.18	Zc3hc1	-0.685286	0.00171787	0.0486861
ENSMUSG00000039357.1	Fut11	-0.685891	0.0186399	0.193564
ENSMUSG00000041236.7	Vps41	-0.68643	0.0327949	0.259809
ENSMUSG00000039801.6	2410089E03Rik	-0.686704	0.0363862	0.273136
ENSMUSG00000061436.15	Hipk2	-0.688763	0.041697	0.293134
ENSMUSG00000007613.15	Tgfbr1	-0.689753	0.00410075	0.0832876
ENSMUSG00000032827.15	Ppp1r9a	-0.690188	0.0344259	0.263992
ENSMUSG00000029675.12	Eln	-0.691177	0.0015059	0.0441568
ENSMUSG00000031782.14	Coq9	-0.692533	0.00558679	0.100421
ENSMUSG00000005338.13	Cadm3	-0.693401	0.00898134	0.133704
ENSMUSG00000038481.12	Cdk19	-0.693575	0.00327801	0.0730382
ENSMUSG00000021843.16	Ktn1	-0.694977	0.000168193	0.00904171
ENSMUSG00000030095.10	Tmem43	-0.695393	0.0486225	0.307655
ENSMUSG00000044066.14	Cep68	-0.696552	0.0410977	0.290883
ENSMUSG00000041112.15	Elmo1	-0.698374	0.0205625	0.199583
ENSMUSG00000075054.4	Yae1d1	-0.698913	0.0154513	0.174573
ENSMUSG00000021993.9	Mipep	-0.701309	0.0122482	0.157081
ENSMUSG00000027333.18	Smox	-0.701731	0.0250034	0.221539
ENSMUSG00000043419.10	Chd3os	-0.702563	0.0254004	0.223234
ENSMUSG00000069135.11	Fgfr1op	-0.703616	0.0477747	0.304997
ENSMUSG00000059409.8	Ppp2r5d	-0.70385	0.0158421	0.177123
ENSMUSG00000059923.13	Grb2	-0.708225	0.0405178	0.288542
ENSMUSG00000064210.6	Ano6	-0.710276	0.0153937	0.174364
ENSMUSG00000028898.15	Trnau1ap	-0.711667	0.00180335	0.050349
ENSMUSG00000020739.11	Nup85	-0.711833	0.00209571	0.0549141
ENSMUSG00000041408.16	Wapl	-0.714847	0.0105172	0.147197
ENSMUSG00000021518.3	Ptdss1	-0.716313	0.00701268	0.11603
ENSMUSG00000023832.13	Acat2	-0.717436	0.00055765	0.0213526
ENSMUSG00000035401.9	Emsy	-0.717877	0.0364076	0.273136
ENSMUSG00000041891.15	Lman1	-0.718125	0.00293956	0.0677435
ENSMUSG00000024190.6	Dusp1	-0.718347	0.0049435	0.0928843
ENSMUSG00000030766.15	Arhgap17	-0.719685	0.0127218	0.16073
ENSMUSG00000028525.16	Pde4b	-0.720139	0.0191044	0.194154
ENSMUSG00000063576.11	Klhdc3	-0.720454	0.0465064	0.300583
ENSMUSG00000024378.9	Stard4	-0.720961	0.00969328	0.140745
ENSMUSG00000067148.15	Polr1c	-0.721288	0.00243954	0.0608626
ENSMUSG00000039768.16	Dnajc11	-0.721689	0.0205962	0.199583
ENSMUSG00000044308.17	Ubr3	-0.723759	0.0142766	0.16745
ENSMUSG00000037174.18	Elf2	-0.724324	0.00573646	0.102252
ENSMUSG00000035828.10	Pim3	-0.725007	0.0022285	0.0572856
ENSMUSG00000023191.9	P3h3	-0.725481	0.00613464	0.106957
ENSMUSG00000026918.16	Brd3	-0.725864	0.000485078	0.0195576
ENSMUSG00000031785.15	Adgrg1	-0.726851	0.0085895	0.131186
ENSMUSG00000042198.12	Chchd7	-0.727838	0.00780102	0.123458
ENSMUSG00000040520.7	Manea	-0.728123	0.0416429	0.292906
ENSMUSG00000073643.11	Wdfy1	-0.728172	0.00516235	0.0963284
ENSMUSG00000014846.12	Tppp3	-0.730689	0.0318325	0.25464
ENSMUSG00000056342.16	Usp34	-0.732181	0.0116276	0.153455
ENSMUSG00000037852.8	Cpe	-0.73317	0.000165734	0.00898082
ENSMUSG00000029475.17	Kdm2b	-0.733206	0.0446325	0.295966
ENSMUSG00000038116.16	Phf20	-0.734135	0.0130335	0.162882
ENSMUSG00000026657.16	Frmd4a	-0.73489	0.0118301	0.154396
ENSMUSG00000058291.14	Zfp68	-0.737276	0.0274799	0.234819
ENSMUSG00000004880.11	Lbr	-0.737509	0.00708314	0.116447
ENSMUSG00000033684.14	Qsox1	-0.738055	0.0378604	0.278747
ENSMUSG00000044792.6	Isca1	-0.738372	0.0142203	0.167064
ENSMUSG00000040410.14	Fbxl4	-0.738594	0.0156919	0.176515
ENSMUSG00000056947.5	Mab21l1	-0.738661	0.0132986	0.164527
ENSMUSG00000028857.16	Tmem222	-0.739005	0.0136371	0.166408
ENSMUSG00000033499.13	Larp4b	-0.740709	0.0116335	0.153455
ENSMUSG00000027639.16	Samhd1	-0.741924	0.0274074	0.234696
ENSMUSG00000032932.14	Hspa13	-0.741971	0.0387727	0.281919
ENSMUSG00000056820.6	Tsnax	-0.743184	0.0108283	0.148789
ENSMUSG00000004530.12	Coro1c	-0.743545	0.00986997	0.142243
ENSMUSG00000011958.17	Bnip2	-0.744062	0.0202949	0.198509
ENSMUSG00000014602.15	Kif1a	-0.744375	0.0217561	0.206539
ENSMUSG00000021025.7	Nfkbia	-0.745434	0.000888974	0.0304594
ENSMUSG00000027589.14	Pcmtd2	-0.746148	0.00614912	0.107072
ENSMUSG00000030536.10	Iqgap1	-0.74615	0.0262185	0.228413
ENSMUSG00000039285.12	Azi2	-0.750487	0.0195626	0.195438
ENSMUSG00000030346.16	Rad51ap1	-0.75077	0.0391717	0.282655
ENSMUSG00000043733.14	Ptpn11	-0.751634	0.0360501	0.271685
ENSMUSG00000031837.13	Necab2	-0.753954	0.0447954	0.295966
ENSMUSG00000060882.5	Kcnd2	-0.754274	0.00701508	0.11603
ENSMUSG00000027263.12	Tubgcp4	-0.75444	0.0153867	0.174364
ENSMUSG00000067860.11	Zic3	-0.755671	0.0105459	0.147436
ENSMUSG00000035357.16	Pdzrn3	-0.755898	0.0143207	0.167677
ENSMUSG00000028228.5	Cpne3	-0.756162	0.0387408	0.281919
ENSMUSG00000022893.14	Adamts1	-0.75744	0.00141278	0.0429126
ENSMUSG00000036291.5	Ap5m1	-0.757659	0.0207314	0.199749
ENSMUSG00000019254.16	Ppp1r12c	-0.758267	0.000890376	0.0304594
ENSMUSG00000028233.6	Tgs1	-0.759418	0.0107915	0.14857
ENSMUSG00000021484.7	Lman2	-0.760427	0.00723108	0.117173
ENSMUSG00000020899.15	Pfas	-0.760842	0.036826	0.274493
ENSMUSG00000036403.15	Cep135	-0.763195	0.048454	0.307306
ENSMUSG00000078517.11	Emc1	-0.764152	0.0124785	0.15858
ENSMUSG00000063632.6	Sox11	-0.764253	1.25993e-07	2.58609e-05
ENSMUSG00000022812.13	Gsk3b	-0.764933	3.39935e-06	0.000403957
ENSMUSG00000032239.9	Rp9	-0.764969	0.028934	0.242381
ENSMUSG00000019943.9	Atp2b1	-0.766036	2.6659e-05	0.00216257
ENSMUSG00000025626.16	Phf6	-0.768334	0.00535275	0.0984588
ENSMUSG00000037857.16	Nufip2	-0.769038	0.0102839	0.14639
ENSMUSG00000020220.16	Vps13d	-0.770836	0.0127307	0.16073
ENSMUSG00000025162.17	Csnk1d	-0.771222	0.000399064	0.0167372
ENSMUSG00000021549.13	Rasa1	-0.772102	0.0099572	0.143196
ENSMUSG00000040481.17	Bptf	-0.772361	0.0328446	0.26005
ENSMUSG00000026082.11	Rev1	-0.772363	0.00894716	0.133488
ENSMUSG00000050017.11	Pitpnb	-0.77425	0.0296588	0.24548
ENSMUSG00000022553.15	Maf1	-0.775225	4.74369e-05	0.00341837
ENSMUSG00000016028.9	Celsr1	-0.777051	0.0175997	0.188096
ENSMUSG00000035620.14	Ric8b	-0.781365	0.0053178	0.0984588
ENSMUSG00000042063.11	Zfp386	-0.786813	0.0111576	0.150552
ENSMUSG00000041781.8	Cpsf2	-0.786948	0.0209051	0.200637
ENSMUSG00000043962.16	Thrap3	-0.787129	0.000191394	0.00994378
ENSMUSG00000025007.13	Aldh18a1	-0.787562	0.0342842	0.263891
ENSMUSG00000019715.14	Gle1	-0.789383	0.00464269	0.0890857
ENSMUSG00000026743.16	Mllt10	-0.789775	0.00340203	0.0742734
ENSMUSG00000019773.7	Fbxo5	-0.790946	0.00360692	0.0770708
ENSMUSG00000041733.10	Coq5	-0.791799	0.0153339	0.174123
ENSMUSG00000070738.10	Dgkd	-0.792226	0.0203853	0.198819
ENSMUSG00000079020.9	Slc45a4	-0.792974	0.0186989	0.193814
ENSMUSG00000021876.14	Rnase4	-0.793564	0.0207314	0.199749
ENSMUSG00000043391.9	2510009E07Rik	-0.794126	0.00341521	0.0742734
ENSMUSG00000042743.13	Sgtb	-0.794382	0.0223107	0.210246
ENSMUSG00000044348.14	Slc25a53	-0.794846	0.0442394	0.295966
ENSMUSG00000039367.9	Sec24c	-0.796023	0.03703	0.27507
ENSMUSG00000029029.14	Wrap73	-0.796705	0.00695491	0.115855
ENSMUSG00000021690.9	Jmy	-0.796829	0.0109988	0.1499
ENSMUSG00000040537.17	Adam22	-0.796992	0.0141652	0.167011
ENSMUSG00000027272.5	Ubr1	-0.797159	0.0133871	0.164858
ENSMUSG00000061601.15	Pclo	-0.79741	0.0308467	0.252191
ENSMUSG00000034701.9	Neurod1	-0.798093	2.04772e-06	0.000256857
ENSMUSG00000028456.18	Unc13b	-0.798611	0.0489337	0.308903
ENSMUSG00000057706.7	Mex3b	-0.799102	0.0361754	0.272411
ENSMUSG00000061666.6	Gdpd1	-0.799142	0.0100076	0.143615
ENSMUSG00000027977.15	Ndst3	-0.799859	0.00865114	0.131682
ENSMUSG00000042520.16	Ubap2l	-0.801167	0.00316569	0.071146
ENSMUSG00000040111.14	Gramd1b	-0.803844	0.00109655	0.0355381
ENSMUSG00000026094.14	Stk17b	-0.806106	0.0269593	0.232475
ENSMUSG00000067787.10	Blcap	-0.806402	0.016401	0.180491
ENSMUSG00000048911.15	Rnf24	-0.808212	0.0484778	0.307313
ENSMUSG00000049929.7	Lpar4	-0.808494	0.0150952	0.172526
ENSMUSG00000008393.8	Carhsp1	-0.809913	0.00182762	0.0504251
ENSMUSG00000039191.12	Rbpj	-0.810238	0.0064855	0.111073
ENSMUSG00000026749.11	Nek6	-0.810408	0.00550623	0.0994573
ENSMUSG00000022529.11	Zfp263	-0.810895	0.0197	0.195657
ENSMUSG00000042650.3	Alkbh5	-0.812375	0.0185918	0.193564
ENSMUSG00000021357.13	Exoc2	-0.812824	0.0022285	0.0572856
ENSMUSG00000038515.10	Grtp1	-0.813166	0.0344725	0.263992
ENSMUSG00000014074.17	Rnf168	-0.814002	0.00797788	0.123516
ENSMUSG00000028619.15	Tceanc2	-0.814452	0.0268668	0.23212
ENSMUSG00000020124.9	Usp15	-0.814633	0.00404239	0.0825977
ENSMUSG00000022710.17	Usp7	-0.81484	0.0107681	0.148398
ENSMUSG00000014077.13	Chp1	-0.816423	0.0336123	0.260785
ENSMUSG00000019977.15	Hbs1l	-0.81697	0.000533733	0.0208973
ENSMUSG00000000078.6	Klf6	-0.817074	0.00983015	0.141832
ENSMUSG00000042508.16	Dmtf1	-0.818842	0.00286092	0.0665927
ENSMUSG00000041702.6	Btbd7	-0.820282	0.0402891	0.288068
ENSMUSG00000053414.7	Hunk	-0.821383	0.00333733	0.0739947
ENSMUSG00000014905.3	Dnajb9	-0.821588	0.0167882	0.182381
ENSMUSG00000019984.16	Med23	-0.821613	0.0388515	0.281919
ENSMUSG00000020238.14	Ncln	-0.821733	0.0421385	0.295778
ENSMUSG00000031392.18	Irak1	-0.823871	0.00472087	0.0903299
ENSMUSG00000025722.16	Wdr73	-0.82398	0.00876706	0.132849
ENSMUSG00000015711.8	Prune	-0.825004	0.0122562	0.157081
ENSMUSG00000039478.15	Micu3	-0.826101	0.0232227	0.215271
ENSMUSG00000028086.14	Fbxw7	-0.826531	0.00472011	0.0903299
ENSMUSG00000069114.8	Zbtb10	-0.827111	0.0111577	0.150552
ENSMUSG00000040040.16	Ift88	-0.82751	0.025157	0.221689
ENSMUSG00000026773.19	Pfkfb3	-0.827817	0.0262058	0.228413
ENSMUSG00000035086.13	Becn1	-0.828851	0.00340879	0.0742734
ENSMUSG00000004347.16	Pde1c	-0.828861	0.000571241	0.0216162
ENSMUSG00000060427.15	Zfp868	-0.829607	0.00275334	0.0647569
ENSMUSG00000028546.17	Elavl4	-0.830039	0.00176896	0.0498215
ENSMUSG00000029622.16	Arpc1b	-0.830068	0.0103092	0.14639
ENSMUSG00000029415.4	Sdad1	-0.830794	0.0333824	0.260785
ENSMUSG00000029106.14	Add1	-0.83172	0.00119859	0.0379377
ENSMUSG00000031370.12	Zrsr2	-0.832002	0.0120417	0.155764
ENSMUSG00000023236.7	Scg5	-0.832912	9.19618e-05	0.00565276
ENSMUSG00000027365.14	Trpm7	-0.832947	0.000194395	0.0100514
ENSMUSG00000075040.9	Zfp408	-0.833629	0.0213434	0.203906
ENSMUSG00000038552.14	Fndc4	-0.834319	0.0398215	0.285732
ENSMUSG00000006575.14	Rundc3a	-0.835257	0.00335903	0.0742734
ENSMUSG00000051910.13	Sox6	-0.837216	0.00953559	0.138839
ENSMUSG00000039452.5	Snx22	-0.839032	0.0176349	0.188259
ENSMUSG00000027852.14	Nras	-0.839736	0.000937258	0.0315846
ENSMUSG00000042156.15	Dzip1	-0.839773	0.00872892	0.132501
ENSMUSG00000046671.18	Mtfr1l	-0.840042	0.00515455	0.0963284
ENSMUSG00000058594.15	Fbxo18	-0.840791	0.0199357	0.196844
ENSMUSG00000035399.12	Oser1	-0.84209	0.0438222	0.295966
ENSMUSG00000024002.16	Brd4	-0.842301	0.0196536	0.195657
ENSMUSG00000038485.5	Socs7	-0.846066	0.00998514	0.143445
ENSMUSG00000028385.14	Snx30	-0.846106	0.042626	0.295966
ENSMUSG00000065954.11	Tacc1	-0.846333	0.00720044	0.117147
ENSMUSG00000022999.14	Lmbr1l	-0.846675	0.0289226	0.242381
ENSMUSG00000074457.10	S100a16	-0.847048	0.00472912	0.0903603
ENSMUSG00000040720.15	1110037F02Rik	-0.848077	0.0463411	0.300289
ENSMUSG00000038215.15	Cep44	-0.849553	0.0377488	0.278531
ENSMUSG00000094870.7	Zfp131	-0.850088	0.0223126	0.210246
ENSMUSG00000025764.14	Jade1	-0.8501	0.0294425	0.244799
ENSMUSG00000034757.15	Tmub2	-0.850455	0.00684303	0.115199
ENSMUSG00000018171.9	Vmp1	-0.850863	0.00157011	0.0454034
ENSMUSG00000092083.4	Kcnb2	-0.851493	0.0482628	0.306237
ENSMUSG00000030605.15	Mfge8	-0.851864	5.72339e-06	0.000635531
ENSMUSG00000029345.13	Tfip11	-0.852081	0.00316683	0.071146
ENSMUSG00000007891.16	Ctsd	-0.853053	0.0232798	0.215271
ENSMUSG00000000402.2	Egfl6	-0.854138	0.00662982	0.112833
ENSMUSG00000031357.3	Syap1	-0.855497	0.0272039	0.233395
ENSMUSG00000031545.6	Gpat4	-0.855573	0.000253074	0.0122971
ENSMUSG00000040289.8	Hey1	-0.857249	0.000271754	0.0130086
ENSMUSG00000046562.5	Unc119b	-0.857849	0.00102574	0.0337275
ENSMUSG00000028191.11	Bcl10	-0.859121	0.0272301	0.233472
ENSMUSG00000035781.13	R3hdm4	-0.860442	0.00662986	0.112833
ENSMUSG00000021978.8	Extl3	-0.860563	0.0359095	0.271163
ENSMUSG00000020284.16	1810043G02Rik	-0.861737	0.0390088	0.28229
ENSMUSG00000026158.11	Ogfrl1	-0.862986	0.0174234	0.187032
ENSMUSG00000039770.5	Ypel5	-0.863484	0.00771116	0.122609
ENSMUSG00000006362.15	Cbfa2t3	-0.863784	0.00204746	0.0541563
ENSMUSG00000038205.12	Prkab2	-0.864192	0.0176584	0.188361
ENSMUSG00000035351.15	Nup37	-0.865243	0.00428398	0.0859923
ENSMUSG00000031834.15	Pik3r2	-0.866162	0.00743979	0.119557
ENSMUSG00000035437.15	Rabgap1	-0.866762	0.00437528	0.0868117
ENSMUSG00000015759.10	Cnih1	-0.868048	1.33385e-05	0.00131618
ENSMUSG00000027677.17	Ttc14	-0.868307	0.000542366	0.0209927
ENSMUSG00000053477.16	Tcf4	-0.868368	1.00055e-15	2.25906e-12
ENSMUSG00000025130.11	P4hb	-0.869314	3.71643e-05	0.00278486
ENSMUSG00000002372.8	Ranbp3	-0.869531	0.0127979	0.161249
ENSMUSG00000024151.13	Msh2	-0.870995	0.00152533	0.0445337
ENSMUSG00000020198.7	Ap3d1	-0.871027	0.0296815	0.24548
ENSMUSG00000030538.15	Cib1	-0.871281	0.00885662	0.1331
ENSMUSG00000078307.2	AI593442	-0.872437	0.0106698	0.148017
ENSMUSG00000028256.16	Odf2l	-0.873348	0.0147007	0.170068
ENSMUSG00000042557.14	Sin3a	-0.874641	0.0020508	0.0541563
ENSMUSG00000048895.13	Cdk5r1	-0.874775	0.00605482	0.105702
ENSMUSG00000039456.9	Morc3	-0.874894	0.0310984	0.252462
ENSMUSG00000032253.13	Phip	-0.877309	0.00392248	0.0807567
ENSMUSG00000022788.16	Fgd4	-0.87778	0.00540843	0.0984588
ENSMUSG00000029056.13	Pank4	-0.878125	0.00346961	0.0752045
ENSMUSG00000020409.10	Slu7	-0.87829	0.022148	0.209671
ENSMUSG00000024483.18	Ankhd1	-0.878351	0.0248441	0.221539
ENSMUSG00000060733.13	Ipmk	-0.879672	0.0091348	0.135312
ENSMUSG00000034832.15	Tet3	-0.880392	0.00294037	0.0677435
ENSMUSG00000020133.8	2310011J03Rik	-0.882538	0.00623934	0.108071
ENSMUSG00000029814.10	Igf2bp3	-0.883403	0.00382557	0.0792432
ENSMUSG00000059970.6	Hspa2	-0.88353	0.0222011	0.20988
ENSMUSG00000023147.15	Wrb	-0.883581	0.0471163	0.302648
ENSMUSG00000021733.9	Slc4a7	-0.884501	0.0274479	0.234819
ENSMUSG00000050711.7	Scg2	-0.886279	0.0383053	0.280044
ENSMUSG00000036422.10	Pcdh8	-0.887227	0.0205047	0.199409
ENSMUSG00000003032.8	Klf4	-0.889023	0.047902	0.305239
ENSMUSG00000006215.12	Zbtb17	-0.88944	0.0360377	0.271685
ENSMUSG00000042515.13	Mum1l1	-0.890301	0.0372324	0.276088
ENSMUSG00000032024.10	Clmp	-0.891545	0.00146509	0.0439622
ENSMUSG00000031229.16	Atrx	-0.891848	4.46247e-07	6.97849e-05
ENSMUSG00000053091.16	Lins1	-0.893293	0.0458269	0.298089
ENSMUSG00000036893.17	Ehmt1	-0.893372	0.000899186	0.0306062
ENSMUSG00000055612.15	Cdca7	-0.893375	0.00375	0.0786
ENSMUSG00000026174.9	Rqcd1	-0.894844	0.000284571	0.0132706
ENSMUSG00000020863.15	Luc7l3	-0.895279	1.72993e-07	3.34791e-05
ENSMUSG00000029191.16	Rfc1	-0.89794	0.000127907	0.00744822
ENSMUSG00000032606.7	Nicn1	-0.898256	0.0283756	0.239277
ENSMUSG00000041133.11	Smc1a	-0.898762	6.55876e-05	0.00448745
ENSMUSG00000053907.10	Mat2a	-0.901562	0.000273514	0.0130305
ENSMUSG00000035623.14	Rsf1	-0.90278	0.00220566	0.0572396
ENSMUSG00000019467.13	Arhgef25	-0.905793	0.0102901	0.14639
ENSMUSG00000005672.12	Kit	-0.906444	0.0055978	0.100442
ENSMUSG00000063108.14	Zfp26	-0.906444	0.0424663	0.295966
ENSMUSG00000020841.5	Cpd	-0.906542	0.0458565	0.298089
ENSMUSG00000027665.13	Pik3ca	-0.906714	0.0165461	0.180621
ENSMUSG00000020196.9	Cabin1	-0.907126	0.0254695	0.223468
ENSMUSG00000031652.11	N4bp1	-0.908023	0.0101957	0.145604
ENSMUSG00000047617.11	BC029214	-0.911455	0.0125023	0.158733
ENSMUSG00000027878.11	Notch2	-0.911526	0.0481395	0.306028
ENSMUSG00000034621.14	Gpatch8	-0.912979	0.00981898	0.141832
ENSMUSG00000031980.9	Agt	-0.915833	0.00503353	0.0944449
ENSMUSG00000027162.7	Lin7c	-0.915864	0.00689388	0.115677
ENSMUSG00000001415.10	Smg5	-0.915911	0.0205416	0.199583
ENSMUSG00000028173.10	Wls	-0.916584	0.0014221	0.0430987
ENSMUSG00000021468.7	Sptlc1	-0.917629	0.0342638	0.263883
ENSMUSG00000021597.16	Slf1	-0.919164	0.00306774	0.0697383
ENSMUSG00000063415.12	Cyp26b1	-0.919595	4.64145e-05	0.00339638
ENSMUSG00000010554.14	Mettl16	-0.921184	0.011388	0.151844
ENSMUSG00000020044.13	Timp3	-0.921302	8.40413e-06	0.00086909
ENSMUSG00000059921.15	Unc5c	-0.922725	0.00136061	0.0417019
ENSMUSG00000013523.13	Bcas1	-0.923614	0.0422632	0.295966
ENSMUSG00000026824.11	Kcnj3	-0.923902	0.034341	0.263992
ENSMUSG00000009741.14	Ubp1	-0.926228	0.014412	0.168165
ENSMUSG00000033237.18	Arid2	-0.92851	7.30842e-05	0.00478295
ENSMUSG00000021500.15	Ddx46	-0.928689	0.00571683	0.102037
ENSMUSG00000037933.15	Bicd2	-0.929406	0.0416272	0.292906
ENSMUSG00000056073.14	Grik2	-0.929492	0.0313819	0.253084
ENSMUSG00000026189.13	Pecr	-0.930042	0.0294854	0.244799
ENSMUSG00000038664.16	Herc1	-0.930055	0.00366247	0.0777059
ENSMUSG00000083012.8	Fam220a	-0.930388	0.00897702	0.133704
ENSMUSG00000002028.12	Kmt2a	-0.932481	0.00884809	0.1331
ENSMUSG00000008855.17	Hdac5	-0.934319	0.00190738	0.0516897
ENSMUSG00000019487.10	Trip10	-0.934762	0.0441607	0.295966
ENSMUSG00000034064.14	Poglut1	-0.935165	0.0037737	0.0786
ENSMUSG00000056537.11	Rlim	-0.935855	0.00709154	0.116447
ENSMUSG00000009555.16	Cdk9	-0.938413	9.018e-05	0.00557839
ENSMUSG00000022856.8	Tmem41a	-0.938504	0.0165131	0.180621
ENSMUSG00000036985.12	Zdhhc9	-0.939639	0.044287	0.295966
ENSMUSG00000001435.14	Col18a1	-0.939685	0.039436	0.284019
ENSMUSG00000039298.16	Cdk5rap2	-0.941107	0.00276091	0.0648216
ENSMUSG00000058454.15	Dhcr7	-0.941184	0.0131396	0.163755
ENSMUSG00000002741.9	Ykt6	-0.943899	0.000131995	0.00760907
ENSMUSG00000020634.12	Ubxn2a	-0.944426	0.00808075	0.124877
ENSMUSG00000041777.11	Cir1	-0.945594	0.0149082	0.171299
ENSMUSG00000030207.15	Fam234b	-0.94593	2.74182e-05	0.00221091
ENSMUSG00000037331.15	Larp1	-0.945986	0.0356204	0.27009
ENSMUSG00000068114.6	Ccdc134	-0.947148	0.0225112	0.211337
ENSMUSG00000031358.17	Msl3	-0.947366	0.00342155	0.0742817
ENSMUSG00000019894.13	Slc6a15	-0.947539	0.00310549	0.0701584
ENSMUSG00000053094.15	Tmem248	-0.948041	0.00541037	0.0984588
ENSMUSG00000052488.6	Cherp	-0.949022	0.00603101	0.10545
ENSMUSG00000028630.8	Dyrk2	-0.950508	0.0175289	0.187718
ENSMUSG00000050721.8	Plekho2	-0.951002	0.0228135	0.213354
ENSMUSG00000014867.9	Surf4	-0.951087	0.00168147	0.0479554
ENSMUSG00000028433.14	Ubap2	-0.953377	0.00902671	0.134231
ENSMUSG00000047989.11	Ino80c	-0.955531	0.0452551	0.295966
ENSMUSG00000021188.14	Trip11	-0.956719	0.0226404	0.212403
ENSMUSG00000024807.17	Syvn1	-0.956834	0.0452551	0.295966
ENSMUSG00000058793.14	Cds2	-0.957743	0.0133984	0.164858
ENSMUSG00000006599.13	Gtf2h1	-0.958762	0.0128195	0.161249
ENSMUSG00000029101.14	Rgs12	-0.959177	1.05936e-06	0.000147949
ENSMUSG00000041936.18	Agrn	-0.959291	0.00578485	0.102678
ENSMUSG00000054034.10	Tceal5	-0.959553	0.0261416	0.228162
ENSMUSG00000020027.18	Socs2	-0.959853	0.00196287	0.0527865
ENSMUSG00000024299.16	Adamts10	-0.960006	0.0257582	0.225418
ENSMUSG00000075000.11	Nrbf2	-0.960489	0.018674	0.193704
ENSMUSG00000028466.15	Creb3	-0.960983	0.0138365	0.166734
ENSMUSG00000015776.12	Med22	-0.962519	0.00123184	0.038629
ENSMUSG00000024182.16	Axin1	-0.962963	0.0147316	0.17028
ENSMUSG00000028312.19	Smc2	-0.963718	0.000203679	0.0102574
ENSMUSG00000049482.15	Ctu2	-0.964938	0.0192622	0.19429
ENSMUSG00000024070.15	Prkd3	-0.967467	0.00892845	0.133356
ENSMUSG00000025986.6	Slc39a10	-0.967875	0.0136595	0.166408
ENSMUSG00000047514.6	Tspyl1	-0.968085	0.0132392	0.164242
ENSMUSG00000026669.14	Mcm10	-0.971342	0.0022176	0.0572856
ENSMUSG00000026764.15	Kif5c	-0.971413	0.000138178	0.00789831
ENSMUSG00000029992.14	Gfpt1	-0.971746	0.0409771	0.290485
ENSMUSG00000027575.19	Arfgap1	-0.975158	0.0379529	0.27875
ENSMUSG00000029500.16	Pgam5	-0.977635	0.0310321	0.252462
ENSMUSG00000033075.17	Senp1	-0.978657	0.0118739	0.15452
ENSMUSG00000090100.7	Ttbk2	-0.980079	0.0193126	0.194369
ENSMUSG00000008489.18	Elavl2	-0.981165	0.00374732	0.0786
ENSMUSG00000029020.13	Mfn2	-0.983401	0.0164502	0.180621
ENSMUSG00000022550.17	Adck5	-0.984917	0.0356279	0.27009
ENSMUSG00000031891.5	Hsd11b2	-0.98515	0.000515561	0.0204219
ENSMUSG00000024098.5	Twsg1	-0.985957	0.000775501	0.0275019
ENSMUSG00000034586.14	Hid1	-0.987916	0.0266366	0.231015
ENSMUSG00000052557.11	Gan	-0.990677	0.00428899	0.0859923
ENSMUSG00000020661.15	Dnmt3a	-0.990841	0.00102003	0.0336298
ENSMUSG00000058709.11	Egln2	-0.990929	0.00493022	0.0927634
ENSMUSG00000021939.7	Ctsb	-0.991049	0.000119576	0.0070738
ENSMUSG00000031835.15	Mbtps1	-0.993241	0.00305525	0.0697383
ENSMUSG00000031601.16	Cnot7	-0.993477	0.00153073	0.0445953
ENSMUSG00000020516.15	Rps6kb1	-0.995242	2.56295e-05	0.00213008
ENSMUSG00000038777.19	Sema6c	-0.998222	0.0137708	0.166734
ENSMUSG00000048540.8	Nhlh2	-1.00106	0.000146445	0.00816416
ENSMUSG00000018209.15	Stk4	-1.0045	0.00796158	0.123516
ENSMUSG00000054520.15	Sh3bp2	-1.00525	0.0336287	0.260785
ENSMUSG00000009291.12	Pttg1ip	-1.00558	0.011594	0.153382
ENSMUSG00000032193.8	Ldlr	-1.0057	0.0160338	0.178341
ENSMUSG00000061024.8	Rrs1	-1.00587	0.0472932	0.30364
ENSMUSG00000030598.15	Fbxo17	-1.00607	0.0346545	0.264487
ENSMUSG00000037400.16	Atp11b	-1.00707	0.0325262	0.258284
ENSMUSG00000056004.16	9330182L06Rik	-1.00761	0.0449757	0.295966
ENSMUSG00000024613.16	Tcof1	-1.00776	0.00341569	0.0742734
ENSMUSG00000034189.4	Hsdl1	-1.00883	0.000313864	0.0140327
ENSMUSG00000022517.16	Mgrn1	-1.01019	0.00354534	0.0762457
ENSMUSG00000053046.15	Brsk2	-1.01221	0.01111	0.150552
ENSMUSG00000030967.14	Zranb1	-1.01317	0.000295927	0.0135975
ENSMUSG00000030726.16	Pold3	-1.01371	0.0188742	0.193875
ENSMUSG00000038080.16	Kdm1b	-1.01489	0.0391535	0.282655
ENSMUSG00000042207.17	Kdm5b	-1.01501	0.00252908	0.0620677
ENSMUSG00000040596.15	Pogk	-1.01612	0.0140892	0.166734
ENSMUSG00000031285.14	Dcx	-1.02081	0.000110761	0.00661005
ENSMUSG00000002017.9	Fam98a	-1.02164	0.00067885	0.0249475
ENSMUSG00000025145.13	Lrrc45	-1.0224	0.0367023	0.274396
ENSMUSG00000020271.17	Fbxw11	-1.02378	0.00580506	0.102799
ENSMUSG00000030729.17	Pgm2l1	-1.02444	0.0103092	0.14639
ENSMUSG00000031385.14	Plxnb3	-1.02791	0.0322793	0.256805
ENSMUSG00000025153.9	Fasn	-1.02933	7.34916e-05	0.00478649
ENSMUSG00000056153.14	Socs6	-1.03159	0.0160523	0.178393
ENSMUSG00000027667.13	Zfp639	-1.03185	0.0311408	0.252462
ENSMUSG00000032601.13	Prkar2a	-1.03187	0.00690164	0.115677
ENSMUSG00000029474.7	Rnf34	-1.03216	0.0182834	0.192318
ENSMUSG00000045034.12	Ankrd34b	-1.03293	0.0206556	0.199749
ENSMUSG00000026442.14	Nfasc	-1.03506	0.011263	0.150797
ENSMUSG00000061028.7	Clasrp	-1.03675	0.0104279	0.146694
ENSMUSG00000059474.13	Mbtd1	-1.03739	0.010615	0.14788
ENSMUSG00000039656.16	Rxrb	-1.03741	0.00513124	0.096145
ENSMUSG00000021846.8	Peli2	-1.0377	0.0410548	0.290731
ENSMUSG00000056429.4	Tgoln1	-1.03789	0.0148058	0.170847
ENSMUSG00000031278.12	Acsl4	-1.04241	0.0140185	0.166734
ENSMUSG00000022150.16	Dab2	-1.04496	0.0267558	0.231341
ENSMUSG00000038132.5	Rbm24	-1.04965	0.00254666	0.0622735
ENSMUSG00000005533.10	Igf1r	-1.05001	0.00186148	0.0510474
ENSMUSG00000025246.13	Tbl1x	-1.05143	2.06957e-05	0.00182055
ENSMUSG00000036469.16	2021-03-01	-1.05144	0.0345312	0.263992
ENSMUSG00000022186.14	Oxct1	-1.05277	1.57724e-10	8.54672e-08
ENSMUSG00000014329.14	Bicc1	-1.05299	0.0475165	0.304353
ENSMUSG00000055407.14	Map6	-1.05332	0.0082559	0.12695
ENSMUSG00000040586.8	Ofd1	-1.05551	0.00539695	0.0984588
ENSMUSG00000002748.7	Baz1b	-1.05898	5.15997e-05	0.0036598
ENSMUSG00000034940.15	Synrg	-1.05954	0.0222727	0.210246
ENSMUSG00000055653.13	Gpc3	-1.06135	0.0032693	0.072964
ENSMUSG00000035954.9	Dock4	-1.06153	0.0379448	0.27875
ENSMUSG00000032855.5	Pkd1	-1.06244	0.0302684	0.249268
ENSMUSG00000034602.13	Mon2	-1.06277	0.00570097	0.101888
ENSMUSG00000027332.11	Ivd	-1.06533	0.0106854	0.148017
ENSMUSG00000003581.14	Rnf215	-1.06585	0.0370673	0.275151
ENSMUSG00000024109.18	Nrxn1	-1.06743	2.74646e-06	0.000329259
ENSMUSG00000004360.8	9330159F19Rik	-1.06794	0.0034958	0.0755105
ENSMUSG00000025962.15	Fastkd2	-1.0689	0.011763	0.154396
ENSMUSG00000038894.7	Irs2	-1.06912	0.000338189	0.0147789
ENSMUSG00000034610.14	Zcchc11	-1.07064	0.000356708	0.0154882
ENSMUSG00000073043.5	Atoh1	-1.07096	0.00337302	0.0742734
ENSMUSG00000006307.16	Kmt2b	-1.07128	0.0177597	0.188847
ENSMUSG00000028282.12	Casp8ap2	-1.07238	0.000484663	0.0195576
ENSMUSG00000018849.6	Wwc1	-1.07299	0.0286484	0.240906
ENSMUSG00000022489.5	Pde1b	-1.07391	0.0103475	0.146477
ENSMUSG00000033849.3	B3galt2	-1.07536	0.00182226	0.0504251
ENSMUSG00000020561.7	Twistnb	-1.07672	0.00963642	0.140069
ENSMUSG00000042066.15	Tmcc2	-1.07768	0.00366176	0.0777059
ENSMUSG00000007279.14	Scube2	-1.07789	0.0335638	0.260785
ENSMUSG00000003166.19	Dgcr2	-1.07873	0.00105797	0.0345357
ENSMUSG00000027829.15	Ccnl1	-1.07899	5.11826e-07	7.79068e-05
ENSMUSG00000034593.16	Myo5a	-1.07919	0.00313486	0.0706622
ENSMUSG00000035125.10	Gcfc2	-1.07973	0.0155981	0.175797
ENSMUSG00000056919.9	Cep162	-1.08071	0.00290063	0.0671706
ENSMUSG00000015377.9	Dennd6b	-1.08187	0.0388739	0.281919
ENSMUSG00000033006.9	Sox10	-1.08397	0.043161	0.295966
ENSMUSG00000021483.7	Cdk20	-1.08447	0.0445406	0.295966
ENSMUSG00000031302.16	Nlgn3	-1.08747	0.0054874	0.0992494
ENSMUSG00000003500.13	Impdh1	-1.08896	0.0193237	0.194369
ENSMUSG00000035293.13	G2e3	-1.08961	0.00677361	0.114559
ENSMUSG00000005087.17	Cd44	-1.09069	0.0235468	0.216999
ENSMUSG00000026933.17	Camsap1	-1.09299	0.000320599	0.0142399
ENSMUSG00000006585.2	Cdt1	-1.09363	0.0267175	0.231341
ENSMUSG00000025137.15	Pcyt2	-1.09381	0.00258718	0.0623691
ENSMUSG00000020092.8	Pald1	-1.09395	0.0145746	0.169401
ENSMUSG00000026034.17	Clk1	-1.09399	9.36272e-05	0.00568755
ENSMUSG00000024037.12	Wdr4	-1.09407	0.0412408	0.290984
ENSMUSG00000011831.16	Evi5	-1.09528	0.000503125	0.0199878
ENSMUSG00000042129.8	Rassf4	-1.0966	0.000205685	0.0103123
ENSMUSG00000040272.14	Accs	-1.09715	0.0121305	0.156021
ENSMUSG00000026687.14	Aldh9a1	-1.0986	1.63446e-05	0.00153915
ENSMUSG00000018377.10	Vezf1	-1.10076	7.77357e-06	0.000829201
ENSMUSG00000043183.18	Simc1	-1.10175	0.021469	0.204429
ENSMUSG00000036634.15	Mag	-1.10583	0.00387226	0.0800879
ENSMUSG00000044134.9	Fam109a	-1.10596	0.0391792	0.282655
ENSMUSG00000001151.9	Pcnt	-1.10863	0.00678268	0.11457
ENSMUSG00000005609.16	Ctr9	-1.1107	0.0228205	0.213354
ENSMUSG00000038533.15	Cbfa2t2	-1.11247	0.0409771	0.290485
ENSMUSG00000022617.14	Chkb	-1.11297	0.000358359	0.0155102
ENSMUSG00000037475.15	Thoc2	-1.11372	0.000287021	0.0132706
ENSMUSG00000079057.4	Cyp4v3	-1.11495	0.0322004	0.256706
ENSMUSG00000015597.16	Zfp318	-1.11562	0.0310206	0.252462
ENSMUSG00000024947.16	Men1	-1.1159	0.0229444	0.214159
ENSMUSG00000025938.16	Slco5a1	-1.11738	0.0129618	0.162139
ENSMUSG00000010045.2	Tmem115	-1.11753	0.0243195	0.221539
ENSMUSG00000025340.14	Rabgef1	-1.11944	0.0137708	0.166734
ENSMUSG00000041594.17	Tmtc4	-1.11967	0.00366721	0.0777059
ENSMUSG00000030930.14	Chst15	-1.12198	0.00776044	0.123104
ENSMUSG00000049339.16	Fam134a	-1.12264	0.0025093	0.0619189
ENSMUSG00000048039.8	Isg20l2	-1.123	0.00908937	0.135015
ENSMUSG00000047342.17	Zfp286	-1.12817	0.00713268	0.116596
ENSMUSG00000078970.5	Wdr92	-1.12902	0.00250644	0.0619189
ENSMUSG00000032657.15	Fam189b	-1.13054	0.0375386	0.277433
ENSMUSG00000032468.11	Armc8	-1.13111	0.00646986	0.110946
ENSMUSG00000005698.15	Ctcf	-1.13264	2.10491e-06	0.000261607
ENSMUSG00000030987.5	Stim1	-1.13334	0.0450687	0.295966
ENSMUSG00000015605.5	Srf	-1.13617	2.44527e-08	6.4953e-06
ENSMUSG00000036550.15	Cnot1	-1.1364	0.000753246	0.0269953
ENSMUSG00000017978.18	Cadps2	-1.13693	0.000255006	0.0123377
ENSMUSG00000052105.16	Mtcl1	-1.13708	0.0192742	0.19429
ENSMUSG00000061589.14	Dot1l	-1.13792	2.49921e-05	0.0021029
ENSMUSG00000039182.5	AW209491	-1.13831	0.0450514	0.295966
ENSMUSG00000038369.14	Ncoa6	-1.1388	0.0482014	0.306237
ENSMUSG00000049690.15	Nckap5	-1.13962	0.0485736	0.307633
ENSMUSG00000070044.15	Fam149a	-1.14112	0.00881921	0.133044
ENSMUSG00000027605.18	Acss2	-1.14186	0.0160345	0.178341
ENSMUSG00000046312.4	AI464131	-1.14196	0.031909	0.254877
ENSMUSG00000031284.16	Pak3	-1.14249	0.0138086	0.166734
ENSMUSG00000019952.14	Poc1b	-1.14259	0.00537891	0.0984588
ENSMUSG00000027350.8	Chgb	-1.14415	0.00723664	0.117173
ENSMUSG00000090935.10	Synj2bp	-1.14426	0.0239424	0.219042
ENSMUSG00000037474.13	Dtl	-1.1443	0.000447172	0.0182836
ENSMUSG00000033352.11	Map2k4	-1.14439	0.0232415	0.215271
ENSMUSG00000022421.18	Nptxr	-1.14932	0.0257038	0.225087
ENSMUSG00000053110.13	Yap1	-1.15143	0.000443027	0.0181869
ENSMUSG00000031728.9	Zfp821	-1.15322	0.0330946	0.260424
ENSMUSG00000066043.13	Phactr4	-1.15427	0.0449274	0.295966
ENSMUSG00000052707.8	Tnrc6a	-1.15796	6.79636e-05	0.00458061
ENSMUSG00000029781.7	Fkbp9	-1.15977	0.000166977	0.00901209
ENSMUSG00000024431.14	Nr3c1	-1.15985	0.00405813	0.0827582
ENSMUSG00000028101.18	Pias3	-1.15987	0.00287629	0.0668354
ENSMUSG00000042015.16	Wdr41	-1.16402	0.0038946	0.0803047
ENSMUSG00000096883.1	Shisa8	-1.1666	0.0337182	0.260785
ENSMUSG00000021974.14	Fgf9	-1.17151	0.00770694	0.122609
ENSMUSG00000075254.11	Heg1	-1.17178	3.0813e-07	5.15338e-05
ENSMUSG00000020627.9	Klhl29	-1.17245	0.00310733	0.0701584
ENSMUSG00000022526.7	Zfp251	-1.17329	0.00216769	0.0565814
ENSMUSG00000031930.10	Wwp2	-1.17451	0.00892434	0.133356
ENSMUSG00000021190.14	Lgmn	-1.17683	0.0159297	0.177759
ENSMUSG00000048118.17	Arid4a	-1.1784	0.030508	0.250228
ENSMUSG00000030513.14	Pcsk6	-1.18422	0.0269101	0.232346
ENSMUSG00000022483.16	Col2a1	-1.18592	0.00217213	0.0565882
ENSMUSG00000022707.16	Gbe1	-1.18816	0.0375035	0.277433
ENSMUSG00000026856.14	Dolpp1	-1.18963	0.0145077	0.168846
ENSMUSG00000040312.14	Cchcr1	-1.1903	0.0176058	0.188096
ENSMUSG00000031153.16	Gripap1	-1.19226	0.00210783	0.0551251
ENSMUSG00000022194.15	Pabpn1	-1.19578	0.0322138	0.256706
ENSMUSG00000014748.13	Tex261	-1.19596	0.000765314	0.0272118
ENSMUSG00000036943.8	Rab8b	-1.1964	0.0149001	0.171299
ENSMUSG00000022822.15	Abcc5	-1.19938	0.00350045	0.0755105
ENSMUSG00000020042.15	Btbd11	-1.20016	0.0132875	0.164527
ENSMUSG00000002320.15	Tm9sf1	-1.2007	0.0368368	0.274493
ENSMUSG00000022136.7	Dnajc3	-1.2043	4.86548e-05	0.00348744
ENSMUSG00000025591.5	Tma16	-1.20489	0.0381535	0.279387
ENSMUSG00000035246.16	Pcyt1b	-1.20515	0.0183955	0.192777
ENSMUSG00000005893.14	Nr2c2	-1.20772	0.00149532	0.0440409
ENSMUSG00000038437.11	Mllt6	-1.20886	0.0244249	0.221539
ENSMUSG00000002006.12	Pdzd4	-1.20915	0.00624635	0.108071
ENSMUSG00000042942.15	Greb1l	-1.20972	0.0175232	0.187718
ENSMUSG00000029860.16	Zyx	-1.21082	0.00125142	0.0390622
ENSMUSG00000022748.7	Cmss1	-1.21232	0.0345736	0.264018
ENSMUSG00000027253.15	Lrp4	-1.21292	0.00943886	0.138236
ENSMUSG00000055745.4	Ldoc1l	-1.21313	0.00376591	0.0786
ENSMUSG00000024201.12	Kdm4b	-1.21423	0.0464673	0.300574
ENSMUSG00000048376.5	F2r	-1.21616	0.00579065	0.102678
ENSMUSG00000038888.8	Ctu1	-1.21708	0.0475165	0.304353
ENSMUSG00000073139.9	BC023829	-1.2173	0.0126392	0.160022
ENSMUSG00000031904.4	Slc7a6	-1.22165	0.00789407	0.123463
ENSMUSG00000090223.1	Pcp4	-1.22379	0.0327798	0.259809
ENSMUSG00000022867.9	Usp25	-1.22599	0.0327927	0.259809
ENSMUSG00000043831.12	Lysmd4	-1.22976	0.0441463	0.295966
ENSMUSG00000039994.15	Timeless	-1.23003	0.00271624	0.0643593
ENSMUSG00000000776.12	Polr3d	-1.23184	0.0182207	0.192108
ENSMUSG00000024219.15	Anks1	-1.2328	5.89381e-05	0.00409454
ENSMUSG00000022141.6	Nipbl	-1.23904	3.79742e-08	9.70635e-06
ENSMUSG00000022031.5	Elp3	-1.23933	0.0124627	0.158528
ENSMUSG00000036817.14	Sun1	-1.2407	0.00306813	0.0697383
ENSMUSG00000014353.14	Tmem87b	-1.24143	0.00797115	0.123516
ENSMUSG00000008730.17	Hipk1	-1.24317	0.00932076	0.13696
ENSMUSG00000037533.18	Rapgef6	-1.24421	0.000374727	0.0160646
ENSMUSG00000026305.15	Lrrfip1	-1.24496	0.0133359	0.164666
ENSMUSG00000048490.13	Nrip1	-1.24775	0.00441163	0.0870831
ENSMUSG00000021240.5	Abcd4	-1.24786	0.00808421	0.124877
ENSMUSG00000096847.1	Tmem151b	-1.25054	0.00358161	0.0766676
ENSMUSG00000052533.14	Nup188	-1.25188	0.0165916	0.180826
ENSMUSG00000002222.14	Rmnd5a	-1.25287	0.00654987	0.111893
ENSMUSG00000042472.10	Zfp410	-1.2538	0.000500792	0.0199699
ENSMUSG00000039879.8	Heca	-1.25459	0.0203548	0.198819
ENSMUSG00000010476.14	Ebf3	-1.25619	0.000495697	0.0198675
ENSMUSG00000027255.14	Arfgap2	-1.25763	0.000884684	0.0304183
ENSMUSG00000043300.2	B3galnt1	-1.25934	0.0209765	0.200968
ENSMUSG00000033740.17	St18	-1.26016	7.40501e-06	0.000796156
ENSMUSG00000026930.15	Gpsm1	-1.26504	0.00338462	0.0742734
ENSMUSG00000064125.14	Prr36	-1.26552	0.00779685	0.123458
ENSMUSG00000036555.14	Iqce	-1.26554	0.0179274	0.19048
ENSMUSG00000020640.9	Itsn2	-1.26689	0.0181388	0.191525
ENSMUSG00000022456.15	2021-09-03	-1.27089	7.27065e-07	0.00010706
ENSMUSG00000030254.16	Rad18	-1.27451	0.0232241	0.215271
ENSMUSG00000015002.16	Efr3a	-1.27624	0.00240827	0.0604164
ENSMUSG00000017999.16	Ddx27	-1.27641	0.000406749	0.0169025
ENSMUSG00000013419.6	Zfp651	-1.2819	0.0062546	0.108075
ENSMUSG00000027405.16	Nop56	-1.28323	5.49369e-09	1.73077e-06
ENSMUSG00000044629.5	Cnrip1	-1.2866	0.00198786	0.0531162
ENSMUSG00000026672.11	Optn	-1.28778	0.0311281	0.252462
ENSMUSG00000006390.15	Elovl1	-1.28778	0.0113259	0.151165
ENSMUSG00000034154.15	Ino80	-1.29072	0.00515938	0.0963284
ENSMUSG00000028145.9	Them4	-1.29077	0.00225687	0.0577956
ENSMUSG00000045410.17	Akr1e1	-1.29179	0.00274869	0.0647569
ENSMUSG00000052299.8	Ltn1	-1.29828	0.00917824	0.135592
ENSMUSG00000006705.12	Pknox1	-1.30048	0.000307268	0.0138752
ENSMUSG00000021893.13	Capn7	-1.30331	0.0208889	0.200637
ENSMUSG00000002329.6	Mdp1	-1.30537	0.00394751	0.0810256
ENSMUSG00000029389.17	Ddx55	-1.3086	0.00270309	0.0642434
ENSMUSG00000079502.8	Cfap77	-1.31232	0.00733503	0.118154
ENSMUSG00000026622.15	Nek2	-1.31462	0.00702238	0.11603
ENSMUSG00000033712.5	Ccar2	-1.31578	0.0289601	0.242381
ENSMUSG00000028982.9	Slc25a33	-1.31659	0.00603261	0.10545
ENSMUSG00000044667.12	Plppr4	-1.31701	0.0112173	0.150754
ENSMUSG00000028412.17	Slc44a1	-1.3176	0.00137534	0.0419632
ENSMUSG00000030970.16	Ctbp2	-1.31814	4.123e-07	6.57109e-05
ENSMUSG00000021302.9	Ggps1	-1.32013	0.0123314	0.15768
ENSMUSG00000003752.9	Itpkc	-1.32054	0.0205047	0.199409
ENSMUSG00000040423.10	Rc3h1	-1.32431	0.00486762	0.0919688
ENSMUSG00000030314.16	Atg7	-1.3248	0.0130696	0.163183
ENSMUSG00000031256.11	Cstf2	-1.32681	0.00328922	0.0731677
ENSMUSG00000021665.7	Hexb	-1.32797	0.00253896	0.0621976
ENSMUSG00000000001.4	Gnai3	-1.32817	2.13252e-05	0.00185187
ENSMUSG00000021065.15	Fut8	-1.32991	2.59895e-05	0.00213765
ENSMUSG00000048285.8	Frmd6	-1.3326	0.0468059	0.301589
ENSMUSG00000031823.13	Zdhhc7	-1.33811	0.00437679	0.0868117
ENSMUSG00000021179.7	Nrde2	-1.33829	0.00535026	0.0984588
ENSMUSG00000004846.10	Plod3	-1.33851	0.012962	0.162139
ENSMUSG00000010064.15	Slc38a3	-1.34068	0.0141467	0.166938
ENSMUSG00000026854.16	Usp20	-1.35106	0.0378337	0.278747
ENSMUSG00000030505.17	Prmt3	-1.35115	0.0071087	0.116588
ENSMUSG00000005142.10	Man2b1	-1.35116	0.0131057	0.163483
ENSMUSG00000030990.18	Pgap2	-1.35485	0.0239868	0.219264
ENSMUSG00000035969.15	Rusc2	-1.35538	0.0194036	0.194765
ENSMUSG00000045466.18	Zfp956	-1.35876	0.0073072	0.117846
ENSMUSG00000027259.15	Adal	-1.36418	0.014364	0.16775
ENSMUSG00000048234.13	Rnf149	-1.36518	0.0276321	0.235429
ENSMUSG00000040407.17	Akap9	-1.36729	2.0607e-07	3.77246e-05
ENSMUSG00000009739.16	Pou6f1	-1.36871	1.04293e-05	0.00107035
ENSMUSG00000035266.16	Helq	-1.37215	0.0387544	0.281919
ENSMUSG00000002550.16	Uck1	-1.3722	0.0267035	0.231341
ENSMUSG00000028431.11	Ikbkap	-1.37448	0.00377712	0.0786
ENSMUSG00000053825.14	Ppfia2	-1.37553	0.0138374	0.166734
ENSMUSG00000029007.8	Agtrap	-1.37955	0.0320319	0.255589
ENSMUSG00000053113.3	Socs3	-1.37961	0.025486	0.223468
ENSMUSG00000042613.9	Pbxip1	-1.38197	0.0136505	0.166408
ENSMUSG00000038446.7	Cdc40	-1.3828	0.00196386	0.0527865
ENSMUSG00000049313.8	Sorl1	-1.38379	0.000952102	0.0318472
ENSMUSG00000040433.16	Zbtb38	-1.38414	0.00199467	0.0531926
ENSMUSG00000070056.6	Mfhas1	-1.3875	0.0107497	0.148398
ENSMUSG00000035835.14	Plppr3	-1.39109	7.59347e-05	0.00487931
ENSMUSG00000007021.4	Syngr3	-1.39185	0.0195971	0.195494
ENSMUSG00000016346.17	Kcnq2	-1.39391	0.00938715	0.137627
ENSMUSG00000048332.13	Lhfp	-1.39506	0.0205892	0.199583
ENSMUSG00000021009.14	Ptpn21	-1.39645	0.0284984	0.239943
ENSMUSG00000017686.16	Rhot1	-1.40097	0.0142212	0.167064
ENSMUSG00000061517.8	Sox21	-1.40212	0.0204899	0.199409
ENSMUSG00000039831.16	Arhgap29	-1.40365	0.0458471	0.298089
ENSMUSG00000078671.11	Chd2	-1.40649	7.55614e-05	0.00487931
ENSMUSG00000036916.13	Zfp280c	-1.40918	0.0259194	0.22639
ENSMUSG00000051339.9	2900026A02Rik	-1.41174	0.0203708	0.198819
ENSMUSG00000056296.16	Synpr	-1.41729	0.0245346	0.221539
ENSMUSG00000020832.14	Eral1	-1.42337	0.0254098	0.223234
ENSMUSG00000040447.15	Spns2	-1.42596	0.0172909	0.185758
ENSMUSG00000048249.14	Crebrf	-1.42622	0.00637321	0.109705
ENSMUSG00000037896.17	Rcor1	-1.42996	0.00293627	0.0677435
ENSMUSG00000039523.16	Cep104	-1.43253	0.0380452	0.278995
ENSMUSG00000052214.9	Opa3	-1.43322	0.000301932	0.0136912
ENSMUSG00000022306.8	Zfpm2	-1.43387	0.00483827	0.0916699
ENSMUSG00000038525.16	Armc10	-1.43592	0.00477473	0.0909751
ENSMUSG00000027692.16	Tnik	-1.4361	0.000213326	0.0106247
ENSMUSG00000026889.12	Rbm18	-1.43664	3.33242e-05	0.00255052
ENSMUSG00000022212.15	Cpne6	-1.43928	0.0154637	0.174573
ENSMUSG00000032434.8	Cmtm6	-1.43966	0.0061631	0.107178
ENSMUSG00000053024.14	Cntn2	-1.4422	2.7079e-06	0.000327535
ENSMUSG00000038544.14	Inip	-1.44483	0.00542915	0.0984588
ENSMUSG00000029385.14	Ccng2	-1.4487	4.17722e-08	1.01051e-05
ENSMUSG00000050132.13	Sarm1	-1.45348	0.0111446	0.150552
ENSMUSG00000002341.8	Ncan	-1.45377	0.000130087	0.00753116
ENSMUSG00000036061.9	Smug1	-1.4571	0.0464673	0.300574
ENSMUSG00000031548.7	Sfrp1	-1.46169	6.22884e-10	2.66293e-07
ENSMUSG00000062519.13	Zfp398	-1.46711	0.00692509	0.115677
ENSMUSG00000027624.17	Epb41l1	-1.47177	0.0002396	0.0118031
ENSMUSG00000023923.9	Tbc1d5	-1.47616	0.0344082	0.263992
ENSMUSG00000023007.15	Prpf40b	-1.47634	8.36468e-05	0.00524612
ENSMUSG00000025006.15	Sorbs1	-1.48383	0.0214736	0.204429
ENSMUSG00000006958.13	Chrd	-1.48406	0.00491181	0.0925456
ENSMUSG00000022947.7	Cbr3	-1.48719	0.0211605	0.202445
ENSMUSG00000059554.12	Ccdc28a	-1.48855	0.0106968	0.148017
ENSMUSG00000041609.16	Ccdc64	-1.49294	0.0368368	0.274493
ENSMUSG00000022619.5	Mapk8ip2	-1.49499	0.00226543	0.0579053
ENSMUSG00000021306.10	Gpr137b	-1.49605	0.00150328	0.0441568
ENSMUSG00000024943.8	Smc5	-1.49888	0.000577358	0.0217349
ENSMUSG00000037754.13	Ppp1r16b	-1.50251	0.0337182	0.260785
ENSMUSG00000024118.13	1600002H07Rik	-1.50508	0.00347566	0.0752152
ENSMUSG00000001942.7	Siae	-1.50545	0.046922	0.301686
ENSMUSG00000047710.8	Champ1	-1.51171	0.000588323	0.0220776
ENSMUSG00000022895.14	Ets2	-1.51201	0.0196755	0.195657
ENSMUSG00000042369.8	Rbm45	-1.51656	0.00280997	0.0655191
ENSMUSG00000033900.13	Map9	-1.51729	0.00393753	0.0809434
ENSMUSG00000023088.16	Abcc1	-1.52012	0.0317908	0.25464
ENSMUSG00000033554.17	Dph5	-1.5212	0.0343777	0.263992
ENSMUSG00000032649.14	Colgalt2	-1.52441	0.0337182	0.260785
ENSMUSG00000005882.18	Uqcc1	-1.52655	0.0164883	0.180621
ENSMUSG00000041298.15	Katnal1	-1.53389	0.0135377	0.165768
ENSMUSG00000033965.10	Slc16a2	-1.53628	0.00588305	0.103638
ENSMUSG00000037108.13	Zcwpw1	-1.53762	0.00533681	0.0984588
ENSMUSG00000014668.15	Chfr	-1.54205	0.0271682	0.233385
ENSMUSG00000010066.15	Cacna2d2	-1.54981	0.0112173	0.150754
ENSMUSG00000010307.7	Tmem86a	-1.555	0.0277484	0.236123
ENSMUSG00000037509.19	Arhgef4	-1.55521	0.0202142	0.198293
ENSMUSG00000030083.11	Abtb1	-1.55671	0.00437354	0.0868117
ENSMUSG00000020432.12	Tcn2	-1.55907	0.038228	0.279732
ENSMUSG00000015647.9	Lama5	-1.56277	0.000128105	0.00744822
ENSMUSG00000041607.16	Mbp	-1.56402	3.75051e-11	2.67411e-08
ENSMUSG00000066440.4	Zfyve26	-1.56617	0.0054231	0.0984588
ENSMUSG00000028195.4	Cyr61	-1.57316	2.62844e-05	0.00214503
ENSMUSG00000078908.9	Mon1b	-1.57409	0.0172244	0.185335
ENSMUSG00000060371.12	Caln1	-1.58085	0.0204062	0.19888
ENSMUSG00000061353.11	Cxcl12	-1.58756	0.0179932	0.190731
ENSMUSG00000042428.6	Mgat3	-1.59256	0.0169232	0.183554
ENSMUSG00000016487.15	Ppfibp1	-1.59262	0.0470944	0.302648
ENSMUSG00000030400.17	Ercc2	-1.60163	0.0132875	0.164527
ENSMUSG00000001555.10	Fkbp10	-1.60403	0.000260009	0.012535
ENSMUSG00000029033.16	Acap3	-1.60512	0.0450311	0.295966
ENSMUSG00000023044.1	Csad	-1.60631	0.00587949	0.103638
ENSMUSG00000031583.13	Wrn	-1.6067	0.0270961	0.232982
ENSMUSG00000022843.16	Clcn2	-1.61046	0.0104221	0.146694
ENSMUSG00000021848.15	Otx2	-1.61879	1.80796e-05	0.00166615
ENSMUSG00000033126.4	Ybey	-1.63235	0.0313803	0.253084
ENSMUSG00000048706.3	Lurap1l	-1.64054	1.69609e-05	0.00158462
ENSMUSG00000005686.16	Ampd3	-1.64147	0.0276661	0.235571
ENSMUSG00000027088.10	Phospho2	-1.64569	0.0072395	0.117173
ENSMUSG00000027784.10	Ppm1l	-1.6504	4.66323e-05	0.00339638
ENSMUSG00000079450.11	Cldn34c1	-1.65082	0.0341635	0.263411
ENSMUSG00000061859.16	Inadl	-1.66162	0.0337992	0.261048
ENSMUSG00000017132.17	Cyth1	-1.6625	0.0379541	0.27875
ENSMUSG00000038916.6	Soga3	-1.66643	1.62532e-07	3.19104e-05
ENSMUSG00000026439.14	Rbbp5	-1.6669	0.0140103	0.166734
ENSMUSG00000025138.14	Sirt7	-1.66874	0.0227427	0.213068
ENSMUSG00000060534.15	Dcc	-1.66921	0.00418256	0.0846953
ENSMUSG00000029595.9	Lhx5	-1.67117	0.0370361	0.27507
ENSMUSG00000036533.8	Cdc42ep3	-1.68569	0.00944953	0.138243
ENSMUSG00000061393.13	Acvr2b	-1.68755	0.00381217	0.0791422
ENSMUSG00000015488.14	Cacfd1	-1.69162	0.00017543	0.00927104
ENSMUSG00000026816.14	Gtf3c5	-1.69304	0.000867029	0.0300024
ENSMUSG00000021451.15	Sema4d	-1.70019	0.0119129	0.15473
ENSMUSG00000041075.8	Fzd7	-1.70072	0.000298433	0.0136124
ENSMUSG00000039405.7	Prss23	-1.70988	0.0111273	0.150552
ENSMUSG00000036432.8	Siah2	-1.7111	0.00523023	0.0973268
ENSMUSG00000021773.10	Comtd1	-1.7147	0.0287523	0.241422
ENSMUSG00000007038.5	Neu1	-1.71676	0.0266163	0.230988
ENSMUSG00000064115.13	Cadm2	-1.71706	0.00300773	0.0689809
ENSMUSG00000018347.16	Zkscan6	-1.72703	0.0363423	0.273061
ENSMUSG00000021120.10	Pigh	-1.73083	0.00715221	0.116596
ENSMUSG00000026805.14	Barhl1	-1.74304	2.25521e-09	8.03981e-07
ENSMUSG00000019539.11	Rcn3	-1.7471	2.77362e-07	4.69678e-05
ENSMUSG00000048833.8	Slc39a9	-1.74876	0.0128494	0.161476
ENSMUSG00000031851.14	Ntpcr	-1.7661	0.0141862	0.167064
ENSMUSG00000092558.3	Med20	-1.77912	0.0416174	0.292906
ENSMUSG00000030443.16	Zfp583	-1.78041	0.0335772	0.260785
ENSMUSG00000026185.8	Igfbp5	-1.78162	6.85211e-08	1.54709e-05
ENSMUSG00000032517.15	Mobp	-1.78288	0.00456185	0.0880334
ENSMUSG00000042489.15	Clspn	-1.78842	0.000278773	0.0131586
ENSMUSG00000025529.14	Zfp711	-1.79623	0.0305713	0.250544
ENSMUSG00000092416.2	Zfp141	-1.79628	0.0313856	0.253084
ENSMUSG00000031425.15	Plp1	-1.80131	4.04623e-08	1.01051e-05
ENSMUSG00000024206.14	Rfx2	-1.80869	0.0335772	0.260785
ENSMUSG00000029714.11	Gigyf1	-1.81502	0.0005012	0.0199699
ENSMUSG00000027933.11	Ints3	-1.81792	0.000644892	0.0238698
ENSMUSG00000038214.14	Bend3	-1.82226	0.000406533	0.0169025
ENSMUSG00000066392.11	Nrxn3	-1.8229	0.00069351	0.0253918
ENSMUSG00000053693.16	Mast1	-1.83609	0.0335772	0.260785
ENSMUSG00000027628.10	Aar2	-1.8439	0.000577585	0.0217349
ENSMUSG00000031119.4	Gpc4	-1.84934	0.0252206	0.222004
ENSMUSG00000004565.15	Pnpla6	-1.85175	0.0432849	0.295966
ENSMUSG00000037243.17	Zfp692	-1.85904	0.0012162	0.0383159
ENSMUSG00000033213.16	AA467197	-1.86667	0.0335772	0.260785
ENSMUSG00000037415.5	Ranbp10	-1.88315	0.00444406	0.0873783
ENSMUSG00000003545.3	Fosb	-1.88489	4.09632e-09	1.35348e-06
ENSMUSG00000045573.9	Penk	-1.88552	0.0150666	0.172388
ENSMUSG00000042622.13	Maff	-1.88924	0.000895151	0.0305456
ENSMUSG00000027709.9	Mccc1	-1.89309	0.0443272	0.295966
ENSMUSG00000071632.10	2510002D24Rik	-1.91086	0.0162292	0.179768
ENSMUSG00000025583.15	Rptor	-1.93079	0.00375544	0.0786
ENSMUSG00000046404.5	Yod1	-1.93277	0.00115338	0.036678
ENSMUSG00000026193.15	Fn1	-1.93736	0.00761312	0.121478
ENSMUSG00000035722.15	Abca7	-1.93861	0.0112857	0.150926
ENSMUSG00000057530.14	Ece1	-1.93948	0.00162953	0.0466707
ENSMUSG00000032127.8	Vps11	-1.9399	0.00203347	0.0540776
ENSMUSG00000019066.13	Rab3d	-1.95559	0.000808033	0.0282853
ENSMUSG00000038836.15	Agbl3	-1.95625	0.0121389	0.156021
ENSMUSG00000037490.5	Slc2a12	-1.95815	0.0172379	0.185335
ENSMUSG00000066838.7	Zfp772	-1.96909	0.0108328	0.148789
ENSMUSG00000033029.12	1700088E04Rik	-1.96921	0.0192755	0.19429
ENSMUSG00000040035.14	Disp2	-1.99193	0.0200578	0.197473
ENSMUSG00000029804.16	Herc3	-1.99268	0.0162627	0.179845
ENSMUSG00000071637.5	Cebpd	-2.00405	0.0339202	0.261684
ENSMUSG00000035295.10	Wdr38	-2.00708	0.00190469	0.0516897
ENSMUSG00000073411.11	H2-D1	-2.01506	7.2391e-05	0.00478295
ENSMUSG00000022701.17	Ccdc191	-2.03261	0.0135421	0.165768
ENSMUSG00000030659.14	Nucb2	-2.05575	0.0134481	0.165019
ENSMUSG00000037519.17	Ppfia1	-2.07144	0.000432412	0.0178051
ENSMUSG00000029027.8	Dffb	-2.08169	0.00135001	0.0414707
ENSMUSG00000022686.14	B3gnt5	-2.08427	0.00684544	0.115199
ENSMUSG00000023074.11	Mospd1	-2.09635	0.0041937	0.0847941
ENSMUSG00000061143.15	Maml3	-2.10688	0.00339403	0.0742734
ENSMUSG00000045871.4	Slitrk6	-2.11046	0.0337182	0.260785
ENSMUSG00000004633.17	Chn2	-2.11732	0.00258739	0.0623691
ENSMUSG00000021710.10	Nln	-2.11938	0.000124157	0.00731285
ENSMUSG00000030774.13	Pak1	-2.12307	0.00147245	0.0439622
ENSMUSG00000032515.7	Csrnp1	-2.12966	0.0457715	0.298089
ENSMUSG00000054737.11	Zfp182	-2.13204	0.0193407	0.194369
ENSMUSG00000020658.9	Efr3b	-2.1483	3.2789e-05	0.00253825
ENSMUSG00000036905.8	C1qb	-2.15085	0.0192585	0.19429
ENSMUSG00000062040.14	Zfp27	-2.16554	0.000744562	0.0267548
ENSMUSG00000051379.12	Flrt3	-2.16674	0.00400595	0.0819768
ENSMUSG00000023845.6	Lnpep	-2.17348	0.0309848	0.252432
ENSMUSG00000046999.2	1110032F04Rik	-2.18734	0.000644065	0.0238698
ENSMUSG00000022309.8	Angpt1	-2.18787	1.96788e-06	0.000253893
ENSMUSG00000033628.15	Pik3c3	-2.19711	0.0166638	0.181466
ENSMUSG00000021730.8	Hcn1	-2.19815	0.00262521	0.0629205
ENSMUSG00000035109.14	Shc4	-2.20029	0.0190217	0.194041
ENSMUSG00000032064.17	Dixdc1	-2.20279	0.00112683	0.0361733
ENSMUSG00000028476.13	Reck	-2.2078	0.0306871	0.25119
ENSMUSG00000041406.14	BC055324	-2.20867	0.0192755	0.19429
ENSMUSG00000028289.12	Epha7	-2.22574	0.0025249	0.0620677
ENSMUSG00000028337.14	Coro2a	-2.22766	0.0334368	0.260785
ENSMUSG00000002897.5	Il17ra	-2.2282	0.00817532	0.12614
ENSMUSG00000043843.16	Tmem145	-2.27978	0.00156184	0.0453067
ENSMUSG00000036523.16	Greb1	-2.29498	0.0335772	0.260785
ENSMUSG00000002983.17	Relb	-2.30747	0.0192585	0.19429
ENSMUSG00000033909.17	Usp36	-2.31061	0.00323526	0.0723235
ENSMUSG00000030917.13	Tmem159	-2.31801	0.000556115	0.0213526
ENSMUSG00000020482.4	Ccdc117	-2.32191	0.0370361	0.27507
ENSMUSG00000027293.13	Ehd4	-2.33078	0.0191482	0.19429
ENSMUSG00000039661.14	Dusp26	-2.34612	0.0044104	0.0870831
ENSMUSG00000032724.5	Abtb2	-2.35821	0.0309848	0.252432
ENSMUSG00000027890.17	Gstm4	-2.35893	0.0334368	0.260785
ENSMUSG00000068394.4	Cep152	-2.37664	0.000943609	0.0317198
ENSMUSG00000038872.9	Zfhx3	-2.38808	0.0191766	0.19429
ENSMUSG00000052229.5	Gpr17	-2.38986	0.000524547	0.0206571
ENSMUSG00000023809.9	Rps6ka2	-2.40164	0.0232578	0.215271
ENSMUSG00000028351.5	Brinp1	-2.40758	0.00341436	0.0742734
ENSMUSG00000040254.11	Sema3d	-2.41245	0.0193407	0.194369
ENSMUSG00000028582.14	Cc2d1b	-2.4369	0.00149545	0.0440409
ENSMUSG00000030000.10	Add2	-2.4423	0.0344107	0.263992
ENSMUSG00000039201.9	Tbc1d25	-2.44492	0.0107646	0.148398
ENSMUSG00000032679.12	Cd59a	-2.47502	0.00429104	0.0859923
ENSMUSG00000067879.3	3110035E14Rik	-2.50876	0.000312101	0.0140001
ENSMUSG00000037375.16	Hhat	-2.51923	0.0496843	0.311037
ENSMUSG00000048915.12	Efna5	-2.5991	0.000804408	0.0282853
ENSMUSG00000039637.14	Coro7	-2.66049	0.00926978	0.136497
ENSMUSG00000026259.14	Ngef	-2.66731	0.00427352	0.0859923
ENSMUSG00000021062.15	Rab15	-2.67909	0.000424714	0.0175951
ENSMUSG00000015829.13	Tnr	-2.69045	0.0118235	0.154396
ENSMUSG00000041308.5	Sntb2	-2.69085	0.0118235	0.154396
ENSMUSG00000041617.10	Ccdc74a	-2.69817	0.0192585	0.19429
ENSMUSG00000053483.13	Usp21	-2.70074	5.32931e-06	0.000606691
ENSMUSG00000062866.15	Phactr2	-2.71334	0.00421299	0.0850571
ENSMUSG00000033439.12	Trmt13	-2.71337	0.00542585	0.0984588
ENSMUSG00000027035.10	Cers6	-2.74281	0.0439802	0.295966
ENSMUSG00000013367.5	Iglon5	-2.76954	0.0071412	0.116596
ENSMUSG00000035356.16	Nfkbiz	-2.77595	1.28989e-05	0.00128486
ENSMUSG00000026748.13	Plxdc2	-2.78899	0.0334382	0.260785
ENSMUSG00000034973.16	Dopey1	-2.80472	0.000328457	0.0144468
ENSMUSG00000090272.7	Mndal	-2.81402	0.0103632	0.146545
ENSMUSG00000036834.16	Plch1	-2.83499	0.0495302	0.311037
ENSMUSG00000030793.4	Pycard	-2.84179	0.0496843	0.311037
ENSMUSG00000030683.11	Sez6l2	-2.88673	0.00763329	0.121657
ENSMUSG00000040712.16	Camta2	-2.89163	0.0189586	0.193982
ENSMUSG00000067916.9	Gm13139	-2.9196	0.0336785	0.260785
ENSMUSG00000014786.7	Slc9a5	-2.93056	0.00144215	0.0436091
ENSMUSG00000038173.15	Enpp6	-2.93819	0.00703242	0.116039
ENSMUSG00000040253.15	Gbp7	-2.94304	0.00644845	0.110719
ENSMUSG00000025558.15	Dock9	-3.01821	0.0114182	0.152096
ENSMUSG00000046387.5	Pcdhb17	-3.0593	0.0306871	0.25119
ENSMUSG00000034098.14	Fstl5	-3.08313	0.0353703	0.268589
ENSMUSG00000026199.17	Ankzf1	-3.09896	0.00323526	0.0723235
ENSMUSG00000020019.4	Ntn4	-3.10109	0.00164855	0.0471158
ENSMUSG00000058486.11	Wdr91	-3.16596	0.0168189	0.182569
ENSMUSG00000069516.7	Lyz2	-3.17408	0.0331574	0.260424
ENSMUSG00000092118.1	Fancf	-3.19758	0.00120614	0.0380875
ENSMUSG00000047013.15	Fbxo41	-3.199	0.0336785	0.260785
ENSMUSG00000059810.18	Rgs3	-3.23533	0.0221765	0.209794
ENSMUSG00000018774.13	Cd68	-3.25079	0.0110252	0.150109
ENSMUSG00000037977.6	6430571L13Rik	-3.30875	0.0188332	0.193875
ENSMUSG00000023411.11	Nfatc4	-3.32102	0.00369657	0.0780022
ENSMUSG00000031028.14	Tub	-3.33653	0.00696137	0.115855
ENSMUSG00000033767.14	D930015E06Rik	-3.3953	0.00157187	0.0454034
ENSMUSG00000027583.13	Zbtb46	-3.40283	0.000882094	0.0304064
ENSMUSG00000030500.6	Slc17a6	-3.47472	0.000202334	0.0102574
ENSMUSG00000032854.12	Ugt8a	-3.48788	0.0102324	0.145914
ENSMUSG00000046417.14	Lrrc75a	-3.53746	0.0331994	0.260424
ENSMUSG00000034463.3	Scara3	-3.6523	0.0190137	0.194041
ENSMUSG00000057897.14	Camk2b	-3.72078	0.0191766	0.19429
ENSMUSG00000041774.14	Ydjc	-3.75347	0.0165106	0.180621
ENSMUSG00000042766.17	Trim46	-3.83396	0.0183997	0.192777
ENSMUSG00000062184.11	Hs6st2	-3.94673	0.00132906	0.0410132
ENSMUSG00000051147.9	Nat2	-3.95359	0.0330184	0.260424
ENSMUSG00000020251.13	Glt8d2	-4.04016	0.0330184	0.260424
ENSMUSG00000033762.7	Recql4	-4.13534	0.00674547	0.114226
ENSMUSG00000045083.14	Lingo2	-4.1656	0.0189327	0.193875
[truncated: 14 more rows]
