# Supplementary material for: Injury-induced ASCL1 expression orchestrates a transitory cell state required for repair of the neonatal cerebellum
Source: Sci Adv. 2021 Dec 8;7(50):eabj1598. doi: 10.1126/sciadv.abj1598 (PMC8654303; doi:10.1126/sciadv.abj1598)
Supplement: Supplementary file 3 — Tables S1, S2 and S6 to S8 [file sciadv.abj1598_supplementary_tables.zip › sciadv.abj1598_table_s8.xlsx]

## Sheet: Sheet3
Table S8. Top genes that are co-expressed with Ascl1 in nonIR and IR NEPs
	nonIR	IR
Tfap2c	2.47548	2.53381
Crym	2.38729	2.48534
Ptx3	2.22513	2.30271
Neurog2	2.19657	2.18359
Ptf1a	2.15427	2.56128
Col5a2	1.88613	2.04268
Kirrel2	1.87133	2.02093
Dbx2	1.83951	1.41266
Optc	1.75346	2.16671
Prdm13	1.74698	2.17594
Rgs16	1.65932	1.10478
Angpt1	1.63911	2.01247
Jag1	1.63585	1.04884
Scube2	1.62468	2.00519
Ociad2	1.62337	1.42941
Lbx1	1.61693	2.01654
Sall1	1.61276	0.148099
Nphs1	1.60949	0.360923
Crtac1	1.5955	1.07466
Tfap2b	1.59533	1.7395
Atoh8	1.54571	1.97642
Atp2b4	1.50069	0.524434
Rgs3	1.50069	0.286117
Lrrc4c	1.4922	0.986335
Kcnk10	1.4922	0.0841597
Neurog1	1.4897	1.62184
Fam198b	1.4748	-1.01408
Cmtr2	1.46333	-0.961176
Rnd1	1.44066	-0.425035
Fst	1.42238	1.4488
Naif1	1.41836	-4.28567
Myl4	1.41205	-0.338146
Sox21	1.40076	1.3636
Dzip1l	1.39473	0.170122
Ephb3	1.39097	0.26209
Skor1	1.38578	1.5384
Cpq	1.38238	1.00686
Fhl3	1.37479	1.49849
Sesn2	1.37479	-1.01408
Palld	1.36724	1.01046
St5	1.35653	2.01654
Frem2	1.35159	1.18309
Gbe1	1.34299	1.66772
Nedd9	1.33575	1.6655
Tnfaip6	1.33575	1.40082
Ptprm	1.32818	1.5795
St6gal2	1.3175	0.710636
G0s2	1.53846	2.11079
Pth1r	1.31458	0.880548
Matn2	1.06824	2.03085
St5	1.35653	2.01654
A730017C20Rik	0.855384	1.99597
Ptchd2	1.19409	1.97642
Tfap2a	0.975758	1.8757
Grin3a	1.03934	1.86032
Crlf1	1.14963	1.84079
Plxna2	1.25174	1.81517
Ctbs	0.681577	1.7776
Sv2c	1.29661	1.75715
Smoc1	1.13874	1.75715
Sft2d2	0.791883	1.71714
Otud1	0.441908	1.71058
Itpkb	1.2715	1.68786
Arntl	0.781112	1.68786
Adgra1	1.07809	1.6744
Gbe1	1.34299	1.66772
Nedd9	1.33575	1.6655
Pcdh8	1.19844	1.62184
Itpr1	0.840335	1.62184
Ccdc39	-0.00319225	1.62184
Pde4d	-0.0533637	1.62184
Ccdc157	-0.458863	1.62184
Rorb	0.914922	1.60675
Dok5	0.534474	1.60353
Ptprm	1.32818	1.5795
Fam110b	0.703959	1.54347
Skor1	1.38578	1.5384
Zfp229	-0.125173	1.53436
Wnt5a	1.20915	1.49849
Lypd1	1.15861	1.49849
Adgrg6	1.13042	1.49849
